# Supplementary material for: Comprehensive Transcriptome of the Maize Stalk Borer, Busseola fusca, from Multiple Tissue Types, Developmental Stages, and Parasitoid Wasp Exposures
Source: Genome Biol Evol. 2020 Sep 18;12(12):2554–60. doi: 10.1093/gbe/evaa195 (PMC7802516; doi:10.1093/gbe/evaa195)
Supplement: evaa195_Supplementary_Data [file evaa195_supplementary_data.zip]

Archive with 11 entries (11 files):
- 090220_FINALBfuscaTranscriptome_SuppTables.xlsx
- 092520_FINALBfusca_Transcriptome_SuppMaterials.docx
- FigS1_Bfusca_WEGO.pdf
- FinalAUTHORs_Bfusca_092520.xlsx
- suppl legends.docx
- SupplementalDataFileS1.Trinity_unigenes_200720.fasta
- SupplementalDataFileS2.trinotate_annotation_report.xls
- SupplementalDataFileS3.Trinity_unigenes_200720_transdecoder.pep
- SupplementalDataFileS4_Cotesia_sesamiae_Kitale.fasta
- SupplementalDataFileS5_Cotesia_sesamiae_Mombasa.fasta
- SupplementalDataFileS6.CandidateHTSequences_BFandCSKandCSM_regions.fasta
