# Supplementary material for: Comprehensive Transcriptome of the Maize Stalk Borer, Busseola fusca, from Multiple Tissue Types, Developmental Stages, and Parasitoid Wasp Exposures
Source: Genome Biol Evol. 2020 Sep 18;12(12):2554–60. doi: 10.1093/gbe/evaa195 (PMC7802516; doi:10.1093/gbe/evaa195)
Supplement: evaa195_Supplementary_Data [file evaa195_supplementary_data.zip › 090220_FINALBfuscaTranscriptome_SuppTables.xlsx]

## Sheet: AppendixA.AuthorInfo
	Last Name		First Name (given)	Middle Name/Initial (optional)		Institutional Affiliation		Address (City, State/Province)		Country		Secondary institutional affiliation		Email
1	Hardwick		Kayla			Reed College		Portland, OR		US		Phylos Bioscience, Portland, OR 97214		kaylamh6@gmail.com
2	Bichang’a		Gladys	Bosibori		University of Nairobi; Department of Biochemistry.		30197-00100 Nairobi		Kenya				gbichanga@uonbi.ac.ke
3	Abtew		Andnet	Bayleyegn		Stichting Nederlandse Vrijwilligers (SNV) Ethiopia ; Bahir Dar University, College of Agriculture and Natural Resources		Addis Ababa		Ethiopia		Bahirdar University, College of Agriculture and Natural Resources		andnetba@gmail.com
4	Awori		Ryan	Musumba		Molecular Biotechnology, Department of Biosciences, Goethe University Frankfurt		Max-von-Laue Strasse 9, 60438 Frankfurt am Main		Germany		Trek Science Limited, P. O Box 44947-00100 Nairobi, Kenya		ryan@treksciencelimited.com
5	Cepko		Leah	C. S.		Reed College		Portland, OR		USA				leahcepko@gmail.com
6	Chebon-Bore		Lorna	Jemosop		US Army Medical Research Directorate- Kenya; Walter Reed Project (USAMRD-K/WRP)		5 Park Rd, Grahamstown		South Africa		Rhodes University; Research Unit in Bioinformatics (RuBi)		lornajemosop@gmail.com
7	Darby		Alistair			Centre for Genomic Research, University of Liverpool		Liverpool		UK				Alistair.Darby@liverpool.ac.uk
8	deVries		Jon	D.		Reed College		Portland, OR		US				devriesj@reed.edu
9	Filée		Jonathan			Laboratoire Evolution, Génomes, Comportement et Ecologie, IRD, CNRS, Univ. Paris Saclay, 91198 Gif-sur-Yvette, France								Jonathan.Filee@egce.cnrs-gif.fr
10	Fuad		Muna			University of Nairobi; Centre for Biotechnology and Bioinformatics								mana_abry@hotmail.com
11	Gachara		Grace			Sokoine University of Agriculture ; Department of Food Technology, Nutrition and Consumer Sciences		Dar es Salaam		Tanzania		Jomo Kenyatta University of Agriculture and Technology, JKUAT, Department of Public Health		kikogash@gmail.com
12	Githae		Dedan	K.		Malopolska Center of Biotechnology, Jagiellonian University		Krakow		Poland				dedangithae@yahoo.com
13	Held		Madison			Reed College		Portland, OR		US				madheld@reed.edu
14	Kariuki		Hellen	Wambui		University of Nairobi; Centre for Biotechnology and Bioinformatics		P.O BOX 13751-00100		Kenya		Department of Medical Microbiology, School of Medicine, University of Nairobi		helleka.wambui@gmail.com
15	Kataka		Evans	Sioma		Department of Experimental Bioinformatics, The Technical University of Munich		85354, Freising		Germany		University of Nairobi; Centre for Biotechnology and Bioinformatics
16	Kerfua		Susan	Diana		National Livestock Resources Research Institute		Wakiso		Uganda				kerfuas@gmail.com
18	Kimenyi		Kelvin	Muteru		University of Nairobi; Centre for Biotechnology and Bioinformatics		Nairobi, P. O Box 303197-00100		Kenya				kmut2030@gmail.com
19	Le Ru		Bruno	Pierre		Laboratoire Evolution, Génomes, Comportement et Ecologie, IRD, CNRS, Univ. Paris Saclay, 91198 Gif-sur-Yvette, France				France				bpleru@gmail.com
20	Lutomia		Ernest	Mukweyi		Moi Teaching and Referral Hospital		Eldoret		Kenya		University of Nairobi Medical school		elutomia@gmail.com
21	Luvai		Elizabeth	Ajema		Technical University of Kenya		Nairobi		Kenya		Nagasaki University, Japan		ajemaluvai@gmail.com
22	Luvanda		Maureen	K.		Medical University of Innsbruck		Innsbruck		Austria		Kenyatta University		Maureen.Luvanda@i-med.ac.at
23	Lyimo		Beatus	Modest		Nelson Mandela African Institution of Science and Technology		P.O.BOX 447 ARUSHA		Tanzania				beatus.lyimo@nm-aist.ac.tz
24	Machuka		Eunice	Magoma		BecA-ILRI Hub		Nairobi		Kenya				E.Machuka@cgiar.org
25	Maeda		Daniel	G.		Department of Molecular Biology and Bioetchnology, College of Natural and Applied Sciences, University of Dar-es-Salaam		P.O. Box 35179, Dar es Salaam		Tanzania				danielgmaeda@gmail.com
26	Maina		Solomon			Australian Grains Genebank, Agriculture Victoria, 110 Natimuk Road, Horsham, 3400, Victoria, Australia								solomon.dna.maina@gmail.com
27	Mathenge		Peterson	Gitonga		University of Nairobi; Centre for Biotechnology and Bioinformatics		Nairobi		Kenya		Insitute of Tropical Medicine Nagasaki University (NEKKEN)/ HEP Bioinformatics Consultants LTD		peterson.mathenge@gmail.com,
28	Matoke-Muhia		Damaris			Centre for Biotechnology Research and Development, Kenya Medical Research Institute		Nairobi		Kenya		Internation Centre of Insect Physiology and Ecology, Nairobi		Dmatoke@kemri.org
29	Miller		Caitlin	H.		Cornell University, Department of Neurobiology and Behavior		Ithaca, NY		USA		Reed College, Portland OR		caitlinhopemiller91@gmail.com
30	Miruka		Silviane	Aoko		University of Nairobi, Centre for Biotechnology and Bioinformatics		Nairobi						silvianejoash@gmail.com
31	Mitema		Alfred			University of Nairobi, School of Biological Sciences; University of Cape Town, South Africa, Department of Molecular and Cell Biology		Nairobi		Kenya		Vaal University of Technology, South Africa, OMICS Research Laboratory, Department of Biotechnology		alfmite@yahoo.com
32	Miyunga		Antoinette	Aluoch		International Livestock Research Institute		Nairobi		Kenya				antoinettealuoch@gmail.com
33	Mukolwe		Sarah	Akwabi		University of Nairobi		Nairobi		Kenya				sakwabi2013@gmail.com
34	Muge		Edward	Kirwa		University of Nairobi, Biochemistry		Nairobi		Kenya		Biochemistry Department		mugeek@uonbi.ac.ke
35	Mule		Simon	Ngao		Instituto de Ciências Biomédicas, Universidade de São Paulo		São Paulo, SP		Brazil		Internation Centre of Insect Physiology and Ecology, Nairobi		ngaosimon@gmail.com
36	Murithi		Mary	Kanyiri		Kabarak University, School of Pharmacy , Preclinical Department		Nakuru		Kenya				mmary@kabarak.ac.ke
37	Musabyimana		Jean Pierre			Division of Cellular and Applied Infection Biology, RWTH Aachen University, Germany		Aachen, NRW		Germany		University of Nairobi; Centre for Biotechnology and Bioinformatics, Nairobi, Kenya		musajampiereb@gmail.com
38	Muzoora		Saphan			Makerere University, Department of Biomolecular Resources & Biolab Sciences, Division of Biochemistry		P.O BOX 7062, Makerere University, Kampala Uganda		Uganda				muzoorasaph@covab.mak.ac.ug
39	Mwangi		Esther	Wangui		National Museums of Kenya		Nairobi		Kenya		Zoology Department, National Museums of Kenya		mwangiwangui25@gmail.com
40	Mwangi		Harrison	Ndung'u		University of Nairobi; Centre for Biotechnology and Bioinformatics		Nairobi		Kenya		HEP Bioinformatics Consultants LTD		harryndungu@gmail.com,
41	Mwangi		Nduta			University of Nairobi; Centre for Biotechnology and Bioinformatics		NAIROBI		KENYA		Kenya Veterinary Vaccines Production Institute (KEVEVAPI)		mwangi_nduta@yahoo.com
42	Mwaura		Ann	Njeri		National Museums of Kenya, Centre for Biodiversity		Nairobi		Kenya		Molecular Genetics Section, National Museums of Kenya		mwauran@gmail.com
43	Ndungu		Nelly			International Centre for Insect Physiology and Ecology (ICIPE)		Nairobi		Kenya				nndungu@icipe.org
44	Ngalah		Bidii	Stephen		Medical Faculty, Heidelberg University, Heidelberg, Germany and Universitätsklinikum Freiburg, Molecular Preventive Medicine, Freiburg, Germany		Im Neuenheimer Feld, 69120 Heidelberg-Germany		Germany		JKUAT and USAMRU-K		stephenbidii@gmail.com
45	Ng'ang'a		Peter	Njenga		Institute for Experimental and Clinical Pharmacology and Toxicology, Faculty of Medicine, University of Freiburg, Freiburg, Germany		Nairobi		Kenya		University of Nairobi		Panng88@gmail.com
46	Njoroge		Harun	N		Jomo Kenyatta University of Agriculture and Technology		Nairobi		Kenya				harunnjoroge1@yahoo.com
47	Nyandika		Brenda	Nyaboke		National Museums of Kenya, Botany Department		Nairobi		Kenya				bnyavoke@gmail.com
48	Nyasani		Johnson	Ounya		Kenya Agricultural and Livestock Research Organization		Embu, P. O. Box 27 - 60100 Embu		Kenya				Johnson.Nyasani@kalro.org
49	Obange		Faith	Akinyi		University of Nairobi; Centre for Biotechnology and Bioinformatics		Nairobi, P. O Box 303197-00100		Kenya				faith07obange@gmail.com
50	Ochieng		Shem	Joabh		Kenyatta University		Nairobi, P. O Box 12607-00100		Kenya				shemjos@gmail.com
51	Odhiambo		Willingtone	Otieno		University of Nairobi; Centre for Biotechnology and Bioinformatics				Kenya				Willingtone2@gmail.com
52	Ogot		Hellen	Adhiambo		University of Kabianga		Kericho		Kenya				hellenogot@yahoo.com
53	Ojwang'		Maureiq	Awino Edith		North Carolina State University; Department of Mathematics		Raleigh, NC 27695-8213		USA		International Livestock Research Institute, Nairobi, Kenya		maureiq@gmail.com
54	Osowo		Fred	Odhiambo		University of Nairobi; Centre for Biotechnology and Bioinformatics		Nairobi, P. O Box 303197-00100		Kenya				osowofreds@yahoo.com
55	Ratemo		Billy	Omboki		National Biosafety Authority		Nairobi, P. O Box 28251-00100		Kenya		Egerton University; Department of Crops, Horticulture & Soils - Njoro, Kenya		billenje@gmail.com
56	Sonda		Tolbert			Kilimanjaro Clinical Research Institute		Moshi		Tanzania				t.sonda@kcri.ac.tz
57	Ssamula		Alexander			Makerere University Department of Agricultural Production								alexanderssamula@gmail.com
58	Towett-Kirui		Sharon			University of Nairobi; Centre for Biotechnology and Bioinformatics		Nairobi, P. O Box 303197-00100		Kenya		Hawkesbury Institute for the Environment, Western Sydney University		shacheto@gmail.com
60	Twizerimana		Augustin Penda			Department of Gastroenterology, Hepatology and Infectious Diseases, University hospital Düsseldorf, Germany				Germany		Kenya Medical Research Institute (KEMRI),Jomo Kenyatta University of Agriculture and Technology (JKUAT)		p.amylase5@gmail.com
61	Wachiuri		Kelvin	Mwangi		Inqaba Biotec - East Africa		Nairobi , 2431-00100		Kenya		University of Nairobi; Centre for Biotechnology and Bioinformatics		kwachiuri@gmail.com
62	Wacoo		Alex Paul			Makerere University, Department of Medical Biochemistry		Kampala, P. O. Box 7062		Uganda				wacooalex@gmail.com
63	Wamae		Kevin			Kenya Medical Research Institute Wellcome Trust Research Programme		Kilifi		Kenya		Centre for Biotechnology and Bioinformatics, University of Nairobi		kwamae@kemri-wellcome.org
64	Webale		Mark	Kilongosi		Kirinyaga University		Kutus		Kenya				markkilongosi@gmail.com
65	Yaa		Reuben	Mangi		University of Nairobi; Centre for Biotechnology and Bioinformatics				Kenya		Randall Centre for Cell and Molecular Biophysics, King's College London, SE1 1UL, UK		mangiruben@gmail.com
66	Dunderson-Rindal		Dawn	E.		United States Department of Agriculture		Beltville, MD		USA				dawn.gundersen-rindal@usda.gov
67	Stomeo		Francesca			Biosciences eastern and central Africa - International Livestock research Institute (BecA-ILRI) Hub		Nairobi, PO Box 30709, 00100		Kenya		European Molecular Biology Laboratory (EMBL), Heidelberg, Germany		stomeofra@gmail.com
68	Djikeng		Appolinaire			Centre for Tropical Livestock Genetics and Health (CTLGH), Royal (Dick) School for Veterinary Studies, The University of Edinburgh, EH25 9RG, Scotland, UK		Edinburgh		UK				appolinaire.djikeng@roslin.ed.ac.uk
69	Calatayud		Paul-André			International Center of Insect Phyiology and Ecology (icipe)		P.O. Box 30772-00100 Nairobi, Kenya		Kenya		Institut de Recherche pour le Développement (IRD), Centre National de la Recherche Scientifique (CNRS), Université Paris-Saclay, Unité Mixte de Recherche (UMR) Évolution, Génomes, Comportement et Écologie, 91198, Gif-sur-Yvette, France		pcalatayud@icipe.org
70	Schaack		Sarah			Reed College		Portland, OR		USA		International Livestock Research Institute, Nairobi, Kenya		schaack@reed.edu

## Sheet: TableS1
		Table S1. Sample information for Busseola fusca RNA sequencing libraries.
		Library ID	Tissue	Life Stage	Notes	Raw Reads	Cleaned Reads
		2_S2_L001	Egg	Egg	~700 eggs	1533626	1522428
		1_S1_L001	Whole body	Neonate	~350 neonates	5156264	5134412
		S2_S1_L001	Whole body	Larva	Unexposed	15492204	15474866
		5_S5_L001	Whole body	Larva	Exposed to C. sesamiae Kitale (Cs-inland)	15867734	15820838
		S3_S2_L001	Whole body	Larva	Exposed to C. sesamiae Mombasa (Cs-coast)	12398854	12382558
		S10_S5_L001	Ovipositor	Adult	1	4746952	4739898
		4_S4_L001	Female Antennae	Adult	~24 antennae	25110832	25033828
		3_S3_L001	Male Antennae	Adult	~24 antennae	14730218	14686234
		S7_S4_L001	Male Thorax	Adult	1 individual	6240632	6236430
		S6_S3_L001	Female Thorax	Adult	1 individual	7068326	7044818

## Sheet: TableS2
		Table S2. Summary statistics for transcriptomes generated from individual tissue and developmental stage-specific libraries (see Table S1).
		Library ID	Transcriptome Size (bp)	# of Transcripts	# of Genes	# of Protein- Coding Genes	# of Proteins	Maximum transcript length (bp)	Median transcript length (bp)
		2_S2_L001	20976975	41650	37292	11007	12370	10388	335
		1_S1_L001	32407743	53279	44472	15150	18193	14481	375
		5_S5_L001	37062815	54317	41897	13492	17347	14803	408
		S2_S1_L001	49208978	65999	50089	16712	22733	14896	436
		S3_S2_L001	39476073	53928	41251	13430	17929	10416	436
		3_S3_L001	56782135	84549	59749	17670	24876	18641	395
		S7_S4_L001	32709369	46470	37470	11832	15123	11880	410
		4_S4_L001	68842877	100062	67577	17935	26786	18128	398
		S10_S5_L001	25566027	42730	35632	10182	12020	11091	367
		S6_S3_L001	37378490	56664	44207	12667	16558	10461	394

## Sheet: TableS3
		Table S3. Twenty largest gene families in B. fusca identified by orthogroup analysis.
		Orthogroup ID	No. Proteins (including isoforms)	No. Genes	SwissProt best BLAST hit (Abbreviation)	SwissProt best BLAST hit (Name)
		OG0000003	31	30	ARYA_MANSE	Arylphorin subunit alpha
		OG0000044	17	10	LITAF_CHICK	Lipopolysaccharide-induced tumor necrosis factor-alpha factor homolog
		OG0000021	11	8	UDPE_GVLO	Ecdysteroid UDP-glucosyltransferase
		OG0000034	11	8	CEL_BOVIN	Bile salt-activated lipase
		OG0000442	7	7	PEB3_DROME	Ejaculatory bulb-specific protein 3
		OG0000017	14	6	XFIN_XENLA	Zinc finger protein Xfin
		OG0000040	8	6	PICO_DROAN	Putative inorganic phosphate cotransporter
		OG0000092	6	6	RTJK_DROME	RNA-directed DNA polymerase from mobile element jockey
		OG0000142	6	6	LIPR2_CAVPO	Pancreatic lipase-related protein 2
		OG0000304	6	6	RTBS_DROME	Probable RNA-directed DNA polymerase from transposon BS
		OG0000370	7	6	SERA_MANSE	Alaserpin
		OG0000050	7	5	COGS_HYPLI	Collagenase
		OG0000052	7	5	DHGL_DROME	Glucose dehydrogenase [FAD, quinone]
		OG0000061	7	5	CP6A2_DROME	Cytochrome P450 6a2
		OG0000075	6	5	VPP1_XENLA	V-type proton ATPase 116 kDa subunit a isoform 1
		OG0000124	9	5	XDH_CALVI	Xanthine dehydrogenase
		OG0000173	6	5	HMIN_BOMMO	Homeobox protein invected
		OG0000241	6	5	PYX_DROME	Transient receptor potential channel pyrexia
		OG0000027	4	4	PERO_DROME	Peroxidase
		OG0000042	10	4	ATLAS_DROME	Atlastin

## Sheet: TableS4MostAbundAll
		Table S4. Most abundant transcripts from across all pooled libraries prepared using B. fusca.
		Transcript ID	SwissProt best BLAST hit (Abbreviation)	SwissProt best BLAST hit (Name)
		TRINITY_DN12333_c26_g3_i1	-	-
		TRINITY_DN12333_c36_g1_i1	COX1_CHOPI	Cytochrome c oxidase subunit 1
		TRINITY_DN13866_c12_g1_i1	HSP7D_MANSE	Heat shock 70 kDa protein cognate 4
		TRINITY_DN13866_c14_g1_i1	COX2_CHOPI	Cytochrome c oxidase subunit 2
		TRINITY_DN18077_c0_g10_i1	COX1_CHOPI	Cytochrome c oxidase subunit 1
		TRINITY_DN18637_c0_g1_i1	COX1_CHOPI	Cytochrome c oxidase subunit 1
		TRINITY_DN19975_c12_g1_i1	COX1_CHORO	Cytochrome c oxidase subunit 1
		TRINITY_DN22213_c8_g2_i1	COX1_CHORO	Cytochrome c oxidase subunit 1
		TRINITY_DN22637_c0_g2_i1	COX1_CHORO	Cytochrome c oxidase subunit 1
		TRINITY_DN24127_c4_g1_i1	COX1_CHORO	Cytochrome c oxidase subunit 1
		TRINITY_DN24479_c7_g4_i1	COX2_CHOBI	Cytochrome c oxidase subunit 2
		TRINITY_DN24500_c21_g1_i1	COX3_DROME	Cytochrome c oxidase subunit 3
		TRINITY_DN25068_c7_g1_i1	ATP6_AEDAE	ATP synthase subunit a
		TRINITY_DN25771_c23_g1_i1	COX3_SPOFR	Cytochrome c oxidase subunit 3
		TRINITY_DN25771_c26_g1_i1	HSP7D_MANSE	Heat shock 70 kDa protein cognate 4
		TRINITY_DN25901_c3_g4_i1	COX1_CHORO	Cytochrome c oxidase subunit 1
		TRINITY_DN25901_c4_g1_i1	ATP6_AEDAE	ATP synthase subunit a
		TRINITY_DN26182_c34_g1_i1	COX1_CHORO	Cytochrome c oxidase subunit 1
		TRINITY_DN27403_c7_g2_i1	-	-
		TRINITY_DN27406_c235_g1_i1	RS8_SPOFR	40S ribosomal protein S8
		TRINITY_DN27406_c355_g1_i1	COX3_DROME	Cytochrome c oxidase subunit 3
		TRINITY_DN27406_c374_g3_i1	ATP6_AEDAE	ATP synthase subunit a
		TRINITY_DN27406_c388_g1_i2	-	-
		TRINITY_DN27532_c75_g3_i1	CYB_SAMRI	Cytochrome b
		TRINITY_DN27971_c11_g4_i1	COX2_CHOPI	Cytochrome c oxidase subunit 2
		TRINITY_DN28081_c10_g2_i1	ATP6_ANOQU	ATP synthase subunit a
		TRINITY_DN28089_c21_g1_i1	COX2_CHOPI	Cytochrome c oxidase subunit 2
		TRINITY_DN28156_c39_g1_i1	COX2_CHOPI	Cytochrome c oxidase subunit 2
		TRINITY_DN28495_c10_g1_i1	CYB_SAMRI	Cytochrome b
		TRINITY_DN28635_c2_g4_i1	ATP6_AEDAE	ATP synthase subunit a

## Sheet: TableS5MostAbundWasp
	Table S5. Most abundant (top 25) transcripts from libraries prepared using B. fusca exposed to C. sesamiae Mombasa and Kitale.
	Exposed to C. sesamiae Mombasa			Exposed to C. sesamiae Kitale
	Transcript ID	RPKM	SwissProt Best BLAST Hit	Transcript ID	RPKM	SwissProt Best BLAST Hit
	TRINITY_DN26217_c12_g4_i1	15.27	Arylphorin subunit beta	TRINITY_DN26563_c133_g4_i1	6.84	15-hydroxyprostaglandin dehydrogenase
	TRINITY_DN26217_c13_g2_i1	12.34	Acidic juvenile hormone-suppressible protein 1	TRINITY_DN28485_c3_g4_i1	6.75	Gloverin
	TRINITY_DN26217_c7_g4_i1	11.12	-	TRINITY_DN21166_c6_g1_i2	6.49	Laminin subunit beta-4
	TRINITY_DN26563_c113_g1_i2	10.98	Arylphorin subunit alpha	TRINITY_DN26054_c5_g3_i1	6.49	15-hydroxyprostaglandin dehydrogenase
	TRINITY_DN26563_c158_g2_i2	10.17	-	TRINITY_DN27084_c3_g3_i1	5.82	-
	TRINITY_DN26217_c13_g1_i1	10.06	-	TRINITY_DN26287_c3_g1_i1	5.79	-
	TRINITY_DN25171_c6_g3_i1	8.94	Sex-specific storage-protein 2	TRINITY_DN28154_c0_g1_i1	5.49	-
	TRINITY_DN27532_c94_g5_i1	8.59	Arylphorin subunit beta	TRINITY_DN27309_c0_g1_i1	4.43	-
	TRINITY_DN25771_c25_g2_i1	8.44	Arylphorin subunit beta	TRINITY_DN24681_c22_g2_i1	4.34	Cytochrome c oxidase subunit 1
	TRINITY_DN27532_c97_g4_i1	7.54	-	TRINITY_DN20829_c3_g1_i3	3.89	Lebocin-4
	TRINITY_DN24641_c5_g1_i1	7.3	Arylphorin subunit alpha	TRINITY_DN20829_c3_g1_i4	3.64	Lebocin-3
	TRINITY_DN25771_c27_g4_i1	6.64	Arylphorin subunit alpha	TRINITY_DN28089_c17_g2_i1	3.59	Cytochrome c oxidase subunit 1
	TRINITY_DN22362_c4_g2_i1	6.55	Glutathione S-transferase	TRINITY_DN28556_c5_g1_i3	3.36	-
	TRINITY_DN17048_c3_g3_i1	6.44	Arylphorin subunit alpha	TRINITY_DN12333_c64_g1_i1	3.35	-
	TRINITY_DN23785_c2_g4_i1	6.37	Arylphorin subunit alpha	TRINITY_DN10507_c3_g1_i1	3.25	-
	TRINITY_DN27596_c6_g2_i1	6.32	Arylphorin subunit alpha	TRINITY_DN12333_c18_g7_i1	3.15	-
	TRINITY_DN26563_c129_g1_i1	6.11	27 kDa hemolymph protein	TRINITY_DN35927_c0_g1_i1	3.15	-
	TRINITY_DN27432_c2_g1_i1	6.04	Arylphorin subunit beta	TRINITY_DN27084_c10_g1_i1	3.07	-
	TRINITY_DN24936_c2_g7_i1	5.89	Arylphorin subunit alpha	TRINITY_DN24810_c3_g5_i2	3.06	-
	TRINITY_DN22053_c15_g1_i1	5.89	Arylphorin subunit beta	TRINITY_DN23871_c9_g1_i1	3.05	Cytochrome c oxidase subunit 1
	TRINITY_DN28490_c0_g1_i2	5.85	Arylphorin subunit alpha	TRINITY_DN6627_c0_g1_i1	3.03	-
	TRINITY_DN24641_c5_g2_i1	5.55	Arylphorin subunit alpha	TRINITY_DN12333_c18_g3_i1	2.95	-
	TRINITY_DN24479_c10_g1_i2	5.51	Acidic juvenile hormone-suppressible protein 1	TRINITY_DN24330_c21_g1_i1	2.93	-
	TRINITY_DN24479_c10_g6_i1	5.44	Acidic juvenile hormone-suppressible protein 1	TRINITY_DN27309_c0_g1_i2	2.78	-
	TRINITY_DN12010_c0_g3_i1	5.43	Sex-specific storage-protein 2	TRINITY_DN28485_c3_g2_i4	2.71	Gloverin

## Sheet: TableS6MostAbundDevStage
		Table S6. Most abundant (top 25) transcripts from libraries prepared from different developmental stages of B. fusca.
		Egg			Neonate			Larva
		Transcript ID	RPKM	SwissProt Best BLAST Hit	Transcript ID	RPKM	SwissProt Best BLAST Hit	Transcript ID	RPKM	SwissProt Best BLAST Hit
		TRINITY_DN26738_c6_g2_i1	6.35	Apolipophorin-3	TRINITY_DN18637_c5_g2_i1	3.67	Elongation factor 1-alpha	TRINITY_DN13866_c16_g1_i2	12.62	-
		TRINITY_DN15888_c0_g1_i1	2.6	-	TRINITY_DN27182_c4_g1_i1	3.01	60S acidic ribosomal protein P2	TRINITY_DN24681_c14_g3_i1	11.9	-
		TRINITY_DN26786_c3_g1_i1	2.59	Apolipophorin-3	TRINITY_DN25375_c40_g2_i1	3	-	TRINITY_DN27331_c4_g1_i1	9.04	-
		TRINITY_DN27406_c366_g1_i2	2.25	Putative uncharacterized protein ART2	TRINITY_DN27570_c5_g1_i1	2.72	Cytochrome c oxidase subunit 1	TRINITY_DN26563_c111_g4_i1	8.59	-
		TRINITY_DN10496_c0_g2_i1	2.23	Histone H3.3	TRINITY_DN17747_c0_g3_i1	2.67	Trypsin CFT-1	TRINITY_DN24681_c25_g2_i2	7.12	-
		TRINITY_DN16678_c0_g2_i1	2.21	-	TRINITY_DN16414_c0_g1_i1	2.62	Collagenase	TRINITY_DN24209_c8_g1_i2	6.99	-
		TRINITY_DN25901_c16_g1_i1	1.93	Apolipophorin-3	TRINITY_DN26182_c85_g1_i1	2.47	-	TRINITY_DN28089_c19_g2_i1	6.64	-
		TRINITY_DN21488_c0_g1_i1	1.86	-	TRINITY_DN27406_c386_g1_i10	2.29	Cytochrome c oxidase subunit 1	TRINITY_DN20487_c10_g1_i1	6.41	Antimicrobial peptide Alo-1
		TRINITY_DN12333_c15_g2_i1	1.8	Putative uncharacterized protein ART2	TRINITY_DN23909_c3_g1_i2	2.25	S-adenosylmethionine synthase	TRINITY_DN24681_c18_g1_i1	5.73	Antimicrobial peptide Alo-1
		TRINITY_DN12690_c0_g1_i2	1.75	-	TRINITY_DN18077_c0_g8_i1	2.2	Cytochrome c oxidase subunit 1	TRINITY_DN26204_c8_g2_i1	5.45	Antimicrobial peptide Alo-1
		TRINITY_DN13357_c0_g1_i1	1.75	-	TRINITY_DN24641_c10_g1_i1	2.13	Cytochrome c oxidase subunit 1	TRINITY_DN24500_c16_g1_i1	5.34	Antimicrobial peptide Alo-1
		TRINITY_DN16678_c0_g1_i7	1.72	-	TRINITY_DN26738_c6_g1_i1	2.13	Heat shock 70 kDa protein cognate 4	TRINITY_DN27403_c7_g3_i1	5.28	-
		TRINITY_DN26102_c9_g2_i1	1.71	Cytochrome c oxidase subunit 1	TRINITY_DN27628_c0_g2_i1	2.1	Fibroin light chain	TRINITY_DN28156_c24_g1_i1	5.24	-
		TRINITY_DN27406_c281_g1_i1	1.6	Ubiquitin-40S ribosomal protein S27a	TRINITY_DN27406_c181_g1_i1	2.08	Heat shock 70 kDa protein cognate 1	TRINITY_DN26563_c128_g1_i5	5.07	Antimicrobial peptide Alo-1
		TRINITY_DN23395_c0_g1_i1	1.53	40S ribosomal protein S5	TRINITY_DN27406_c535_g1_i1	2.05	40S ribosomal protein S12	TRINITY_DN28089_c17_g4_i1	4.97	Antimicrobial peptide Alo-1
		TRINITY_DN27406_c469_g7_i1	1.52	B1 protein	TRINITY_DN10277_c1_g4_i1	2.02	60S ribosomal protein L26	TRINITY_DN27109_c5_g1_i1	4.94	Antimicrobial peptide Alo-1
		TRINITY_DN10496_c0_g1_i2	1.43	-	TRINITY_DN22261_c0_g1_i1	1.98	40S ribosomal protein S19a	TRINITY_DN9837_c2_g4_i1	4.93	Antimicrobial peptide Alo-1
		TRINITY_DN26448_c0_g1_i1	1.4	40S ribosomal protein S3a	TRINITY_DN57179_c2_g1_i2	1.98	60S ribosomal protein L39	TRINITY_DN26810_c2_g1_i4	4.52	-
		TRINITY_DN10496_c0_g1_i1	1.38	-	TRINITY_DN23425_c2_g1_i1	1.98	60S ribosomal protein L8	TRINITY_DN22405_c5_g6_i1	4.5	-
		TRINITY_DN15833_c1_g1_i1	1.36	-	TRINITY_DN11344_c0_g5_i1	1.98	60S ribosomal protein L44	TRINITY_DN27331_c4_g2_i1	4.43	Endocuticle structural glycoprotein SgAbd-1
		TRINITY_DN26563_c129_g2_i1	1.33	60S ribosomal protein L32	TRINITY_DN21221_c3_g2_i1	1.96	40S ribosomal protein S4	TRINITY_DN19213_c4_g6_i1	4.24	-
		TRINITY_DN27331_c2_g7_i1	1.33	60S ribosomal protein L37a	TRINITY_DN27406_c665_g1_i1	1.95	60S ribosomal protein L34	TRINITY_DN23871_c7_g6_i1	3.96	Hemicentin-2
		TRINITY_DN26924_c1_g2_i1	1.32	60S ribosomal protein L17	TRINITY_DN22362_c12_g1_i1	1.94	Cytochrome c oxidase subunit 1	TRINITY_DN24209_c23_g1_i1	3.95	Antimicrobial peptide Alo-3
		TRINITY_DN20744_c2_g2_i3	1.3	Ubiquitin-60S ribosomal protein L40	TRINITY_DN28156_c10_g1_i1	1.92	40S ribosomal protein S6	TRINITY_DN27971_c13_g1_i1	3.87	Antimicrobial peptide Alo-1
		TRINITY_DN28479_c0_g1_i1	1.3	Apolipophorin-3	TRINITY_DN22131_c4_g1_i1	1.92	Ubiquitin-60S ribosomal protein L40	TRINITY_DN27403_c7_g1_i1	3.82	-

## Sheet: TableS7MostAbundTissue
		Table S7. Most abundant (top 25) transcripts from libraries prepared using different tissues from B. fusca.
		Antenna			Ovipositor			Thorax
		Transcript ID	RPKM	SwissProt Best BLAST Hit	Transcript ID	RPKM	SwissProt Best BLAST Hit	Transcript ID	RPKM	SwissProt Best BLAST Hit
		TRINITY_DN20370_c10_g1_i1	22.63	Replicase polyprotein	TRINITY_DN17411_c0_g4_i1	22.33	-	TRINITY_DN28495_c10_g1_i1	20.75	Cytochrome b
		TRINITY_DN25375_c36_g2_i1	22.62	Replicase polyprotein	TRINITY_DN20719_c3_g5_i1	16.6	-	TRINITY_DN27532_c75_g3_i1	17.92	Cytochrome b
		TRINITY_DN21227_c6_g4_i1	21.98	Replicase polyprotein	TRINITY_DN27532_c72_g3_i1	12.19	Ejaculatory bulb-specific protein 3	TRINITY_DN21607_c7_g3_i1	13.52	Calcium-transporting ATPase sarcoplasmic/endoplasmic reticulum type
		TRINITY_DN27406_c350_g1_i3	20.71	Genome polyprotein	TRINITY_DN25423_c16_g1_i1	11.06	Ejaculatory bulb-specific protein 3	TRINITY_DN28081_c10_g2_i1	13.29	ATP synthase subunit a
		TRINITY_DN28049_c9_g1_i2	18.97	General odorant-binding protein 1	TRINITY_DN27406_c397_g1_i2	10.69	-	TRINITY_DN27406_c347_g1_i1	12.65	Cytochrome b
		TRINITY_DN23244_c2_g4_i1	17.74	Replicase polyprotein	TRINITY_DN20719_c3_g2_i1	10.56	-	TRINITY_DN13156_c3_g1_i1	10.75	Cytochrome c
		TRINITY_DN20927_c5_g1_i1	16.91	Genome polyprotein	TRINITY_DN25375_c29_g3_i1	7.6	-	TRINITY_DN27406_c434_g2_i1	10.62	Ejaculatory bulb-specific protein 3
		TRINITY_DN20994_c4_g4_i1	16.76	General odorant-binding protein 1	TRINITY_DN25674_c3_g5_i1	7.31	General odorant-binding protein 56d	TRINITY_DN26101_c9_g1_i1	10.52	Cytochrome c oxidase subunit 1
		TRINITY_DN21321_c3_g3_i1	15.97	-	TRINITY_DN25205_c11_g3_i1	7.29	-	TRINITY_DN27406_c474_g2_i1	9.39	-
		TRINITY_DN25771_c21_g5_i1	14.36	Replicase polyprotein	TRINITY_DN26594_c12_g4_i1	7.07	-	TRINITY_DN27406_c374_g3_i1	9.25	ATP synthase subunit a
		TRINITY_DN20818_c1_g6_i1	14.01	General odorant-binding protein 1	TRINITY_DN27532_c104_g6_i1	6.73	-	TRINITY_DN27791_c3_g1_i1	8.91	ADP/ATP translocase 2
		TRINITY_DN27532_c101_g1_i1	13.66	Replicase polyprotein	TRINITY_DN25674_c3_g7_i1	6.01	-	TRINITY_DN25224_c5_g1_i1	8.51	Cytochrome b
		TRINITY_DN27406_c411_g1_i4	13.14	General odorant-binding protein 1	TRINITY_DN25674_c4_g1_i2	5.82	-	TRINITY_DN13156_c5_g1_i1	8.44	Cytochrome c oxidase subunit 1
		TRINITY_DN22319_c6_g3_i1	13.03	Genome polyprotein	TRINITY_DN26594_c11_g2_i1	5.72	Myosin light chain alkali	TRINITY_DN21657_c6_g2_i2	7.96	Troponin C, isoform 1
		TRINITY_DN25763_c7_g1_i1	12.72	General odorant-binding protein 1	TRINITY_DN19620_c3_g5_i1	5.32	Ejaculatory bulb-specific protein 3	TRINITY_DN23088_c12_g1_i1	7.91	-
		TRINITY_DN23362_c3_g1_i1	12.7	General odorant-binding protein 1	TRINITY_DN27406_c473_g2_i1	5.28	-	TRINITY_DN21607_c7_g2_i1	7.26	Calcium-transporting ATPase sarcoplasmic/endoplasmic reticulum type
		TRINITY_DN24539_c10_g1_i1	12.53	RNA1 polyprotein	TRINITY_DN23362_c3_g3_i1	5	-	TRINITY_DN24190_c4_g1_i1	7.17	Troponin C, isoform 2
		TRINITY_DN26265_c2_g3_i1	12.22	General odorant-binding protein 1	TRINITY_DN26563_c109_g3_i1	4.97	Myosin regulatory light chain 2	TRINITY_DN21657_c6_g2_i1	6.89	Troponin C, isoform 1
		TRINITY_DN26748_c4_g2_i1	11.45	General odorant-binding protein 1	TRINITY_DN23411_c5_g1_i1	4.93	-	TRINITY_DN18637_c24_g1_i1	6.02	ATP synthase subunit a
		TRINITY_DN23244_c7_g1_i1	11.06	Replicase polyprotein	TRINITY_DN26266_c9_g1_i1	4.85	Myosin light chain alkali	TRINITY_DN27156_c4_g1_i1	5.89	Troponin C, isoform 1
		TRINITY_DN27674_c5_g2_i1	10.86	-	TRINITY_DN25771_c30_g1_i1	4.74	-	TRINITY_DN28371_c5_g2_i1	5.35	Ejaculatory bulb-specific protein 3
		TRINITY_DN22019_c3_g4_i1	10.33	Replicase polyprotein	TRINITY_DN27708_c0_g2_i1	4.57	Troponin C	TRINITY_DN27406_c419_g2_i1	5.25	ADP/ATP translocase 3
		TRINITY_DN28081_c17_g2_i1	10.1	General odorant-binding protein 1	TRINITY_DN28535_c47_g2_i1	4.56	-	TRINITY_DN18614_c2_g5_i1	4.93	Acyl-CoA ligase azaF
		TRINITY_DN27406_c432_g1_i3	9.96	General odorant-binding protein 2	TRINITY_DN27406_c301_g2_i1	4.11	-	TRINITY_DN19459_c1_g2_i1	4.8	-
		TRINITY_DN28632_c11_g1_i1	9.43	Replicase polyprotein	TRINITY_DN27406_c55_g1_i1	4.07	-	TRINITY_DN28635_c7_g1_i1	4.75	Cytochrome b

## Sheet: TableS8.MostAbundAntennaeMF
			Table S8. Most abundant (top 25) transcripts from libraries prepared using B. fusca female and male antennae.
			Female Antenna			Male Antenna
			Transcript ID	RPKM	SwissProt Best BLAST Hit	Transcript ID	RPKM	SwissProt Best BLAST Hit
			TRINITY_DN28049_c9_g1_i2	18.97	General odorant-binding protein 1	TRINITY_DN27532_c101_g1_i2	9.32	-
			TRINITY_DN20994_c4_g4_i1	16.76	General odorant-binding protein 1	TRINITY_DN25205_c1_g1_i1	9.23	Replicase polyprotein
			TRINITY_DN20818_c1_g6_i1	14.01	General odorant-binding protein 1	TRINITY_DN25641_c3_g3_i1	8.28	-
			TRINITY_DN27406_c411_g1_i4	13.14	General odorant-binding protein 1	TRINITY_DN25375_c36_g3_i2	8.28	-
			TRINITY_DN25763_c7_g1_i1	12.72	General odorant-binding protein 1	TRINITY_DN25763_c14_g1_i1	8.11	Replicase polyprotein
			TRINITY_DN23362_c3_g1_i1	12.7	General odorant-binding protein 1	TRINITY_DN12333_c45_g1_i1	6.76	-
			TRINITY_DN26265_c2_g3_i1	12.22	General odorant-binding protein 1	TRINITY_DN21227_c16_g1_i1	6.12	-
			TRINITY_DN26748_c4_g2_i1	11.45	General odorant-binding protein 1	TRINITY_DN19090_c5_g1_i1	6.1	-
			TRINITY_DN28081_c17_g2_i1	10.1	General odorant-binding protein 1	TRINITY_DN12333_c19_g1_i1	6.05	RNA1 polyprotein
			TRINITY_DN21998_c7_g1_i1	9.33	General odorant-binding protein 1	TRINITY_DN20648_c7_g1_i1	5.86	-
			TRINITY_DN6666_c13_g4_i1	9.21	General odorant-binding protein 1	TRINITY_DN25634_c2_g1_i1	5.83	-
			TRINITY_DN28049_c12_g1_i1	9.1	-	TRINITY_DN27249_c20_g1_i1	5.78	-
			TRINITY_DN28535_c48_g1_i1	8.94	General odorant-binding protein 1	TRINITY_DN23414_c7_g6_i1	5.63	-
			TRINITY_DN24539_c14_g1_i1	8.81	Replicase polyprotein	TRINITY_DN25375_c38_g1_i2	5.48	General odorant-binding protein 1
			TRINITY_DN25375_c34_g3_i1	8.33	General odorant-binding protein 69a	TRINITY_DN27406_c318_g1_i4	5.45	General odorant-binding protein 1
			TRINITY_DN26182_c51_g2_i1	8.32	Pheromone-binding protein	TRINITY_DN28049_c10_g1_i1	5.24	General odorant-binding protein 2
			TRINITY_DN23273_c8_g1_i1	7.93	Pheromone-binding protein	TRINITY_DN28049_c24_g1_i1	5.11	-
			TRINITY_DN20370_c9_g1_i1	7.81	General odorant-binding protein 1	TRINITY_DN27406_c429_g2_i2	5.1	General odorant-binding protein 83a
			TRINITY_DN20064_c0_g1_i1	6.42	General odorant-binding protein 1	TRINITY_DN21227_c5_g7_i1	4.91	-
			TRINITY_DN18610_c4_g3_i1	6.06	General odorant-binding protein 1	TRINITY_DN50028_c9_g1_i1	4.87	-
			TRINITY_DN25205_c11_g2_i1	5.59	-	TRINITY_DN26204_c11_g1_i1	4.86	Replicase polyprotein
			TRINITY_DN22123_c3_g6_i1	5.55	-	TRINITY_DN23150_c4_g1_i1	4.75	-
			TRINITY_DN28702_c4_g4_i1	5.42	General odorant-binding protein 1	TRINITY_DN27406_c362_g1_i1	4.74	-
			TRINITY_DN24526_c3_g1_i1	5.4	General odorant-binding protein 1	TRINITY_DN28049_c16_g1_i1	4.7	-
			TRINITY_DN24612_c3_g5_i1	5.23	General odorant-binding protein 1	TRINITY_DN26180_c4_g2_i1	4.56	-

## Sheet: TableS9.MostAbundThoraxMF
			Table S9. Most abundant (top 25) transcripts from libraries prepared using B. fusca female and male thoraces.
			Female Thorax			Male Thorax
			Transcript ID	RPKM	SwissProt Best BLAST Hit	Transcript ID	RPKM	SwissProt Best BLAST Hit
			TRINITY_DN28371_c5_g2_i1	5.35	Ejaculatory bulb-specific protein 3	TRINITY_DN27532_c75_g3_i1	17.92	Cytochrome b
			TRINITY_DN27406_c316_g1_i2	4.67	Ejaculatory bulb-specific protein 3	TRINITY_DN27406_c347_g1_i1	12.65	Cytochrome b
			TRINITY_DN27840_c5_g2_i1	4.03	-	TRINITY_DN27406_c474_g2_i1	9.39	-
			TRINITY_DN22715_c6_g5_i1	3.37	Ferritin subunit	TRINITY_DN27406_c374_g3_i1	9.25	ATP synthase subunit a
			TRINITY_DN27840_c5_g1_i1	3.33	-	TRINITY_DN25224_c5_g1_i1	8.51	Cytochrome b
			TRINITY_DN19713_c3_g4_i1	3.31	ATPase inhibitor mai-2, mitochondrial	TRINITY_DN13156_c5_g1_i1	8.44	Cytochrome c oxidase subunit 1
			TRINITY_DN28635_c2_g3_i2	3.22	-	TRINITY_DN23088_c12_g1_i1	7.91	-
			TRINITY_DN26101_c4_g1_i1	3.19	Aconitate hydratase, mitochondrial	TRINITY_DN21607_c7_g2_i1	7.26	Calcium-transporting ATPase sarcoplasmic/endoplasmic reticulum type
			TRINITY_DN27406_c1094_g1_i1	3.14	Cytochrome c oxidase subunit NDUFA4	TRINITY_DN18637_c24_g1_i1	6.02	ATP synthase subunit a
			TRINITY_DN28635_c3_g1_i1	3.08	Ejaculatory bulb-specific protein 3	TRINITY_DN27406_c419_g2_i1	5.25	ADP/ATP translocase 3
			TRINITY_DN24103_c1_g1_i2	3.03	Troponin C, isoform 1	TRINITY_DN18614_c2_g5_i1	4.93	Acyl-CoA ligase azaF
			TRINITY_DN26897_c39_g1_i44	2.94	-	TRINITY_DN19459_c1_g2_i1	4.8	-
			TRINITY_DN26180_c3_g1_i10	2.92	-	TRINITY_DN28635_c7_g1_i1	4.75	Cytochrome b
			TRINITY_DN27406_c227_g1_i1	2.77	Ejaculatory bulb-specific protein 3	TRINITY_DN23088_c12_g2_i1	4.73	Cytochrome c oxidase subunit 1
			TRINITY_DN26101_c4_g1_i2	2.76	Aconitate hydratase, mitochondrial	TRINITY_DN18614_c2_g1_i1	4.58	Probable 4-coumarate--CoA ligase 1
			TRINITY_DN22741_c2_g1_i1	2.57	Paxillin	TRINITY_DN18614_c2_g3_i1	4.36	4-coumarate--CoA ligase-like 5
			TRINITY_DN17425_c2_g4_i1	2.57	Iron-sulfur cluster assembly enzyme ISCU, mitochondrial	TRINITY_DN13156_c3_g2_i1	4.17	-
			TRINITY_DN23823_c1_g1_i1	2.53	Troponin C, isoform 2A	TRINITY_DN21607_c7_g1_i1	4.05	Calcium-transporting ATPase sarcoplasmic/endoplasmic reticulum type
			TRINITY_DN24631_c1_g3_i1	2.52	Troponin C, isoform 2B	TRINITY_DN26204_c7_g1_i2	4.04	Arginine kinase
			TRINITY_DN26897_c39_g3_i5	2.41	-	TRINITY_DN26563_c142_g5_i1	3.99	ADP/ATP translocase 3
			TRINITY_DN24631_c1_g3_i2	2.35	Troponin C, isoform 2B	TRINITY_DN26563_c138_g2_i1	3.79	Cytochrome b
			TRINITY_DN27532_c53_g1_i2	2.33	Troponin T	TRINITY_DN27406_c289_g2_i1	3.76	ADP,ATP carrier protein 2
			TRINITY_DN22715_c5_g1_i1	2.26	Troponin C, isoform 1	TRINITY_DN27406_c294_g1_i1	3.69	NADH-ubiquinone oxidoreductase chain 1
			TRINITY_DN27406_c242_g1_i1	2.21	-	TRINITY_DN22839_c3_g2_i1	3.61	Trifunctional enzyme subunit beta, mitochondrial
			TRINITY_DN23141_c5_g2_i2	2.21	Troponin T	TRINITY_DN17339_c0_g1_i1	3.42	Electron transfer flavoprotein subunit beta

[truncated: 2 more sheets: TableS10.TranscribedTETally, TableS11.TranscriptionPutativeH]
