# Supplementary material for: Comprehensive Transcriptome of the Maize Stalk Borer, Busseola fusca, from Multiple Tissue Types, Developmental Stages, and Parasitoid Wasp Exposures
Source: Genome Biol Evol. 2020 Sep 18;12(12):2554–60. doi: 10.1093/gbe/evaa195 (PMC7802516; doi:10.1093/gbe/evaa195)
Supplement: evaa195_Supplementary_Data [file evaa195_supplementary_data.zip › FinalAUTHORs_Bfusca_092520.xlsx]

## Sheet: Sheet1
	Last Name		First Name (given)	Middle Name/Initial (optional)		Institutional Affiliation		Address (City, State/Province)		Country		Secondary institutional affiliation		Email (please list only one)
1	Hardwick		Kayla			Reed College		Portland, OR		US		Phylos Bioscience, Portland OR, USA		kaylamh6@gmail.com
2	Bichang’a		Gladys	Bosibori		University of Nairobi; Department of Biochemistry.		30197-00100 Nairobi		Kenya				gbichanga@uonbi.ac.ke
3	Abtew		Andnet	Bayleyegn		Stichting Nederlandse Vrijwilligers (SNV) Ethiopia ; Bahir Dar University, College of Agriculture and Natural Resources		Addis Ababa		Ethiopia		Bahirdar University, College of Agriculture and Natural Resources		andnetba@gmail.com
4	Awori		Ryan	Musumba		Molecular Biotechnology, Department of Biosciences, Goethe University Frankfurt		Max-von-Laue Strasse 9, 60438 Frankfurt am Main		Germany		Trek Science Limited, P. O Box 44947-00100 Nairobi, Kenya		ryan@treksciencelimited.com
5	Cepko		Leah	C. S.		Reed College		Portland, OR		USA		Reed College, Portland OR		leahcepko@gmail.com
6	Chebon-Bore		Lorna	Jemosop		US Army Medical Research Directorate- Kenya; Walter Reed Project (USAMRD-K/WRP)		5 Park Rd, Grahamstown		South Africa		Rhodes University; Research Unit in Bioinformatics (RuBi)		lornajemosop@gmail.com
7	Darby		Alistair			University of Liverpool				UK				Alistair.Darby@liverpool.ac.uk
8	deVries		Jon	D.		Reed College		Portland, OR		USA				devriesj@reed.edu
9	Filée		Jonathan			Laboratoire Evolution, Génomes, Comportement et Ecologie, IRD, CNRS, Univ. Paris Saclay, 91198 Gif-sur-Yvette, France		91198 Gif-sur-Yvette		France				Jonathan.Filee@egce.cnrs-gif.fr
10	Fuad		Muna			University of Nairobi; Centre for Biotechnology and Bioinformatics				Kenya				mana_abry@hotmail.com
11	Gachara		Grace			Sokoine University of Agriculture ; Department of Food Technology, Nutrition and Consumer Sciences		Dar es Salaam		Tanzania		Jomo Kenyatta University of Agriculture and Technology, JKUAT, Department of Public Health		kikogash@gmail.com
12	Githae		Dedan	K.		Malopolska Center of Biotechnology, Jagiellonian University		Krakow		Poland				dedangithae@yahoo.com
13	Gunga		Patrick			University of Nairobi; Centre for Biotechnology and Bioinformatics				Kenya				apandopatrick@gmail.com
14	Held		Madison			Reed College		Portland, OR		USA				madheld@reed.edu
15	Kariuki		Hellen	Wambui		University of Nairobi; Centre for Biotechnology and Bioinformatics		P.O BOX 13751-00100		Kenya		Department of Medical Microbiology, School of Medicine, University of Nairobi		helleka.wambui@gmail.com
16	Kataka		Evans	Sioma		Department of Experimental Informatics, Technical University of Munich, 85354, Freising				Germany		University of Nairobi; Centre for Biotechnology and Bioinformatics		evans.kataka@gmail.com
17	Kerfua		Susan	Diana		National Livestock Resources Research Institute		Wakiso		Uganda				kerfuas@gmail.com
18	Kimenyi		Kelvin	Muteru		University of Nairobi; Centre for Biotechnology and Bioinformatics		Nairobi, P. O Box 303197-00100		Kenya				kmut2030@gmail.com
19	Le Ru		Bruno	Pierre		Laboratoire Evolution, Génomes, Comportement et Ecologie, IRD, CNRS, Univ. Paris Saclay, 91198 Gif-sur-Yvette, France				France				bpleru@gmail.com
20	Lutomia		Ernest	Mukweyi		Moi Teaching and Referral Hospital		Eldoret		Kenya		University of Nairobi Medical school		elutomia@gmail.com
21	Luvai		Elizabeth	Ajema		Technical University of Kenya		Nairobi		Kenya		Nagasaki University, Japan		ajemaluvai@gmail.com
22	Luvanda		Maureen	K.		Medical University of Innsbruck		Innsbruck		Austria		Kenyatta University		Maureen.Luvanda@i-med.ac.at
23	Lyimo		Beatus	Modest		Nelson Mandela African Institution of Science and Technology		P.O.BOX 447 ARUSHA		Tanzania				beatus.lyimo@nm-aist.ac.tz
24	Machuka		Eunice	Magoma		BecA-ILRI Hub		Nairobi		Kenya				E.Machuka@cgiar.org
25	Maeda		Daniel	G.		Department of Molecular Biology and Bioetchnology, College of Natural and Applied Sciences, University of Dar-es-Salaam		P.O. Box 35179, Dar es Salaam		Tanzania				danielgmaeda@gmail.com
26	Maina		Solomon			Australian Grains Genebank, Agriculture Victoria		110 Natimuk Road, Horsham, 3400, Victoria		Australia				solomon.dna.maina@gmail.com
27	Mathenge		Peterson	Gitonga		University of Nairobi; Centre for Biotechnology and Bioinformatics		Nairobi		Kenya		Insitute of Tropical Medicine Nagasaki University (NEKKEN)/ HEP Bioinformatics Consultants LTD		peterson.mathenge@gmail.com,
28	Matoke-Muhia		Damaris			Centre for Biotechnology Research and Development, Kenya Medical Research Institute		Nairobi		Kenya		Internation Centre of Insect Physiology and Ecology, Nairobi		Dmatoke@kemri.org
29	Miller		Caitlin	H.		Cornell University, Department of Neurobiology and Behavior		Ithaca, NY		USA		Reed College, Portland OR		caitlinhopemiller91@gmail.com
30	Miruka		Silviane	Aoko		University of Nairobi, Centre for Biotechnology and Bioinformatics		Nairobi		Kenya				silvianejoash@gmail.com
31	Mitema		Alfred			University of Nairobi, School of Biological Sciences; University of Cape Town, South Africa, Department of Molecular and Cell Biology		Nairobi		Kenya		Vaal University of Technology, South Africa, OMICS Research Laboratory, Department of Biotechnology		alfmite@yahoo.com
32	Miyunga		Antoinette	Aluoch		International Livestock Research Institute		Nairobi		Kenya				antoinettealuoch@gmail.com
33	Mukolwe		Sarah	Akwabi		University of Nairobi		Nairobi		Kenya				sakwabi2013@gmail.com
34	Muge		Edward	Kirwa		University of Nairobi, Biochemistry		Nairobi		Kenya		Biochemistry Department		mugeek@uonbi.ac.ke
35	Mule		Simon	Ngao		Instituto de Ciências Biomédicas, Universidade de São Paulo		São Paulo, SP		Brazil		Internation Centre of Insect Physiology and Ecology, Nairobi		ngaosimon@gmail.com
36	Murithi		Mary	Kanyiri		Kabarak University, School of Pharmacy , Preclinical Department		Nakuru		Kenya				mmary@kabarak.ac.ke
37	Musabyimana		Jean Pierre			Division of Cellular and Applied Infection Biology, RWTH Aachen University, Germany		Aachen, NRW		Germany		University of Nairobi; Centre for Biotechnology and Bioinformatics, Nairobi, Kenya		musajampiereb@gmail.com
38	Muzoora		Saphan			Makerere University, Department of Biomolecular Resources & Biolab Sciences, Division of Biochemistry		P.O BOX 7062, Makerere University, Kampala Uganda		Uganda				muzoorasaph@covab.mak.ac.ug
39	Mwangi		Esther	Wangui		National Museums of Kenya		Nairobi		Kenya		Zoology Department, National Museums of Kenya		mwangiwangui25@gmail.com
40	Mwangi		Harrison	Ndung'u		University of Nairobi; Centre for Biotechnology and Bioinformatics		Nairobi		Kenya		HEP Bioinformatics Consultants LTD		harryndungu@gmail.com,
41	Mwangi		Nduta			University of Nairobi; Centre for Biotechnology and Bioinformatics		NAIROBI		KENYA		Kenya Veterinary Vaccines Production Institute (KEVEVAPI)		mwangi_nduta@yahoo.com
42	Mwaura		Ann	Njeri		National Museums of Kenya, Centre for Biodiversity		Nairobi		Kenya		Molecular Genetics Section, National Museums of Kenya		mwauran@gmail.com
43	Ndungu		Nelly			International Centre for Insect Physiology and Ecology (ICIPE)		Nairobi		Kenya				nndungu@icipe.org
44	Ngalah		Bidii	Stephen		Medical Faculty, Heidelberg University, Heidelberg, Germany and Universitätsklinikum Freiburg, Molecular Preventive Medicine, Freiburg, Germany		Im Neuenheimer Feld, 69120 Heidelberg-Germany		Germany		JKUAT and USAMRU-K		stephenbidii@gmail.com
45	Ng'ang'a		Peter	Njenga		Institute for Experimental and Clinical Pharmacology and Toxicology, Faculty of Medicine, University of Freiburg, Freiburg, Germany		Nairobi		Kenya		University of Nairobi		Panng88@gmail.com
46	Njoroge		Harun	N		Jomo Kenyatta University of Agriculture and Technology		Nairobi		Kenya				harunnjoroge1@yahoo.com
47	Nyandika		Brenda	Nyaboke		National Museums of Kenya, Botany Department		Nairobi		Kenya				bnyavoke@gmail.com
48	Nyasani		Johnson	Ounya		Kenya Agricultural and Livestock Research Organization		Embu, P. O. Box 27 - 60100 Embu		Kenya				Johnson.Nyasani@kalro.org
49	Obange		Faith	Akinyi		University of Nairobi; Centre for Biotechnology and Bioinformatics		Nairobi, P. O Box 303197-00100		Kenya				faith07obange@gmail.com
50	Ochieng		Shem	Joabh		Kenyatta University		Nairobi, P. O Box 12607-00100		Kenya				shemjos@gmail.com
51	Odhiambo		Willingtone	Otieno		University of Nairobi; Centre for Biotechnology and Bioinformatics		Nairobi		Kenya				Willingtone2@gmail.com
52	Ogot		Hellen	Adhiambo		University of Kabianga		Kericho		Kenya				hellenogot@yahoo.com
53	Ojwang'		Maureiq	Awino Edith		North Carolina State University; Department of Mathematics		Raleigh, NC 27695-8213		USA		Biosciences eastern and central Africa - International Livestock Research Institute (BecA-ILRI) Hub		maureiq@gmail.com
54	Osowo		Fred	Odhiambo		University of Nairobi; Centre for Biotechnology and Bioinformatics		Nairobi, P. O Box 303197-00100		Kenya				osowofreds@yahoo.com
55	Ratemo		Billy	Omboki		National Biosafety Authority		Nairobi, P. O Box 28251-00100		Kenya		Egerton University; Department of Crops, Horticulture & Soils - Njoro, Kenya		bomboki@biosafetykenya.go.ke.
56	Sonda		Tolbert			Kilimanjaro Clinical Research Institute		Moshi		Tanzania				t.sonda@kcri.ac.tz
57	Ssamula		Alexander			Makerere University Department of Agricultural Production				Uganda				alexanderssamula@gmail.com
58	Towett-Kirui		Sharon			University of Nairobi; Centre for Biotechnology and Bioinformatics		Nairobi, P. O Box 303197-00100		Kenya		Hawkesbury Institute for the Environment, Western Sydney University		shacheto@gmail.com
59	Twizerimana		Augustin Penda			Department of Gastroenterology, Hepatology and Infectious Diseases, University hospital Düsseldorf, Germany				Germany		Kenya Medical Research Institute (KEMRI),Jomo Kenyatta University of Agriculture and Technology (JKUAT)		p.amylase5@gmail.com
60	Wachiuri		Kelvin	Mwangi		Inqaba Biotec - East Africa		Nairobi , 2431-00100		Kenya		University of Nairobi; Centre for Biotechnology and Bioinformatics		kwachiuri@gmail.com
61	Wacoo		Alex Paul			Makerere University, Department of Medical Biochemistry		Kampala, P. O. Box 7062		Uganda				wacooalex@gmail.com
62	Wamae		Kevin			Kenya Medical Research Institute Wellcome Trust Research Programme		Kilifi		Kenya		Centre for Biotechnology and Bioinformatics, University of Nairobi		wamaekevin@gmail.com
63	Webale		Mark	Kilongosi		Kirinyaga University		Kutus		Kenya				markkilongosi@gmail.com
64	Yaa		Reuben	Mangi		University of Nairobi; Centre for Biotechnology and Bioinformatics				Kenya		Randall Centre for Cell and Molecular Biophysics, King's College London, SE1 1UL, UK		mangiruben@gmail.com
65	Gundersen-Rindal		Dawn	E.		USDA ARS IIBBL, Beltsville MD 20705				USA				dawn.gundersen-rindal@usda.gov
66	Stomeo		Francesca			Biosciences eastern and central Africa - International Livestock Research Institute (BecA-ILRI) Hub		Nairobi, PO Box 30709, 00100		Kenya		Current affiliation: European Molecular Biology Laboratory (EMBL), Heidelberg, Germany		stomeofra@gmail.com
67	Djikeng		Appolinaire			Centre for Tropical Livestock Genetics and Health (CTLGH), Royal (Dick) School for Veterinary Studies, The University of Edinburgh, EH25 9RG, Scotland, UK		Edinburgh		UK		Biosciences eastern and central Africa - International Livestock Research Institute (BecA-ILRI) Hub		appolinaire.djikeng@roslin.ed.ac.uk
68	Calatayud		Paul-André			International Center of Insect Phyiology and Ecology (icipe)		P.O. Box 30772-00100 Nairobi, Kenya		Kenya		Institut de Recherche pour le Développement (IRD), Centre National de la Recherche Scientifique (CNRS), Université Paris-Saclay, Unité Mixte de Recherche (UMR) Évolution, Génomes, Comportement et Écologie, 91198, Gif-sur-Yvette, France		pcalatayud@icipe.org
69	Schaack		Sarah			Reed College		Portland, OR		USA		Biosciences eastern and central Africa - International Livestock Research Institute (BecA-ILRI) Hub		schaack@reed.edu
