# Supplementary material for: Comprehensive Transcriptome of the Maize Stalk Borer, Busseola fusca, from Multiple Tissue Types, Developmental Stages, and Parasitoid Wasp Exposures
Source: Genome Biol Evol. 2020 Sep 18;12(12):2554–60. doi: 10.1093/gbe/evaa195 (PMC7802516; doi:10.1093/gbe/evaa195)
Supplement: evaa195_Supplementary_Data [file evaa195_supplementary_data.zip › SupplementalDataFileS2.trinotate_annotation_report.xls]

#gene_id	transcript_id	sprot_Top_BLASTX_hit	RNAMMER	prot_id	prot_coords	sprot_Top_BLASTP_hit	Pfam	SignalP	TmHMM	eggnog	Kegg	gene_ontology_blast	gene_ontology_pfam	transcript	peptide
TRINITY_DN0_c0_g1	TRINITY_DN0_c0_g1_i1	.	.	.	.	.	.	.	.	.	.	.	.	.	.
TRINITY_DN10000_c0_g1	TRINITY_DN10000_c0_g1_i1	.	.	.	.	.	.	.	.	.	.	.	.	.	.
TRINITY_DN10000_c0_g1	TRINITY_DN10000_c0_g1_i2	.	.	.	.	.	.	.	.	.	.	.	.	.	.
TRINITY_DN10003_c0_g1	TRINITY_DN10003_c0_g1_i1	.	.	TRINITY_DN10003_c0_g1::TRINITY_DN10003_c0_g1_i1::g.1::m.1	1-477[-]	.	PF01683.17^EB^EB module^63-121^E:8.8e-10	.	.	.	.	.	.	.	.
TRINITY_DN10004_c0_g1	TRINITY_DN10004_c0_g1_i1	.	.	.	.	.	.	.	.	.	.	.	.	.	.
TRINITY_DN10005_c0_g1	TRINITY_DN10005_c0_g1_i1	.	.	.	.	.	.	.	.	.	.	.	.	.	.
TRINITY_DN10005_c0_g1	TRINITY_DN10005_c0_g1_i2	.	.	.	.	.	.	.	.	.	.	.	.	.	.
TRINITY_DN10006_c0_g1	TRINITY_DN10006_c0_g1_i1	VF030_IIV6^VF030_IIV6^Q:196-351,H:436-486^46.154%ID^E:2.89e-06^RecName: Full=Uncharacterized protein 030L;^Viruses; dsDNA viruses, no RNA stage; Iridoviridae; Iridovirus	.	.	.	.	.	.	.	.	KEGG:vg:921679`KO:K15255	GO:0005524^molecular_function^ATP binding`GO:0003678^molecular_function^DNA helicase activity`GO:0006281^biological_process^DNA repair`GO:0000723^biological_process^telomere maintenance	.	.	.
TRINITY_DN10006_c0_g1	TRINITY_DN10006_c0_g1_i2	.	.	.	.	.	.	.	.	.	.	.	.	.	.
TRINITY_DN10006_c0_g1	TRINITY_DN10006_c0_g1_i3	.	.	.	.	.	.	.	.	.	.	.	.	.	.
TRINITY_DN10006_c0_g2	TRINITY_DN10006_c0_g2_i1	TLR1_DROME^TLR1_DROME^Q:917-651,H:348-432^38.202%ID^E:9.84e-10^RecName: Full=Tachykinin-like peptides receptor 86C;^Eukaryota; Metazoa; Ecdysozoa; Arthropoda; Hexapoda; Insecta; Pterygota; Neoptera; Holometabola; Diptera; Brachycera; Muscomorpha; Ephydroidea; Drosophilidae; Drosophila; Sophophora	.	TRINITY_DN10006_c0_g2::TRINITY_DN10006_c0_g2_i1::g.3::m.3	543-917[-]	TLR1_DROME^TLR1_DROME^Q:1-89,H:348-432^38.202%ID^E:3.37e-11^RecName: Full=Tachykinin-like peptides receptor 86C;^Eukaryota; Metazoa; Ecdysozoa; Arthropoda; Hexapoda; Insecta; Pterygota; Neoptera; Holometabola; Diptera; Brachycera; Muscomorpha; Ephydroidea; Drosophilidae; Drosophila; Sophophora	.	.	.	.	KEGG:dme:Dmel_CG6515`KO:K04225	GO:0016021^cellular_component^integral component of membrane`GO:0005887^cellular_component^integral component of plasma membrane`GO:0008188^molecular_function^neuropeptide receptor activity`GO:0004995^molecular_function^tachykinin receptor activity`GO:0007186^biological_process^G-protein coupled receptor signaling pathway`GO:0002121^biological_process^inter-male aggressive behavior`GO:0007218^bio…	.	.	.
TRINITY_DN10007_c0_g1	TRINITY_DN10007_c0_g1_i1	.	.	.	.	.	.	.	.	.	.	.	.	.	.
TRINITY_DN10007_c0_g1	TRINITY_DN10007_c0_g1_i2	.	.	.	.	.	.	.	.	.	.	.	.	.	.
TRINITY_DN10007_c0_g1	TRINITY_DN10007_c0_g1_i3	.	.	.	.	.	.	.	.	.	.	.	.	.	.
TRINITY_DN10008_c0_g1	TRINITY_DN10008_c0_g1_i1	.	.	.	.	.	.	.	.	.	.	.	.	.	.
TRINITY_DN10008_c0_g1	TRINITY_DN10008_c0_g1_i3	.	.	.	.	.	.	.	.	.	.	.	.	.	.
TRINITY_DN10008_c0_g2	TRINITY_DN10008_c0_g2_i2	.	.	.	.	.	.	.	.	.	.	.	.	.	.
TRINITY_DN10009_c0_g1	TRINITY_DN10009_c0_g1_i1	.	.	.	.	.	.	.	.	.	.	.	.	.	.
TRINITY_DN10009_c0_g1	TRINITY_DN10009_c0_g1_i2	.	.	.	.	.	.	.	.	.	.	.	.	.	.
TRINITY_DN10010_c0_g1	TRINITY_DN10010_c0_g1_i1	.	.	.	.	.	.	.	.	.	.	.	.	.	.
TRINITY_DN10011_c0_g1	TRINITY_DN10011_c0_g1_i1	.	.	.	.	.	.	.	.	.	.	.	.	.	.
TRINITY_DN10011_c0_g1	TRINITY_DN10011_c0_g1_i2	.	.	.	.	.	.	.	.	.	.	.	.	.	.
TRINITY_DN10014_c0_g1	TRINITY_DN10014_c0_g1_i1	.	.	.	.	.	.	.	.	.	.	.	.	.	.
TRINITY_DN10016_c0_g1	TRINITY_DN10016_c0_g1_i2	.	.	.	.	.	.	.	.	.	.	.	.	.	.
TRINITY_DN10017_c0_g1	TRINITY_DN10017_c0_g1_i1	.	.	.	.	.	.	.	.	.	.	.	.	.	.
TRINITY_DN10018_c0_g1	TRINITY_DN10018_c0_g1_i1	.	.	TRINITY_DN10018_c0_g1::TRINITY_DN10018_c0_g1_i1::g.4::m.4	158-721[-]	.	.	.	.	.	.	.	.	.	.
TRINITY_DN10018_c0_g1	TRINITY_DN10018_c0_g1_i2	.	.	.	.	.	.	.	.	.	.	.	.	.	.
TRINITY_DN10019_c0_g1	TRINITY_DN10019_c0_g1_i1	.	.	.	.	.	.	.	.	.	.	.	.	.	.
TRINITY_DN10019_c0_g1	TRINITY_DN10019_c0_g1_i2	DSCAM_HUMAN^DSCAM_HUMAN^Q:125-808,H:1141-1370^34.583%ID^E:1.22e-24^RecName: Full=Down syndrome cell adhesion molecule;^Eukaryota; Metazoa; Chordata; Craniata; Vertebrata; Euteleostomi; Mammalia; Eutheria; Euarchontoglires; Primates; Haplorrhini; Catarrhini; Hominidae; Homo	.	.	.	.	.	.	.	ENOG410XQX7^down syndrome cell adhesion molecule	KEGG:hsa:1826`KO:K06767	GO:0030424^cellular_component^axon`GO:0030054^cellular_component^cell junction`GO:0005576^cellular_component^extracellular region`GO:0030426^cellular_component^growth cone`GO:0005887^cellular_component^integral component of plasma membrane`GO:0016020^cellular_component^membrane`GO:0005886^cellular_component^plasma membrane`GO:0045202^cellular_component^synapse`GO:0060219^biological_process^camera…	.	.	.
TRINITY_DN1001_c0_g1	TRINITY_DN1001_c0_g1_i1	.	.	.	.	.	.	.	.	.	.	.	.	.	.
TRINITY_DN10020_c0_g1	TRINITY_DN10020_c0_g1_i1	.	.	.	.	.	.	.	.	.	.	.	.	.	.
TRINITY_DN10021_c0_g1	TRINITY_DN10021_c0_g1_i1	.	.	.	.	.	.	.	.	.	.	.	.	.	.
TRINITY_DN10022_c0_g1	TRINITY_DN10022_c0_g1_i1	LRK1_CAEEL^LRK1_CAEEL^Q:1-135,H:1548-1592^62.222%ID^E:1.03e-13^RecName: Full=Leucine-rich repeat serine/threonine-protein kinase 1 {ECO:0000250|UniProtKB:Q38SD2};^Eukaryota; Metazoa; Ecdysozoa; Nematoda; Chromadorea; Rhabditida; Rhabditoidea; Rhabditidae; Peloderinae; Caenorhabditis	.	TRINITY_DN10022_c0_g1::TRINITY_DN10022_c0_g1_i1::g.6::m.6	1-348[+]	LRK1_CAEEL^LRK1_CAEEL^Q:1-47,H:1548-1594^61.702%ID^E:1.15e-14^RecName: Full=Leucine-rich repeat serine/threonine-protein kinase 1 {ECO:0000250|UniProtKB:Q38SD2};^Eukaryota; Metazoa; Ecdysozoa; Nematoda; Chromadorea; Rhabditida; Rhabditoidea; Rhabditidae; Peloderinae; Caenorhabditis	.	.	.	COG0666^Ankyrin Repeat	KEGG:cel:CELE_T27C10.6	GO:0005737^cellular_component^cytoplasm`GO:0005794^cellular_component^Golgi apparatus`GO:0043025^cellular_component^neuronal cell body`GO:0045202^cellular_component^synapse`GO:0005524^molecular_function^ATP binding`GO:0005525^molecular_function^GTP binding`GO:0046872^molecular_function^metal ion binding`GO:0004674^molecular_function^protein serine/threonine kinase activity`GO:0004871^molecular_fu…	.	.	.
TRINITY_DN10023_c0_g1	TRINITY_DN10023_c0_g1_i1	.	.	.	.	.	.	.	.	.	.	.	.	.	.
TRINITY_DN10025_c0_g1	TRINITY_DN10025_c0_g1_i1	.	.	.	.	.	.	.	.	.	.	.	.	.	.
TRINITY_DN10025_c0_g1	TRINITY_DN10025_c0_g1_i2	.	.	.	.	.	.	.	.	.	.	.	.	.	.
TRINITY_DN10025_c0_g2	TRINITY_DN10025_c0_g2_i1	.	.	.	.	.	.	.	.	.	.	.	.	.	.
TRINITY_DN10026_c0_g1	TRINITY_DN10026_c0_g1_i1	.	.	.	.	.	.	.	.	.	.	.	.	.	.
TRINITY_DN10027_c0_g1	TRINITY_DN10027_c0_g1_i1_1	.	.	.	.	.	.	.	.	.	.	.	.	.	.
TRINITY_DN10027_c0_g1	TRINITY_DN10027_c0_g1_i2	.	.	.	.	.	.	.	.	.	.	.	.	.	.
TRINITY_DN10028_c0_g1	TRINITY_DN10028_c0_g1_i1	.	.	.	.	.	.	.	.	.	.	.	.	.	.
TRINITY_DN1002_c0_g1	TRINITY_DN1002_c0_g1_i1	.	.	.	.	.	.	.	.	.	.	.	.	.	.
TRINITY_DN1002_c0_g1	TRINITY_DN1002_c0_g1_i2	.	.	.	.	.	.	.	.	.	.	.	.	.	.
TRINITY_DN1002_c0_g1	TRINITY_DN1002_c0_g1_i3	.	.	.	.	.	.	.	.	.	.	.	.	.	.
TRINITY_DN10030_c0_g1	TRINITY_DN10030_c0_g1_i1	BTKL_DROME^BTKL_DROME^Q:204-1,H:626-708^66.265%ID^E:3.61e-26^RecName: Full=Tyrosine-protein kinase Btk29A;^Eukaryota; Metazoa; Ecdysozoa; Arthropoda; Hexapoda; Insecta; Pterygota; Neoptera; Holometabola; Diptera; Brachycera; Muscomorpha; Ephydroidea; Drosophilidae; Drosophila; Sophophora	.	.	.	.	.	.	.	COG0515^Serine Threonine protein kinase	KEGG:dme:Dmel_CG8049`KO:K07364	GO:0045177^cellular_component^apical part of cell`GO:0071944^cellular_component^cell periphery`GO:0005737^cellular_component^cytoplasm`GO:0031234^cellular_component^extrinsic component of cytoplasmic side of plasma membrane`GO:0045172^cellular_component^germline ring canal`GO:0005886^cellular_component^plasma membrane`GO:0005524^molecular_function^ATP binding`GO:0046872^molecular_function^metal i…	.	.	.
TRINITY_DN10031_c0_g1	TRINITY_DN10031_c0_g1_i1	.	.	TRINITY_DN10031_c0_g1::TRINITY_DN10031_c0_g1_i1::g.8::m.8	3-707[+]	.	PF04434.16^SWIM^SWIM zinc finger^184-204^E:0.0045	.	.	.	.	.	GO:0008270^molecular_function^zinc ion binding	.	.
TRINITY_DN10032_c0_g1	TRINITY_DN10032_c0_g1_i1	.	.	.	.	.	.	.	.	.	.	.	.	.	.
TRINITY_DN10033_c1_g1	TRINITY_DN10033_c1_g1_i1	.	.	.	.	.	.	.	.	.	.	.	.	.	.
TRINITY_DN10034_c0_g1	TRINITY_DN10034_c0_g1_i1	.	.	.	.	.	.	.	.	.	.	.	.	.	.
TRINITY_DN10035_c0_g1	TRINITY_DN10035_c0_g1_i1	.	.	.	.	.	.	.	.	.	.	.	.	.	.
TRINITY_DN10036_c0_g1	TRINITY_DN10036_c0_g1_i1	.	.	.	.	.	.	.	.	.	.	.	.	.	.
TRINITY_DN10037_c0_g1	TRINITY_DN10037_c0_g1_i1	.	.	.	.	.	.	.	.	.	.	.	.	.	.
TRINITY_DN10039_c0_g1	TRINITY_DN10039_c0_g1_i1	.	.	.	.	.	.	.	.	.	.	.	.	.	.
TRINITY_DN1003_c0_g1	TRINITY_DN1003_c0_g1_i1	CDK6_MOUSE^CDK6_MOUSE^Q:243-458,H:5-76^54.167%ID^E:3.29e-21^RecName: Full=Cyclin-dependent kinase 6;^Eukaryota; Metazoa; Chordata; Craniata; Vertebrata; Euteleostomi; Mammalia; Eutheria; Euarchontoglires; Glires; Rodentia; Sciurognathi; Muroidea; Muridae; Murinae; Mus; Mus	.	.	.	.	.	.	.	ENOG410XPP3^Cyclin-Dependent Kinase	KEGG:mmu:12571`KO:K02091	GO:0005813^cellular_component^centrosome`GO:0097132^cellular_component^cyclin D2-CDK6 complex`GO:0000307^cellular_component^cyclin-dependent protein kinase holoenzyme complex`GO:0005737^cellular_component^cytoplasm`GO:0005829^cellular_component^cytosol`GO:0005654^cellular_component^nucleoplasm`GO:0005634^cellular_component^nucleus`GO:0001726^cellular_component^ruffle`GO:0005524^molecular_function…	.	.	.
TRINITY_DN10040_c0_g1	TRINITY_DN10040_c0_g1_i1	.	.	.	.	.	.	.	.	.	.	.	.	.	.
TRINITY_DN10041_c0_g1	TRINITY_DN10041_c0_g1_i1	.	.	.	.	.	.	.	.	.	.	.	.	.	.
TRINITY_DN10041_c0_g1	TRINITY_DN10041_c0_g1_i2	.	.	.	.	.	.	.	.	.	.	.	.	.	.
TRINITY_DN10042_c0_g1	TRINITY_DN10042_c0_g1_i1	.	.	.	.	.	.	.	.	.	.	.	.	.	.
TRINITY_DN10043_c0_g1	TRINITY_DN10043_c0_g1_i1	.	.	.	.	.	.	.	.	.	.	.	.	.	.
TRINITY_DN10044_c0_g1	TRINITY_DN10044_c0_g1_i1	.	.	.	.	.	.	.	.	.	.	.	.	.	.
TRINITY_DN10045_c0_g1	TRINITY_DN10045_c0_g1_i1	Y4TJ_SINFN^Y4TJ_SINFN^Q:173-835,H:40-262^32.159%ID^E:1.88e-17^RecName: Full=Putative threonine dehydratase;^Bacteria; Proteobacteria; Alphaproteobacteria; Rhizobiales; Rhizobiaceae; Sinorhizobium/Ensifer group; Sinorhizobium	.	TRINITY_DN10045_c0_g1::TRINITY_DN10045_c0_g1_i1::g.10::m.10	2-919[+]	SRR_DICDI^SRR_DICDI^Q:62-298,H:44-280^34.677%ID^E:1.52e-28^RecName: Full=Probable serine racemase;^Eukaryota; Amoebozoa; Mycetozoa; Dictyosteliida; Dictyostelium	PF00291.24^PALP^Pyridoxal-phosphate dependent enzyme^58-275^E:2.9e-39	.	.	COG1171^Threonine dehydratase	KEGG:ddi:DDB_G0289463`KO:K12235	GO:0005737^cellular_component^cytoplasm`GO:0005524^molecular_function^ATP binding`GO:0008721^molecular_function^D-serine ammonia-lyase activity`GO:0003941^molecular_function^L-serine ammonia-lyase activity`GO:0000287^molecular_function^magnesium ion binding`GO:0030170^molecular_function^pyridoxal phosphate binding`GO:0030378^molecular_function^serine racemase activity`GO:0070179^biological_proces…	.	.	.
TRINITY_DN10045_c0_g1	TRINITY_DN10045_c0_g1_i2	.	.	.	.	.	.	.	.	.	.	.	.	.	.
TRINITY_DN10045_c0_g1	TRINITY_DN10045_c0_g1_i3	Y4TJ_SINFN^Y4TJ_SINFN^Q:74-832,H:7-262^31.154%ID^E:8.19e-22^RecName: Full=Putative threonine dehydratase;^Bacteria; Proteobacteria; Alphaproteobacteria; Rhizobiales; Rhizobiaceae; Sinorhizobium/Ensifer group; Sinorhizobium	.	TRINITY_DN10045_c0_g1::TRINITY_DN10045_c0_g1_i3::g.11::m.11	251-916[+]	THD1_SOLLC^THD1_SOLLC^Q:1-193,H:154-346^27.461%ID^E:4.14e-18^RecName: Full=Threonine dehydratase biosynthetic, chloroplastic;^Eukaryota; Viridiplantae; Streptophyta; Embryophyta; Tracheophyta; Spermatophyta; Magnoliophyta; eudicotyledons; Gunneridae; Pentapetalae; asterids; lamiids; Solanales; Solanaceae; Solanoideae; Solaneae; Solanum; Lycopersicon	PF00291.24^PALP^Pyridoxal-phosphate dependent enzyme^9-191^E:5.1e-28	.	.	COG1171^Threonine dehydratase	KEGG:sly:543983`KO:K01754	GO:0009507^cellular_component^chloroplast`GO:0004794^molecular_function^L-threonine ammonia-lyase activity`GO:0030170^molecular_function^pyridoxal phosphate binding`GO:0009097^biological_process^isoleucine biosynthetic process	.	.	.
TRINITY_DN10046_c0_g1	TRINITY_DN10046_c0_g1_i1	.	.	.	.	.	.	.	.	.	.	.	.	.	.
TRINITY_DN10047_c0_g1	TRINITY_DN10047_c0_g1_i2	.	.	TRINITY_DN10047_c0_g1::TRINITY_DN10047_c0_g1_i2::g.12::m.12	1-411[+]	.	.	.	.	.	.	.	.	.	.
TRINITY_DN10047_c0_g1	TRINITY_DN10047_c0_g1_i3	.	.	TRINITY_DN10047_c0_g1::TRINITY_DN10047_c0_g1_i3::g.17::m.17	3-371[+]	.	.	.	.	.	.	.	.	.	.
TRINITY_DN10047_c0_g2	TRINITY_DN10047_c0_g2_i1	.	.	TRINITY_DN10047_c0_g2::TRINITY_DN10047_c0_g2_i1::g.18::m.18	1-297[+]	.	.	.	.	.	.	.	.	.	.
TRINITY_DN10047_c0_g2	TRINITY_DN10047_c0_g2_i2	.	.	TRINITY_DN10047_c0_g2::TRINITY_DN10047_c0_g2_i2::g.20::m.20	1-339[+]	.	.	.	ExpAA=26.85^PredHel=1^Topology=i61-83o	.	.	.	.	.	.
TRINITY_DN10048_c0_g1	TRINITY_DN10048_c0_g1_i1	.	.	.	.	.	.	.	.	.	.	.	.	.	.
TRINITY_DN10048_c1_g1	TRINITY_DN10048_c1_g1_i1	.	.	.	.	.	.	.	.	.	.	.	.	.	.
TRINITY_DN10049_c0_g1	TRINITY_DN10049_c0_g1_i1	.	.	.	.	.	.	.	.	.	.	.	.	.	.
TRINITY_DN1004_c0_g1	TRINITY_DN1004_c0_g1_i1	.	.	.	.	.	.	.	.	.	.	.	.	.	.
TRINITY_DN1004_c0_g1	TRINITY_DN1004_c0_g1_i2	.	.	.	.	.	.	.	.	.	.	.	.	.	.
TRINITY_DN10051_c0_g1	TRINITY_DN10051_c0_g1_i1	TMPS7_RAT^TMPS7_RAT^Q:50-307,H:719-801^32.955%ID^E:5.06e-06^RecName: Full=Transmembrane protease serine 7;^Eukaryota; Metazoa; Chordata; Craniata; Vertebrata; Euteleostomi; Mammalia; Eutheria; Euarchontoglires; Glires; Rodentia; Sciurognathi; Muroidea; Muridae; Murinae; Rattus	.	TRINITY_DN10051_c0_g1::TRINITY_DN10051_c0_g1_i1::g.22::m.22	2-307[+]	TMPS7_RAT^TMPS7_RAT^Q:17-102,H:719-801^32.955%ID^E:4.56e-06^RecName: Full=Transmembrane protease serine 7;^Eukaryota; Metazoa; Chordata; Craniata; Vertebrata; Euteleostomi; Mammalia; Eutheria; Euarchontoglires; Glires; Rodentia; Sciurognathi; Muroidea; Muridae; Murinae; Rattus	PF00089.25^Trypsin^Trypsin^15-102^E:3.9e-11	.	.	COG5640^protease	.	GO:0016021^cellular_component^integral component of membrane`GO:0005886^cellular_component^plasma membrane`GO:0004252^molecular_function^serine-type endopeptidase activity	GO:0004252^molecular_function^serine-type endopeptidase activity`GO:0006508^biological_process^proteolysis	.	.
TRINITY_DN10051_c0_g1	TRINITY_DN10051_c0_g1_i2	.	.	.	.	.	.	.	.	.	.	.	.	.	.
TRINITY_DN10051_c0_g1	TRINITY_DN10051_c0_g1_i3	.	.	TRINITY_DN10051_c0_g1::TRINITY_DN10051_c0_g1_i3::g.23::m.23	2-505[+]	.	PF00089.25^Trypsin^Trypsin^99-168^E:1.9e-06	.	.	.	.	.	GO:0004252^molecular_function^serine-type endopeptidase activity`GO:0006508^biological_process^proteolysis	.	.
TRINITY_DN10052_c0_g1	TRINITY_DN10052_c0_g1_i1	.	.	TRINITY_DN10052_c0_g1::TRINITY_DN10052_c0_g1_i1::g.24::m.24	2-406[+]	.	.	.	.	.	.	.	.	.	.
TRINITY_DN10053_c0_g1	TRINITY_DN10053_c0_g1_i1	MUG1_RAT^MUG1_RAT^Q:581-24,H:37-234^25.123%ID^E:9.87e-13^RecName: Full=Murinoglobulin-1;^Eukaryota; Metazoa; Chordata; Craniata; Vertebrata; Euteleostomi; Mammalia; Eutheria; Euarchontoglires; Glires; Rodentia; Sciurognathi; Muroidea; Muridae; Murinae; Rattus	.	TRINITY_DN10053_c0_g1::TRINITY_DN10053_c0_g1_i1::g.25::m.25	3-752[-]	MUG1_RAT^MUG1_RAT^Q:58-243,H:37-234^25.123%ID^E:1.67e-13^RecName: Full=Murinoglobulin-1;^Eukaryota; Metazoa; Chordata; Craniata; Vertebrata; Euteleostomi; Mammalia; Eutheria; Euarchontoglires; Glires; Rodentia; Sciurognathi; Muroidea; Muridae; Murinae; Rattus	PF01835.18^A2M_N^MG2 domain^135-228^E:1.2e-08	.	.	ENOG410XQIV^Is able to inhibit all four classes of proteinases by a unique 'trapping' mechanism. This protein has a peptide stretch, called the 'bait region' which contains specific cleavage sites for different proteinases. When a proteinase cleaves the bait region, a conformational change is induced in the protein which traps the proteinase. The entrapped enzyme remains active against low molecu…	KEGG:rno:497794	GO:0005615^cellular_component^extracellular space`GO:0030414^molecular_function^peptidase inhibitor activity`GO:0004867^molecular_function^serine-type endopeptidase inhibitor activity`GO:0006953^biological_process^acute-phase response`GO:0006954^biological_process^inflammatory response	GO:0004866^molecular_function^endopeptidase inhibitor activity	.	.
TRINITY_DN10054_c1_g1	TRINITY_DN10054_c1_g1_i1	.	.	.	.	.	.	.	.	.	.	.	.	.	.
TRINITY_DN10055_c0_g1	TRINITY_DN10055_c0_g1_i1	RL37A_DROME^RL37A_DROME^Q:84-1,H:44-71^82.143%ID^E:1.68e-10^RecName: Full=60S ribosomal protein L37a;^Eukaryota; Metazoa; Ecdysozoa; Arthropoda; Hexapoda; Insecta; Pterygota; Neoptera; Holometabola; Diptera; Brachycera; Muscomorpha; Ephydroidea; Drosophilidae; Drosophila; Sophophora	.	.	.	.	.	.	.	COG1997^Ribosomal protein	KEGG:dme:Dmel_CG5827`KO:K02921	GO:0022625^cellular_component^cytosolic large ribosomal subunit`GO:0046872^molecular_function^metal ion binding`GO:0003735^molecular_function^structural constituent of ribosome`GO:0002181^biological_process^cytoplasmic translation	.	.	.
TRINITY_DN10055_c0_g1	TRINITY_DN10055_c0_g1_i2	RL37A_DROME^RL37A_DROME^Q:147-1,H:22-71^60%ID^E:8.82e-12^RecName: Full=60S ribosomal protein L37a;^Eukaryota; Metazoa; Ecdysozoa; Arthropoda; Hexapoda; Insecta; Pterygota; Neoptera; Holometabola; Diptera; Brachycera; Muscomorpha; Ephydroidea; Drosophilidae; Drosophila; Sophophora	.	.	.	.	.	.	.	COG1997^Ribosomal protein	KEGG:dme:Dmel_CG5827`KO:K02921	GO:0022625^cellular_component^cytosolic large ribosomal subunit`GO:0046872^molecular_function^metal ion binding`GO:0003735^molecular_function^structural constituent of ribosome`GO:0002181^biological_process^cytoplasmic translation	.	.	.
TRINITY_DN10057_c0_g1	TRINITY_DN10057_c0_g1_i1	ERN1_HUMAN^ERN1_HUMAN^Q:482-18,H:782-945^30.488%ID^E:2.18e-19^RecName: Full=Serine/threonine-protein kinase/endoribonuclease IRE1;^Eukaryota; Metazoa; Chordata; Craniata; Vertebrata; Euteleostomi; Mammalia; Eutheria; Euarchontoglires; Primates; Haplorrhini; Catarrhini; Hominidae; Homo	.	TRINITY_DN10057_c0_g1::TRINITY_DN10057_c0_g1_i1::g.26::m.26	3-554[-]	ERN1_HUMAN^ERN1_HUMAN^Q:25-179,H:782-945^30.488%ID^E:1.96e-19^RecName: Full=Serine/threonine-protein kinase/endoribonuclease IRE1;^Eukaryota; Metazoa; Chordata; Craniata; Vertebrata; Euteleostomi; Mammalia; Eutheria; Euarchontoglires; Primates; Haplorrhini; Catarrhini; Hominidae; Homo	PF06479.11^Ribonuc_2-5A^Ribonuclease 2-5A^75-181^E:6.2e-28	.	.	COG0515^Serine Threonine protein kinase	KEGG:hsa:2081`KO:K08852	GO:1990597^cellular_component^AIP1-IRE1 complex`GO:0005737^cellular_component^cytoplasm`GO:0005783^cellular_component^endoplasmic reticulum`GO:0005789^cellular_component^endoplasmic reticulum membrane`GO:0030176^cellular_component^integral component of endoplasmic reticulum membrane`GO:1990332^cellular_component^Ire1 complex`GO:1990630^cellular_component^IRE1-RACK1-PP2A complex`GO:1990604^cellula…	GO:0004540^molecular_function^ribonuclease activity`GO:0006397^biological_process^mRNA processing	.	.
TRINITY_DN10058_c0_g1	TRINITY_DN10058_c0_g1_i1	.	.	TRINITY_DN10058_c0_g1::TRINITY_DN10058_c0_g1_i1::g.27::m.27	1-513[+]	.	.	.	.	.	.	.	.	.	.
TRINITY_DN10059_c0_g1	TRINITY_DN10059_c0_g1_i1	.	.	.	.	.	.	.	.	.	.	.	.	.	.
TRINITY_DN1005_c0_g1	TRINITY_DN1005_c0_g1_i1	MYO5B_HUMAN^MYO5B_HUMAN^Q:697-215,H:1679-1829^46.012%ID^E:3.83e-39^RecName: Full=Unconventional myosin-Vb;^Eukaryota; Metazoa; Chordata; Craniata; Vertebrata; Euteleostomi; Mammalia; Eutheria; Euarchontoglires; Primates; Haplorrhini; Catarrhini; Hominidae; Homo	.	TRINITY_DN1005_c0_g1::TRINITY_DN1005_c0_g1_i1::g.28::m.28	152-703[-]	MYO5B_HUMAN^MYO5B_HUMAN^Q:3-179,H:1679-1845^44.693%ID^E:2.27e-43^RecName: Full=Unconventional myosin-Vb;^Eukaryota; Metazoa; Chordata; Craniata; Vertebrata; Euteleostomi; Mammalia; Eutheria; Euarchontoglires; Primates; Haplorrhini; Catarrhini; Hominidae; Homo	PF01843.18^DIL^DIL domain^5-110^E:1.1e-29	.	.	COG5022^myosin heavy chain	KEGG:hsa:4645`KO:K10357	GO:0045179^cellular_component^apical cortex`GO:0030659^cellular_component^cytoplasmic vesicle membrane`GO:0070062^cellular_component^extracellular exosome`GO:0016459^cellular_component^myosin complex`GO:0043234^cellular_component^protein complex`GO:0005524^molecular_function^ATP binding`GO:0000146^molecular_function^microfilament motor activity`GO:0017137^molecular_function^Rab GTPase binding`GO:…	.	.	.
TRINITY_DN10060_c0_g1	TRINITY_DN10060_c0_g1_i1	.	.	.	.	.	.	.	.	.	.	.	.	.	.
TRINITY_DN10061_c0_g1	TRINITY_DN10061_c0_g1_i1	.	.	.	.	.	.	.	.	.	.	.	.	.	.
TRINITY_DN10061_c0_g1	TRINITY_DN10061_c0_g1_i2	.	.	.	.	.	.	.	.	.	.	.	.	.	.
TRINITY_DN10061_c0_g1	TRINITY_DN10061_c0_g1_i3	.	.	.	.	.	.	.	.	.	.	.	.	.	.
TRINITY_DN10062_c0_g1	TRINITY_DN10062_c0_g1_i1	SF3B3_MOUSE^SF3B3_MOUSE^Q:42-233,H:1130-1183^57.812%ID^E:2.03e-18^RecName: Full=Splicing factor 3B subunit 3;^Eukaryota; Metazoa; Chordata; Craniata; Vertebrata; Euteleostomi; Mammalia; Eutheria; Euarchontoglires; Glires; Rodentia; Sciurognathi; Muroidea; Muridae; Murinae; Mus; Mus	.	.	.	.	.	.	.	ENOG410XPFQ^Splicing factor 3b subunit	KEGG:mmu:101943`KO:K12830	GO:0071013^cellular_component^catalytic step 2 spliceosome`GO:0005730^cellular_component^nucleolus`GO:0005634^cellular_component^nucleus`GO:0005689^cellular_component^U12-type spliceosomal complex`GO:0003723^molecular_function^RNA binding`GO:0000398^biological_process^mRNA splicing, via spliceosome`GO:0042177^biological_process^negative regulation of protein catabolic process	.	.	.
TRINITY_DN10063_c0_g1	TRINITY_DN10063_c0_g1_i1	.	.	.	.	.	.	.	.	.	.	.	.	.	.
TRINITY_DN10064_c0_g1	TRINITY_DN10064_c0_g1_i1	.	.	.	.	.	.	.	.	.	.	.	.	.	.
TRINITY_DN10066_c0_g1	TRINITY_DN10066_c0_g1_i1	.	.	.	.	.	.	.	.	.	.	.	.	.	.
TRINITY_DN10067_c0_g1	TRINITY_DN10067_c0_g1_i1	.	.	.	.	.	.	.	.	.	.	.	.	.	.
TRINITY_DN10067_c0_g1	TRINITY_DN10067_c0_g1_i2	.	.	.	.	.	.	.	.	.	.	.	.	.	.
TRINITY_DN10068_c0_g1	TRINITY_DN10068_c0_g1_i1	.	.	.	.	.	.	.	.	.	.	.	.	.	.
TRINITY_DN10069_c0_g1	TRINITY_DN10069_c0_g1_i1	.	.	.	.	.	.	.	.	.	.	.	.	.	.
TRINITY_DN1006_c0_g1	TRINITY_DN1006_c0_g1_i1	.	.	.	.	.	.	.	.	.	.	.	.	.	.
TRINITY_DN10070_c0_g1	TRINITY_DN10070_c0_g1_i1	.	.	.	.	.	.	.	.	.	.	.	.	.	.
TRINITY_DN10072_c1_g1	TRINITY_DN10072_c1_g1_i1_2	.	.	.	.	.	.	.	.	.	.	.	.	.	.
TRINITY_DN10074_c0_g1	TRINITY_DN10074_c0_g1_i1	.	.	.	.	.	.	.	.	.	.	.	.	.	.
TRINITY_DN10075_c0_g1	TRINITY_DN10075_c0_g1_i1	ESTD_RAT^ESTD_RAT^Q:113-3,H:3-39^67.568%ID^E:1.29e-10^RecName: Full=S-formylglutathione hydrolase;^Eukaryota; Metazoa; Chordata; Craniata; Vertebrata; Euteleostomi; Mammalia; Eutheria; Euarchontoglires; Glires; Rodentia; Sciurognathi; Muroidea; Muridae; Murinae; Rattus	.	.	.	.	.	.	.	COG0627^esterase	KEGG:rno:290401`KO:K01070	GO:0031410^cellular_component^cytoplasmic vesicle`GO:0052689^molecular_function^carboxylic ester hydrolase activity`GO:0018738^molecular_function^S-formylglutathione hydrolase activity`GO:0046294^biological_process^formaldehyde catabolic process	.	.	.
TRINITY_DN10075_c0_g2	TRINITY_DN10075_c0_g2_i1	.	.	.	.	.	.	.	.	.	.	.	.	.	.
TRINITY_DN10076_c0_g1	TRINITY_DN10076_c0_g1_i1	DDX1_DROME^DDX1_DROME^Q:195-428,H:580-655^76.923%ID^E:7.73e-34^RecName: Full=ATP-dependent RNA helicase Ddx1;^Eukaryota; Metazoa; Ecdysozoa; Arthropoda; Hexapoda; Insecta; Pterygota; Neoptera; Holometabola; Diptera; Brachycera; Muscomorpha; Ephydroidea; Drosophilidae; Drosophila; Sophophora`DDX1_DROME^DDX1_DROME^Q:5-139,H:315-359^51.111%ID^E:9.89e-08^RecName: Full=ATP-dependent RNA helicase Ddx1;…	.	.	.	.	.	.	.	COG0513^purine NTP-dependent helicase activity	KEGG:dme:Dmel_CG9054`KO:K13177	GO:0005634^cellular_component^nucleus`GO:0005524^molecular_function^ATP binding`GO:0008026^molecular_function^ATP-dependent helicase activity`GO:0004004^molecular_function^ATP-dependent RNA helicase activity`GO:0003682^molecular_function^chromatin binding`GO:0033677^molecular_function^DNA/RNA helicase activity`GO:0004527^molecular_function^exonuclease activity`GO:0004386^molecular_function^helica…	.	.	.
TRINITY_DN10077_c0_g1	TRINITY_DN10077_c0_g1_i1	.	.	.	.	.	.	.	.	.	.	.	.	.	.
TRINITY_DN10077_c0_g1	TRINITY_DN10077_c0_g1_i2	.	.	.	.	.	.	.	.	.	.	.	.	.	.
TRINITY_DN10078_c0_g1	TRINITY_DN10078_c0_g1_i1	.	.	.	.	.	.	.	.	.	.	.	.	.	.
TRINITY_DN10078_c0_g1	TRINITY_DN10078_c0_g1_i3	.	.	.	.	.	.	.	.	.	.	.	.	.	.
TRINITY_DN10079_c0_g1	TRINITY_DN10079_c0_g1_i1	NLGN1_HUMAN^NLGN1_HUMAN^Q:7-867,H:477-722^34.364%ID^E:1.52e-37^RecName: Full=Neuroligin-1;^Eukaryota; Metazoa; Chordata; Craniata; Vertebrata; Euteleostomi; Mammalia; Eutheria; Euarchontoglires; Primates; Haplorrhini; Catarrhini; Hominidae; Homo	.	TRINITY_DN10079_c0_g1::TRINITY_DN10079_c0_g1_i1::g.30::m.30	1-1287[+]	NLGN1_HUMAN^NLGN1_HUMAN^Q:3-289,H:477-722^34.364%ID^E:1.67e-39^RecName: Full=Neuroligin-1;^Eukaryota; Metazoa; Chordata; Craniata; Vertebrata; Euteleostomi; Mammalia; Eutheria; Euarchontoglires; Primates; Haplorrhini; Catarrhini; Hominidae; Homo	PF00135.27^COesterase^Carboxylesterase family^2-150^E:1.5e-27	.	ExpAA=25.21^PredHel=1^Topology=o261-283i	COG2272^Carboxylesterase	KEGG:hsa:22871`KO:K07378	GO:0030054^cellular_component^cell junction`GO:0009986^cellular_component^cell surface`GO:0030425^cellular_component^dendrite`GO:0043198^cellular_component^dendritic shaft`GO:0043197^cellular_component^dendritic spine`GO:0060076^cellular_component^excitatory synapse`GO:0009897^cellular_component^external side of plasma membrane`GO:0032433^cellular_component^filopodium tip`GO:0005794^cellular_comp…	.	.	.
TRINITY_DN1007_c0_g1	TRINITY_DN1007_c0_g1_i1	.	.	.	.	.	.	.	.	.	.	.	.	.	.
TRINITY_DN10080_c0_g1	TRINITY_DN10080_c0_g1_i1	.	.	TRINITY_DN10080_c0_g1::TRINITY_DN10080_c0_g1_i1::g.32::m.32	336-737[-]	CUE_AEDAE^CUE_AEDAE^Q:2-82,H:355-447^35.484%ID^E:5.23e-10^RecName: Full=Protein cueball {ECO:0000250|UniProtKB:Q95RU0};^Eukaryota; Metazoa; Ecdysozoa; Arthropoda; Hexapoda; Insecta; Pterygota; Neoptera; Holometabola; Diptera; Nematocera; Culicoidea; Culicidae; Culicinae; Aedini; Aedes; Stegomyia	PF00053.23^Laminin_EGF^Laminin EGF domain^1-17^E:0.064`PF12661.6^hEGF^Human growth factor-like EGF^45-67^E:0.038	.	.	ENOG410XP34^beta-amyloid clearance	KEGG:aag:AaeL_AAEL008564	GO:0016021^cellular_component^integral component of membrane`GO:0005886^cellular_component^plasma membrane`GO:0048477^biological_process^oogenesis`GO:0007283^biological_process^spermatogenesis	.	.	.
TRINITY_DN10080_c0_g1	TRINITY_DN10080_c0_g1_i1	.	.	TRINITY_DN10080_c0_g1::TRINITY_DN10080_c0_g1_i1::g.35::m.35	278-601[+]	.	.	.	ExpAA=19.17^PredHel=1^Topology=o15-33i	.	.	.	.	.	.
TRINITY_DN10081_c0_g1	TRINITY_DN10081_c0_g1_i1	.	.	TRINITY_DN10081_c0_g1::TRINITY_DN10081_c0_g1_i1::g.36::m.36	3-377[-]	.	.	.	.	.	.	.	.	.	.
TRINITY_DN10083_c0_g1	TRINITY_DN10083_c0_g1_i1	RDR2_ORYSJ^RDR2_ORYSJ^Q:9-431,H:546-641^32.867%ID^E:6.7e-17^RecName: Full=Probable RNA-dependent RNA polymerase 2;^Eukaryota; Viridiplantae; Streptophyta; Embryophyta; Tracheophyta; Spermatophyta; Magnoliophyta; Liliopsida; Poales; Poaceae; BOP clade; Oryzoideae; Oryzeae; Oryzinae; Oryza	.	TRINITY_DN10083_c0_g1::TRINITY_DN10083_c0_g1_i1::g.37::m.37	3-434[+]	RDR2_ORYSJ^RDR2_ORYSJ^Q:3-143,H:546-641^32.867%ID^E:6.03e-17^RecName: Full=Probable RNA-dependent RNA polymerase 2;^Eukaryota; Viridiplantae; Streptophyta; Embryophyta; Tracheophyta; Spermatophyta; Magnoliophyta; Liliopsida; Poales; Poaceae; BOP clade; Oryzoideae; Oryzeae; Oryzinae; Oryza	PF05183.11^RdRP^RNA dependent RNA polymerase^4-143^E:4.2e-29	.	.	ENOG410XQMQ^rna polymerase	KEGG:osa:4336092`KO:K11699	GO:0003723^molecular_function^RNA binding`GO:0003968^molecular_function^RNA-directed 5'-3' RNA polymerase activity`GO:0031047^biological_process^gene silencing by RNA	GO:0003968^molecular_function^RNA-directed 5'-3' RNA polymerase activity	.	.
TRINITY_DN10084_c0_g1	TRINITY_DN10084_c0_g1_i1	.	.	.	.	.	.	.	.	.	.	.	.	.	.
TRINITY_DN10085_c0_g1	TRINITY_DN10085_c0_g1_i2	.	.	.	.	.	.	.	.	.	.	.	.	.	.
TRINITY_DN10086_c0_g1	TRINITY_DN10086_c0_g1_i1	.	.	.	.	.	.	.	.	.	.	.	.	.	.
TRINITY_DN10087_c0_g1	TRINITY_DN10087_c0_g1_i1	.	.	TRINITY_DN10087_c0_g1::TRINITY_DN10087_c0_g1_i1::g.38::m.38	3-425[-]	.	.	.	.	.	.	.	.	.	.
TRINITY_DN10088_c0_g1	TRINITY_DN10088_c0_g1_i1	YIP1_SCHPO^YIP1_SCHPO^Q:5-508,H:57-221^35.714%ID^E:2.58e-30^RecName: Full=Protein transport protein yip1;^Eukaryota; Fungi; Dikarya; Ascomycota; Taphrinomycotina; Schizosaccharomycetes; Schizosaccharomycetales; Schizosaccharomycetaceae; Schizosaccharomyces	.	TRINITY_DN10088_c0_g1::TRINITY_DN10088_c0_g1_i1::g.39::m.39	2-508[+]	YIP1_SCHPO^YIP1_SCHPO^Q:2-169,H:57-221^35.714%ID^E:2.32e-30^RecName: Full=Protein transport protein yip1;^Eukaryota; Fungi; Dikarya; Ascomycota; Taphrinomycotina; Schizosaccharomycetes; Schizosaccharomycetales; Schizosaccharomycetaceae; Schizosaccharomyces	.	.	ExpAA=79.81^PredHel=3^Topology=o62-84i97-119o129-151i	.	KEGG:spo:SPCC61.04c`KO:K20363	GO:0005789^cellular_component^endoplasmic reticulum membrane`GO:0000139^cellular_component^Golgi membrane`GO:0016021^cellular_component^integral component of membrane`GO:0017137^molecular_function^Rab GTPase binding`GO:0006888^biological_process^ER to Golgi vesicle-mediated transport`GO:0015031^biological_process^protein transport`GO:0048280^biological_process^vesicle fusion with Golgi apparatus	.	.	.
TRINITY_DN10089_c0_g1	TRINITY_DN10089_c0_g1_i1	.	.	.	.	.	.	.	.	.	.	.	.	.	.
TRINITY_DN1008_c0_g1	TRINITY_DN1008_c0_g1_i1	.	.	.	.	.	.	.	.	.	.	.	.	.	.
TRINITY_DN10090_c0_g1	TRINITY_DN10090_c0_g1_i1	.	.	.	.	.	.	.	.	.	.	.	.	.	.
TRINITY_DN10090_c0_g1	TRINITY_DN10090_c0_g1_i2	.	.	.	.	.	.	.	.	.	.	.	.	.	.
TRINITY_DN10092_c0_g1	TRINITY_DN10092_c0_g1_i1	.	.	.	.	.	.	.	.	.	.	.	.	.	.
TRINITY_DN10092_c0_g2	TRINITY_DN10092_c0_g2_i1	.	.	.	.	.	.	.	.	.	.	.	.	.	.
TRINITY_DN10094_c0_g1	TRINITY_DN10094_c0_g1_i1	GCSH_DROME^GCSH_DROME^Q:219-572,H:41-159^63.866%ID^E:1.05e-44^RecName: Full=Glycine cleavage system H protein, mitochondrial;^Eukaryota; Metazoa; Ecdysozoa; Arthropoda; Hexapoda; Insecta; Pterygota; Neoptera; Holometabola; Diptera; Brachycera; Muscomorpha; Ephydroidea; Drosophilidae; Drosophila; Sophophora	.	TRINITY_DN10094_c0_g1::TRINITY_DN10094_c0_g1_i1::g.40::m.40	120-584[+]	GCSH_DROME^GCSH_DROME^Q:34-151,H:41-159^63.866%ID^E:2.86e-48^RecName: Full=Glycine cleavage system H protein, mitochondrial;^Eukaryota; Metazoa; Ecdysozoa; Arthropoda; Hexapoda; Insecta; Pterygota; Neoptera; Holometabola; Diptera; Brachycera; Muscomorpha; Ephydroidea; Drosophilidae; Drosophila; Sophophora	PF01597.18^GCV_H^Glycine cleavage H-protein^35-153^E:1.5e-47	.	.	COG0509^The glycine cleavage system catalyzes the degradation of glycine. The H protein shuttles the methylamine group of glycine from the P protein to the T protein (By similarity)	KEGG:dme:Dmel_CG7758`KO:K02437	GO:0005960^cellular_component^glycine cleavage complex`GO:0005739^cellular_component^mitochondrion`GO:0006546^biological_process^glycine catabolic process`GO:0019464^biological_process^glycine decarboxylation via glycine cleavage system`GO:0035220^biological_process^wing disc development	.	.	.
TRINITY_DN10095_c0_g1	TRINITY_DN10095_c0_g1_i1	.	.	.	.	.	.	.	.	.	.	.	.	.	.
TRINITY_DN10095_c0_g2	TRINITY_DN10095_c0_g2_i1	.	.	.	.	.	.	.	.	.	.	.	.	.	.
TRINITY_DN10096_c0_g1	TRINITY_DN10096_c0_g1_i1	.	.	.	.	.	.	.	.	.	.	.	.	.	.
TRINITY_DN10097_c0_g1	TRINITY_DN10097_c0_g1_i1	.	.	.	.	.	.	.	.	.	.	.	.	.	.
TRINITY_DN10098_c0_g1	TRINITY_DN10098_c0_g1_i1	.	.	.	.	.	.	.	.	.	.	.	.	.	.
TRINITY_DN10098_c0_g1	TRINITY_DN10098_c0_g1_i2	.	.	.	.	.	.	.	.	.	.	.	.	.	.
TRINITY_DN1009_c0_g1	TRINITY_DN1009_c0_g1_i1	.	.	.	.	.	.	.	.	.	.	.	.	.	.
TRINITY_DN100_c0_g1	TRINITY_DN100_c0_g1_i1	RNH2_PYRFU^RNH2_PYRFU^Q:4-276,H:131-224^48.421%ID^E:1.11e-21^RecName: Full=Ribonuclease HII {ECO:0000255|HAMAP-Rule:MF_00052};^Archaea; Euryarchaeota; Thermococci; Thermococcales; Thermococcaceae; Pyrococcus	.	.	.	.	.	.	.	COG0164^Endonuclease that specifically degrades the RNA of RNA- DNA hybrids (By similarity)	KEGG:pfu:PF1781`KO:K03470	GO:0005737^cellular_component^cytoplasm`GO:0030145^molecular_function^manganese ion binding`GO:0003723^molecular_function^RNA binding`GO:0004523^molecular_function^RNA-DNA hybrid ribonuclease activity`GO:0006401^biological_process^RNA catabolic process	.	.	.
TRINITY_DN10100_c0_g1	TRINITY_DN10100_c0_g1_i1	.	.	.	.	.	.	.	.	.	.	.	.	.	.
TRINITY_DN10101_c0_g1	TRINITY_DN10101_c0_g1_i1	.	.	.	.	.	.	.	.	.	.	.	.	.	.
TRINITY_DN10101_c0_g1	TRINITY_DN10101_c0_g1_i2	.	.	.	.	.	.	.	.	.	.	.	.	.	.
TRINITY_DN10103_c1_g1	TRINITY_DN10103_c1_g1_i1	.	.	.	.	.	.	.	.	.	.	.	.	.	.
TRINITY_DN10104_c0_g1	TRINITY_DN10104_c0_g1_i1	.	.	.	.	.	.	.	.	.	.	.	.	.	.
TRINITY_DN10104_c0_g1	TRINITY_DN10104_c0_g1_i2	.	.	.	.	.	.	.	.	.	.	.	.	.	.
TRINITY_DN10106_c0_g1	TRINITY_DN10106_c0_g1_i1	Y104_METJA^Y104_METJA^Q:115-792,H:375-634^37.079%ID^E:4.75e-38^RecName: Full=Uncharacterized ATP-dependent helicase MJ0104;^Archaea; Euryarchaeota; Methanococci; Methanococcales; Methanocaldococcaceae; Methanocaldococcus	.	TRINITY_DN10106_c0_g1::TRINITY_DN10106_c0_g1_i1::g.42::m.42	1-792[+]	Y104_METJA^Y104_METJA^Q:39-264,H:375-634^37.079%ID^E:4.28e-38^RecName: Full=Uncharacterized ATP-dependent helicase MJ0104;^Archaea; Euryarchaeota; Methanococci; Methanococcales; Methanocaldococcaceae; Methanocaldococcus	PF13086.5^AAA_11^AAA domain^39-93^E:1.9e-13`PF01443.17^Viral_helicase1^Viral (Superfamily 1) RNA helicase^49-260^E:4.1e-06`PF13087.5^AAA_12^AAA domain^96-263^E:3.7e-49	.	.	COG1112^Helicase	KEGG:mja:MJ_0104	GO:0005524^molecular_function^ATP binding`GO:0003677^molecular_function^DNA binding`GO:0004386^molecular_function^helicase activity	GO:0005524^molecular_function^ATP binding	.	.
TRINITY_DN10106_c0_g2	TRINITY_DN10106_c0_g2_i1	HCS1_SCHPO^HCS1_SCHPO^Q:1-111,H:237-273^54.054%ID^E:5.35e-07^RecName: Full=DNA polymerase alpha-associated DNA helicase A;^Eukaryota; Fungi; Dikarya; Ascomycota; Taphrinomycotina; Schizosaccharomycetes; Schizosaccharomycetales; Schizosaccharomycetaceae; Schizosaccharomyces	.	TRINITY_DN10106_c0_g2::TRINITY_DN10106_c0_g2_i1::g.43::m.43	1-390[+]	HCS1_SCHPO^HCS1_SCHPO^Q:1-37,H:237-273^54.054%ID^E:4.82e-07^RecName: Full=DNA polymerase alpha-associated DNA helicase A;^Eukaryota; Fungi; Dikarya; Ascomycota; Taphrinomycotina; Schizosaccharomycetes; Schizosaccharomycetales; Schizosaccharomycetaceae; Schizosaccharomyces	PF13086.5^AAA_11^AAA domain^1-94^E:3.5e-10	.	.	.	KEGG:spo:SPCC737.07c`KO:K19783	GO:0005829^cellular_component^cytosol`GO:0033203^cellular_component^DNA helicase A complex`GO:0043596^cellular_component^nuclear replication fork`GO:0005634^cellular_component^nucleus`GO:0005524^molecular_function^ATP binding`GO:0043141^molecular_function^ATP-dependent 5'-3' DNA helicase activity`GO:1903459^biological_process^mitotic DNA replication lagging strand elongation	.	.	.
TRINITY_DN10107_c0_g2	TRINITY_DN10107_c0_g2_i1	.	.	.	.	.	.	.	.	.	.	.	.	.	.
TRINITY_DN10107_c0_g2	TRINITY_DN10107_c0_g2_i2	.	.	.	.	.	.	.	.	.	.	.	.	.	.
TRINITY_DN10107_c1_g1	TRINITY_DN10107_c1_g1_i1	.	.	.	.	.	.	.	.	.	.	.	.	.	.
TRINITY_DN10108_c0_g1	TRINITY_DN10108_c0_g1_i1	.	.	.	.	.	.	.	.	.	.	.	.	.	.
TRINITY_DN10108_c0_g2	TRINITY_DN10108_c0_g2_i1	RAB8B_HUMAN^RAB8B_HUMAN^Q:176-310,H:42-86^93.333%ID^E:1.88e-23^RecName: Full=Ras-related protein Rab-8B;^Eukaryota; Metazoa; Chordata; Craniata; Vertebrata; Euteleostomi; Mammalia; Eutheria; Euarchontoglires; Primates; Haplorrhini; Catarrhini; Hominidae; Homo	.	.	.	.	.	.	.	ENOG410XPUI^member RAS oncogene family	KEGG:hsa:51762`KO:K07902	GO:0051286^cellular_component^cell tip`GO:0005768^cellular_component^endosome`GO:0070062^cellular_component^extracellular exosome`GO:0043231^cellular_component^intracellular membrane-bounded organelle`GO:0005739^cellular_component^mitochondrion`GO:0016604^cellular_component^nuclear body`GO:0005654^cellular_component^nucleoplasm`GO:0048471^cellular_component^perinuclear region of cytoplasm`GO:0005…	.	.	.
TRINITY_DN10109_c0_g1	TRINITY_DN10109_c0_g1_i1	.	.	TRINITY_DN10109_c0_g1::TRINITY_DN10109_c0_g1_i1::g.44::m.44	1-453[-]	.	.	.	.	.	.	.	.	.	.
TRINITY_DN10109_c0_g1	TRINITY_DN10109_c0_g1_i3	.	.	.	.	.	.	.	.	.	.	.	.	.	.
TRINITY_DN1010_c0_g1	TRINITY_DN1010_c0_g1_i1	HSP7D_MANSE^HSP7D_MANSE^Q:133-2,H:289-332^97.727%ID^E:3e-21^RecName: Full=Heat shock 70 kDa protein cognate 4;^Eukaryota; Metazoa; Ecdysozoa; Arthropoda; Hexapoda; Insecta; Pterygota; Neoptera; Holometabola; Lepidoptera; Glossata; Ditrysia; Bombycoidea; Sphingidae; Sphinginae; Sphingini; Manduca	.	.	.	.	.	.	.	.	.	GO:0005634^cellular_component^nucleus`GO:0005524^molecular_function^ATP binding	.	.	.
TRINITY_DN1010_c0_g1	TRINITY_DN1010_c0_g1_i2	.	.	.	.	.	.	.	.	.	.	.	.	.	.
TRINITY_DN10110_c0_g1	TRINITY_DN10110_c0_g1_i1	.	.	.	.	.	.	.	.	.	.	.	.	.	.
TRINITY_DN10112_c0_g1	TRINITY_DN10112_c0_g1_i1	.	.	.	.	.	.	.	.	.	.	.	.	.	.
TRINITY_DN10112_c0_g1	TRINITY_DN10112_c0_g1_i2	.	.	.	.	.	.	.	.	.	.	.	.	.	.
TRINITY_DN10115_c0_g1	TRINITY_DN10115_c0_g1_i1	.	.	.	.	.	.	.	.	.	.	.	.	.	.
TRINITY_DN10116_c0_g1	TRINITY_DN10116_c0_g1_i1	.	.	TRINITY_DN10116_c0_g1::TRINITY_DN10116_c0_g1_i1::g.45::m.45	1-513[+]	.	.	.	.	.	.	.	.	.	.
TRINITY_DN10116_c0_g1	TRINITY_DN10116_c0_g1_i2	.	.	.	.	.	.	.	.	.	.	.	.	.	.
TRINITY_DN10116_c0_g2	TRINITY_DN10116_c0_g2_i1	.	.	.	.	.	.	.	.	.	.	.	.	.	.
TRINITY_DN10117_c0_g1	TRINITY_DN10117_c0_g1_i1	PP4C_CANGA^PP4C_CANGA^Q:357-52,H:37-138^56.863%ID^E:1.54e-37^RecName: Full=Serine/threonine-protein phosphatase 4 catalytic subunit;^Eukaryota; Fungi; Dikarya; Ascomycota; Saccharomycotina; Saccharomycetes; Saccharomycetales; Saccharomycetaceae; Nakaseomyces; Nakaseomyces/Candida clade	.	TRINITY_DN10117_c0_g1::TRINITY_DN10117_c0_g1_i1::g.46::m.46	1-360[-]	PP4C_CANGA^PP4C_CANGA^Q:2-104,H:37-139^57.282%ID^E:3.72e-38^RecName: Full=Serine/threonine-protein phosphatase 4 catalytic subunit;^Eukaryota; Fungi; Dikarya; Ascomycota; Saccharomycotina; Saccharomycetes; Saccharomycetales; Saccharomycetaceae; Nakaseomyces; Nakaseomyces/Candida clade	PF00149.27^Metallophos^Calcineurin-like phosphoesterase^11-103^E:1.7e-18	.	.	COG0639^serine threonine-protein phosphatase	KEGG:cgr:CAGL0K10208g`KO:K15423	GO:0000794^cellular_component^condensed nuclear chromosome`GO:0005829^cellular_component^cytosol`GO:0034399^cellular_component^nuclear periphery`GO:0030289^cellular_component^protein phosphatase 4 complex`GO:0046872^molecular_function^metal ion binding`GO:0004722^molecular_function^protein serine/threonine phosphatase activity`GO:0000724^biological_process^double-strand break repair via homologou…	GO:0016787^molecular_function^hydrolase activity	.	.
TRINITY_DN10118_c0_g1	TRINITY_DN10118_c0_g1_i1	.	.	.	.	.	.	.	.	.	.	.	.	.	.
TRINITY_DN10119_c0_g1	TRINITY_DN10119_c0_g1_i1	.	.	.	.	.	.	.	.	.	.	.	.	.	.
TRINITY_DN10119_c0_g1	TRINITY_DN10119_c0_g1_i2	.	.	.	.	.	.	.	.	.	.	.	.	.	.
TRINITY_DN10120_c0_g1	TRINITY_DN10120_c0_g1_i1	.	.	TRINITY_DN10120_c0_g1::TRINITY_DN10120_c0_g1_i1::g.47::m.47	77-532[+]	.	PF13927.5^Ig_3^Immunoglobulin domain^48-114^E:1.3e-07	.	.	.	.	.	.	.	.
TRINITY_DN10120_c0_g1	TRINITY_DN10120_c0_g1_i2	.	.	TRINITY_DN10120_c0_g1::TRINITY_DN10120_c0_g1_i2::g.48::m.48	77-415[+]	.	.	.	.	.	.	.	.	.	.
TRINITY_DN10120_c0_g1	TRINITY_DN10120_c0_g1_i3	.	.	.	.	.	.	.	.	.	.	.	.	.	.
TRINITY_DN10122_c0_g1	TRINITY_DN10122_c0_g1_i2	.	.	TRINITY_DN10122_c0_g1::TRINITY_DN10122_c0_g1_i2::g.49::m.49	172-1161[-]	.	.	.	.	.	.	.	.	.	.
TRINITY_DN10123_c0_g1	TRINITY_DN10123_c0_g1_i1	.	.	.	.	.	.	.	.	.	.	.	.	.	.
TRINITY_DN10124_c0_g1	TRINITY_DN10124_c0_g1_i2	.	.	TRINITY_DN10124_c0_g1::TRINITY_DN10124_c0_g1_i2::g.50::m.50	2-637[+]	.	.	.	.	.	.	.	.	.	.
TRINITY_DN10126_c0_g1	TRINITY_DN10126_c0_g1_i1	.	.	.	.	.	.	.	.	.	.	.	.	.	.
TRINITY_DN10126_c0_g1	TRINITY_DN10126_c0_g1_i2	.	.	.	.	.	.	.	.	.	.	.	.	.	.
TRINITY_DN10128_c0_g1	TRINITY_DN10128_c0_g1_i1	.	.	.	.	.	.	.	.	.	.	.	.	.	.
TRINITY_DN10128_c0_g2	TRINITY_DN10128_c0_g2_i1	.	.	.	.	.	.	.	.	.	.	.	.	.	.
TRINITY_DN10128_c1_g1	TRINITY_DN10128_c1_g1_i1	.	.	.	.	.	.	.	.	.	.	.	.	.	.
TRINITY_DN10129_c0_g1	TRINITY_DN10129_c0_g1_i2	.	.	.	.	.	.	.	.	.	.	.	.	.	.
TRINITY_DN1012_c0_g1	TRINITY_DN1012_c0_g1_i1	.	.	.	.	.	.	.	.	.	.	.	.	.	.
TRINITY_DN10130_c0_g1	TRINITY_DN10130_c0_g1_i1	.	.	.	.	.	.	.	.	.	.	.	.	.	.
TRINITY_DN10131_c0_g1	TRINITY_DN10131_c0_g1_i1_1	.	.	.	.	.	.	.	.	.	.	.	.	.	.
TRINITY_DN10131_c0_g1	TRINITY_DN10131_c0_g1_i2_1	.	.	.	.	.	.	.	.	.	.	.	.	.	.
TRINITY_DN10131_c1_g1	TRINITY_DN10131_c1_g1_i1	.	.	.	.	.	.	.	.	.	.	.	.	.	.
TRINITY_DN10132_c0_g1	TRINITY_DN10132_c0_g1_i1	POLX_TOBAC^POLX_TOBAC^Q:6-932,H:373-682^38.535%ID^E:1.16e-63^RecName: Full=Retrovirus-related Pol polyprotein from transposon TNT 1-94;^Eukaryota; Viridiplantae; Streptophyta; Embryophyta; Tracheophyta; Spermatophyta; Magnoliophyta; eudicotyledons; Gunneridae; Pentapetalae; asterids; lamiids; Solanales; Solanaceae; Nicotianoideae; Nicotianeae; Nicotiana	.	TRINITY_DN10132_c0_g1::TRINITY_DN10132_c0_g1_i1::g.51::m.51	3-887[+]	POLX_TOBAC^POLX_TOBAC^Q:2-294,H:373-666^38.926%ID^E:1.68e-60^RecName: Full=Retrovirus-related Pol polyprotein from transposon TNT 1-94;^Eukaryota; Viridiplantae; Streptophyta; Embryophyta; Tracheophyta; Spermatophyta; Magnoliophyta; eudicotyledons; Gunneridae; Pentapetalae; asterids; lamiids; Solanales; Solanaceae; Nicotianoideae; Nicotianeae; Nicotiana	PF13976.5^gag_pre-integrs^GAG-pre-integrase domain^29-92^E:3.7e-09`PF00665.25^rve^Integrase core domain^106-221^E:1.6e-22	.	.	.	.	GO:0004190^molecular_function^aspartic-type endopeptidase activity`GO:0004519^molecular_function^endonuclease activity`GO:0003676^molecular_function^nucleic acid binding`GO:0003964^molecular_function^RNA-directed DNA polymerase activity`GO:0008270^molecular_function^zinc ion binding`GO:0015074^biological_process^DNA integration	GO:0015074^biological_process^DNA integration	.	.
TRINITY_DN10133_c0_g1	TRINITY_DN10133_c0_g1_i1	.	.	.	.	.	.	.	.	.	.	.	.	.	.
TRINITY_DN10134_c0_g1	TRINITY_DN10134_c0_g1_i2	.	.	.	.	.	.	.	.	.	.	.	.	.	.
TRINITY_DN10136_c0_g1	TRINITY_DN10136_c0_g1_i1	.	.	.	.	.	.	.	.	.	.	.	.	.	.
TRINITY_DN10137_c0_g1	TRINITY_DN10137_c0_g1_i1	.	.	.	.	.	.	.	.	.	.	.	.	.	.
TRINITY_DN10137_c0_g2	TRINITY_DN10137_c0_g2_i1	ACOX1_DROME^ACOX1_DROME^Q:565-669,H:628-662^68.571%ID^E:1.83e-07^RecName: Full=Probable peroxisomal acyl-coenzyme A oxidase 1;^Eukaryota; Metazoa; Ecdysozoa; Arthropoda; Hexapoda; Insecta; Pterygota; Neoptera; Holometabola; Diptera; Brachycera; Muscomorpha; Ephydroidea; Drosophilidae; Drosophila; Sophophora	.	.	.	.	.	.	.	COG1960^acyl-CoA dehydrogenase	KEGG:dme:Dmel_CG5009`KO:K00232	GO:0005777^cellular_component^peroxisome`GO:0003995^molecular_function^acyl-CoA dehydrogenase activity`GO:0003997^molecular_function^acyl-CoA oxidase activity`GO:0050660^molecular_function^flavin adenine dinucleotide binding`GO:0006635^biological_process^fatty acid beta-oxidation`GO:0033540^biological_process^fatty acid beta-oxidation using acyl-CoA oxidase`GO:0019395^biological_process^fatty aci…	.	.	.
TRINITY_DN10138_c0_g1	TRINITY_DN10138_c0_g1_i1	CATV_NPVST^CATV_NPVST^Q:69-287,H:11-83^36.986%ID^E:4.7e-07^RecName: Full=Viral cathepsin;^Viruses; dsDNA viruses, no RNA stage; Baculoviridae; Alphabaculovirus	.	TRINITY_DN10138_c0_g1::TRINITY_DN10138_c0_g1_i1::g.54::m.54	3-332[+]	CATV_NPVAH^CATV_NPVAH^Q:16-100,H:3-87^32.941%ID^E:4.65e-10^RecName: Full=Viral cathepsin;^Viruses; dsDNA viruses, no RNA stage; Baculoviridae; Alphabaculovirus	PF08246.11^Inhibitor_I29^Cathepsin propeptide inhibitor domain (I29)^45-100^E:1.1e-09	.	ExpAA=19.15^PredHel=1^Topology=i13-30o	.	KEGG:vg:1485819`KO:K01373	GO:0008234^molecular_function^cysteine-type peptidase activity	.	.	.
TRINITY_DN10140_c0_g1	TRINITY_DN10140_c0_g1_i1	.	.	.	.	.	.	.	.	.	.	.	.	.	.
TRINITY_DN10140_c0_g1	TRINITY_DN10140_c0_g1_i3	.	.	.	.	.	.	.	.	.	.	.	.	.	.
TRINITY_DN10141_c0_g1	TRINITY_DN10141_c0_g1_i1	.	.	.	.	.	.	.	.	.	.	.	.	.	.
TRINITY_DN10142_c0_g1	TRINITY_DN10142_c0_g1_i1	.	.	.	.	.	.	.	.	.	.	.	.	.	.
TRINITY_DN10142_c0_g1	TRINITY_DN10142_c0_g1_i3	.	.	.	.	.	.	.	.	.	.	.	.	.	.
TRINITY_DN10143_c0_g1	TRINITY_DN10143_c0_g1_i1_2	.	.	.	.	.	.	.	.	.	.	.	.	.	.
TRINITY_DN10145_c0_g1	TRINITY_DN10145_c0_g1_i1	.	.	.	.	.	.	.	.	.	.	.	.	.	.
TRINITY_DN10146_c0_g1	TRINITY_DN10146_c0_g1_i1	.	.	.	.	.	.	.	.	.	.	.	.	.	.
TRINITY_DN10147_c0_g1	TRINITY_DN10147_c0_g1_i1	.	.	.	.	.	.	.	.	.	.	.	.	.	.
TRINITY_DN10148_c0_g1	TRINITY_DN10148_c0_g1_i1	.	.	.	.	.	.	.	.	.	.	.	.	.	.
TRINITY_DN10148_c0_g1	TRINITY_DN10148_c0_g1_i2	.	.	.	.	.	.	.	.	.	.	.	.	.	.
TRINITY_DN10149_c0_g1	TRINITY_DN10149_c0_g1_i1	.	.	.	.	.	.	.	.	.	.	.	.	.	.
TRINITY_DN1014_c0_g1	TRINITY_DN1014_c0_g1_i1	.	.	.	.	.	.	.	.	.	.	.	.	.	.
TRINITY_DN1014_c1_g1	TRINITY_DN1014_c1_g1_i1	.	.	.	.	.	.	.	.	.	.	.	.	.	.
TRINITY_DN10150_c0_g1	TRINITY_DN10150_c0_g1_i2	TRS31_ENCCU^TRS31_ENCCU^Q:825-1220,H:4-140^35.036%ID^E:1.26e-21^RecName: Full=Putative trafficking protein particle complex subunit TRS31;^Eukaryota; Fungi; Microsporidia; Unikaryonidae; Encephalitozoon	.	TRINITY_DN10150_c0_g1::TRINITY_DN10150_c0_g1_i2::g.56::m.56	369-728[+]	FIP1X_SCHPO^FIP1X_SCHPO^Q:43-88,H:113-158^67.391%ID^E:2.23e-17^RecName: Full=Pre-mRNA polyadenylation factor fip1;^Eukaryota; Fungi; Dikarya; Ascomycota; Taphrinomycotina; Schizosaccharomycetes; Schizosaccharomycetales; Schizosaccharomycetaceae; Schizosaccharomyces	PF05182.12^Fip1^Fip1 motif^50-89^E:2.7e-21	.	.	.	KEGG:spo:SPAC22G7.10`KO:K14405	GO:0005829^cellular_component^cytosol`GO:0005847^cellular_component^mRNA cleavage and polyadenylation specificity factor complex`GO:0005634^cellular_component^nucleus`GO:0006379^biological_process^mRNA cleavage`GO:0006378^biological_process^mRNA polyadenylation`GO:0098789^biological_process^pre-mRNA cleavage required for polyadenylation	.	.	.
TRINITY_DN10150_c0_g1	TRINITY_DN10150_c0_g1_i2	TRS31_ENCCU^TRS31_ENCCU^Q:825-1220,H:4-140^35.036%ID^E:1.26e-21^RecName: Full=Putative trafficking protein particle complex subunit TRS31;^Eukaryota; Fungi; Microsporidia; Unikaryonidae; Encephalitozoon	.	TRINITY_DN10150_c0_g1::TRINITY_DN10150_c0_g1_i2::g.55::m.55	819-1232[+]	TRS31_ENCCU^TRS31_ENCCU^Q:3-134,H:4-140^35.036%ID^E:4.38e-24^RecName: Full=Putative trafficking protein particle complex subunit TRS31;^Eukaryota; Fungi; Microsporidia; Unikaryonidae; Encephalitozoon	PF04051.15^TRAPP^Transport protein particle (TRAPP) component^24-135^E:4.7e-09	.	.	COG5128^trafficking protein particle complex	KEGG:ecu:ECU11_1320`KO:K20280	GO:0005783^cellular_component^endoplasmic reticulum`GO:0005794^cellular_component^Golgi apparatus`GO:0030008^cellular_component^TRAPP complex`GO:0048193^biological_process^Golgi vesicle transport	.	.	.
TRINITY_DN10151_c0_g1	TRINITY_DN10151_c0_g1_i1	.	.	.	.	.	.	.	.	.	.	.	.	.	.
TRINITY_DN10152_c0_g1	TRINITY_DN10152_c0_g1_i1	.	.	.	.	.	.	.	.	.	.	.	.	.	.
TRINITY_DN10152_c0_g2	TRINITY_DN10152_c0_g2_i1	.	.	.	.	.	.	.	.	.	.	.	.	.	.
TRINITY_DN10153_c0_g1	TRINITY_DN10153_c0_g1_i1	.	.	.	.	.	.	.	.	.	.	.	.	.	.
TRINITY_DN10154_c0_g1	TRINITY_DN10154_c0_g1_i1	MBL2_HYLLA^MBL2_HYLLA^Q:99-4,H:205-236^65.625%ID^E:7.01e-08^RecName: Full=Mannose-binding protein C;^Eukaryota; Metazoa; Chordata; Craniata; Vertebrata; Euteleostomi; Mammalia; Eutheria; Euarchontoglires; Primates; Haplorrhini; Catarrhini; Hylobatidae; Hylobates	.	.	.	.	.	.	.	.	.	GO:0005581^cellular_component^collagen trimer`GO:0005576^cellular_component^extracellular region`GO:0005537^molecular_function^mannose binding`GO:0006958^biological_process^complement activation, classical pathway`GO:0001867^biological_process^complement activation, lectin pathway	.	.	.
TRINITY_DN10155_c0_g1	TRINITY_DN10155_c0_g1_i1	.	.	.	.	.	.	.	.	.	.	.	.	.	.
TRINITY_DN10155_c0_g2	TRINITY_DN10155_c0_g2_i1	.	.	.	.	.	.	.	.	.	.	.	.	.	.
TRINITY_DN10156_c0_g1	TRINITY_DN10156_c0_g1_i1	.	.	.	.	.	.	.	.	.	.	.	.	.	.
TRINITY_DN10157_c0_g1	TRINITY_DN10157_c0_g1_i1	.	.	.	.	.	.	.	.	.	.	.	.	.	.
TRINITY_DN10157_c0_g1	TRINITY_DN10157_c0_g1_i2	.	.	.	.	.	.	.	.	.	.	.	.	.	.
TRINITY_DN10158_c0_g1	TRINITY_DN10158_c0_g1_i1	.	.	.	.	.	.	.	.	.	.	.	.	.	.
TRINITY_DN10158_c0_g2	TRINITY_DN10158_c0_g2_i1	.	.	.	.	.	.	.	.	.	.	.	.	.	.
TRINITY_DN10159_c0_g1	TRINITY_DN10159_c0_g1_i1	.	.	.	.	.	.	.	.	.	.	.	.	.	.
TRINITY_DN10159_c0_g2	TRINITY_DN10159_c0_g2_i1	.	.	.	.	.	.	.	.	.	.	.	.	.	.
TRINITY_DN10160_c0_g1	TRINITY_DN10160_c0_g1_i1	.	.	.	.	.	.	.	.	.	.	.	.	.	.
TRINITY_DN10161_c0_g1	TRINITY_DN10161_c0_g1_i2	.	.	.	.	.	.	.	.	.	.	.	.	.	.
TRINITY_DN10162_c0_g1	TRINITY_DN10162_c0_g1_i1	.	.	.	.	.	.	.	.	.	.	.	.	.	.
TRINITY_DN10163_c0_g1	TRINITY_DN10163_c0_g1_i1	.	.	.	.	.	.	.	.	.	.	.	.	.	.
TRINITY_DN10163_c1_g1	TRINITY_DN10163_c1_g1_i1	.	.	.	.	.	.	.	.	.	.	.	.	.	.
TRINITY_DN10164_c0_g1	TRINITY_DN10164_c0_g1_i1	MRT4_HUMAN^MRT4_HUMAN^Q:171-809,H:1-213^59.155%ID^E:7.82e-78^RecName: Full=mRNA turnover protein 4 homolog {ECO:0000250|UniProtKB:P33201};^Eukaryota; Metazoa; Chordata; Craniata; Vertebrata; Euteleostomi; Mammalia; Eutheria; Euarchontoglires; Primates; Haplorrhini; Catarrhini; Hominidae; Homo	.	TRINITY_DN10164_c0_g1::TRINITY_DN10164_c0_g1_i1::g.58::m.58	171-914[+]	MRT4_MOUSE^MRT4_MOUSE^Q:1-219,H:1-219^57.534%ID^E:5.49e-87^RecName: Full=mRNA turnover protein 4 homolog {ECO:0000250|UniProtKB:P33201};^Eukaryota; Metazoa; Chordata; Craniata; Vertebrata; Euteleostomi; Mammalia; Eutheria; Euarchontoglires; Glires; Rodentia; Sciurognathi; Muroidea; Muridae; Murinae; Mus; Mus	PF00466.19^Ribosomal_L10^Ribosomal protein L10^22-119^E:4.6e-24	.	.	COG0244^50s ribosomal protein L10	KEGG:mmu:69902`KO:K14815	GO:0005737^cellular_component^cytoplasm`GO:0005730^cellular_component^nucleolus`GO:0003723^molecular_function^RNA binding`GO:0000956^biological_process^nuclear-transcribed mRNA catabolic process`GO:0000027^biological_process^ribosomal large subunit assembly`GO:0006364^biological_process^rRNA processing	GO:0042254^biological_process^ribosome biogenesis`GO:0005622^cellular_component^intracellular	.	.
TRINITY_DN10165_c0_g1	TRINITY_DN10165_c0_g1_i1	.	.	.	.	.	.	.	.	.	.	.	.	.	.
TRINITY_DN10166_c0_g1	TRINITY_DN10166_c0_g1_i1	.	.	.	.	.	.	.	.	.	.	.	.	.	.
TRINITY_DN10167_c0_g1	TRINITY_DN10167_c0_g1_i1	.	.	.	.	.	.	.	.	.	.	.	.	.	.
TRINITY_DN10167_c1_g1	TRINITY_DN10167_c1_g1_i1	DERL2_MOUSE^DERL2_MOUSE^Q:492-361,H:110-153^75%ID^E:9.96e-13^RecName: Full=Derlin-2 {ECO:0000303|PubMed:16186509};^Eukaryota; Metazoa; Chordata; Craniata; Vertebrata; Euteleostomi; Mammalia; Eutheria; Euarchontoglires; Glires; Rodentia; Sciurognathi; Muroidea; Muridae; Murinae; Mus; Mus	.	.	.	.	.	.	.	COG5291^Derlin 1	KEGG:mmu:116891`KO:K13989	GO:0005769^cellular_component^early endosome`GO:0005783^cellular_component^endoplasmic reticulum`GO:0030176^cellular_component^integral component of endoplasmic reticulum membrane`GO:0005770^cellular_component^late endosome`GO:0016020^cellular_component^membrane`GO:0030968^biological_process^endoplasmic reticulum unfolded protein response`GO:1904153^biological_process^negative regulation of retro…	.	.	.
TRINITY_DN10168_c0_g1	TRINITY_DN10168_c0_g1_i1	.	.	.	.	.	.	.	.	.	.	.	.	.	.
TRINITY_DN10169_c0_g1	TRINITY_DN10169_c0_g1_i1	.	.	.	.	.	.	.	.	.	.	.	.	.	.
TRINITY_DN1016_c0_g1	TRINITY_DN1016_c0_g1_i1	.	.	.	.	.	.	.	.	.	.	.	.	.	.
TRINITY_DN10170_c0_g1	TRINITY_DN10170_c0_g1_i1	UBR5_MOUSE^UBR5_MOUSE^Q:208-459,H:1-85^51.765%ID^E:1.95e-21^RecName: Full=E3 ubiquitin-protein ligase UBR5;^Eukaryota; Metazoa; Chordata; Craniata; Vertebrata; Euteleostomi; Mammalia; Eutheria; Euarchontoglires; Glires; Rodentia; Sciurognathi; Muroidea; Muridae; Murinae; Mus; Mus	.	TRINITY_DN10170_c0_g1::TRINITY_DN10170_c0_g1_i1::g.61::m.61	208-525[+]	UBR5_HUMAN^UBR5_HUMAN^Q:1-102,H:1-102^49.038%ID^E:6.46e-24^RecName: Full=E3 ubiquitin-protein ligase UBR5;^Eukaryota; Metazoa; Chordata; Craniata; Vertebrata; Euteleostomi; Mammalia; Eutheria; Euarchontoglires; Primates; Haplorrhini; Catarrhini; Hominidae; Homo	.	.	.	COG5021^ubiquitin protein ligase	KEGG:hsa:51366`KO:K10593	GO:0005829^cellular_component^cytosol`GO:0016020^cellular_component^membrane`GO:0005654^cellular_component^nucleoplasm`GO:0005634^cellular_component^nucleus`GO:0048471^cellular_component^perinuclear region of cytoplasm`GO:0043234^cellular_component^protein complex`GO:0003723^molecular_function^RNA binding`GO:0004842^molecular_function^ubiquitin-protein transferase activity`GO:0034450^molecular_fu…	.	.	.
TRINITY_DN10171_c0_g1	TRINITY_DN10171_c0_g1_i1	.	.	.	.	.	.	.	.	.	.	.	.	.	.
TRINITY_DN10172_c0_g1	TRINITY_DN10172_c0_g1_i1	.	.	.	.	.	.	.	.	.	.	.	.	.	.
TRINITY_DN10173_c0_g1	TRINITY_DN10173_c0_g1_i1	.	.	.	.	.	.	.	.	.	.	.	.	.	.
TRINITY_DN10173_c0_g1	TRINITY_DN10173_c0_g1_i2	.	.	.	.	.	.	.	.	.	.	.	.	.	.
TRINITY_DN10174_c0_g1	TRINITY_DN10174_c0_g1_i2	.	.	.	.	.	.	.	.	.	.	.	.	.	.
TRINITY_DN10175_c0_g1	TRINITY_DN10175_c0_g1_i1	.	.	.	.	.	.	.	.	.	.	.	.	.	.
TRINITY_DN10176_c0_g1	TRINITY_DN10176_c0_g1_i1	.	.	.	.	.	.	.	.	.	.	.	.	.	.
TRINITY_DN10177_c0_g1	TRINITY_DN10177_c0_g1_i1	.	.	TRINITY_DN10177_c0_g1::TRINITY_DN10177_c0_g1_i1::g.64::m.64	3-317[-]	.	.	.	.	.	.	.	.	.	.
TRINITY_DN10179_c0_g1	TRINITY_DN10179_c0_g1_i1	RS27_DICDI^RS27_DICDI^Q:8-235,H:7-82^39.474%ID^E:1.19e-16^RecName: Full=40S ribosomal protein S27;^Eukaryota; Amoebozoa; Mycetozoa; Dictyosteliida; Dictyostelium	.	.	.	.	.	.	.	COG2051^40s ribosomal protein S27	KEGG:ddi:DDB_G0277635`KO:K02978	GO:0022627^cellular_component^cytosolic small ribosomal subunit`GO:0046872^molecular_function^metal ion binding`GO:0003735^molecular_function^structural constituent of ribosome`GO:0000028^biological_process^ribosomal small subunit assembly`GO:0006412^biological_process^translation	.	.	.
TRINITY_DN1017_c0_g1	TRINITY_DN1017_c0_g1_i1	.	.	.	.	.	.	.	.	.	.	.	.	.	.
TRINITY_DN10180_c0_g1	TRINITY_DN10180_c0_g1_i1	.	.	.	.	.	.	.	.	.	.	.	.	.	.
TRINITY_DN10180_c0_g1	TRINITY_DN10180_c0_g1_i2	.	.	.	.	.	.	.	.	.	.	.	.	.	.
TRINITY_DN10181_c0_g1	TRINITY_DN10181_c0_g1_i1	.	.	.	.	.	.	.	.	.	.	.	.	.	.
TRINITY_DN10181_c1_g1	TRINITY_DN10181_c1_g1_i1	.	.	.	.	.	.	.	.	.	.	.	.	.	.
TRINITY_DN10182_c0_g1	TRINITY_DN10182_c0_g1_i1	.	.	.	.	.	.	.	.	.	.	.	.	.	.
TRINITY_DN10182_c1_g1	TRINITY_DN10182_c1_g1_i1	.	.	.	.	.	.	.	.	.	.	.	.	.	.
TRINITY_DN10184_c0_g1	TRINITY_DN10184_c0_g1_i1	3BP5L_XENTR^3BP5L_XENTR^Q:321-1016,H:52-278^52.155%ID^E:1.34e-65^RecName: Full=SH3 domain-binding protein 5-like;^Eukaryota; Metazoa; Chordata; Craniata; Vertebrata; Euteleostomi; Amphibia; Batrachia; Anura; Pipoidea; Pipidae; Xenopodinae; Xenopus; Silurana	.	TRINITY_DN10184_c0_g1::TRINITY_DN10184_c0_g1_i1::g.65::m.65	303-1448[+]	3BP5L_XENTR^3BP5L_XENTR^Q:7-238,H:52-278^53.219%ID^E:5.18e-68^RecName: Full=SH3 domain-binding protein 5-like;^Eukaryota; Metazoa; Chordata; Craniata; Vertebrata; Euteleostomi; Amphibia; Batrachia; Anura; Pipoidea; Pipidae; Xenopodinae; Xenopus; Silurana	PF05276.13^SH3BP5^SH3 domain-binding protein 5 (SH3BP5)^10-242^E:1e-87	.	.	ENOG410ZK48^SH3-domain binding protein 5 (BTK-associated)	KEGG:xtr:100101740	GO:0005737^cellular_component^cytoplasm`GO:0004860^molecular_function^protein kinase inhibitor activity`GO:0017124^molecular_function^SH3 domain binding`GO:0035556^biological_process^intracellular signal transduction`GO:0061099^biological_process^negative regulation of protein tyrosine kinase activity	GO:0035556^biological_process^intracellular signal transduction	.	.
TRINITY_DN10185_c0_g1	TRINITY_DN10185_c0_g1_i1	.	.	.	.	.	.	.	.	.	.	.	.	.	.
TRINITY_DN10185_c0_g1	TRINITY_DN10185_c0_g1_i2	.	.	.	.	.	.	.	.	.	.	.	.	.	.
TRINITY_DN10186_c0_g1	TRINITY_DN10186_c0_g1_i1	RS18_ENCCU^RS18_ENCCU^Q:20-475,H:2-153^56.579%ID^E:2.63e-59^RecName: Full=40S ribosomal protein S18;^Eukaryota; Fungi; Microsporidia; Unikaryonidae; Encephalitozoon	.	TRINITY_DN10186_c0_g1::TRINITY_DN10186_c0_g1_i1::g.67::m.67	131-478[+]	RS18_ENCCU^RS18_ENCCU^Q:1-115,H:39-153^52.174%ID^E:4.53e-39^RecName: Full=40S ribosomal protein S18;^Eukaryota; Fungi; Microsporidia; Unikaryonidae; Encephalitozoon	PF00416.21^Ribosomal_S13^Ribosomal protein S13/S18^2-104^E:3e-19	.	.	COG0099^Located at the top of the head of the 30S subunit, it contacts several helices of the 16S rRNA. In the 70S ribosome it contacts the 23S rRNA (bridge B1a) and protein L5 of the 50S subunit (bridge B1b), connecting the 2 subunits	KEGG:ecu:ECU06_1110`KO:K02964	GO:0005840^cellular_component^ribosome`GO:0019843^molecular_function^rRNA binding`GO:0003735^molecular_function^structural constituent of ribosome`GO:0006412^biological_process^translation	GO:0003723^molecular_function^RNA binding`GO:0003735^molecular_function^structural constituent of ribosome`GO:0006412^biological_process^translation`GO:0005622^cellular_component^intracellular`GO:0005840^cellular_component^ribosome	.	.
TRINITY_DN10187_c0_g1	TRINITY_DN10187_c0_g1_i1	.	.	.	.	.	.	.	.	.	.	.	.	.	.
TRINITY_DN10187_c0_g1	TRINITY_DN10187_c0_g1_i2	.	.	.	.	.	.	.	.	.	.	.	.	.	.
TRINITY_DN10188_c0_g1	TRINITY_DN10188_c0_g1_i1	.	.	TRINITY_DN10188_c0_g1::TRINITY_DN10188_c0_g1_i1::g.68::m.68	2-343[-]	.	.	.	.	.	.	.	.	.	.
TRINITY_DN1018_c0_g1	TRINITY_DN1018_c0_g1_i1	.	.	.	.	.	.	.	.	.	.	.	.	.	.
TRINITY_DN10190_c0_g1	TRINITY_DN10190_c0_g1_i1	.	.	.	.	.	.	.	.	.	.	.	.	.	.
TRINITY_DN10191_c0_g1	TRINITY_DN10191_c0_g1_i1	.	.	.	.	.	.	.	.	.	.	.	.	.	.
TRINITY_DN10191_c0_g1	TRINITY_DN10191_c0_g1_i2	.	.	.	.	.	.	.	.	.	.	.	.	.	.
TRINITY_DN10191_c1_g1	TRINITY_DN10191_c1_g1_i1	.	.	.	.	.	.	.	.	.	.	.	.	.	.
TRINITY_DN10192_c0_g1	TRINITY_DN10192_c0_g1_i1	S22A2_RAT^S22A2_RAT^Q:93-500,H:126-263^32.609%ID^E:3.95e-17^RecName: Full=Solute carrier family 22 member 2;^Eukaryota; Metazoa; Chordata; Craniata; Vertebrata; Euteleostomi; Mammalia; Eutheria; Euarchontoglires; Glires; Rodentia; Sciurognathi; Muroidea; Muridae; Murinae; Rattus	.	TRINITY_DN10192_c0_g1::TRINITY_DN10192_c0_g1_i1::g.69::m.69	3-521[+]	S22A2_RAT^S22A2_RAT^Q:31-166,H:126-263^32.609%ID^E:3.14e-17^RecName: Full=Solute carrier family 22 member 2;^Eukaryota; Metazoa; Chordata; Craniata; Vertebrata; Euteleostomi; Mammalia; Eutheria; Euarchontoglires; Glires; Rodentia; Sciurognathi; Muroidea; Muridae; Murinae; Rattus	PF00083.23^Sugar_tr^Sugar (and other) transporter^39-165^E:1e-05`PF07690.15^MFS_1^Major Facilitator Superfamily^55-161^E:1.7e-09	.	ExpAA=57.88^PredHel=2^Topology=i106-128o143-162i	COG0477^major facilitator Superfamily	KEGG:rno:29503`KO:K08199	GO:0016323^cellular_component^basolateral plasma membrane`GO:0005887^cellular_component^integral component of plasma membrane`GO:0005277^molecular_function^acetylcholine transmembrane transporter activity`GO:0015220^molecular_function^choline transmembrane transporter activity`GO:0005329^molecular_function^dopamine transmembrane transporter activity`GO:0005333^molecular_function^norepinephrine tr…	GO:0022857^molecular_function^transmembrane transporter activity`GO:0055085^biological_process^transmembrane transport`GO:0016021^cellular_component^integral component of membrane	.	.
TRINITY_DN10193_c0_g1	TRINITY_DN10193_c0_g1_i1	.	.	.	.	.	.	.	.	.	.	.	.	.	.
TRINITY_DN10194_c0_g1	TRINITY_DN10194_c0_g1_i1	IFT20_DANRE^IFT20_DANRE^Q:303-662,H:6-125^45.833%ID^E:7.42e-26^RecName: Full=Intraflagellar transport protein 20 homolog;^Eukaryota; Metazoa; Chordata; Craniata; Vertebrata; Euteleostomi; Actinopterygii; Neopterygii; Teleostei; Ostariophysi; Cypriniformes; Cyprinidae; Danio	.	TRINITY_DN10194_c0_g1::TRINITY_DN10194_c0_g1_i1::g.70::m.70	291-686[+]	IFT20_DANRE^IFT20_DANRE^Q:5-124,H:6-125^45.833%ID^E:1.49e-27^RecName: Full=Intraflagellar transport protein 20 homolog;^Eukaryota; Metazoa; Chordata; Craniata; Vertebrata; Euteleostomi; Actinopterygii; Neopterygii; Teleostei; Ostariophysi; Cypriniformes; Cyprinidae; Danio	PF14931.5^IFT20^Intraflagellar transport complex B, subunit 20^9-126^E:2.5e-37	.	.	ENOG4111NRP^intraflagellar transport 20 homolog (Chlamydomonas)	KEGG:dre:414930`KO:K16473	GO:0005930^cellular_component^axoneme`GO:0005814^cellular_component^centriole`GO:0005813^cellular_component^centrosome`GO:0036064^cellular_component^ciliary basal body`GO:0005794^cellular_component^Golgi apparatus`GO:0030992^cellular_component^intraciliary transport particle B`GO:0051642^biological_process^centrosome localization`GO:0060271^biological_process^cilium assembly`GO:0042073^biological…	.	.	.
TRINITY_DN10195_c0_g1	TRINITY_DN10195_c0_g1_i1	.	.	.	.	.	.	.	.	.	.	.	.	.	.
TRINITY_DN10196_c0_g1	TRINITY_DN10196_c0_g1_i1	.	.	.	.	.	.	.	.	.	.	.	.	.	.
TRINITY_DN10196_c0_g1	TRINITY_DN10196_c0_g1_i2	.	.	.	.	.	.	.	.	.	.	.	.	.	.
TRINITY_DN10197_c0_g1	TRINITY_DN10197_c0_g1_i1	.	.	TRINITY_DN10197_c0_g1::TRINITY_DN10197_c0_g1_i1::g.71::m.71	3-707[+]	.	.	.	.	.	.	.	.	.	.
TRINITY_DN10197_c0_g1	TRINITY_DN10197_c0_g1_i2	.	.	TRINITY_DN10197_c0_g1::TRINITY_DN10197_c0_g1_i2::g.72::m.72	151-561[+]	.	.	.	.	.	.	.	.	.	.
TRINITY_DN10198_c0_g1	TRINITY_DN10198_c0_g1_i1	.	.	.	.	.	.	.	.	.	.	.	.	.	.
TRINITY_DN10198_c1_g1	TRINITY_DN10198_c1_g1_i1	.	.	.	.	.	.	.	.	.	.	.	.	.	.
TRINITY_DN10199_c0_g1	TRINITY_DN10199_c0_g1_i1	.	.	.	.	.	.	.	.	.	.	.	.	.	.
TRINITY_DN1019_c0_g1	TRINITY_DN1019_c0_g1_i1	.	.	.	.	.	.	.	.	.	.	.	.	.	.
TRINITY_DN101_c0_g1	TRINITY_DN101_c0_g1_i1	.	.	.	.	.	.	.	.	.	.	.	.	.	.
TRINITY_DN10201_c0_g1	TRINITY_DN10201_c0_g1_i1	.	.	.	.	.	.	.	.	.	.	.	.	.	.
TRINITY_DN10201_c1_g1	TRINITY_DN10201_c1_g1_i1	.	.	.	.	.	.	.	.	.	.	.	.	.	.
TRINITY_DN10202_c0_g1	TRINITY_DN10202_c0_g1_i1	.	.	.	.	.	.	.	.	.	.	.	.	.	.
TRINITY_DN10204_c0_g1	TRINITY_DN10204_c0_g1_i1	.	.	TRINITY_DN10204_c0_g1::TRINITY_DN10204_c0_g1_i1::g.73::m.73	3-617[+]	.	PF12756.6^zf-C2H2_2^C2H2 type zinc-finger (2 copies)^57-124^E:0.00072	.	.	.	.	.	.	.	.
TRINITY_DN10204_c0_g1	TRINITY_DN10204_c0_g1_i1	.	.	TRINITY_DN10204_c0_g1::TRINITY_DN10204_c0_g1_i1::g.74::m.74	357-671[-]	.	.	.	.	.	.	.	.	.	.
TRINITY_DN10206_c0_g1	TRINITY_DN10206_c0_g1_i1	.	.	.	.	.	.	.	.	.	.	.	.	.	.
TRINITY_DN10206_c0_g2	TRINITY_DN10206_c0_g2_i1	PSDE_DROME^PSDE_DROME^Q:206-280,H:110-134^100%ID^E:4.52e-12^RecName: Full=26S proteasome non-ATPase regulatory subunit 14;^Eukaryota; Metazoa; Ecdysozoa; Arthropoda; Hexapoda; Insecta; Pterygota; Neoptera; Holometabola; Diptera; Brachycera; Muscomorpha; Ephydroidea; Drosophilidae; Drosophila; Sophophora	.	.	.	.	.	.	.	COG1310^Component of the eukaryotic translation initiation factor 3 (eIF-3) complex, which is involved in protein synthesis and, together with other initiation factors, stimulates binding of mRNA and methionyl-tRNAi to the 40S ribosome (By similarity)	KEGG:dme:Dmel_CG18174`KO:K03030	GO:0005875^cellular_component^microtubule associated complex`GO:0000502^cellular_component^proteasome complex`GO:0005838^cellular_component^proteasome regulatory particle`GO:0008541^cellular_component^proteasome regulatory particle, lid subcomplex`GO:0046872^molecular_function^metal ion binding`GO:0008237^molecular_function^metallopeptidase activity`GO:0004843^molecular_function^thiol-dependent u…	.	.	.
TRINITY_DN10207_c0_g1	TRINITY_DN10207_c0_g1_i1	.	.	.	.	.	.	.	.	.	.	.	.	.	.
TRINITY_DN10208_c0_g1	TRINITY_DN10208_c0_g1_i1	.	.	.	.	.	.	.	.	.	.	.	.	.	.
TRINITY_DN10209_c0_g1	TRINITY_DN10209_c0_g1_i1	.	.	.	.	.	.	.	.	.	.	.	.	.	.
TRINITY_DN10209_c0_g1	TRINITY_DN10209_c0_g1_i2	.	.	.	.	.	.	.	.	.	.	.	.	.	.
TRINITY_DN1020_c0_g1	TRINITY_DN1020_c0_g1_i1	.	.	.	.	.	.	.	.	.	.	.	.	.	.
TRINITY_DN10210_c0_g1	TRINITY_DN10210_c0_g1_i1	SUV3_DROPS^SUV3_DROPS^Q:422-333,H:150-179^80%ID^E:5.99e-11^RecName: Full=ATP-dependent RNA helicase SUV3 homolog, mitochondrial;^Eukaryota; Metazoa; Ecdysozoa; Arthropoda; Hexapoda; Insecta; Pterygota; Neoptera; Holometabola; Diptera; Brachycera; Muscomorpha; Ephydroidea; Drosophilidae; Drosophila; Sophophora	.	.	.	.	.	.	.	.	KEGG:dpo:Dpse_GA22038`KO:K17675	GO:0005759^cellular_component^mitochondrial matrix`GO:0005634^cellular_component^nucleus`GO:0005524^molecular_function^ATP binding`GO:0003677^molecular_function^DNA binding`GO:0003678^molecular_function^DNA helicase activity`GO:0032508^biological_process^DNA duplex unwinding`GO:0097222^biological_process^mitochondrial mRNA polyadenylation`GO:0090646^biological_process^mitochondrial tRNA processin…	.	.	.
TRINITY_DN10212_c0_g1	TRINITY_DN10212_c0_g1_i1	.	.	.	.	.	.	.	.	.	.	.	.	.	.
TRINITY_DN10213_c0_g1	TRINITY_DN10213_c0_g1_i1_2	.	.	.	.	.	.	.	.	.	.	.	.	.	.
TRINITY_DN10213_c0_g1	TRINITY_DN10213_c0_g1_i2	.	.	.	.	.	.	.	.	.	.	.	.	.	.
TRINITY_DN10215_c0_g1	TRINITY_DN10215_c0_g1_i1	.	.	.	.	.	.	.	.	.	.	.	.	.	.
TRINITY_DN10215_c0_g1	TRINITY_DN10215_c0_g1_i2	.	.	.	.	.	.	.	.	.	.	.	.	.	.
TRINITY_DN10216_c0_g1	TRINITY_DN10216_c0_g1_i1	.	.	.	.	.	.	.	.	.	.	.	.	.	.
TRINITY_DN10217_c0_g1	TRINITY_DN10217_c0_g1_i1	.	.	.	.	.	.	.	.	.	.	.	.	.	.
TRINITY_DN10219_c0_g1	TRINITY_DN10219_c0_g1_i1	.	.	.	.	.	.	.	.	.	.	.	.	.	.
TRINITY_DN1021_c0_g1	TRINITY_DN1021_c0_g1_i1	.	.	.	.	.	.	.	.	.	.	.	.	.	.
TRINITY_DN10220_c0_g1	TRINITY_DN10220_c0_g1_i1	.	.	.	.	.	.	.	.	.	.	.	.	.	.
TRINITY_DN10220_c0_g1	TRINITY_DN10220_c0_g1_i2	.	.	.	.	.	.	.	.	.	.	.	.	.	.
TRINITY_DN10220_c1_g1	TRINITY_DN10220_c1_g1_i1	.	.	.	.	.	.	.	.	.	.	.	.	.	.
TRINITY_DN10221_c0_g1	TRINITY_DN10221_c0_g1_i1	.	.	TRINITY_DN10221_c0_g1::TRINITY_DN10221_c0_g1_i1::g.75::m.75	365-685[+]	.	.	.	.	.	.	.	.	.	.
TRINITY_DN10222_c0_g1	TRINITY_DN10222_c0_g1_i1	.	.	.	.	.	.	.	.	.	.	.	.	.	.
TRINITY_DN10223_c0_g1	TRINITY_DN10223_c0_g1_i1	.	.	.	.	.	.	.	.	.	.	.	.	.	.
TRINITY_DN10226_c0_g1	TRINITY_DN10226_c0_g1_i1	ANR50_HUMAN^ANR50_HUMAN^Q:903-1328,H:136-275^49.315%ID^E:3.62e-36^RecName: Full=Ankyrin repeat domain-containing protein 50;^Eukaryota; Metazoa; Chordata; Craniata; Vertebrata; Euteleostomi; Mammalia; Eutheria; Euarchontoglires; Primates; Haplorrhini; Catarrhini; Hominidae; Homo	.	TRINITY_DN10226_c0_g1::TRINITY_DN10226_c0_g1_i1::g.76::m.76	3-1331[+]	ANR50_HUMAN^ANR50_HUMAN^Q:301-442,H:136-275^49.315%ID^E:2.14e-36^RecName: Full=Ankyrin repeat domain-containing protein 50;^Eukaryota; Metazoa; Chordata; Craniata; Vertebrata; Euteleostomi; Mammalia; Eutheria; Euarchontoglires; Primates; Haplorrhini; Catarrhini; Hominidae; Homo	.	.	.	COG0666^Ankyrin Repeat	KEGG:hsa:57182	GO:0005768^cellular_component^endosome`GO:0006886^biological_process^intracellular protein transport`GO:1990126^biological_process^retrograde transport, endosome to plasma membrane	.	.	.
TRINITY_DN10227_c0_g1	TRINITY_DN10227_c0_g1_i1	.	.	.	.	.	.	.	.	.	.	.	.	.	.
TRINITY_DN10228_c0_g1	TRINITY_DN10228_c0_g1_i1	.	.	.	.	.	.	.	.	.	.	.	.	.	.
TRINITY_DN10228_c0_g2	TRINITY_DN10228_c0_g2_i1	.	.	.	.	.	.	.	.	.	.	.	.	.	.
TRINITY_DN1022_c0_g1	TRINITY_DN1022_c0_g1_i1	.	.	.	.	.	.	.	.	.	.	.	.	.	.
TRINITY_DN10230_c0_g1	TRINITY_DN10230_c0_g1_i1	.	.	.	.	.	.	.	.	.	.	.	.	.	.
TRINITY_DN10231_c0_g1	TRINITY_DN10231_c0_g1_i1	.	.	.	.	.	.	.	.	.	.	.	.	.	.
TRINITY_DN10232_c0_g1	TRINITY_DN10232_c0_g1_i1	.	.	.	.	.	.	.	.	.	.	.	.	.	.
TRINITY_DN10232_c0_g1	TRINITY_DN10232_c0_g1_i2	.	.	.	.	.	.	.	.	.	.	.	.	.	.
TRINITY_DN10232_c0_g1	TRINITY_DN10232_c0_g1_i3	.	.	.	.	.	.	.	.	.	.	.	.	.	.
TRINITY_DN10233_c0_g1	TRINITY_DN10233_c0_g1_i1	.	.	.	.	.	.	.	.	.	.	.	.	.	.
TRINITY_DN10235_c0_g1	TRINITY_DN10235_c0_g1_i2	.	.	TRINITY_DN10235_c0_g1::TRINITY_DN10235_c0_g1_i2::g.79::m.79	1-396[-]	.	.	.	.	.	.	.	.	.	.
TRINITY_DN10236_c0_g1	TRINITY_DN10236_c0_g1_i1	SETMR_HUMAN^SETMR_HUMAN^Q:123-16,H:431-466^61.111%ID^E:1.22e-07^RecName: Full=Histone-lysine N-methyltransferase SETMAR {ECO:0000305};^Eukaryota; Metazoa; Chordata; Craniata; Vertebrata; Euteleostomi; Mammalia; Eutheria; Euarchontoglires; Primates; Haplorrhini; Catarrhini; Hominidae; Homo	.	.	.	.	.	.	.	COG2940^Histone-lysine N-methyltransferase	KEGG:hsa:6419`KO:K11433	GO:0005730^cellular_component^nucleolus`GO:0005634^cellular_component^nucleus`GO:0035861^cellular_component^site of double-strand break`GO:0003677^molecular_function^DNA binding`GO:0044547^molecular_function^DNA topoisomerase binding`GO:0003690^molecular_function^double-stranded DNA binding`GO:0004519^molecular_function^endonuclease activity`GO:0046975^molecular_function^histone methyltransferase…	.	.	.
TRINITY_DN10236_c0_g1	TRINITY_DN10236_c0_g1_i2	SETMR_HUMAN^SETMR_HUMAN^Q:153-16,H:421-466^50%ID^E:8.96e-09^RecName: Full=Histone-lysine N-methyltransferase SETMAR {ECO:0000305};^Eukaryota; Metazoa; Chordata; Craniata; Vertebrata; Euteleostomi; Mammalia; Eutheria; Euarchontoglires; Primates; Haplorrhini; Catarrhini; Hominidae; Homo`SETMR_HUMAN^SETMR_HUMAN^Q:283-188,H:378-409^37.5%ID^E:8.96e-09^RecName: Full=Histone-lysine N-methyltransferase S…	.	.	.	.	.	.	.	COG2940^Histone-lysine N-methyltransferase	KEGG:hsa:6419`KO:K11433	GO:0005730^cellular_component^nucleolus`GO:0005634^cellular_component^nucleus`GO:0035861^cellular_component^site of double-strand break`GO:0003677^molecular_function^DNA binding`GO:0044547^molecular_function^DNA topoisomerase binding`GO:0003690^molecular_function^double-stranded DNA binding`GO:0004519^molecular_function^endonuclease activity`GO:0046975^molecular_function^histone methyltransferase…	.	.	.
TRINITY_DN10236_c0_g1	TRINITY_DN10236_c0_g1_i3	SETMR_HUMAN^SETMR_HUMAN^Q:123-16,H:431-466^61.111%ID^E:1.2e-06^RecName: Full=Histone-lysine N-methyltransferase SETMAR {ECO:0000305};^Eukaryota; Metazoa; Chordata; Craniata; Vertebrata; Euteleostomi; Mammalia; Eutheria; Euarchontoglires; Primates; Haplorrhini; Catarrhini; Hominidae; Homo	.	.	.	.	.	.	.	COG2940^Histone-lysine N-methyltransferase	KEGG:hsa:6419`KO:K11433	GO:0005730^cellular_component^nucleolus`GO:0005634^cellular_component^nucleus`GO:0035861^cellular_component^site of double-strand break`GO:0003677^molecular_function^DNA binding`GO:0044547^molecular_function^DNA topoisomerase binding`GO:0003690^molecular_function^double-stranded DNA binding`GO:0004519^molecular_function^endonuclease activity`GO:0046975^molecular_function^histone methyltransferase…	.	.	.
TRINITY_DN10238_c0_g1	TRINITY_DN10238_c0_g1_i1	.	.	.	.	.	.	.	.	.	.	.	.	.	.
TRINITY_DN10239_c0_g1	TRINITY_DN10239_c0_g1_i1	TNNT_DROME^TNNT_DROME^Q:23-115,H:111-141^87.097%ID^E:2.16e-07^RecName: Full=Troponin T, skeletal muscle;^Eukaryota; Metazoa; Ecdysozoa; Arthropoda; Hexapoda; Insecta; Pterygota; Neoptera; Holometabola; Diptera; Brachycera; Muscomorpha; Ephydroidea; Drosophilidae; Drosophila; Sophophora	.	.	.	.	.	.	.	ENOG410XS6A^Troponin T type	KEGG:dme:Dmel_CG7107`KO:K12046	GO:0005865^cellular_component^striated muscle thin filament`GO:0005861^cellular_component^troponin complex`GO:0005509^molecular_function^calcium ion binding`GO:0006874^biological_process^cellular calcium ion homeostasis`GO:0007498^biological_process^mesoderm development`GO:0007005^biological_process^mitochondrion organization`GO:0046716^biological_process^muscle cell cellular homeostasis`GO:00486…	.	.	.
TRINITY_DN1023_c0_g1	TRINITY_DN1023_c0_g1_i1	.	.	.	.	.	.	.	.	.	.	.	.	.	.
TRINITY_DN10241_c0_g1	TRINITY_DN10241_c0_g1_i1	CRK_DROME^CRK_DROME^Q:425-574,H:3-52^64%ID^E:5.78e-14^RecName: Full=Adapter molecule Crk;^Eukaryota; Metazoa; Ecdysozoa; Arthropoda; Hexapoda; Insecta; Pterygota; Neoptera; Holometabola; Diptera; Brachycera; Muscomorpha; Ephydroidea; Drosophilidae; Drosophila; Sophophora	.	.	.	.	.	.	.	ENOG4110574^v-crk sarcoma virus CT10 oncogene homolog	KEGG:dme:Dmel_CG1587`KO:K04438	GO:0005070^molecular_function^SH3/SH2 adaptor activity`GO:0007298^biological_process^border follicle cell migration`GO:0048013^biological_process^ephrin receptor signaling pathway`GO:0046529^biological_process^imaginal disc fusion, thorax closure`GO:0007520^biological_process^myoblast fusion`GO:0006911^biological_process^phagocytosis, engulfment`GO:0046330^biological_process^positive regulation o…	.	.	.
TRINITY_DN10242_c0_g1	TRINITY_DN10242_c0_g1_i1	.	.	.	.	.	.	.	.	.	.	.	.	.	.
TRINITY_DN10245_c0_g1	TRINITY_DN10245_c0_g1_i1	.	.	.	.	.	.	.	.	.	.	.	.	.	.
TRINITY_DN10245_c1_g1	TRINITY_DN10245_c1_g1_i1	.	.	.	.	.	.	.	.	.	.	.	.	.	.
TRINITY_DN10246_c0_g1	TRINITY_DN10246_c0_g1_i1	.	.	.	.	.	.	.	.	.	.	.	.	.	.
TRINITY_DN10247_c0_g1	TRINITY_DN10247_c0_g1_i1	.	.	.	.	.	.	.	.	.	.	.	.	.	.
TRINITY_DN1024_c0_g1	TRINITY_DN1024_c0_g1_i1	.	.	.	.	.	.	.	.	.	.	.	.	.	.
TRINITY_DN10250_c0_g1	TRINITY_DN10250_c0_g1_i1	.	.	.	.	.	.	.	.	.	.	.	.	.	.
TRINITY_DN10250_c0_g2	TRINITY_DN10250_c0_g2_i1	.	.	.	.	.	.	.	.	.	.	.	.	.	.
TRINITY_DN10250_c0_g3	TRINITY_DN10250_c0_g3_i1	.	.	.	.	.	.	.	.	.	.	.	.	.	.
TRINITY_DN10251_c0_g1	TRINITY_DN10251_c0_g1_i1	.	.	.	.	.	.	.	.	.	.	.	.	.	.
TRINITY_DN10252_c0_g1	TRINITY_DN10252_c0_g1_i1	.	.	.	.	.	.	.	.	.	.	.	.	.	.
TRINITY_DN10252_c0_g2	TRINITY_DN10252_c0_g2_i1	.	.	.	.	.	.	.	.	.	.	.	.	.	.
TRINITY_DN10253_c0_g1	TRINITY_DN10253_c0_g1_i1	.	.	TRINITY_DN10253_c0_g1::TRINITY_DN10253_c0_g1_i1::g.83::m.83	3-737[-]	.	.	.	.	.	.	.	.	.	.
TRINITY_DN10256_c0_g1	TRINITY_DN10256_c0_g1_i1	.	.	.	.	.	.	.	.	.	.	.	.	.	.
TRINITY_DN10258_c0_g1	TRINITY_DN10258_c0_g1_i1	SPY_DROME^SPY_DROME^Q:876-721,H:376-428^71.698%ID^E:2.75e-16^RecName: Full=Protein sprouty;^Eukaryota; Metazoa; Ecdysozoa; Arthropoda; Hexapoda; Insecta; Pterygota; Neoptera; Holometabola; Diptera; Brachycera; Muscomorpha; Ephydroidea; Drosophilidae; Drosophila; Sophophora	.	TRINITY_DN10258_c0_g1::TRINITY_DN10258_c0_g1_i1::g.84::m.84	511-1152[-]	SPY_DROME^SPY_DROME^Q:66-202,H:328-501^43.75%ID^E:4.01e-35^RecName: Full=Protein sprouty;^Eukaryota; Metazoa; Ecdysozoa; Arthropoda; Hexapoda; Insecta; Pterygota; Neoptera; Holometabola; Diptera; Brachycera; Muscomorpha; Ephydroidea; Drosophilidae; Drosophila; Sophophora	PF05210.12^Sprouty^Sprouty protein (Spry)^100-195^E:8.2e-27	.	.	ENOG4111S05^Sprouty homolog	KEGG:dme:Dmel_CG1921`KO:K17383	GO:0005622^cellular_component^intracellular`GO:0005886^cellular_component^plasma membrane`GO:0008595^biological_process^anterior/posterior axis specification, embryo`GO:0060446^biological_process^branching involved in open tracheal system development`GO:0001745^biological_process^compound eye morphogenesis`GO:0021782^biological_process^glial cell development`GO:0001763^biological_process^morphoge…	GO:0007275^biological_process^multicellular organism development`GO:0009966^biological_process^regulation of signal transduction`GO:0016020^cellular_component^membrane	.	.
TRINITY_DN10258_c0_g1	TRINITY_DN10258_c0_g1_i2	.	.	.	.	.	.	.	.	.	.	.	.	.	.
TRINITY_DN10258_c0_g1	TRINITY_DN10258_c0_g1_i3	SPY_DROME^SPY_DROME^Q:876-721,H:376-428^71.698%ID^E:4.78e-16^RecName: Full=Protein sprouty;^Eukaryota; Metazoa; Ecdysozoa; Arthropoda; Hexapoda; Insecta; Pterygota; Neoptera; Holometabola; Diptera; Brachycera; Muscomorpha; Ephydroidea; Drosophilidae; Drosophila; Sophophora	.	TRINITY_DN10258_c0_g1::TRINITY_DN10258_c0_g1_i3::g.85::m.85	511-1152[-]	SPY_DROME^SPY_DROME^Q:66-202,H:328-501^43.75%ID^E:4.01e-35^RecName: Full=Protein sprouty;^Eukaryota; Metazoa; Ecdysozoa; Arthropoda; Hexapoda; Insecta; Pterygota; Neoptera; Holometabola; Diptera; Brachycera; Muscomorpha; Ephydroidea; Drosophilidae; Drosophila; Sophophora	PF05210.12^Sprouty^Sprouty protein (Spry)^100-195^E:8.2e-27	.	.	ENOG4111S05^Sprouty homolog	KEGG:dme:Dmel_CG1921`KO:K17383	GO:0005622^cellular_component^intracellular`GO:0005886^cellular_component^plasma membrane`GO:0008595^biological_process^anterior/posterior axis specification, embryo`GO:0060446^biological_process^branching involved in open tracheal system development`GO:0001745^biological_process^compound eye morphogenesis`GO:0021782^biological_process^glial cell development`GO:0001763^biological_process^morphoge…	GO:0007275^biological_process^multicellular organism development`GO:0009966^biological_process^regulation of signal transduction`GO:0016020^cellular_component^membrane	.	.
TRINITY_DN10258_c0_g2	TRINITY_DN10258_c0_g2_i1_1	.	.	.	.	.	.	.	.	.	.	.	.	.	.
TRINITY_DN1025_c0_g1	TRINITY_DN1025_c0_g1_i1	.	.	.	.	.	.	.	.	.	.	.	.	.	.
TRINITY_DN1025_c0_g1	TRINITY_DN1025_c0_g1_i2	.	.	.	.	.	.	.	.	.	.	.	.	.	.
TRINITY_DN10261_c0_g1	TRINITY_DN10261_c0_g1_i1	.	.	.	.	.	.	.	.	.	.	.	.	.	.
TRINITY_DN10262_c0_g1	TRINITY_DN10262_c0_g1_i1	TSC2_RAT^TSC2_RAT^Q:53-589,H:450-631^31.694%ID^E:6.3e-10^RecName: Full=Tuberin;^Eukaryota; Metazoa; Chordata; Craniata; Vertebrata; Euteleostomi; Mammalia; Eutheria; Euarchontoglires; Glires; Rodentia; Sciurognathi; Muroidea; Muridae; Murinae; Rattus	.	TRINITY_DN10262_c0_g1::TRINITY_DN10262_c0_g1_i1::g.87::m.87	2-721[+]	TSC2_RAT^TSC2_RAT^Q:16-196,H:448-631^31.892%ID^E:3.73e-20^RecName: Full=Tuberin;^Eukaryota; Metazoa; Chordata; Craniata; Vertebrata; Euteleostomi; Mammalia; Eutheria; Euarchontoglires; Glires; Rodentia; Sciurognathi; Muroidea; Muridae; Murinae; Rattus	PF03542.15^Tuberin^Tuberin^121-221^E:2.5e-17	.	.	ENOG410XPFJ^Tuberous sclerosis 2	KEGG:rno:24855`KO:K07207	GO:0005901^cellular_component^caveola`GO:0042995^cellular_component^cell projection`GO:0005856^cellular_component^cytoskeleton`GO:0005829^cellular_component^cytosol`GO:0030425^cellular_component^dendrite`GO:0030426^cellular_component^growth cone`GO:0043231^cellular_component^intracellular membrane-bounded organelle`GO:0045121^cellular_component^membrane raft`GO:0043005^cellular_component^neuron p…	GO:0005096^molecular_function^GTPase activator activity`GO:0043547^biological_process^positive regulation of GTPase activity	.	.
TRINITY_DN10263_c0_g1	TRINITY_DN10263_c0_g1_i1	GRXC3_ARATH^GRXC3_ARATH^Q:282-37,H:37-120^32.941%ID^E:2.53e-06^RecName: Full=Glutaredoxin-C3;^Eukaryota; Viridiplantae; Streptophyta; Embryophyta; Tracheophyta; Spermatophyta; Magnoliophyta; eudicotyledons; Gunneridae; Pentapetalae; rosids; malvids; Brassicales; Brassicaceae; Camelineae; Arabidopsis	.	TRINITY_DN10263_c0_g1::TRINITY_DN10263_c0_g1_i1::g.90::m.90	25-327[-]	GRXC3_ARATH^GRXC3_ARATH^Q:16-95,H:37-118^33.735%ID^E:5.7e-07^RecName: Full=Glutaredoxin-C3;^Eukaryota; Viridiplantae; Streptophyta; Embryophyta; Tracheophyta; Spermatophyta; Magnoliophyta; eudicotyledons; Gunneridae; Pentapetalae; rosids; malvids; Brassicales; Brassicaceae; Camelineae; Arabidopsis	PF00462.23^Glutaredoxin^Glutaredoxin^27-85^E:2.2e-10	.	.	COG0695^Glutaredoxin	KEGG:ath:AT1G77370	GO:0005794^cellular_component^Golgi apparatus`GO:0009055^molecular_function^electron carrier activity`GO:0015035^molecular_function^protein disulfide oxidoreductase activity`GO:0045454^biological_process^cell redox homeostasis	GO:0009055^molecular_function^electron carrier activity`GO:0015035^molecular_function^protein disulfide oxidoreductase activity`GO:0045454^biological_process^cell redox homeostasis	.	.
TRINITY_DN10264_c0_g1	TRINITY_DN10264_c0_g1_i1	E2FB_ARATH^E2FB_ARATH^Q:243-689,H:158-309^39.623%ID^E:1.24e-22^RecName: Full=Transcription factor E2FB;^Eukaryota; Viridiplantae; Streptophyta; Embryophyta; Tracheophyta; Spermatophyta; Magnoliophyta; eudicotyledons; Gunneridae; Pentapetalae; rosids; malvids; Brassicales; Brassicaceae; Camelineae; Arabidopsis	.	TRINITY_DN10264_c0_g1::TRINITY_DN10264_c0_g1_i1::g.91::m.91	108-689[+]	E2FB_ARATH^E2FB_ARATH^Q:17-194,H:129-309^40.426%ID^E:1.05e-30^RecName: Full=Transcription factor E2FB;^Eukaryota; Viridiplantae; Streptophyta; Embryophyta; Tracheophyta; Spermatophyta; Magnoliophyta; eudicotyledons; Gunneridae; Pentapetalae; rosids; malvids; Brassicales; Brassicaceae; Camelineae; Arabidopsis	PF02319.19^E2F_TDP^E2F/DP family winged-helix DNA-binding domain^19-82^E:3.3e-19`PF16421.4^E2F_CC-MB^E2F transcription factor CC-MB domain^102-193^E:8.6e-22	.	.	ENOG410XNYI^E2F transcription factor	KEGG:ath:AT5G22220`KO:K06620	GO:0005737^cellular_component^cytoplasm`GO:0005634^cellular_component^nucleus`GO:0005667^cellular_component^transcription factor complex`GO:0003677^molecular_function^DNA binding`GO:0003700^molecular_function^transcription factor activity, sequence-specific DNA binding`GO:0007049^biological_process^cell cycle`GO:0008284^biological_process^positive regulation of cell proliferation`GO:0051446^biolo…	GO:0003700^molecular_function^transcription factor activity, sequence-specific DNA binding`GO:0006355^biological_process^regulation of transcription, DNA-templated`GO:0005667^cellular_component^transcription factor complex`GO:0046983^molecular_function^protein dimerization activity	.	.
TRINITY_DN10266_c0_g1	TRINITY_DN10266_c0_g1_i1	.	.	.	.	.	.	.	.	.	.	.	.	.	.
TRINITY_DN10266_c0_g2	TRINITY_DN10266_c0_g2_i1	.	.	.	.	.	.	.	.	.	.	.	.	.	.
TRINITY_DN10266_c1_g1	TRINITY_DN10266_c1_g1_i1	.	.	.	.	.	.	.	.	.	.	.	.	.	.
TRINITY_DN10269_c0_g1	TRINITY_DN10269_c0_g1_i1	.	.	.	.	.	.	.	.	.	.	.	.	.	.
TRINITY_DN10270_c0_g1	TRINITY_DN10270_c0_g1_i1	.	.	.	.	.	.	.	.	.	.	.	.	.	.
TRINITY_DN10271_c0_g1	TRINITY_DN10271_c0_g1_i1	.	.	.	.	.	.	.	.	.	.	.	.	.	.
TRINITY_DN10272_c0_g1	TRINITY_DN10272_c0_g1_i1	.	.	.	.	.	.	.	.	.	.	.	.	.	.
TRINITY_DN10274_c0_g1	TRINITY_DN10274_c0_g1_i1	.	.	TRINITY_DN10274_c0_g1::TRINITY_DN10274_c0_g1_i1::g.92::m.92	3-311[+]	.	.	.	.	.	.	.	.	.	.
TRINITY_DN10274_c0_g1	TRINITY_DN10274_c0_g1_i2	.	.	.	.	.	.	.	.	.	.	.	.	.	.
TRINITY_DN10275_c1_g1	TRINITY_DN10275_c1_g1_i1	.	.	.	.	.	.	.	.	.	.	.	.	.	.
TRINITY_DN10276_c0_g1	TRINITY_DN10276_c0_g1_i1	.	.	.	.	.	.	.	.	.	.	.	.	.	.
TRINITY_DN10277_c1_g1	TRINITY_DN10277_c1_g1_i2	.	.	.	.	.	.	.	.	.	.	.	.	.	.
TRINITY_DN10277_c1_g1	TRINITY_DN10277_c1_g1_i4	.	.	.	.	.	.	.	.	.	.	.	.	.	.
TRINITY_DN10277_c1_g2	TRINITY_DN10277_c1_g2_i1	.	.	.	.	.	.	.	.	.	.	.	.	.	.
TRINITY_DN10277_c1_g3	TRINITY_DN10277_c1_g3_i1	.	.	.	.	.	.	.	.	.	.	.	.	.	.
TRINITY_DN10277_c1_g4	TRINITY_DN10277_c1_g4_i1	RL26_LITLI^RL26_LITLI^Q:161-508,H:1-116^81.897%ID^E:3.36e-52^RecName: Full=60S ribosomal protein L26;^Eukaryota; Metazoa; Lophotrochozoa; Mollusca; Gastropoda; Caenogastropoda; Hypsogastropoda; Littorinimorpha; Littorinoidea; Littorinidae; Littorina	.	TRINITY_DN10277_c1_g4::TRINITY_DN10277_c1_g4_i1::g.94::m.94	2-508[+]	RL26_LITLI^RL26_LITLI^Q:54-169,H:1-116^81.897%ID^E:7.5e-67^RecName: Full=60S ribosomal protein L26;^Eukaryota; Metazoa; Lophotrochozoa; Mollusca; Gastropoda; Caenogastropoda; Hypsogastropoda; Littorinimorpha; Littorinoidea; Littorinidae; Littorina	PF16906.4^Ribosomal_L26^Ribosomal proteins L26 eukaryotic, L24P archaeal^61-169^E:8.9e-36`PF00467.28^KOW^KOW motif^104-136^E:1.9e-07	.	ExpAA=23.62^PredHel=1^Topology=o5-27i	.	.	GO:0015934^cellular_component^large ribosomal subunit`GO:0003735^molecular_function^structural constituent of ribosome`GO:0006412^biological_process^translation	GO:0003735^molecular_function^structural constituent of ribosome`GO:0006412^biological_process^translation`GO:0015934^cellular_component^large ribosomal subunit	.	.
TRINITY_DN10277_c2_g1	TRINITY_DN10277_c2_g1_i1	COX1_CHRKN^COX1_CHRKN^Q:194-27,H:114-169^91.071%ID^E:3.37e-30^RecName: Full=Cytochrome c oxidase subunit 1;^Eukaryota; Metazoa; Ecdysozoa; Arthropoda; Hexapoda; Insecta; Pterygota; Neoptera; Holometabola; Coleoptera; Polyphaga; Cucujiformia; Chrysomeloidea; Chrysomelidae; Chrysomelinae; Chrysomelini; Chrysomela	.	.	.	.	.	.	.	.	.	GO:0016021^cellular_component^integral component of membrane`GO:0005743^cellular_component^mitochondrial inner membrane`GO:0070469^cellular_component^respiratory chain`GO:0004129^molecular_function^cytochrome-c oxidase activity`GO:0020037^molecular_function^heme binding`GO:0005506^molecular_function^iron ion binding`GO:0009060^biological_process^aerobic respiration`GO:0006119^biological_process^o…	.	.	.
TRINITY_DN10277_c4_g1	TRINITY_DN10277_c4_g1_i1	.	.	.	.	.	.	.	.	.	.	.	.	.	.
TRINITY_DN10277_c5_g1	TRINITY_DN10277_c5_g1_i1	RL26_LITLI^RL26_LITLI^Q:2-97,H:84-115^78.125%ID^E:1.1e-08^RecName: Full=60S ribosomal protein L26;^Eukaryota; Metazoa; Lophotrochozoa; Mollusca; Gastropoda; Caenogastropoda; Hypsogastropoda; Littorinimorpha; Littorinoidea; Littorinidae; Littorina	.	.	.	.	.	.	.	.	.	GO:0015934^cellular_component^large ribosomal subunit`GO:0003735^molecular_function^structural constituent of ribosome`GO:0006412^biological_process^translation	.	.	.
TRINITY_DN10279_c0_g1	TRINITY_DN10279_c0_g1_i1	KLPA_EMENI^KLPA_EMENI^Q:9-518,H:559-739^45.856%ID^E:5.18e-38^RecName: Full=Kinesin-like protein klpA;^Eukaryota; Fungi; Dikarya; Ascomycota; Pezizomycotina; Eurotiomycetes; Eurotiomycetidae; Eurotiales; Aspergillaceae; Aspergillus	.	TRINITY_DN10279_c0_g1::TRINITY_DN10279_c0_g1_i1::g.95::m.95	3-524[+]	KLPA_EMENI^KLPA_EMENI^Q:3-172,H:559-739^45.856%ID^E:4.66e-38^RecName: Full=Kinesin-like protein klpA;^Eukaryota; Fungi; Dikarya; Ascomycota; Pezizomycotina; Eurotiomycetes; Eurotiomycetidae; Eurotiales; Aspergillaceae; Aspergillus	PF00225.22^Kinesin^Kinesin motor domain^1-173^E:1.7e-50	.	.	.	KEGG:ani:AN6340.2`KO:K10405	GO:0005737^cellular_component^cytoplasm`GO:0005871^cellular_component^kinesin complex`GO:0005874^cellular_component^microtubule`GO:0005524^molecular_function^ATP binding`GO:0008569^molecular_function^ATP-dependent microtubule motor activity, minus-end-directed`GO:0007018^biological_process^microtubule-based movement`GO:0090307^biological_process^mitotic spindle assembly	GO:0003777^molecular_function^microtubule motor activity`GO:0005524^molecular_function^ATP binding`GO:0008017^molecular_function^microtubule binding`GO:0007018^biological_process^microtubule-based movement	.	.
TRINITY_DN1027_c0_g1	TRINITY_DN1027_c0_g1_i1	.	.	.	.	.	.	.	.	.	.	.	.	.	.
TRINITY_DN1027_c0_g1	TRINITY_DN1027_c0_g1_i2	.	.	.	.	.	.	.	.	.	.	.	.	.	.
TRINITY_DN10280_c0_g1	TRINITY_DN10280_c0_g1_i1	.	.	.	.	.	.	.	.	.	.	.	.	.	.
TRINITY_DN10281_c0_g1	TRINITY_DN10281_c0_g1_i2	.	.	.	.	.	.	.	.	.	.	.	.	.	.
TRINITY_DN10282_c0_g1	TRINITY_DN10282_c0_g1_i1	.	.	.	.	.	.	.	.	.	.	.	.	.	.
TRINITY_DN10283_c0_g1	TRINITY_DN10283_c0_g1_i1_1	WNT1_BOMMO^WNT1_BOMMO^Q:494-159,H:281-392^95.536%ID^E:2.48e-75^RecName: Full=Protein Wnt-1;^Eukaryota; Metazoa; Ecdysozoa; Arthropoda; Hexapoda; Insecta; Pterygota; Neoptera; Holometabola; Lepidoptera; Glossata; Ditrysia; Bombycoidea; Bombycidae; Bombycinae; Bombyx	.	Gene.97::TRINITY_DN10283_c0_g1_i1_1::g.97::m.97	156-497[-]	WNT1_BOMMO^WNT1_BOMMO^Q:2-113,H:281-392^95.536%ID^E:2.84e-76^RecName: Full=Protein Wnt-1;^Eukaryota; Metazoa; Ecdysozoa; Arthropoda; Hexapoda; Insecta; Pterygota; Neoptera; Holometabola; Lepidoptera; Glossata; Ditrysia; Bombycoidea; Bombycidae; Bombycinae; Bombyx	PF00110.18^wnt^wnt family^14-112^E:1.9e-43	.	.	.	KEGG:bmor:692745`KO:K03209	GO:0005578^cellular_component^proteinaceous extracellular matrix`GO:0007275^biological_process^multicellular organism development`GO:0016055^biological_process^Wnt signaling pathway	GO:0005102^molecular_function^receptor binding`GO:0007275^biological_process^multicellular organism development`GO:0016055^biological_process^Wnt signaling pathway`GO:0005576^cellular_component^extracellular region	.	.
TRINITY_DN10284_c0_g1	TRINITY_DN10284_c0_g1_i1	.	.	.	.	.	.	.	.	.	.	.	.	.	.
TRINITY_DN10285_c0_g1	TRINITY_DN10285_c0_g1_i1	.	.	.	.	.	.	.	.	.	.	.	.	.	.
TRINITY_DN1028_c0_g1	TRINITY_DN1028_c0_g1_i1	.	.	.	.	.	.	.	.	.	.	.	.	.	.
TRINITY_DN10290_c0_g1	TRINITY_DN10290_c0_g1_i1	.	.	TRINITY_DN10290_c0_g1::TRINITY_DN10290_c0_g1_i1::g.98::m.98	1-402[+]	.	.	.	.	.	.	.	.	.	.
TRINITY_DN10292_c0_g1	TRINITY_DN10292_c0_g1_i1	.	.	.	.	.	.	.	.	.	.	.	.	.	.
TRINITY_DN10292_c0_g2	TRINITY_DN10292_c0_g2_i1	.	.	.	.	.	.	.	.	.	.	.	.	.	.
TRINITY_DN10293_c0_g1	TRINITY_DN10293_c0_g1_i1	GR22_ANOGA^GR22_ANOGA^Q:262-447,H:51-116^40.909%ID^E:4.74e-06^RecName: Full=Gustatory and odorant receptor 22;^Eukaryota; Metazoa; Ecdysozoa; Arthropoda; Hexapoda; Insecta; Pterygota; Neoptera; Holometabola; Diptera; Nematocera; Culicoidea; Culicidae; Anophelinae; Anopheles	.	TRINITY_DN10293_c0_g1::TRINITY_DN10293_c0_g1_i1::g.99::m.99	139-486[+]	GR22_ANOGA^GR22_ANOGA^Q:42-103,H:51-116^40.909%ID^E:1.13e-06^RecName: Full=Gustatory and odorant receptor 22;^Eukaryota; Metazoa; Ecdysozoa; Arthropoda; Hexapoda; Insecta; Pterygota; Neoptera; Holometabola; Diptera; Nematocera; Culicoidea; Culicidae; Anophelinae; Anopheles	.	.	.	ENOG411164S^Gustatory Receptor	KEGG:aga:AgaP_AGAP009999`KO:K08471	GO:0030424^cellular_component^axon`GO:0030425^cellular_component^dendrite`GO:0016021^cellular_component^integral component of membrane`GO:0043025^cellular_component^neuronal cell body`GO:0005886^cellular_component^plasma membrane`GO:0004984^molecular_function^olfactory receptor activity`GO:0033041^molecular_function^sweet taste receptor activity`GO:0008527^molecular_function^taste receptor activi…	.	.	.
TRINITY_DN10293_c0_g1	TRINITY_DN10293_c0_g1_i2	GR22_ANOGA^GR22_ANOGA^Q:236-421,H:51-116^40.909%ID^E:6.78e-06^RecName: Full=Gustatory and odorant receptor 22;^Eukaryota; Metazoa; Ecdysozoa; Arthropoda; Hexapoda; Insecta; Pterygota; Neoptera; Holometabola; Diptera; Nematocera; Culicoidea; Culicidae; Anophelinae; Anopheles	.	TRINITY_DN10293_c0_g1::TRINITY_DN10293_c0_g1_i2::g.100::m.100	2-460[+]	GR22_ANOGA^GR22_ANOGA^Q:77-140,H:49-116^39.706%ID^E:4.29e-06^RecName: Full=Gustatory and odorant receptor 22;^Eukaryota; Metazoa; Ecdysozoa; Arthropoda; Hexapoda; Insecta; Pterygota; Neoptera; Holometabola; Diptera; Nematocera; Culicoidea; Culicidae; Anophelinae; Anopheles	.	.	.	ENOG411164S^Gustatory Receptor	KEGG:aga:AgaP_AGAP009999`KO:K08471	GO:0030424^cellular_component^axon`GO:0030425^cellular_component^dendrite`GO:0016021^cellular_component^integral component of membrane`GO:0043025^cellular_component^neuronal cell body`GO:0005886^cellular_component^plasma membrane`GO:0004984^molecular_function^olfactory receptor activity`GO:0033041^molecular_function^sweet taste receptor activity`GO:0008527^molecular_function^taste receptor activi…	.	.	.
TRINITY_DN10294_c0_g1	TRINITY_DN10294_c0_g1_i1_2	.	.	.	.	.	.	.	.	.	.	.	.	.	.
TRINITY_DN10294_c0_g1	TRINITY_DN10294_c0_g1_i2_2	.	.	.	.	.	.	.	.	.	.	.	.	.	.
TRINITY_DN10294_c1_g1	TRINITY_DN10294_c1_g1_i1	.	.	.	.	.	.	.	.	.	.	.	.	.	.
TRINITY_DN10295_c0_g1	TRINITY_DN10295_c0_g1_i1	.	.	.	.	.	.	.	.	.	.	.	.	.	.
TRINITY_DN10296_c0_g1	TRINITY_DN10296_c0_g1_i1	.	.	.	.	.	.	.	.	.	.	.	.	.	.
TRINITY_DN10298_c0_g1	TRINITY_DN10298_c0_g1_i1	.	.	.	.	.	.	.	.	.	.	.	.	.	.
TRINITY_DN10298_c0_g1	TRINITY_DN10298_c0_g1_i2	.	.	.	.	.	.	.	.	.	.	.	.	.	.
TRINITY_DN102_c0_g1	TRINITY_DN102_c0_g1_i1	.	.	.	.	.	.	.	.	.	.	.	.	.	.
TRINITY_DN10300_c0_g1	TRINITY_DN10300_c0_g1_i1	RS2_DROME^RS2_DROME^Q:56-127,H:159-182^95.833%ID^E:3.8e-07^RecName: Full=40S ribosomal protein S2;^Eukaryota; Metazoa; Ecdysozoa; Arthropoda; Hexapoda; Insecta; Pterygota; Neoptera; Holometabola; Diptera; Brachycera; Muscomorpha; Ephydroidea; Drosophilidae; Drosophila; Sophophora	.	TRINITY_DN10300_c0_g1::TRINITY_DN10300_c0_g1_i1::g.101::m.101	10-426[-]	.	.	.	.	.	.	.	.	.	.
TRINITY_DN10300_c0_g1	TRINITY_DN10300_c0_g1_i2	.	.	TRINITY_DN10300_c0_g1::TRINITY_DN10300_c0_g1_i2::g.102::m.102	3-350[-]	.	.	.	.	.	.	.	.	.	.
TRINITY_DN10301_c0_g1	TRINITY_DN10301_c0_g1_i1	.	.	.	.	.	.	.	.	.	.	.	.	.	.
TRINITY_DN10302_c0_g1	TRINITY_DN10302_c0_g1_i1	.	.	.	.	.	.	.	.	.	.	.	.	.	.
TRINITY_DN10303_c0_g1	TRINITY_DN10303_c0_g1_i1_2	.	.	.	.	.	.	.	.	.	.	.	.	.	.
TRINITY_DN10304_c0_g1	TRINITY_DN10304_c0_g1_i1	.	.	.	.	.	.	.	.	.	.	.	.	.	.
TRINITY_DN10305_c0_g1	TRINITY_DN10305_c0_g1_i2	.	.	.	.	.	.	.	.	.	.	.	.	.	.
TRINITY_DN10306_c0_g1	TRINITY_DN10306_c0_g1_i1	.	.	.	.	.	.	.	.	.	.	.	.	.	.
TRINITY_DN10309_c0_g1	TRINITY_DN10309_c0_g1_i1	.	.	.	.	.	.	.	.	.	.	.	.	.	.
TRINITY_DN10309_c0_g1	TRINITY_DN10309_c0_g1_i2	.	.	.	.	.	.	.	.	.	.	.	.	.	.
TRINITY_DN1030_c0_g1	TRINITY_DN1030_c0_g1_i1	.	.	.	.	.	.	.	.	.	.	.	.	.	.
TRINITY_DN10310_c0_g1	TRINITY_DN10310_c0_g1_i1	.	.	.	.	.	.	.	.	.	.	.	.	.	.
TRINITY_DN10312_c0_g1	TRINITY_DN10312_c0_g1_i1	.	.	.	.	.	.	.	.	.	.	.	.	.	.
TRINITY_DN10313_c0_g1	TRINITY_DN10313_c0_g1_i1	.	.	.	.	.	.	.	.	.	.	.	.	.	.
TRINITY_DN10315_c0_g1	TRINITY_DN10315_c0_g1_i1	.	.	.	.	.	.	.	.	.	.	.	.	.	.
TRINITY_DN10315_c0_g1	TRINITY_DN10315_c0_g1_i2	.	.	.	.	.	.	.	.	.	.	.	.	.	.
TRINITY_DN10316_c0_g1	TRINITY_DN10316_c0_g1_i1	GCY3E_DROME^GCY3E_DROME^Q:219-1,H:874-947^72.973%ID^E:4.01e-29^RecName: Full=Guanylate cyclase 32E;^Eukaryota; Metazoa; Ecdysozoa; Arthropoda; Hexapoda; Insecta; Pterygota; Neoptera; Holometabola; Diptera; Brachycera; Muscomorpha; Ephydroidea; Drosophilidae; Drosophila; Sophophora	.	.	.	.	.	.	.	COG2114^Guanylate Cyclase	KEGG:dme:Dmel_CG33114`KO:K01769	GO:0008074^cellular_component^guanylate cyclase complex, soluble`GO:0005887^cellular_component^integral component of plasma membrane`GO:0005886^cellular_component^plasma membrane`GO:0005524^molecular_function^ATP binding`GO:0005525^molecular_function^GTP binding`GO:0004383^molecular_function^guanylate cyclase activity`GO:0004872^molecular_function^receptor activity`GO:0006182^biological_process^c…	.	.	.
TRINITY_DN10317_c0_g1	TRINITY_DN10317_c0_g1_i1	RGS7_MOUSE^RGS7_MOUSE^Q:13-393,H:77-203^83.465%ID^E:1.11e-76^RecName: Full=Regulator of G-protein signaling 7;^Eukaryota; Metazoa; Chordata; Craniata; Vertebrata; Euteleostomi; Mammalia; Eutheria; Euarchontoglires; Glires; Rodentia; Sciurognathi; Muroidea; Muridae; Murinae; Mus; Mus	.	TRINITY_DN10317_c0_g1::TRINITY_DN10317_c0_g1_i1::g.103::m.103	1-396[+]	RGS7_MOUSE^RGS7_MOUSE^Q:5-131,H:77-203^83.465%ID^E:9.99e-77^RecName: Full=Regulator of G-protein signaling 7;^Eukaryota; Metazoa; Chordata; Craniata; Vertebrata; Euteleostomi; Mammalia; Eutheria; Euarchontoglires; Glires; Rodentia; Sciurognathi; Muroidea; Muridae; Murinae; Mus; Mus	.	.	.	ENOG410YMJD^Regulator of G-protein signaling	KEGG:mmu:24012`KO:K16449	GO:0005737^cellular_component^cytoplasm`GO:0005829^cellular_component^cytosol`GO:0044292^cellular_component^dendrite terminus`GO:0005834^cellular_component^heterotrimeric G-protein complex`GO:0005634^cellular_component^nucleus`GO:0005886^cellular_component^plasma membrane`GO:0031681^molecular_function^G-protein beta-subunit binding`GO:0005096^molecular_function^GTPase activator activity`GO:000487…	.	.	.
TRINITY_DN10318_c0_g1	TRINITY_DN10318_c0_g1_i1	.	.	.	.	.	.	.	.	.	.	.	.	.	.
TRINITY_DN10319_c0_g1	TRINITY_DN10319_c0_g1_i1_2	SOS_DROME^SOS_DROME^Q:1174-530,H:878-1094^61.29%ID^E:7.94e-115^RecName: Full=Protein son of sevenless;^Eukaryota; Metazoa; Ecdysozoa; Arthropoda; Hexapoda; Insecta; Pterygota; Neoptera; Holometabola; Diptera; Brachycera; Muscomorpha; Ephydroidea; Drosophilidae; Drosophila; Sophophora`SOS_DROME^SOS_DROME^Q:1626-1174,H:736-877^56.291%ID^E:7.94e-115^RecName: Full=Protein son of sevenless;^Eukaryota;…	.	Gene.105::TRINITY_DN10319_c0_g1_i1_2::g.105::m.105	1141-1626[-]	SOS_DROME^SOS_DROME^Q:1-151,H:736-877^57.616%ID^E:3.26e-45^RecName: Full=Protein son of sevenless;^Eukaryota; Metazoa; Ecdysozoa; Arthropoda; Hexapoda; Insecta; Pterygota; Neoptera; Holometabola; Diptera; Brachycera; Muscomorpha; Ephydroidea; Drosophilidae; Drosophila; Sophophora	PF00618.19^RasGEF_N^RasGEF N-terminal motif^1-33^E:1.1e-07`PF00617.18^RasGEF^RasGEF domain^106-150^E:1.2e-07	.	.	ENOG410XR96^Son of sevenless homolog	KEGG:dme:Dmel_CG7793`KO:K03099	GO:0005737^cellular_component^cytoplasm`GO:0005829^cellular_component^cytosol`GO:0031234^cellular_component^extrinsic component of cytoplasmic side of plasma membrane`GO:0003677^molecular_function^DNA binding`GO:0030676^molecular_function^Rac guanyl-nucleotide exchange factor activity`GO:0005088^molecular_function^Ras guanyl-nucleotide exchange factor activity`GO:0007015^biological_process^actin …	GO:0005085^molecular_function^guanyl-nucleotide exchange factor activity`GO:0007264^biological_process^small GTPase mediated signal transduction	.	.
TRINITY_DN10319_c0_g1	TRINITY_DN10319_c0_g1_i1_2	SOS_DROME^SOS_DROME^Q:1174-530,H:878-1094^61.29%ID^E:7.94e-115^RecName: Full=Protein son of sevenless;^Eukaryota; Metazoa; Ecdysozoa; Arthropoda; Hexapoda; Insecta; Pterygota; Neoptera; Holometabola; Diptera; Brachycera; Muscomorpha; Ephydroidea; Drosophilidae; Drosophila; Sophophora`SOS_DROME^SOS_DROME^Q:1626-1174,H:736-877^56.291%ID^E:7.94e-115^RecName: Full=Protein son of sevenless;^Eukaryota;…	.	Gene.104::TRINITY_DN10319_c0_g1_i1_2::g.104::m.104	2-1156[-]	SOS_DROME^SOS_DROME^Q:1-209,H:884-1094^60.664%ID^E:4.17e-79^RecName: Full=Protein son of sevenless;^Eukaryota; Metazoa; Ecdysozoa; Arthropoda; Hexapoda; Insecta; Pterygota; Neoptera; Holometabola; Diptera; Brachycera; Muscomorpha; Ephydroidea; Drosophilidae; Drosophila; Sophophora	PF00617.18^RasGEF^RasGEF domain^5-126^E:3.5e-30	.	.	ENOG410XR96^Son of sevenless homolog	KEGG:dme:Dmel_CG7793`KO:K03099	GO:0005737^cellular_component^cytoplasm`GO:0005829^cellular_component^cytosol`GO:0031234^cellular_component^extrinsic component of cytoplasmic side of plasma membrane`GO:0003677^molecular_function^DNA binding`GO:0030676^molecular_function^Rac guanyl-nucleotide exchange factor activity`GO:0005088^molecular_function^Ras guanyl-nucleotide exchange factor activity`GO:0007015^biological_process^actin …	GO:0005085^molecular_function^guanyl-nucleotide exchange factor activity`GO:0007264^biological_process^small GTPase mediated signal transduction	.	.
TRINITY_DN1031_c0_g1	TRINITY_DN1031_c0_g1_i1	.	.	.	.	.	.	.	.	.	.	.	.	.	.
TRINITY_DN10320_c0_g1	TRINITY_DN10320_c0_g1_i1	.	.	TRINITY_DN10320_c0_g1::TRINITY_DN10320_c0_g1_i1::g.107::m.107	2-613[+]	.	PF02949.19^7tm_6^7tm Odorant receptor^45-203^E:1.2e-07	.	ExpAA=79.93^PredHel=3^Topology=o15-34i96-118o138-160i	.	.	.	GO:0004984^molecular_function^olfactory receptor activity`GO:0005549^molecular_function^odorant binding`GO:0007608^biological_process^sensory perception of smell`GO:0016020^cellular_component^membrane	.	.
TRINITY_DN10321_c0_g1	TRINITY_DN10321_c0_g1_i1	.	.	.	.	.	.	.	.	.	.	.	.	.	.
TRINITY_DN10321_c0_g1	TRINITY_DN10321_c0_g1_i2	.	.	.	.	.	.	.	.	.	.	.	.	.	.
TRINITY_DN10322_c0_g1	TRINITY_DN10322_c0_g1_i1	.	.	.	.	.	.	.	.	.	.	.	.	.	.
TRINITY_DN10323_c0_g1	TRINITY_DN10323_c0_g1_i1	.	.	.	.	.	.	.	.	.	.	.	.	.	.
TRINITY_DN10323_c0_g2	TRINITY_DN10323_c0_g2_i1	.	.	.	.	.	.	.	.	.	.	.	.	.	.
TRINITY_DN10325_c0_g1	TRINITY_DN10325_c0_g1_i1	.	.	.	.	.	.	.	.	.	.	.	.	.	.
TRINITY_DN10325_c1_g1	TRINITY_DN10325_c1_g1_i1	.	.	.	.	.	.	.	.	.	.	.	.	.	.
TRINITY_DN10327_c0_g1	TRINITY_DN10327_c0_g1_i1	ASTER_MANSE^ASTER_MANSE^Q:125-271,H:29-77^83.673%ID^E:6.23e-21^RecName: Full=Protein Asterix;^Eukaryota; Metazoa; Ecdysozoa; Arthropoda; Hexapoda; Insecta; Pterygota; Neoptera; Holometabola; Lepidoptera; Glossata; Ditrysia; Bombycoidea; Sphingidae; Sphinginae; Sphingini; Manduca`ASTER_MANSE^ASTER_MANSE^Q:1-78,H:16-42^81.481%ID^E:2.1e-06^RecName: Full=Protein Asterix;^Eukaryota; Metazoa; Ecdysozoa…	.	.	.	.	.	.	.	.	.	GO:0016021^cellular_component^integral component of membrane	.	.	.
TRINITY_DN10328_c0_g1	TRINITY_DN10328_c0_g1_i1	.	.	.	.	.	.	.	.	.	.	.	.	.	.
TRINITY_DN10328_c0_g1	TRINITY_DN10328_c0_g1_i2	.	.	.	.	.	.	.	.	.	.	.	.	.	.
TRINITY_DN1032_c0_g1	TRINITY_DN1032_c0_g1_i1	.	.	.	.	.	.	.	.	.	.	.	.	.	.
TRINITY_DN10330_c0_g1	TRINITY_DN10330_c0_g1_i1	.	.	.	.	.	.	.	.	.	.	.	.	.	.
TRINITY_DN10330_c0_g2	TRINITY_DN10330_c0_g2_i1	.	.	.	.	.	.	.	.	.	.	.	.	.	.
TRINITY_DN10332_c0_g1	TRINITY_DN10332_c0_g1_i1	.	.	.	.	.	.	.	.	.	.	.	.	.	.
TRINITY_DN10333_c0_g1	TRINITY_DN10333_c0_g1_i1	.	.	.	.	.	.	.	.	.	.	.	.	.	.
TRINITY_DN10334_c0_g1	TRINITY_DN10334_c0_g1_i1	.	.	.	.	.	.	.	.	.	.	.	.	.	.
TRINITY_DN10335_c0_g1	TRINITY_DN10335_c0_g1_i1	.	.	.	.	.	.	.	.	.	.	.	.	.	.
TRINITY_DN10338_c0_g1	TRINITY_DN10338_c0_g1_i1	.	.	.	.	.	.	.	.	.	.	.	.	.	.
TRINITY_DN10339_c0_g1	TRINITY_DN10339_c0_g1_i1	.	.	.	.	.	.	.	.	.	.	.	.	.	.
TRINITY_DN1033_c0_g1	TRINITY_DN1033_c0_g1_i1	.	.	.	.	.	.	.	.	.	.	.	.	.	.
TRINITY_DN10340_c0_g1	TRINITY_DN10340_c0_g1_i1_2	.	.	Gene.108::TRINITY_DN10340_c0_g1_i1_2::g.108::m.108	3-440[+]	.	.	.	.	.	.	.	.	.	.
TRINITY_DN10340_c0_g1	TRINITY_DN10340_c0_g1_i2	.	.	TRINITY_DN10340_c0_g1::TRINITY_DN10340_c0_g1_i2::g.109::m.109	3-731[+]	.	.	.	.	.	.	.	.	.	.
TRINITY_DN10340_c0_g2	TRINITY_DN10340_c0_g2_i1	.	.	.	.	.	.	.	.	.	.	.	.	.	.
TRINITY_DN10341_c0_g1	TRINITY_DN10341_c0_g1_i1	.	.	.	.	.	.	.	.	.	.	.	.	.	.
TRINITY_DN10342_c0_g1	TRINITY_DN10342_c0_g1_i1	.	.	.	.	.	.	.	.	.	.	.	.	.	.
TRINITY_DN10342_c1_g1	TRINITY_DN10342_c1_g1_i1	.	.	.	.	.	.	.	.	.	.	.	.	.	.
TRINITY_DN10343_c0_g1	TRINITY_DN10343_c0_g1_i2_1	ZN175_HUMAN^ZN175_HUMAN^Q:109-273,H:473-527^60%ID^E:1.79e-14^RecName: Full=Zinc finger protein 175;^Eukaryota; Metazoa; Chordata; Craniata; Vertebrata; Euteleostomi; Mammalia; Eutheria; Euarchontoglires; Primates; Haplorrhini; Catarrhini; Hominidae; Homo`ZN175_HUMAN^ZN175_HUMAN^Q:109-273,H:445-499^52.727%ID^E:1.52e-11^RecName: Full=Zinc finger protein 175;^Eukaryota; Metazoa; Chordata; Craniata; …	.	.	.	.	.	.	.	COG5048^Zinc finger protein	KEGG:hsa:7728`KO:K09228	GO:0005829^cellular_component^cytosol`GO:0045111^cellular_component^intermediate filament cytoskeleton`GO:0005654^cellular_component^nucleoplasm`GO:0003677^molecular_function^DNA binding`GO:0046872^molecular_function^metal ion binding`GO:0003700^molecular_function^transcription factor activity, sequence-specific DNA binding`GO:0051607^biological_process^defense response to virus`GO:0006351^biolog…	.	.	.
TRINITY_DN10345_c0_g1	TRINITY_DN10345_c0_g1_i1	.	.	.	.	.	.	.	.	.	.	.	.	.	.
TRINITY_DN10348_c0_g1	TRINITY_DN10348_c0_g1_i1	.	.	.	.	.	.	.	.	.	.	.	.	.	.
TRINITY_DN10348_c0_g1	TRINITY_DN10348_c0_g1_i2	.	.	.	.	.	.	.	.	.	.	.	.	.	.
TRINITY_DN10349_c0_g1	TRINITY_DN10349_c0_g1_i1	.	.	TRINITY_DN10349_c0_g1::TRINITY_DN10349_c0_g1_i1::g.110::m.110	3-362[+]	.	.	.	.	.	.	.	.	.	.
TRINITY_DN1034_c0_g1	TRINITY_DN1034_c0_g1_i1	.	.	.	.	.	.	.	.	.	.	.	.	.	.
TRINITY_DN10350_c0_g1	TRINITY_DN10350_c0_g1_i1	.	.	.	.	.	.	.	.	.	.	.	.	.	.
TRINITY_DN10352_c0_g1	TRINITY_DN10352_c0_g1_i1	.	.	.	.	.	.	.	.	.	.	.	.	.	.
TRINITY_DN10353_c0_g1	TRINITY_DN10353_c0_g1_i1	.	.	.	.	.	.	.	.	.	.	.	.	.	.
TRINITY_DN10353_c0_g1	TRINITY_DN10353_c0_g1_i2	.	.	.	.	.	.	.	.	.	.	.	.	.	.
TRINITY_DN10354_c0_g1	TRINITY_DN10354_c0_g1_i1	.	.	TRINITY_DN10354_c0_g1::TRINITY_DN10354_c0_g1_i1::g.112::m.112	2-601[+]	.	.	.	.	.	.	.	.	.	.
TRINITY_DN10354_c0_g1	TRINITY_DN10354_c0_g1_i2	.	.	TRINITY_DN10354_c0_g1::TRINITY_DN10354_c0_g1_i2::g.113::m.113	2-430[+]	.	.	.	.	.	.	.	.	.	.
TRINITY_DN10354_c0_g2	TRINITY_DN10354_c0_g2_i1	.	.	TRINITY_DN10354_c0_g2::TRINITY_DN10354_c0_g2_i1::g.114::m.114	1-324[+]	.	.	.	.	.	.	.	.	.	.
TRINITY_DN10355_c0_g1	TRINITY_DN10355_c0_g1_i1	.	.	.	.	.	.	.	.	.	.	.	.	.	.
TRINITY_DN10356_c0_g1	TRINITY_DN10356_c0_g1_i1	.	.	.	.	.	.	.	.	.	.	.	.	.	.
TRINITY_DN10356_c0_g2	TRINITY_DN10356_c0_g2_i1	.	.	.	.	.	.	.	.	.	.	.	.	.	.
TRINITY_DN10356_c1_g1	TRINITY_DN10356_c1_g1_i1	.	.	.	.	.	.	.	.	.	.	.	.	.	.
TRINITY_DN10359_c0_g1	TRINITY_DN10359_c0_g1_i1	.	.	.	.	.	.	.	.	.	.	.	.	.	.
TRINITY_DN1035_c0_g1	TRINITY_DN1035_c0_g1_i1	.	.	.	.	.	.	.	.	.	.	.	.	.	.
TRINITY_DN10360_c0_g1	TRINITY_DN10360_c0_g1_i1	LRP1_CHICK^LRP1_CHICK^Q:605-3,H:1329-1528^57.921%ID^E:4.89e-77^RecName: Full=Low-density lipoprotein receptor-related protein 1;^Eukaryota; Metazoa; Chordata; Craniata; Vertebrata; Euteleostomi; Archelosauria; Archosauria; Dinosauria; Saurischia; Theropoda; Coelurosauria; Aves; Neognathae; Galloanserae; Galliformes; Phasianidae; Phasianinae; Gallus`LRP1_CHICK^LRP1_CHICK^Q:581-3,H:3095-3280^38.342…	.	TRINITY_DN10360_c0_g1::TRINITY_DN10360_c0_g1_i1::g.115::m.115	3-605[-]	LRP1_MOUSE^LRP1_MOUSE^Q:1-201,H:1332-1531^58.416%ID^E:1.97e-82^RecName: Full=Prolow-density lipoprotein receptor-related protein 1;^Eukaryota; Metazoa; Chordata; Craniata; Vertebrata; Euteleostomi; Mammalia; Eutheria; Euarchontoglires; Glires; Rodentia; Sciurognathi; Muroidea; Muridae; Murinae; Mus; Mus`LRP1_MOUSE^LRP1_MOUSE^Q:9-200,H:3099-3283^40.625%ID^E:2.37e-46^RecName: Full=Prolow-density li…	PF00058.16^Ldl_recept_b^Low-density lipoprotein receptor repeat class B^25-65^E:3e-10`PF00058.16^Ldl_recept_b^Low-density lipoprotein receptor repeat class B^68-114^E:3.6e-10`PF00058.16^Ldl_recept_b^Low-density lipoprotein receptor repeat class B^117-158^E:0.00015	.	.	ENOG410XP34^beta-amyloid clearance	KEGG:mmu:16971`KO:K04550	GO:0005905^cellular_component^clathrin-coated pit`GO:0005829^cellular_component^cytosol`GO:0005925^cellular_component^focal adhesion`GO:0005887^cellular_component^integral component of plasma membrane`GO:0005765^cellular_component^lysosomal membrane`GO:0016020^cellular_component^membrane`GO:0005730^cellular_component^nucleolus`GO:0048471^cellular_component^perinuclear region of cytoplasm`GO:00432…	.	.	.
TRINITY_DN10360_c0_g2	TRINITY_DN10360_c0_g2_i1	LRP1_HUMAN^LRP1_HUMAN^Q:2-238,H:1526-1606^56.098%ID^E:3.26e-19^RecName: Full=Prolow-density lipoprotein receptor-related protein 1;^Eukaryota; Metazoa; Chordata; Craniata; Vertebrata; Euteleostomi; Mammalia; Eutheria; Euarchontoglires; Primates; Haplorrhini; Catarrhini; Hominidae; Homo`LRP1_HUMAN^LRP1_HUMAN^Q:5-238,H:464-553^36.667%ID^E:7.14e-07^RecName: Full=Prolow-density lipoprotein receptor-r…	.	.	.	.	.	.	.	ENOG410XP34^beta-amyloid clearance	KEGG:hsa:4035`KO:K04550	GO:0005905^cellular_component^clathrin-coated pit`GO:0030136^cellular_component^clathrin-coated vesicle`GO:0005829^cellular_component^cytosol`GO:0030425^cellular_component^dendrite`GO:0030666^cellular_component^endocytic vesicle membrane`GO:0005768^cellular_component^endosome`GO:0005925^cellular_component^focal adhesion`GO:0005887^cellular_component^integral component of plasma membrane`GO:000576…	.	.	.
TRINITY_DN10361_c1_g1	TRINITY_DN10361_c1_g1_i1	.	.	.	.	.	.	.	.	.	.	.	.	.	.
TRINITY_DN10361_c2_g1	TRINITY_DN10361_c2_g1_i1	.	.	.	.	.	.	.	.	.	.	.	.	.	.
TRINITY_DN10361_c3_g1	TRINITY_DN10361_c3_g1_i1	.	.	.	.	.	.	.	.	.	.	.	.	.	.
TRINITY_DN10362_c0_g1	TRINITY_DN10362_c0_g1_i1	.	.	TRINITY_DN10362_c0_g1::TRINITY_DN10362_c0_g1_i1::g.119::m.119	2-301[-]	.	.	.	ExpAA=25.03^PredHel=1^Topology=i7-29o	.	.	.	.	.	.
TRINITY_DN10363_c0_g1	TRINITY_DN10363_c0_g1_i1	.	.	.	.	.	.	.	.	.	.	.	.	.	.
TRINITY_DN10365_c0_g1	TRINITY_DN10365_c0_g1_i1	.	.	.	.	.	.	.	.	.	.	.	.	.	.
TRINITY_DN10365_c1_g1	TRINITY_DN10365_c1_g1_i1	.	.	.	.	.	.	.	.	.	.	.	.	.	.
TRINITY_DN10366_c0_g1	TRINITY_DN10366_c0_g1_i1	.	.	.	.	.	.	.	.	.	.	.	.	.	.
TRINITY_DN10367_c0_g1	TRINITY_DN10367_c0_g1_i1	.	.	.	.	.	.	.	.	.	.	.	.	.	.
TRINITY_DN10369_c0_g1	TRINITY_DN10369_c0_g1_i1	.	.	.	.	.	.	.	.	.	.	.	.	.	.
TRINITY_DN10369_c0_g1	TRINITY_DN10369_c0_g1_i2	.	.	.	.	.	.	.	.	.	.	.	.	.	.
TRINITY_DN10369_c0_g1	TRINITY_DN10369_c0_g1_i3	.	.	.	.	.	.	.	.	.	.	.	.	.	.
TRINITY_DN10369_c1_g1	TRINITY_DN10369_c1_g1_i1	.	.	.	.	.	.	.	.	.	.	.	.	.	.
TRINITY_DN10370_c0_g1	TRINITY_DN10370_c0_g1_i1	DCR1_DROME^DCR1_DROME^Q:134-331,H:1684-1743^59.091%ID^E:6.9e-15^RecName: Full=Endoribonuclease Dcr-1;^Eukaryota; Metazoa; Ecdysozoa; Arthropoda; Hexapoda; Insecta; Pterygota; Neoptera; Holometabola; Diptera; Brachycera; Muscomorpha; Ephydroidea; Drosophilidae; Drosophila; Sophophora	.	TRINITY_DN10370_c0_g1::TRINITY_DN10370_c0_g1_i1::g.120::m.120	2-331[+]	DCR1_DROME^DCR1_DROME^Q:45-110,H:1684-1743^59.091%ID^E:6.21e-15^RecName: Full=Endoribonuclease Dcr-1;^Eukaryota; Metazoa; Ecdysozoa; Arthropoda; Hexapoda; Insecta; Pterygota; Neoptera; Holometabola; Diptera; Brachycera; Muscomorpha; Ephydroidea; Drosophilidae; Drosophila; Sophophora	.	.	.	COG0571^Digests double-stranded RNA. Involved in the processing of primary rRNA transcript to yield the immediate precursors to the large and small rRNAs (23S and 16S). Also processes some mRNAs, and tRNAs when they are encoded in the rRNA operon (By similarity)	KEGG:dme:Dmel_CG4792`KO:K11592	GO:0005737^cellular_component^cytoplasm`GO:0016442^cellular_component^RISC complex`GO:0005524^molecular_function^ATP binding`GO:0016443^molecular_function^bidentate ribonuclease III activity`GO:0003725^molecular_function^double-stranded RNA binding`GO:0004386^molecular_function^helicase activity`GO:0046872^molecular_function^metal ion binding`GO:0070883^molecular_function^pre-miRNA binding`GO:000…	.	.	.
TRINITY_DN10371_c0_g1	TRINITY_DN10371_c0_g1_i1	.	.	.	.	.	.	.	.	.	.	.	.	.	.
TRINITY_DN10371_c1_g1	TRINITY_DN10371_c1_g1_i1	.	.	.	.	.	.	.	.	.	.	.	.	.	.
TRINITY_DN10372_c0_g1	TRINITY_DN10372_c0_g1_i1	CNTN3_MOUSE^CNTN3_MOUSE^Q:595-17,H:421-609^24.615%ID^E:5.61e-13^RecName: Full=Contactin-3;^Eukaryota; Metazoa; Chordata; Craniata; Vertebrata; Euteleostomi; Mammalia; Eutheria; Euarchontoglires; Glires; Rodentia; Sciurognathi; Muroidea; Muridae; Murinae; Mus; Mus	.	TRINITY_DN10372_c0_g1::TRINITY_DN10372_c0_g1_i1::g.121::m.121	2-598[-]	CNTN3_MOUSE^CNTN3_MOUSE^Q:2-194,H:421-609^24.615%ID^E:5.05e-13^RecName: Full=Contactin-3;^Eukaryota; Metazoa; Chordata; Craniata; Vertebrata; Euteleostomi; Mammalia; Eutheria; Euarchontoglires; Glires; Rodentia; Sciurognathi; Muroidea; Muridae; Murinae; Mus; Mus	PF07679.15^I-set^Immunoglobulin I-set domain^2-75^E:6.9e-13`PF00047.24^ig^Immunoglobulin domain^2-72^E:6.5e-06`PF13927.5^Ig_3^Immunoglobulin domain^3-66^E:3.7e-13`PF13895.5^Ig_2^Immunoglobulin domain^3-73^E:2e-09	.	.	ENOG410XSVG^Cell adhesion molecule	KEGG:mmu:18488`KO:K06761	GO:0031225^cellular_component^anchored component of membrane`GO:0005886^cellular_component^plasma membrane`GO:0007155^biological_process^cell adhesion`GO:0007399^biological_process^nervous system development	.	.	.
TRINITY_DN10372_c0_g1	TRINITY_DN10372_c0_g1_i2	.	.	.	.	.	.	.	.	.	.	.	.	.	.
TRINITY_DN10373_c0_g1	TRINITY_DN10373_c0_g1_i1	.	.	.	.	.	.	.	.	.	.	.	.	.	.
TRINITY_DN10374_c0_g1	TRINITY_DN10374_c0_g1_i1	.	.	.	.	.	.	.	.	.	.	.	.	.	.
TRINITY_DN10374_c0_g2	TRINITY_DN10374_c0_g2_i1	.	.	.	.	.	.	.	.	.	.	.	.	.	.
TRINITY_DN10375_c0_g1	TRINITY_DN10375_c0_g1_i1	.	.	.	.	.	.	.	.	.	.	.	.	.	.
TRINITY_DN10376_c0_g1	TRINITY_DN10376_c0_g1_i1	DIM1_MOUSE^DIM1_MOUSE^Q:7-756,H:34-296^50.379%ID^E:3.51e-90^RecName: Full=Probable dimethyladenosine transferase;^Eukaryota; Metazoa; Chordata; Craniata; Vertebrata; Euteleostomi; Mammalia; Eutheria; Euarchontoglires; Glires; Rodentia; Sciurognathi; Muroidea; Muridae; Murinae; Mus; Mus	.	TRINITY_DN10376_c0_g1::TRINITY_DN10376_c0_g1_i1::g.122::m.122	1-810[+]	DIM1_MOUSE^DIM1_MOUSE^Q:3-268,H:34-312^50.357%ID^E:2.02e-97^RecName: Full=Probable dimethyladenosine transferase;^Eukaryota; Metazoa; Chordata; Craniata; Vertebrata; Euteleostomi; Mammalia; Eutheria; Euarchontoglires; Glires; Rodentia; Sciurognathi; Muroidea; Muridae; Murinae; Mus; Mus	PF00398.19^RrnaAD^Ribosomal RNA adenine dimethylase^2-214^E:1.6e-54	.	.	COG0030^Specifically dimethylates two adjacent adenosines (A1518 and A1519) in the loop of a conserved hairpin near the 3'-end of 16S rRNA in the 30S particle. May play a critical role in biogenesis of 30S subunits (By similarity)	KEGG:mmu:66254`KO:K14191	GO:0005829^cellular_component^cytosol`GO:0005759^cellular_component^mitochondrial matrix`GO:0005730^cellular_component^nucleolus`GO:0005634^cellular_component^nucleus`GO:0052909^molecular_function^18S rRNA (adenine(1779)-N(6)/adenine(1780)-N(6))-dimethyltransferase activity`GO:0003723^molecular_function^RNA binding`GO:0000179^molecular_function^rRNA (adenine-N6,N6-)-dimethyltransferase activity	.	.	.
TRINITY_DN10377_c0_g1	TRINITY_DN10377_c0_g1_i1	.	.	.	.	.	.	.	.	.	.	.	.	.	.
TRINITY_DN10377_c0_g2	TRINITY_DN10377_c0_g2_i1	.	.	.	.	.	.	.	.	.	.	.	.	.	.
TRINITY_DN1037_c0_g1	TRINITY_DN1037_c0_g1_i1	.	.	.	.	.	.	.	.	.	.	.	.	.	.
TRINITY_DN1037_c0_g1	TRINITY_DN1037_c0_g1_i2	.	.	.	.	.	.	.	.	.	.	.	.	.	.
TRINITY_DN10380_c0_g1	TRINITY_DN10380_c0_g1_i1	.	.	.	.	.	.	.	.	.	.	.	.	.	.
TRINITY_DN10381_c0_g1	TRINITY_DN10381_c0_g1_i3	RS24_SPOFR^RS24_SPOFR^Q:349-197,H:71-121^100%ID^E:7.16e-29^RecName: Full=40S ribosomal protein S24;^Eukaryota; Metazoa; Ecdysozoa; Arthropoda; Hexapoda; Insecta; Pterygota; Neoptera; Holometabola; Lepidoptera; Glossata; Ditrysia; Noctuoidea; Noctuidae; Amphipyrinae; Spodoptera	.	.	.	.	.	.	.	.	.	GO:0005840^cellular_component^ribosome`GO:0000166^molecular_function^nucleotide binding`GO:0003735^molecular_function^structural constituent of ribosome`GO:0006412^biological_process^translation	.	.	.
TRINITY_DN10381_c0_g1	TRINITY_DN10381_c0_g1_i6	RS24_SPOFR^RS24_SPOFR^Q:341-189,H:71-121^100%ID^E:6.4e-29^RecName: Full=40S ribosomal protein S24;^Eukaryota; Metazoa; Ecdysozoa; Arthropoda; Hexapoda; Insecta; Pterygota; Neoptera; Holometabola; Lepidoptera; Glossata; Ditrysia; Noctuoidea; Noctuidae; Amphipyrinae; Spodoptera	.	.	.	.	.	.	.	.	.	GO:0005840^cellular_component^ribosome`GO:0000166^molecular_function^nucleotide binding`GO:0003735^molecular_function^structural constituent of ribosome`GO:0006412^biological_process^translation	.	.	.
TRINITY_DN10381_c0_g2	TRINITY_DN10381_c0_g2_i2	RS24_SPOFR^RS24_SPOFR^Q:244-393,H:1-50^100%ID^E:1.57e-28^RecName: Full=40S ribosomal protein S24;^Eukaryota; Metazoa; Ecdysozoa; Arthropoda; Hexapoda; Insecta; Pterygota; Neoptera; Holometabola; Lepidoptera; Glossata; Ditrysia; Noctuoidea; Noctuidae; Amphipyrinae; Spodoptera	.	.	.	.	.	.	.	.	.	GO:0005840^cellular_component^ribosome`GO:0000166^molecular_function^nucleotide binding`GO:0003735^molecular_function^structural constituent of ribosome`GO:0006412^biological_process^translation	.	.	.
TRINITY_DN10381_c1_g1	TRINITY_DN10381_c1_g1_i1	.	.	.	.	.	.	.	.	.	.	.	.	.	.
TRINITY_DN10381_c2_g1	TRINITY_DN10381_c2_g1_i1	ALO2_ACRLO^ALO2_ACRLO^Q:190-119,H:11-34^91.667%ID^E:3.22e-09^RecName: Full=Antimicrobial peptide Alo-2;^Eukaryota; Metazoa; Ecdysozoa; Arthropoda; Hexapoda; Insecta; Pterygota; Neoptera; Holometabola; Coleoptera; Polyphaga; Cucujiformia; Chrysomeloidea; Cerambycidae; Lamiinae; Acrocinini; Acrocinus	.	.	.	.	.	.	.	.	.	GO:0005576^cellular_component^extracellular region`GO:0050832^biological_process^defense response to fungus`GO:0031640^biological_process^killing of cells of other organism	.	.	.
TRINITY_DN10382_c0_g1	TRINITY_DN10382_c0_g1_i1	.	.	.	.	.	.	.	.	.	.	.	.	.	.
TRINITY_DN10382_c0_g1	TRINITY_DN10382_c0_g1_i2	.	.	.	.	.	.	.	.	.	.	.	.	.	.
TRINITY_DN10383_c0_g1	TRINITY_DN10383_c0_g1_i1	.	.	.	.	.	.	.	.	.	.	.	.	.	.
TRINITY_DN10384_c0_g1	TRINITY_DN10384_c0_g1_i1	.	.	.	.	.	.	.	.	.	.	.	.	.	.
TRINITY_DN10384_c0_g1	TRINITY_DN10384_c0_g1_i2	.	.	.	.	.	.	.	.	.	.	.	.	.	.
TRINITY_DN10385_c1_g1	TRINITY_DN10385_c1_g1_i1	.	.	TRINITY_DN10385_c1_g1::TRINITY_DN10385_c1_g1_i1::g.124::m.124	130-498[-]	.	.	.	ExpAA=19.54^PredHel=1^Topology=o30-49i	.	.	.	.	.	.
TRINITY_DN10386_c0_g1	TRINITY_DN10386_c0_g1_i1	.	.	.	.	.	.	.	.	.	.	.	.	.	.
TRINITY_DN10387_c0_g1	TRINITY_DN10387_c0_g1_i1_2	.	.	.	.	.	.	.	.	.	.	.	.	.	.
TRINITY_DN10388_c0_g1	TRINITY_DN10388_c0_g1_i1	.	.	.	.	.	.	.	.	.	.	.	.	.	.
TRINITY_DN10389_c0_g1	TRINITY_DN10389_c0_g1_i1	.	.	.	.	.	.	.	.	.	.	.	.	.	.
TRINITY_DN1038_c0_g1	TRINITY_DN1038_c0_g1_i1	.	.	.	.	.	.	.	.	.	.	.	.	.	.
TRINITY_DN10390_c0_g1	TRINITY_DN10390_c0_g1_i1	.	.	.	.	.	.	.	.	.	.	.	.	.	.
TRINITY_DN10391_c0_g1	TRINITY_DN10391_c0_g1_i1	.	.	TRINITY_DN10391_c0_g1::TRINITY_DN10391_c0_g1_i1::g.125::m.125	3-539[+]	.	.	.	.	.	.	.	.	.	.
TRINITY_DN10393_c0_g1	TRINITY_DN10393_c0_g1_i1	.	.	.	.	.	.	.	.	.	.	.	.	.	.
TRINITY_DN10394_c0_g1	TRINITY_DN10394_c0_g1_i1	.	.	.	.	.	.	.	.	.	.	.	.	.	.
TRINITY_DN10395_c0_g1	TRINITY_DN10395_c0_g1_i1	.	.	.	.	.	.	.	.	.	.	.	.	.	.
TRINITY_DN10396_c0_g1	TRINITY_DN10396_c0_g1_i1	.	.	.	.	.	.	.	.	.	.	.	.	.	.
TRINITY_DN10396_c1_g1	TRINITY_DN10396_c1_g1_i1	.	.	.	.	.	.	.	.	.	.	.	.	.	.
TRINITY_DN10397_c0_g1	TRINITY_DN10397_c0_g1_i1	.	.	.	.	.	.	.	.	.	.	.	.	.	.
TRINITY_DN1039_c0_g1	TRINITY_DN1039_c0_g1_i1	.	.	.	.	.	.	.	.	.	.	.	.	.	.
TRINITY_DN103_c0_g1	TRINITY_DN103_c0_g1_i1	RL11_DROME^RL11_DROME^Q:156-674,H:11-183^92.486%ID^E:2.72e-117^RecName: Full=60S ribosomal protein L11;^Eukaryota; Metazoa; Ecdysozoa; Arthropoda; Hexapoda; Insecta; Pterygota; Neoptera; Holometabola; Diptera; Brachycera; Muscomorpha; Ephydroidea; Drosophilidae; Drosophila; Sophophora	.	TRINITY_DN103_c0_g1::TRINITY_DN103_c0_g1_i1::g.126::m.126	96-683[+]	RL11_DROME^RL11_DROME^Q:16-193,H:6-183^91.011%ID^E:1.5e-119^RecName: Full=60S ribosomal protein L11;^Eukaryota; Metazoa; Ecdysozoa; Arthropoda; Hexapoda; Insecta; Pterygota; Neoptera; Holometabola; Diptera; Brachycera; Muscomorpha; Ephydroidea; Drosophilidae; Drosophila; Sophophora	PF00281.18^Ribosomal_L5^Ribosomal protein L5^25-78^E:2.8e-20`PF00673.20^Ribosomal_L5_C^ribosomal L5P family C-terminus^82-180^E:9.1e-21	.	.	COG0094^This is 1 of the proteins that binds and probably mediates the attachment of the 5S RNA into the large ribosomal subunit, where it forms part of the central protuberance. In the 70S ribosome it contacts protein S13 of the 30S subunit (bridge B1b), connecting the 2 subunits	KEGG:dme:Dmel_CG7726`KO:K02868	GO:0005737^cellular_component^cytoplasm`GO:0022625^cellular_component^cytosolic large ribosomal subunit`GO:0022626^cellular_component^cytosolic ribosome`GO:0000228^cellular_component^nuclear chromosome`GO:0005730^cellular_component^nucleolus`GO:0005703^cellular_component^polytene chromosome puff`GO:0005840^cellular_component^ribosome`GO:0019843^molecular_function^rRNA binding`GO:0003735^molecular…	.	.	.
TRINITY_DN103_c0_g2	TRINITY_DN103_c0_g2_i1	.	.	.	.	.	.	.	.	.	.	.	.	.	.
TRINITY_DN103_c1_g1	TRINITY_DN103_c1_g1_i1	.	.	.	.	.	.	.	.	.	.	.	.	.	.
TRINITY_DN103_c2_g1	TRINITY_DN103_c2_g1_i1	RL11_SPOFR^RL11_SPOFR^Q:157-237,H:79-105^81.481%ID^E:1.7e-06^RecName: Full=60S ribosomal protein L11;^Eukaryota; Metazoa; Ecdysozoa; Arthropoda; Hexapoda; Insecta; Pterygota; Neoptera; Holometabola; Lepidoptera; Glossata; Ditrysia; Noctuoidea; Noctuidae; Amphipyrinae; Spodoptera	.	.	.	.	.	.	.	.	.	GO:0005840^cellular_component^ribosome`GO:0019843^molecular_function^rRNA binding`GO:0003735^molecular_function^structural constituent of ribosome`GO:0006412^biological_process^translation	.	.	.
TRINITY_DN103_c8_g1	TRINITY_DN103_c8_g1_i1	.	.	.	.	.	.	.	.	.	.	.	.	.	.
TRINITY_DN103_c9_g1	TRINITY_DN103_c9_g1_i1	.	.	.	.	.	.	.	.	.	.	.	.	.	.
TRINITY_DN10401_c0_g1	TRINITY_DN10401_c0_g1_i1	.	.	.	.	.	.	.	.	.	.	.	.	.	.
TRINITY_DN10401_c0_g1	TRINITY_DN10401_c0_g1_i2	.	.	.	.	.	.	.	.	.	.	.	.	.	.
TRINITY_DN10402_c0_g1	TRINITY_DN10402_c0_g1_i1	.	.	.	.	.	.	.	.	.	.	.	.	.	.
TRINITY_DN10403_c0_g1	TRINITY_DN10403_c0_g1_i1	.	.	.	.	.	.	.	.	.	.	.	.	.	.
TRINITY_DN10404_c0_g1	TRINITY_DN10404_c0_g1_i1	.	.	.	.	.	.	.	.	.	.	.	.	.	.
TRINITY_DN10404_c0_g1	TRINITY_DN10404_c0_g1_i2	.	.	.	.	.	.	.	.	.	.	.	.	.	.
TRINITY_DN10404_c0_g1	TRINITY_DN10404_c0_g1_i3	.	.	.	.	.	.	.	.	.	.	.	.	.	.
TRINITY_DN10406_c0_g1	TRINITY_DN10406_c0_g1_i1	.	.	.	.	.	.	.	.	.	.	.	.	.	.
TRINITY_DN10406_c0_g1	TRINITY_DN10406_c0_g1_i2	.	.	.	.	.	.	.	.	.	.	.	.	.	.
TRINITY_DN10406_c0_g1	TRINITY_DN10406_c0_g1_i3	.	.	.	.	.	.	.	.	.	.	.	.	.	.
TRINITY_DN10407_c0_g1	TRINITY_DN10407_c0_g1_i1	.	.	.	.	.	.	.	.	.	.	.	.	.	.
TRINITY_DN10408_c0_g1	TRINITY_DN10408_c0_g1_i1	.	.	.	.	.	.	.	.	.	.	.	.	.	.
TRINITY_DN10409_c0_g1	TRINITY_DN10409_c0_g1_i1	.	.	.	.	.	.	.	.	.	.	.	.	.	.
TRINITY_DN1040_c0_g1	TRINITY_DN1040_c0_g1_i1	.	.	.	.	.	.	.	.	.	.	.	.	.	.
TRINITY_DN10411_c0_g1	TRINITY_DN10411_c0_g1_i1	.	.	.	.	.	.	.	.	.	.	.	.	.	.
TRINITY_DN10412_c0_g1	TRINITY_DN10412_c0_g1_i1	DGK1_DROME^DGK1_DROME^Q:1-279,H:453-555^49.515%ID^E:1.15e-27^RecName: Full=Diacylglycerol kinase 1;^Eukaryota; Metazoa; Ecdysozoa; Arthropoda; Hexapoda; Insecta; Pterygota; Neoptera; Holometabola; Diptera; Brachycera; Muscomorpha; Ephydroidea; Drosophilidae; Drosophila; Sophophora	.	TRINITY_DN10412_c0_g1::TRINITY_DN10412_c0_g1_i1::g.128::m.128	1-330[+]	DGK1_DROME^DGK1_DROME^Q:1-106,H:453-568^44.828%ID^E:5.42e-28^RecName: Full=Diacylglycerol kinase 1;^Eukaryota; Metazoa; Ecdysozoa; Arthropoda; Hexapoda; Insecta; Pterygota; Neoptera; Holometabola; Diptera; Brachycera; Muscomorpha; Ephydroidea; Drosophilidae; Drosophila; Sophophora	PF00130.21^C1_1^Phorbol esters/diacylglycerol binding domain (C1 domain)^7-46^E:1.8e-08	.	.	ENOG410XQVB^DiacylGlycerol Kinase	KEGG:dme:Dmel_CG34361`KO:K00901	GO:0005622^cellular_component^intracellular`GO:0005524^molecular_function^ATP binding`GO:0005509^molecular_function^calcium ion binding`GO:0004143^molecular_function^diacylglycerol kinase activity`GO:0035556^biological_process^intracellular signal transduction`GO:0016310^biological_process^phosphorylation`GO:0007205^biological_process^protein kinase C-activating G-protein coupled receptor signali…	GO:0035556^biological_process^intracellular signal transduction	.	.
TRINITY_DN10415_c0_g1	TRINITY_DN10415_c0_g1_i1	.	.	.	.	.	.	.	.	.	.	.	.	.	.
TRINITY_DN10416_c0_g1	TRINITY_DN10416_c0_g1_i1	.	.	.	.	.	.	.	.	.	.	.	.	.	.
TRINITY_DN10417_c0_g1	TRINITY_DN10417_c0_g1_i1	.	.	.	.	.	.	.	.	.	.	.	.	.	.
TRINITY_DN10417_c1_g1	TRINITY_DN10417_c1_g1_i1	.	.	.	.	.	.	.	.	.	.	.	.	.	.
TRINITY_DN10418_c1_g1	TRINITY_DN10418_c1_g1_i1	.	.	.	.	.	.	.	.	.	.	.	.	.	.
TRINITY_DN10419_c0_g1	TRINITY_DN10419_c0_g1_i1	.	.	.	.	.	.	.	.	.	.	.	.	.	.
TRINITY_DN1041_c0_g1	TRINITY_DN1041_c0_g1_i1	.	.	.	.	.	.	.	.	.	.	.	.	.	.
TRINITY_DN1041_c0_g1	TRINITY_DN1041_c0_g1_i2	.	.	.	.	.	.	.	.	.	.	.	.	.	.
TRINITY_DN10420_c0_g1	TRINITY_DN10420_c0_g1_i1	ZMYM1_HUMAN^ZMYM1_HUMAN^Q:47-577,H:612-788^26.554%ID^E:3.76e-23^RecName: Full=Zinc finger MYM-type protein 1;^Eukaryota; Metazoa; Chordata; Craniata; Vertebrata; Euteleostomi; Mammalia; Eutheria; Euarchontoglires; Primates; Haplorrhini; Catarrhini; Hominidae; Homo`ZMYM1_HUMAN^ZMYM1_HUMAN^Q:591-1124,H:797-986^24.607%ID^E:3.76e-23^RecName: Full=Zinc finger MYM-type protein 1;^Eukaryota; Metazoa; Ch…	.	TRINITY_DN10420_c0_g1::TRINITY_DN10420_c0_g1_i1::g.130::m.130	188-622[+]	ZMYM1_HUMAN^ZMYM1_HUMAN^Q:1-117,H:659-775^28.205%ID^E:7.07e-13^RecName: Full=Zinc finger MYM-type protein 1;^Eukaryota; Metazoa; Chordata; Craniata; Vertebrata; Euteleostomi; Mammalia; Eutheria; Euarchontoglires; Primates; Haplorrhini; Catarrhini; Hominidae; Homo	PF14291.5^DUF4371^Domain of unknown function (DUF4371)^1-70^E:1.6e-13	.	.	ENOG410XQ1Y^zinc finger	KEGG:hsa:79830	GO:0005737^cellular_component^cytoplasm`GO:0005654^cellular_component^nucleoplasm`GO:0003677^molecular_function^DNA binding`GO:0000981^molecular_function^RNA polymerase II transcription factor activity, sequence-specific DNA binding`GO:0008270^molecular_function^zinc ion binding	.	.	.
TRINITY_DN10420_c0_g1	TRINITY_DN10420_c0_g1_i1	ZMYM1_HUMAN^ZMYM1_HUMAN^Q:47-577,H:612-788^26.554%ID^E:3.76e-23^RecName: Full=Zinc finger MYM-type protein 1;^Eukaryota; Metazoa; Chordata; Craniata; Vertebrata; Euteleostomi; Mammalia; Eutheria; Euarchontoglires; Primates; Haplorrhini; Catarrhini; Hominidae; Homo`ZMYM1_HUMAN^ZMYM1_HUMAN^Q:591-1124,H:797-986^24.607%ID^E:3.76e-23^RecName: Full=Zinc finger MYM-type protein 1;^Eukaryota; Metazoa; Ch…	.	TRINITY_DN10420_c0_g1::TRINITY_DN10420_c0_g1_i1::g.129::m.129	579-1184[+]	.	.	.	.	.	.	.	.	.	.
TRINITY_DN10420_c0_g1	TRINITY_DN10420_c0_g1_i2	.	.	.	.	.	.	.	.	.	.	.	.	.	.
TRINITY_DN10421_c0_g1	TRINITY_DN10421_c0_g1_i1	.	.	.	.	.	.	.	.	.	.	.	.	.	.
TRINITY_DN10421_c0_g1	TRINITY_DN10421_c0_g1_i2	.	.	.	.	.	.	.	.	.	.	.	.	.	.
TRINITY_DN10421_c0_g1	TRINITY_DN10421_c0_g1_i3	.	.	.	.	.	.	.	.	.	.	.	.	.	.
TRINITY_DN10422_c0_g1	TRINITY_DN10422_c0_g1_i1	.	.	.	.	.	.	.	.	.	.	.	.	.	.
TRINITY_DN10422_c0_g1	TRINITY_DN10422_c0_g1_i2	CA198_DANRE^CA198_DANRE^Q:119-457,H:22-128^28.205%ID^E:7.95e-06^RecName: Full=Uncharacterized protein C1orf198 homolog;^Eukaryota; Metazoa; Chordata; Craniata; Vertebrata; Euteleostomi; Actinopterygii; Neopterygii; Teleostei; Ostariophysi; Cypriniformes; Cyprinidae; Danio	.	TRINITY_DN10422_c0_g1::TRINITY_DN10422_c0_g1_i2::g.131::m.131	95-679[+]	CA198_BOVIN^CA198_BOVIN^Q:10-123,H:32-134^33.898%ID^E:1.29e-11^RecName: Full=Uncharacterized protein C1orf198 homolog;^Eukaryota; Metazoa; Chordata; Craniata; Vertebrata; Euteleostomi; Mammalia; Eutheria; Laurasiatheria; Cetartiodactyla; Ruminantia; Pecora; Bovidae; Bovinae; Bos	PF15797.4^DUF4706^Domain of unknown function (DUF4706)^9-119^E:3.6e-31	.	.	.	KEGG:bta:616380	GO:0005737^cellular_component^cytoplasm	.	.	.
TRINITY_DN10423_c0_g1	TRINITY_DN10423_c0_g1_i1	.	.	.	.	.	.	.	.	.	.	.	.	.	.
TRINITY_DN10424_c0_g1	TRINITY_DN10424_c0_g1_i1	IGLO5_HUMAN^IGLO5_HUMAN^Q:133-441,H:152-252^42.308%ID^E:1.6e-14^RecName: Full=IgLON family member 5;^Eukaryota; Metazoa; Chordata; Craniata; Vertebrata; Euteleostomi; Mammalia; Eutheria; Euarchontoglires; Primates; Haplorrhini; Catarrhini; Hominidae; Homo	.	TRINITY_DN10424_c0_g1::TRINITY_DN10424_c0_g1_i1::g.132::m.132	1-441[+]	IGLO5_MOUSE^IGLO5_MOUSE^Q:2-147,H:110-252^38.255%ID^E:3.22e-16^RecName: Full=IgLON family member 5;^Eukaryota; Metazoa; Chordata; Craniata; Vertebrata; Euteleostomi; Mammalia; Eutheria; Euarchontoglires; Glires; Rodentia; Sciurognathi; Muroidea; Muridae; Murinae; Mus; Mus	PF13927.5^Ig_3^Immunoglobulin domain^23-94^E:3.8e-13`PF13895.5^Ig_2^Immunoglobulin domain^26-97^E:2e-08`PF07679.15^I-set^Immunoglobulin I-set domain^31-98^E:8.8e-08`PF00047.24^ig^Immunoglobulin domain^36-96^E:1.2e-05	.	.	ENOG41102WA^IgLON family member 5	KEGG:mmu:210094`KO:K06773	GO:0005576^cellular_component^extracellular region	.	.	.
TRINITY_DN10425_c0_g1	TRINITY_DN10425_c0_g1_i1	AP2S_DICDI^AP2S_DICDI^Q:5-361,H:5-132^26.154%ID^E:2.49e-09^RecName: Full=AP-2 complex subunit sigma;^Eukaryota; Amoebozoa; Mycetozoa; Dictyosteliida; Dictyostelium	.	TRINITY_DN10425_c0_g1::TRINITY_DN10425_c0_g1_i1::g.133::m.133	2-370[+]	AP2S_DICDI^AP2S_DICDI^Q:2-120,H:5-132^26.154%ID^E:2.24e-09^RecName: Full=AP-2 complex subunit sigma;^Eukaryota; Amoebozoa; Mycetozoa; Dictyosteliida; Dictyostelium	PF01217.19^Clat_adaptor_s^Clathrin adaptor complex small chain^24-120^E:2.6e-15	.	.	COG5030^Adaptor-related protein complex	KEGG:ddi:DDB_G0289721`KO:K11827	GO:0030122^cellular_component^AP-2 adaptor complex`GO:0030132^cellular_component^clathrin coat of coated pit`GO:0008565^molecular_function^protein transporter activity`GO:0006897^biological_process^endocytosis	.	.	.
TRINITY_DN10426_c0_g1	TRINITY_DN10426_c0_g1_i1	.	.	.	.	.	.	.	.	.	.	.	.	.	.
TRINITY_DN10427_c0_g1	TRINITY_DN10427_c0_g1_i1	ZN133_HUMAN^ZN133_HUMAN^Q:789-1133,H:361-484^30.645%ID^E:3.88e-24^RecName: Full=Zinc finger protein 133;^Eukaryota; Metazoa; Chordata; Craniata; Vertebrata; Euteleostomi; Mammalia; Eutheria; Euarchontoglires; Primates; Haplorrhini; Catarrhini; Hominidae; Homo`ZN133_HUMAN^ZN133_HUMAN^Q:494-805,H:242-338^36.538%ID^E:3.88e-24^RecName: Full=Zinc finger protein 133;^Eukaryota; Metazoa; Chordata; Crani…	.	TRINITY_DN10427_c0_g1::TRINITY_DN10427_c0_g1_i1::g.135::m.135	909-1211[+]	REST_HUMAN^REST_HUMAN^Q:4-78,H:298-382^28.235%ID^E:2.43e-07^RecName: Full=RE1-silencing transcription factor;^Eukaryota; Metazoa; Chordata; Craniata; Vertebrata; Euteleostomi; Mammalia; Eutheria; Euarchontoglires; Primates; Haplorrhini; Catarrhini; Hominidae; Homo	PF00096.25^zf-C2H2^Zinc finger, C2H2 type^10-32^E:0.0095	.	.	COG5048^Zinc finger protein	KEGG:hsa:5978`KO:K09222	GO:0005829^cellular_component^cytosol`GO:0005654^cellular_component^nucleoplasm`GO:0005634^cellular_component^nucleus`GO:0017053^cellular_component^transcriptional repressor complex`GO:0003682^molecular_function^chromatin binding`GO:0001047^molecular_function^core promoter binding`GO:0001046^molecular_function^core promoter sequence-specific DNA binding`GO:0004407^molecular_function^histone deace…	.	.	.
TRINITY_DN10427_c0_g1	TRINITY_DN10427_c0_g1_i1	ZN133_HUMAN^ZN133_HUMAN^Q:789-1133,H:361-484^30.645%ID^E:3.88e-24^RecName: Full=Zinc finger protein 133;^Eukaryota; Metazoa; Chordata; Craniata; Vertebrata; Euteleostomi; Mammalia; Eutheria; Euarchontoglires; Primates; Haplorrhini; Catarrhini; Hominidae; Homo`ZN133_HUMAN^ZN133_HUMAN^Q:494-805,H:242-338^36.538%ID^E:3.88e-24^RecName: Full=Zinc finger protein 133;^Eukaryota; Metazoa; Chordata; Crani…	.	TRINITY_DN10427_c0_g1::TRINITY_DN10427_c0_g1_i1::g.134::m.134	2-811[+]	IKZF1_ONCMY^IKZF1_ONCMY^Q:198-268,H:123-193^43.662%ID^E:5.98e-16^RecName: Full=DNA-binding protein Ikaros;^Eukaryota; Metazoa; Chordata; Craniata; Vertebrata; Euteleostomi; Actinopterygii; Neopterygii; Teleostei; Protacanthopterygii; Salmoniformes; Salmonidae; Salmoninae; Oncorhynchus`IKZF1_ONCMY^IKZF1_ONCMY^Q:200-261,H:153-214^37.097%ID^E:1.73e-07^RecName: Full=DNA-binding protein Ikaros;^Eukary…	PF13909.5^zf-H2C2_5^C2H2-type zinc-finger domain^228-250^E:3.5e-07	.	.	.	.	GO:0005634^cellular_component^nucleus`GO:0003677^molecular_function^DNA binding`GO:0046872^molecular_function^metal ion binding`GO:0007275^biological_process^multicellular organism development`GO:0045892^biological_process^negative regulation of transcription, DNA-templated`GO:0006351^biological_process^transcription, DNA-templated	.	.	.
TRINITY_DN10428_c0_g1	TRINITY_DN10428_c0_g1_i1	.	.	.	.	.	.	.	.	.	.	.	.	.	.
TRINITY_DN10429_c0_g1	TRINITY_DN10429_c0_g1_i1	.	.	TRINITY_DN10429_c0_g1::TRINITY_DN10429_c0_g1_i1::g.136::m.136	2-1612[-]	.	.	.	.	.	.	.	.	.	.
TRINITY_DN10429_c0_g1	TRINITY_DN10429_c0_g1_i2	.	.	TRINITY_DN10429_c0_g1::TRINITY_DN10429_c0_g1_i2::g.137::m.137	1-1437[-]	.	.	.	.	.	.	.	.	.	.
TRINITY_DN1042_c0_g1	TRINITY_DN1042_c0_g1_i1	COX16_BOVIN^COX16_BOVIN^Q:121-372,H:9-88^50%ID^E:2.26e-20^RecName: Full=Cytochrome c oxidase assembly protein COX16 homolog, mitochondrial;^Eukaryota; Metazoa; Chordata; Craniata; Vertebrata; Euteleostomi; Mammalia; Eutheria; Laurasiatheria; Cetartiodactyla; Ruminantia; Pecora; Bovidae; Bovinae; Bos	.	TRINITY_DN1042_c0_g1::TRINITY_DN1042_c0_g1_i1::g.138::m.138	70-387[+]	COX16_BOVIN^COX16_BOVIN^Q:18-101,H:9-88^50%ID^E:4.42e-22^RecName: Full=Cytochrome c oxidase assembly protein COX16 homolog, mitochondrial;^Eukaryota; Metazoa; Chordata; Craniata; Vertebrata; Euteleostomi; Mammalia; Eutheria; Laurasiatheria; Cetartiodactyla; Ruminantia; Pecora; Bovidae; Bovinae; Bos	PF14138.5^COX16^Cytochrome c oxidase assembly protein COX16^25-101^E:6.4e-27	.	.	ENOG411273P^COX16 cytochrome c oxidase assembly homolog (S. cerevisiae)	KEGG:bta:615979`KO:K18182	GO:0016021^cellular_component^integral component of membrane`GO:0031966^cellular_component^mitochondrial membrane	GO:0031966^cellular_component^mitochondrial membrane	.	.
TRINITY_DN1042_c0_g1	TRINITY_DN1042_c0_g1_i2	COX16_BOVIN^COX16_BOVIN^Q:121-237,H:9-47^58.974%ID^E:8.14e-13^RecName: Full=Cytochrome c oxidase assembly protein COX16 homolog, mitochondrial;^Eukaryota; Metazoa; Chordata; Craniata; Vertebrata; Euteleostomi; Mammalia; Eutheria; Laurasiatheria; Cetartiodactyla; Ruminantia; Pecora; Bovidae; Bovinae; Bos`COX16_BOVIN^COX16_BOVIN^Q:287-373,H:60-88^58.621%ID^E:8.14e-13^RecName: Full=Cytochrome c oxid…	.	.	.	.	.	.	.	ENOG411273P^COX16 cytochrome c oxidase assembly homolog (S. cerevisiae)	KEGG:bta:615979`KO:K18182	GO:0016021^cellular_component^integral component of membrane`GO:0031966^cellular_component^mitochondrial membrane	.	.	.
TRINITY_DN10430_c0_g1	TRINITY_DN10430_c0_g1_i1	.	.	.	.	.	.	.	.	.	.	.	.	.	.
TRINITY_DN10431_c0_g1	TRINITY_DN10431_c0_g1_i1	.	.	.	.	.	.	.	.	.	.	.	.	.	.
TRINITY_DN10431_c0_g1	TRINITY_DN10431_c0_g1_i2	BJSB2_TRINI^BJSB2_TRINI^Q:117-1,H:428-466^79.487%ID^E:4.95e-11^RecName: Full=Basic juvenile hormone-suppressible protein 2;^Eukaryota; Metazoa; Ecdysozoa; Arthropoda; Hexapoda; Insecta; Pterygota; Neoptera; Holometabola; Lepidoptera; Glossata; Ditrysia; Noctuoidea; Noctuidae; Plusiinae; Trichoplusia	.	.	.	.	.	.	.	.	.	GO:0045735^molecular_function^nutrient reservoir activity	.	.	.
TRINITY_DN10431_c0_g1	TRINITY_DN10431_c0_g1_i3	.	.	.	.	.	.	.	.	.	.	.	.	.	.
TRINITY_DN10432_c0_g1	TRINITY_DN10432_c0_g1_i1	.	.	.	.	.	.	.	.	.	.	.	.	.	.
TRINITY_DN10433_c0_g1	TRINITY_DN10433_c0_g1_i1	.	.	.	.	.	.	.	.	.	.	.	.	.	.
TRINITY_DN10433_c1_g1	TRINITY_DN10433_c1_g1_i1	.	.	.	.	.	.	.	.	.	.	.	.	.	.
TRINITY_DN10433_c2_g1	TRINITY_DN10433_c2_g1_i1_1	.	.	.	.	.	.	.	.	.	.	.	.	.	.
TRINITY_DN10434_c0_g1	TRINITY_DN10434_c0_g1_i1	.	.	.	.	.	.	.	.	.	.	.	.	.	.
TRINITY_DN10435_c0_g1	TRINITY_DN10435_c0_g1_i1	CTCFL_MOUSE^CTCFL_MOUSE^Q:26-406,H:410-536^32.031%ID^E:1.59e-11^RecName: Full=Transcriptional repressor CTCFL;^Eukaryota; Metazoa; Chordata; Craniata; Vertebrata; Euteleostomi; Mammalia; Eutheria; Euarchontoglires; Glires; Rodentia; Sciurognathi; Muroidea; Muridae; Murinae; Mus; Mus	.	.	.	.	.	.	.	COG5048^Zinc finger protein	KEGG:mmu:664799	GO:0005737^cellular_component^cytoplasm`GO:0005634^cellular_component^nucleus`GO:0003677^molecular_function^DNA binding`GO:0042393^molecular_function^histone binding`GO:0046872^molecular_function^metal ion binding`GO:0000978^molecular_function^RNA polymerase II core promoter proximal region sequence-specific DNA binding`GO:0043565^molecular_function^sequence-specific DNA binding`GO:0044212^molecu…	.	.	.
TRINITY_DN10435_c0_g1	TRINITY_DN10435_c0_g1_i2	CTCFL_MOUSE^CTCFL_MOUSE^Q:26-406,H:410-536^32.031%ID^E:3.77e-11^RecName: Full=Transcriptional repressor CTCFL;^Eukaryota; Metazoa; Chordata; Craniata; Vertebrata; Euteleostomi; Mammalia; Eutheria; Euarchontoglires; Glires; Rodentia; Sciurognathi; Muroidea; Muridae; Murinae; Mus; Mus	.	.	.	.	.	.	.	COG5048^Zinc finger protein	KEGG:mmu:664799	GO:0005737^cellular_component^cytoplasm`GO:0005634^cellular_component^nucleus`GO:0003677^molecular_function^DNA binding`GO:0042393^molecular_function^histone binding`GO:0046872^molecular_function^metal ion binding`GO:0000978^molecular_function^RNA polymerase II core promoter proximal region sequence-specific DNA binding`GO:0043565^molecular_function^sequence-specific DNA binding`GO:0044212^molecu…	.	.	.
TRINITY_DN10436_c0_g1	TRINITY_DN10436_c0_g1_i1	.	.	.	.	.	.	.	.	.	.	.	.	.	.
TRINITY_DN10436_c0_g2	TRINITY_DN10436_c0_g2_i1	.	.	.	.	.	.	.	.	.	.	.	.	.	.
TRINITY_DN10437_c0_g1	TRINITY_DN10437_c0_g1_i2	.	.	.	.	.	.	.	.	.	.	.	.	.	.
TRINITY_DN10438_c0_g1	TRINITY_DN10438_c0_g1_i1	.	.	.	.	.	.	.	.	.	.	.	.	.	.
TRINITY_DN10439_c0_g1	TRINITY_DN10439_c0_g1_i1	.	.	.	.	.	.	.	.	.	.	.	.	.	.
TRINITY_DN10440_c0_g1	TRINITY_DN10440_c0_g1_i2	.	.	.	.	.	.	.	.	.	.	.	.	.	.
TRINITY_DN10442_c0_g1	TRINITY_DN10442_c0_g1_i1	.	.	.	.	.	.	.	.	.	.	.	.	.	.
TRINITY_DN10442_c0_g1	TRINITY_DN10442_c0_g1_i2	.	.	TRINITY_DN10442_c0_g1::TRINITY_DN10442_c0_g1_i2::g.139::m.139	382-744[+]	.	.	.	.	.	.	.	.	.	.
TRINITY_DN10443_c0_g1	TRINITY_DN10443_c0_g1_i1	.	.	.	.	.	.	.	.	.	.	.	.	.	.
TRINITY_DN10443_c0_g1	TRINITY_DN10443_c0_g1_i2	.	.	.	.	.	.	.	.	.	.	.	.	.	.
TRINITY_DN10443_c1_g1	TRINITY_DN10443_c1_g1_i1	.	.	.	.	.	.	.	.	.	.	.	.	.	.
TRINITY_DN10444_c0_g1	TRINITY_DN10444_c0_g1_i1	DPOLN_MOUSE^DPOLN_MOUSE^Q:6-269,H:766-856^43.478%ID^E:2.6e-13^RecName: Full=DNA polymerase nu;^Eukaryota; Metazoa; Chordata; Craniata; Vertebrata; Euteleostomi; Mammalia; Eutheria; Euarchontoglires; Glires; Rodentia; Sciurognathi; Muroidea; Muridae; Murinae; Mus; Mus	.	TRINITY_DN10444_c0_g1::TRINITY_DN10444_c0_g1_i1::g.141::m.141	2-394[-]	.	.	.	.	.	.	.	.	.	.
TRINITY_DN10444_c0_g1	TRINITY_DN10444_c0_g1_i2	.	.	.	.	.	.	.	.	.	.	.	.	.	.
TRINITY_DN10445_c0_g1	TRINITY_DN10445_c0_g1_i2	.	.	.	.	.	.	.	.	.	.	.	.	.	.
TRINITY_DN10446_c0_g1	TRINITY_DN10446_c0_g1_i1	.	.	.	.	.	.	.	.	.	.	.	.	.	.
TRINITY_DN10446_c0_g1	TRINITY_DN10446_c0_g1_i2	.	.	.	.	.	.	.	.	.	.	.	.	.	.
TRINITY_DN10447_c0_g1	TRINITY_DN10447_c0_g1_i1	.	.	.	.	.	.	.	.	.	.	.	.	.	.
TRINITY_DN10448_c0_g1	TRINITY_DN10448_c0_g1_i1	.	.	.	.	.	.	.	.	.	.	.	.	.	.
TRINITY_DN10448_c0_g1	TRINITY_DN10448_c0_g1_i2	.	.	.	.	.	.	.	.	.	.	.	.	.	.
TRINITY_DN10449_c0_g1	TRINITY_DN10449_c0_g1_i1	.	.	TRINITY_DN10449_c0_g1::TRINITY_DN10449_c0_g1_i1::g.144::m.144	3-317[-]	.	.	.	.	.	.	.	.	.	.
TRINITY_DN10449_c0_g1	TRINITY_DN10449_c0_g1_i3	.	.	.	.	.	.	.	.	.	.	.	.	.	.
TRINITY_DN1044_c0_g1	TRINITY_DN1044_c0_g1_i1	.	.	.	.	.	.	.	.	.	.	.	.	.	.
TRINITY_DN10450_c0_g1	TRINITY_DN10450_c0_g1_i1	.	.	TRINITY_DN10450_c0_g1::TRINITY_DN10450_c0_g1_i1::g.145::m.145	3-1076[+]	.	.	.	.	.	.	.	.	.	.
TRINITY_DN10451_c0_g1	TRINITY_DN10451_c0_g1_i2	.	.	.	.	.	.	.	.	.	.	.	.	.	.
TRINITY_DN10452_c0_g1	TRINITY_DN10452_c0_g1_i1	.	.	TRINITY_DN10452_c0_g1::TRINITY_DN10452_c0_g1_i1::g.146::m.146	1-1152[-]	.	.	.	ExpAA=76.52^PredHel=4^Topology=o4-19i40-59o308-327i340-359o	.	.	.	.	.	.
TRINITY_DN10453_c0_g1	TRINITY_DN10453_c0_g1_i1	.	.	.	.	.	.	.	.	.	.	.	.	.	.
TRINITY_DN10454_c0_g1	TRINITY_DN10454_c0_g1_i1	KAD7_MOUSE^KAD7_MOUSE^Q:35-160,H:570-611^61.905%ID^E:1.21e-08^RecName: Full=Adenylate kinase 7;^Eukaryota; Metazoa; Chordata; Craniata; Vertebrata; Euteleostomi; Mammalia; Eutheria; Euarchontoglires; Glires; Rodentia; Sciurognathi; Muroidea; Muridae; Murinae; Mus; Mus	.	TRINITY_DN10454_c0_g1::TRINITY_DN10454_c0_g1_i1::g.147::m.147	2-337[+]	KAD7_MOUSE^KAD7_MOUSE^Q:1-53,H:559-611^56.604%ID^E:6.67e-12^RecName: Full=Adenylate kinase 7;^Eukaryota; Metazoa; Chordata; Craniata; Vertebrata; Euteleostomi; Mammalia; Eutheria; Euarchontoglires; Glires; Rodentia; Sciurognathi; Muroidea; Muridae; Murinae; Mus; Mus	PF05186.12^Dpy-30^Dpy-30 motif^12-52^E:5.3e-13	.	.	COG0563^Catalyzes the reversible transfer of the terminal phosphate group between ATP and AMP. Plays an important role in cellular energy homeostasis and in adenine nucleotide metabolism (By similarity)	KEGG:mmu:78801`KO:K00939	GO:0005829^cellular_component^cytosol`GO:0004017^molecular_function^adenylate kinase activity`GO:0005524^molecular_function^ATP binding`GO:0004127^molecular_function^cytidylate kinase activity`GO:0004550^molecular_function^nucleoside diphosphate kinase activity`GO:0019206^molecular_function^nucleoside kinase activity`GO:0035082^biological_process^axoneme assembly`GO:0007420^biological_process^bra…	.	.	.
TRINITY_DN10455_c0_g1	TRINITY_DN10455_c0_g1_i1	RAA1D_ARATH^RAA1D_ARATH^Q:12-548,H:10-187^51.397%ID^E:1.3e-61^RecName: Full=Ras-related protein RABA1d;^Eukaryota; Viridiplantae; Streptophyta; Embryophyta; Tracheophyta; Spermatophyta; Magnoliophyta; eudicotyledons; Gunneridae; Pentapetalae; rosids; malvids; Brassicales; Brassicaceae; Camelineae; Arabidopsis	.	TRINITY_DN10455_c0_g1::TRINITY_DN10455_c0_g1_i1::g.148::m.148	3-614[+]	RAA1D_ARATH^RAA1D_ARATH^Q:4-182,H:10-187^51.397%ID^E:1.17e-61^RecName: Full=Ras-related protein RABA1d;^Eukaryota; Viridiplantae; Streptophyta; Embryophyta; Tracheophyta; Spermatophyta; Magnoliophyta; eudicotyledons; Gunneridae; Pentapetalae; rosids; malvids; Brassicales; Brassicaceae; Camelineae; Arabidopsis	PF00025.20^Arf^ADP-ribosylation factor family^8-168^E:4.9e-16`PF00071.21^Ras^Ras family^9-170^E:2.2e-55`PF08477.12^Roc^Ras of Complex, Roc, domain of DAPkinase^9-124^E:2.5e-32`PF04670.11^Gtr1_RagA^Gtr1/RagA G protein conserved region^9-138^E:3.3e-05	.	.	COG1100^GTP-binding Protein	KEGG:ath:AT4G18800	GO:0031901^cellular_component^early endosome membrane`GO:0005886^cellular_component^plasma membrane`GO:0009506^cellular_component^plasmodesma`GO:0032588^cellular_component^trans-Golgi network membrane`GO:0005525^molecular_function^GTP binding`GO:0042546^biological_process^cell wall biogenesis`GO:0015031^biological_process^protein transport`GO:0007264^biological_process^small GTPase mediated signa…	GO:0005525^molecular_function^GTP binding`GO:0003924^molecular_function^GTPase activity`GO:0007264^biological_process^small GTPase mediated signal transduction	.	.
TRINITY_DN10456_c0_g1	TRINITY_DN10456_c0_g1_i1	.	.	.	.	.	.	.	.	.	.	.	.	.	.
TRINITY_DN10457_c0_g1	TRINITY_DN10457_c0_g1_i2	.	.	.	.	.	.	.	.	.	.	.	.	.	.
TRINITY_DN10458_c0_g1	TRINITY_DN10458_c0_g1_i1	.	.	.	.	.	.	.	.	.	.	.	.	.	.
TRINITY_DN10459_c0_g1	TRINITY_DN10459_c0_g1_i1	HSP7A_DROSI^HSP7A_DROSI^Q:744-457,H:3-98^68.75%ID^E:2.96e-42^RecName: Full=Heat shock 70 kDa protein cognate 1;^Eukaryota; Metazoa; Ecdysozoa; Arthropoda; Hexapoda; Insecta; Pterygota; Neoptera; Holometabola; Diptera; Brachycera; Muscomorpha; Ephydroidea; Drosophilidae; Drosophila; Sophophora	.	TRINITY_DN10459_c0_g1::TRINITY_DN10459_c0_g1_i1::g.150::m.150	442-768[+]	.	PF10712.8^NAD-GH^NAD-specific glutamate dehydrogenase^7-98^E:3.7e-13	.	.	.	.	.	.	.	.
TRINITY_DN10459_c0_g1	TRINITY_DN10459_c0_g1_i1	HSP7A_DROSI^HSP7A_DROSI^Q:744-457,H:3-98^68.75%ID^E:2.96e-42^RecName: Full=Heat shock 70 kDa protein cognate 1;^Eukaryota; Metazoa; Ecdysozoa; Arthropoda; Hexapoda; Insecta; Pterygota; Neoptera; Holometabola; Diptera; Brachycera; Muscomorpha; Ephydroidea; Drosophilidae; Drosophila; Sophophora	.	TRINITY_DN10459_c0_g1::TRINITY_DN10459_c0_g1_i1::g.151::m.151	415-741[-]	HSP7A_DROSI^HSP7A_DROSI^Q:1-95,H:4-98^68.421%ID^E:3.59e-44^RecName: Full=Heat shock 70 kDa protein cognate 1;^Eukaryota; Metazoa; Ecdysozoa; Arthropoda; Hexapoda; Insecta; Pterygota; Neoptera; Holometabola; Diptera; Brachycera; Muscomorpha; Ephydroidea; Drosophilidae; Drosophila; Sophophora	PF00012.19^HSP70^Hsp70 protein^3-96^E:3.8e-38	.	.	.	.	GO:0005524^molecular_function^ATP binding	.	.	.
TRINITY_DN10459_c0_g1	TRINITY_DN10459_c0_g1_i1	HSP7A_DROSI^HSP7A_DROSI^Q:744-457,H:3-98^68.75%ID^E:2.96e-42^RecName: Full=Heat shock 70 kDa protein cognate 1;^Eukaryota; Metazoa; Ecdysozoa; Arthropoda; Hexapoda; Insecta; Pterygota; Neoptera; Holometabola; Diptera; Brachycera; Muscomorpha; Ephydroidea; Drosophilidae; Drosophila; Sophophora	.	TRINITY_DN10459_c0_g1::TRINITY_DN10459_c0_g1_i1::g.149::m.149	3-518[-]	LCE_ORYLA^LCE_ORYLA^Q:42-148,H:174-269^32.71%ID^E:1.61e-08^RecName: Full=Low choriolytic enzyme;^Eukaryota; Metazoa; Chordata; Craniata; Vertebrata; Euteleostomi; Actinopterygii; Neopterygii; Teleostei; Neoteleostei; Acanthomorphata; Ovalentaria; Atherinomorphae; Beloniformes; Adrianichthyidae; Oryziinae; Oryzias	PF01400.23^Astacin^Astacin (Peptidase family M12A)^41-149^E:1.5e-14	.	.	ENOG410ZPX7^Meprin A	KEGG:ola:100049451`KO:K18542	GO:0030133^cellular_component^transport vesicle`GO:0004222^molecular_function^metalloendopeptidase activity`GO:0008270^molecular_function^zinc ion binding	GO:0004222^molecular_function^metalloendopeptidase activity`GO:0006508^biological_process^proteolysis	.	.
TRINITY_DN10459_c0_g1	TRINITY_DN10459_c0_g1_i2	ASTL_CHICK^ASTL_CHICK^Q:515-66,H:145-285^32.919%ID^E:9.71e-09^RecName: Full=Astacin-like metalloendopeptidase;^Eukaryota; Metazoa; Chordata; Craniata; Vertebrata; Euteleostomi; Archelosauria; Archosauria; Dinosauria; Saurischia; Theropoda; Coelurosauria; Aves; Neognathae; Galloanserae; Galliformes; Phasianidae; Phasianinae; Gallus	.	TRINITY_DN10459_c0_g1::TRINITY_DN10459_c0_g1_i2::g.152::m.152	3-722[-]	LCE_ORYLA^LCE_ORYLA^Q:17-216,H:84-269^27.014%ID^E:2.85e-09^RecName: Full=Low choriolytic enzyme;^Eukaryota; Metazoa; Chordata; Craniata; Vertebrata; Euteleostomi; Actinopterygii; Neopterygii; Teleostei; Neoteleostei; Acanthomorphata; Ovalentaria; Atherinomorphae; Beloniformes; Adrianichthyidae; Oryziinae; Oryzias	PF01400.23^Astacin^Astacin (Peptidase family M12A)^17-217^E:9.1e-19	.	.	ENOG410ZPX7^Meprin A	KEGG:ola:100049451`KO:K18542	GO:0030133^cellular_component^transport vesicle`GO:0004222^molecular_function^metalloendopeptidase activity`GO:0008270^molecular_function^zinc ion binding	GO:0004222^molecular_function^metalloendopeptidase activity`GO:0006508^biological_process^proteolysis	.	.
TRINITY_DN10459_c0_g2	TRINITY_DN10459_c0_g2_i1	.	.	TRINITY_DN10459_c0_g2::TRINITY_DN10459_c0_g2_i1::g.154::m.154	1-372[+]	.	.	.	.	.	.	.	.	.	.
TRINITY_DN1045_c0_g1	TRINITY_DN1045_c0_g1_i1	.	.	.	.	.	.	.	.	.	.	.	.	.	.
TRINITY_DN10460_c0_g1	TRINITY_DN10460_c0_g1_i1	.	.	.	.	.	.	.	.	.	.	.	.	.	.
TRINITY_DN10461_c0_g1	TRINITY_DN10461_c0_g1_i1	.	.	.	.	.	.	.	.	.	.	.	.	.	.
TRINITY_DN10463_c0_g1	TRINITY_DN10463_c0_g1_i1	ZG26_XENLA^ZG26_XENLA^Q:716-1375,H:62-280^36.771%ID^E:1.96e-30^RecName: Full=Gastrula zinc finger protein XlCGF26.1;^Eukaryota; Metazoa; Chordata; Craniata; Vertebrata; Euteleostomi; Amphibia; Batrachia; Anura; Pipoidea; Pipidae; Xenopodinae; Xenopus; Xenopus`ZG26_XENLA^ZG26_XENLA^Q:716-1375,H:6-224^36.323%ID^E:4.32e-27^RecName: Full=Gastrula zinc finger protein XlCGF26.1;^Eukaryota; Metazoa; Cho…	.	TRINITY_DN10463_c0_g1::TRINITY_DN10463_c0_g1_i1::g.156::m.156	419-1420[+]	ZG26_XENLA^ZG26_XENLA^Q:95-319,H:57-280^36.404%ID^E:3.9e-32^RecName: Full=Gastrula zinc finger protein XlCGF26.1;^Eukaryota; Metazoa; Chordata; Craniata; Vertebrata; Euteleostomi; Amphibia; Batrachia; Anura; Pipoidea; Pipidae; Xenopodinae; Xenopus; Xenopus`ZG26_XENLA^ZG26_XENLA^Q:100-319,H:6-224^36.323%ID^E:1.73e-28^RecName: Full=Gastrula zinc finger protein XlCGF26.1;^Eukaryota; Metazoa; Chordat…	PF12756.6^zf-C2H2_2^C2H2 type zinc-finger (2 copies)^7-85^E:0.00012`PF13912.5^zf-C2H2_6^C2H2-type zinc finger^153-178^E:0.014`PF00096.25^zf-C2H2^Zinc finger, C2H2 type^212-235^E:0.0027`PF00096.25^zf-C2H2^Zinc finger, C2H2 type^241-263^E:0.00055`PF12874.6^zf-met^Zinc-finger of C2H2 type^241-260^E:0.072`PF13894.5^zf-C2H2_4^C2H2-type zinc finger^269-291^E:0.0012`PF00096.25^zf-C2H2^Zinc finger, C2H2 …	.	.	.	.	GO:0005634^cellular_component^nucleus`GO:0003677^molecular_function^DNA binding`GO:0046872^molecular_function^metal ion binding`GO:0006355^biological_process^regulation of transcription, DNA-templated`GO:0006351^biological_process^transcription, DNA-templated	.	.	.
TRINITY_DN10464_c0_g1	TRINITY_DN10464_c0_g1_i1	.	.	.	.	.	.	.	.	.	.	.	.	.	.
TRINITY_DN10465_c0_g1	TRINITY_DN10465_c0_g1_i1	.	.	.	.	.	.	.	.	.	.	.	.	.	.
TRINITY_DN10465_c0_g1	TRINITY_DN10465_c0_g1_i2	.	.	.	.	.	.	.	.	.	.	.	.	.	.
TRINITY_DN10466_c0_g1	TRINITY_DN10466_c0_g1_i1	RL18_SPOFR^RL18_SPOFR^Q:362-84,H:91-183^98.925%ID^E:9.24e-60^RecName: Full=60S ribosomal protein L18;^Eukaryota; Metazoa; Ecdysozoa; Arthropoda; Hexapoda; Insecta; Pterygota; Neoptera; Holometabola; Lepidoptera; Glossata; Ditrysia; Noctuoidea; Noctuidae; Amphipyrinae; Spodoptera	.	.	.	.	.	.	.	.	.	GO:0005840^cellular_component^ribosome`GO:0003735^molecular_function^structural constituent of ribosome`GO:0006412^biological_process^translation	.	.	.
TRINITY_DN10466_c0_g1	TRINITY_DN10466_c0_g1_i2	RL18_SPOFR^RL18_SPOFR^Q:129-419,H:1-97^97.938%ID^E:4.4e-49^RecName: Full=60S ribosomal protein L18;^Eukaryota; Metazoa; Ecdysozoa; Arthropoda; Hexapoda; Insecta; Pterygota; Neoptera; Holometabola; Lepidoptera; Glossata; Ditrysia; Noctuoidea; Noctuidae; Amphipyrinae; Spodoptera	.	TRINITY_DN10466_c0_g1::TRINITY_DN10466_c0_g1_i2::g.158::m.158	3-419[+]	RL18_SPOFR^RL18_SPOFR^Q:43-139,H:1-97^97.938%ID^E:1.09e-65^RecName: Full=60S ribosomal protein L18;^Eukaryota; Metazoa; Ecdysozoa; Arthropoda; Hexapoda; Insecta; Pterygota; Neoptera; Holometabola; Lepidoptera; Glossata; Ditrysia; Noctuoidea; Noctuidae; Amphipyrinae; Spodoptera	PF17135.3^Ribosomal_L18^Ribosomal protein 60S L18 and 50S L18e^44-139^E:3e-42	.	ExpAA=36.04^PredHel=1^Topology=o4-38i	.	.	GO:0005840^cellular_component^ribosome`GO:0003735^molecular_function^structural constituent of ribosome`GO:0006412^biological_process^translation	.	.	.
TRINITY_DN10466_c1_g1	TRINITY_DN10466_c1_g1_i1	ARY_ANTPE^ARY_ANTPE^Q:14-181,H:644-699^51.786%ID^E:2.26e-14^RecName: Full=Arylphorin;^Eukaryota; Metazoa; Ecdysozoa; Arthropoda; Hexapoda; Insecta; Pterygota; Neoptera; Holometabola; Lepidoptera; Glossata; Ditrysia; Bombycoidea; Saturniidae; Saturniinae; Saturniini; Antheraea	.	.	.	.	.	.	.	.	.	GO:0005615^cellular_component^extracellular space`GO:0045735^molecular_function^nutrient reservoir activity	.	.	.
TRINITY_DN10466_c1_g2	TRINITY_DN10466_c1_g2_i1	ALO1_ACRLO^ALO1_ACRLO^Q:136-35,H:1-34^85.294%ID^E:2.41e-15^RecName: Full=Antimicrobial peptide Alo-1;^Eukaryota; Metazoa; Ecdysozoa; Arthropoda; Hexapoda; Insecta; Pterygota; Neoptera; Holometabola; Coleoptera; Polyphaga; Cucujiformia; Chrysomeloidea; Cerambycidae; Lamiinae; Acrocinini; Acrocinus	.	.	.	.	.	.	.	.	.	GO:0005576^cellular_component^extracellular region`GO:0050832^biological_process^defense response to fungus`GO:0031640^biological_process^killing of cells of other organism	.	.	.
TRINITY_DN10466_c2_g1	TRINITY_DN10466_c2_g1_i1	.	.	.	.	.	.	.	.	.	.	.	.	.	.
TRINITY_DN10466_c2_g2	TRINITY_DN10466_c2_g2_i1	.	.	.	.	.	.	.	.	.	.	.	.	.	.
TRINITY_DN10466_c4_g1	TRINITY_DN10466_c4_g1_i1	HSP72_DROSI^HSP72_DROSI^Q:162-25,H:492-537^73.913%ID^E:5.76e-17^RecName: Full=Major heat shock 70 kDa protein Ba;^Eukaryota; Metazoa; Ecdysozoa; Arthropoda; Hexapoda; Insecta; Pterygota; Neoptera; Holometabola; Diptera; Brachycera; Muscomorpha; Ephydroidea; Drosophilidae; Drosophila; Sophophora	.	.	.	.	.	.	.	.	.	GO:0005524^molecular_function^ATP binding	.	.	.
TRINITY_DN10466_c5_g1	TRINITY_DN10466_c5_g1_i1	.	.	.	.	.	.	.	.	.	.	.	.	.	.
TRINITY_DN10467_c1_g1	TRINITY_DN10467_c1_g1_i1	.	.	TRINITY_DN10467_c1_g1::TRINITY_DN10467_c1_g1_i1::g.161::m.161	2-421[+]	.	.	.	.	.	.	.	.	.	.
TRINITY_DN10468_c0_g1	TRINITY_DN10468_c0_g1_i1	.	.	.	.	.	.	.	.	.	.	.	.	.	.
TRINITY_DN10469_c0_g1	TRINITY_DN10469_c0_g1_i1	LRP1_CHICK^LRP1_CHICK^Q:956-3,H:3317-3624^49.375%ID^E:1.72e-66^RecName: Full=Low-density lipoprotein receptor-related protein 1;^Eukaryota; Metazoa; Chordata; Craniata; Vertebrata; Euteleostomi; Archelosauria; Archosauria; Dinosauria; Saurischia; Theropoda; Coelurosauria; Aves; Neognathae; Galloanserae; Galliformes; Phasianidae; Phasianinae; Gallus`LRP1_CHICK^LRP1_CHICK^Q:944-321,H:3439-3641^43.3…	.	TRINITY_DN10469_c0_g1::TRINITY_DN10469_c0_g1_i1::g.166::m.166	3-1070[+]	.	.	.	.	.	.	.	.	.	.
TRINITY_DN10469_c0_g1	TRINITY_DN10469_c0_g1_i1	LRP1_CHICK^LRP1_CHICK^Q:956-3,H:3317-3624^49.375%ID^E:1.72e-66^RecName: Full=Low-density lipoprotein receptor-related protein 1;^Eukaryota; Metazoa; Chordata; Craniata; Vertebrata; Euteleostomi; Archelosauria; Archosauria; Dinosauria; Saurischia; Theropoda; Coelurosauria; Aves; Neognathae; Galloanserae; Galliformes; Phasianidae; Phasianinae; Gallus`LRP1_CHICK^LRP1_CHICK^Q:944-321,H:3439-3641^43.3…	.	TRINITY_DN10469_c0_g1::TRINITY_DN10469_c0_g1_i1::g.164::m.164	1-1068[+]	.	.	.	.	.	.	.	.	.	.
TRINITY_DN10469_c0_g1	TRINITY_DN10469_c0_g1_i1	LRP1_CHICK^LRP1_CHICK^Q:956-3,H:3317-3624^49.375%ID^E:1.72e-66^RecName: Full=Low-density lipoprotein receptor-related protein 1;^Eukaryota; Metazoa; Chordata; Craniata; Vertebrata; Euteleostomi; Archelosauria; Archosauria; Dinosauria; Saurischia; Theropoda; Coelurosauria; Aves; Neognathae; Galloanserae; Galliformes; Phasianidae; Phasianinae; Gallus`LRP1_CHICK^LRP1_CHICK^Q:944-321,H:3439-3641^43.3…	.	TRINITY_DN10469_c0_g1::TRINITY_DN10469_c0_g1_i1::g.165::m.165	3-1070[-]	LRP1_CHICK^LRP1_CHICK^Q:1-356,H:3284-3624^49.167%ID^E:1.07e-96^RecName: Full=Low-density lipoprotein receptor-related protein 1;^Eukaryota; Metazoa; Chordata; Craniata; Vertebrata; Euteleostomi; Archelosauria; Archosauria; Dinosauria; Saurischia; Theropoda; Coelurosauria; Aves; Neognathae; Galloanserae; Galliformes; Phasianidae; Phasianinae; Gallus`LRP1_CHICK^LRP1_CHICK^Q:7-356,H:802-1159^39.362%…	PF00057.17^Ldl_recept_a^Low-density lipoprotein receptor domain class A^52-89^E:4.3e-09`PF00057.17^Ldl_recept_a^Low-density lipoprotein receptor domain class A^93-128^E:4e-11`PF00057.17^Ldl_recept_a^Low-density lipoprotein receptor domain class A^177-214^E:2e-13`PF00057.17^Ldl_recept_a^Low-density lipoprotein receptor domain class A^218-253^E:2.1e-12`PF00057.17^Ldl_recept_a^Low-density lipoprotei…	.	.	.	KEGG:gga:396170`KO:K04550	GO:0005905^cellular_component^clathrin-coated pit`GO:0016021^cellular_component^integral component of membrane`GO:0005509^molecular_function^calcium ion binding`GO:0006897^biological_process^endocytosis	GO:0005515^molecular_function^protein binding	.	.
TRINITY_DN1046_c0_g1	TRINITY_DN1046_c0_g1_i1	.	.	.	.	.	.	.	.	.	.	.	.	.	.
TRINITY_DN10470_c0_g1	TRINITY_DN10470_c0_g1_i1	.	.	TRINITY_DN10470_c0_g1::TRINITY_DN10470_c0_g1_i1::g.170::m.170	1-300[+]	.	.	.	ExpAA=22.57^PredHel=1^Topology=o5-27i	.	.	.	.	.	.
TRINITY_DN10470_c0_g1	TRINITY_DN10470_c0_g1_i2	.	.	.	.	.	.	.	.	.	.	.	.	.	.
TRINITY_DN10471_c1_g1	TRINITY_DN10471_c1_g1_i1	.	.	.	.	.	.	.	.	.	.	.	.	.	.
TRINITY_DN10472_c0_g1	TRINITY_DN10472_c0_g1_i1	.	.	TRINITY_DN10472_c0_g1::TRINITY_DN10472_c0_g1_i1::g.171::m.171	307-1347[+]	.	PF03067.14^LPMO_10^Lytic polysaccharide mono-oxygenase, cellulose-degrading^36-227^E:3e-37	.	.	.	.	.	.	.	.
TRINITY_DN10472_c0_g1	TRINITY_DN10472_c0_g1_i2	.	.	TRINITY_DN10472_c0_g1::TRINITY_DN10472_c0_g1_i2::g.173::m.173	146-793[+]	.	PF03067.14^LPMO_10^Lytic polysaccharide mono-oxygenase, cellulose-degrading^12-96^E:3.9e-12	.	.	.	.	.	.	.	.
TRINITY_DN10473_c0_g1	TRINITY_DN10473_c0_g1_i1	.	.	.	.	.	.	.	.	.	.	.	.	.	.
TRINITY_DN10474_c0_g1	TRINITY_DN10474_c0_g1_i1	AMPM_MANSE^AMPM_MANSE^Q:2-451,H:310-459^73.333%ID^E:6.23e-66^RecName: Full=Membrane alanyl aminopeptidase;^Eukaryota; Metazoa; Ecdysozoa; Arthropoda; Hexapoda; Insecta; Pterygota; Neoptera; Holometabola; Lepidoptera; Glossata; Ditrysia; Bombycoidea; Sphingidae; Sphinginae; Sphingini; Manduca	.	TRINITY_DN10474_c0_g1::TRINITY_DN10474_c0_g1_i1::g.174::m.174	2-451[+]	AMPM_MANSE^AMPM_MANSE^Q:1-149,H:310-458^73.826%ID^E:1.17e-74^RecName: Full=Membrane alanyl aminopeptidase;^Eukaryota; Metazoa; Ecdysozoa; Arthropoda; Hexapoda; Insecta; Pterygota; Neoptera; Holometabola; Lepidoptera; Glossata; Ditrysia; Bombycoidea; Sphingidae; Sphinginae; Sphingini; Manduca	PF01433.19^Peptidase_M1^Peptidase family M1 domain^1-150^E:8.3e-58	.	.	.	.	GO:0031225^cellular_component^anchored component of membrane`GO:0005886^cellular_component^plasma membrane`GO:0004177^molecular_function^aminopeptidase activity`GO:0008237^molecular_function^metallopeptidase activity`GO:0008270^molecular_function^zinc ion binding	GO:0008237^molecular_function^metallopeptidase activity`GO:0008270^molecular_function^zinc ion binding	.	.
TRINITY_DN10474_c0_g1	TRINITY_DN10474_c0_g1_i2	AMPM_MANSE^AMPM_MANSE^Q:224-418,H:394-458^63.077%ID^E:2.68e-11^RecName: Full=Membrane alanyl aminopeptidase;^Eukaryota; Metazoa; Ecdysozoa; Arthropoda; Hexapoda; Insecta; Pterygota; Neoptera; Holometabola; Lepidoptera; Glossata; Ditrysia; Bombycoidea; Sphingidae; Sphinginae; Sphingini; Manduca	.	TRINITY_DN10474_c0_g1::TRINITY_DN10474_c0_g1_i2::g.175::m.175	2-421[+]	AMPM_MANSE^AMPM_MANSE^Q:75-139,H:394-458^63.077%ID^E:9.73e-20^RecName: Full=Membrane alanyl aminopeptidase;^Eukaryota; Metazoa; Ecdysozoa; Arthropoda; Hexapoda; Insecta; Pterygota; Neoptera; Holometabola; Lepidoptera; Glossata; Ditrysia; Bombycoidea; Sphingidae; Sphinginae; Sphingini; Manduca	PF01433.19^Peptidase_M1^Peptidase family M1 domain^69-140^E:2.9e-10	.	ExpAA=33.48^PredHel=1^Topology=o44-66i	.	.	GO:0031225^cellular_component^anchored component of membrane`GO:0005886^cellular_component^plasma membrane`GO:0004177^molecular_function^aminopeptidase activity`GO:0008237^molecular_function^metallopeptidase activity`GO:0008270^molecular_function^zinc ion binding	GO:0008237^molecular_function^metallopeptidase activity`GO:0008270^molecular_function^zinc ion binding	.	.
TRINITY_DN10475_c0_g1	TRINITY_DN10475_c0_g1_i1	.	.	TRINITY_DN10475_c0_g1::TRINITY_DN10475_c0_g1_i1::g.176::m.176	2-502[-]	.	.	.	.	.	.	.	.	.	.
TRINITY_DN10475_c0_g1	TRINITY_DN10475_c0_g1_i2	.	.	TRINITY_DN10475_c0_g1::TRINITY_DN10475_c0_g1_i2::g.178::m.178	22-342[-]	.	.	.	.	.	.	.	.	.	.
TRINITY_DN10476_c0_g1	TRINITY_DN10476_c0_g1_i2	.	.	.	.	.	.	.	.	.	.	.	.	.	.
TRINITY_DN10476_c0_g1	TRINITY_DN10476_c0_g1_i3	.	.	.	.	.	.	.	.	.	.	.	.	.	.
TRINITY_DN10476_c0_g1	TRINITY_DN10476_c0_g1_i4	.	.	.	.	.	.	.	.	.	.	.	.	.	.
TRINITY_DN10477_c0_g1	TRINITY_DN10477_c0_g1_i1	NLGNX_HUMAN^NLGNX_HUMAN^Q:331-927,H:47-242^38.424%ID^E:1.05e-18^RecName: Full=Neuroligin-4, X-linked;^Eukaryota; Metazoa; Chordata; Craniata; Vertebrata; Euteleostomi; Mammalia; Eutheria; Euarchontoglires; Primates; Haplorrhini; Catarrhini; Hominidae; Homo	.	TRINITY_DN10477_c0_g1::TRINITY_DN10477_c0_g1_i1::g.179::m.179	244-927[+]	NLGNX_HUMAN^NLGNX_HUMAN^Q:10-228,H:28-242^38.393%ID^E:4.09e-37^RecName: Full=Neuroligin-4, X-linked;^Eukaryota; Metazoa; Chordata; Craniata; Vertebrata; Euteleostomi; Mammalia; Eutheria; Euarchontoglires; Primates; Haplorrhini; Catarrhini; Hominidae; Homo	PF00135.27^COesterase^Carboxylesterase family^28-228^E:4.2e-47	.	.	COG2272^Carboxylesterase	KEGG:hsa:57502`KO:K07378	GO:0030054^cellular_component^cell junction`GO:0009986^cellular_component^cell surface`GO:0030425^cellular_component^dendrite`GO:0060076^cellular_component^excitatory synapse`GO:0016021^cellular_component^integral component of membrane`GO:0005887^cellular_component^integral component of plasma membrane`GO:0005886^cellular_component^plasma membrane`GO:0014069^cellular_component^postsynaptic densit…	.	.	.
TRINITY_DN10478_c0_g1	TRINITY_DN10478_c0_g1_i1	DYLT1_RAT^DYLT1_RAT^Q:88-405,H:8-113^53.774%ID^E:8.53e-31^RecName: Full=Dynein light chain Tctex-type 1;^Eukaryota; Metazoa; Chordata; Craniata; Vertebrata; Euteleostomi; Mammalia; Eutheria; Euarchontoglires; Glires; Rodentia; Sciurognathi; Muroidea; Muridae; Murinae; Rattus	.	TRINITY_DN10478_c0_g1::TRINITY_DN10478_c0_g1_i1::g.181::m.181	1-414[+]	DYLT1_RAT^DYLT1_RAT^Q:30-135,H:8-113^53.774%ID^E:8.59e-42^RecName: Full=Dynein light chain Tctex-type 1;^Eukaryota; Metazoa; Chordata; Craniata; Vertebrata; Euteleostomi; Mammalia; Eutheria; Euarchontoglires; Glires; Rodentia; Sciurognathi; Muroidea; Muridae; Murinae; Rattus	PF03645.12^Tctex-1^Tctex-1 family^39-133^E:3.5e-26	.	.	ENOG4111NHR^dynein, light chain	KEGG:rno:83462`KO:K10420	GO:0005868^cellular_component^cytoplasmic dynein complex`GO:0005881^cellular_component^cytoplasmic microtubule`GO:0005794^cellular_component^Golgi apparatus`GO:0043657^cellular_component^host cell`GO:0099503^cellular_component^secretory vesicle`GO:0005819^cellular_component^spindle`GO:0003774^molecular_function^motor activity`GO:0051301^biological_process^cell division`GO:0000132^biological_proce…	.	.	.
TRINITY_DN10479_c0_g1	TRINITY_DN10479_c0_g1_i1	ADCY6_HUMAN^ADCY6_HUMAN^Q:4-351,H:1049-1164^65.517%ID^E:1.6e-48^RecName: Full=Adenylate cyclase type 6;^Eukaryota; Metazoa; Chordata; Craniata; Vertebrata; Euteleostomi; Mammalia; Eutheria; Euarchontoglires; Primates; Haplorrhini; Catarrhini; Hominidae; Homo	.	TRINITY_DN10479_c0_g1::TRINITY_DN10479_c0_g1_i1::g.182::m.182	1-777[+]	ADCY6_HUMAN^ADCY6_HUMAN^Q:2-117,H:1049-1164^65.517%ID^E:1.44e-48^RecName: Full=Adenylate cyclase type 6;^Eukaryota; Metazoa; Chordata; Craniata; Vertebrata; Euteleostomi; Mammalia; Eutheria; Euarchontoglires; Primates; Haplorrhini; Catarrhini; Hominidae; Homo	PF00211.19^Guanylate_cyc^Adenylate and Guanylate cyclase catalytic domain^6-117^E:8.7e-39	.	.	COG2114^Guanylate Cyclase	KEGG:hsa:112`KO:K08046	GO:0005929^cellular_component^cilium`GO:0008074^cellular_component^guanylate cyclase complex, soluble`GO:0016021^cellular_component^integral component of membrane`GO:0031226^cellular_component^intrinsic component of plasma membrane`GO:0016020^cellular_component^membrane`GO:0005886^cellular_component^plasma membrane`GO:0004016^molecular_function^adenylate cyclase activity`GO:0005524^molecular_func…	GO:0016849^molecular_function^phosphorus-oxygen lyase activity`GO:0009190^biological_process^cyclic nucleotide biosynthetic process`GO:0035556^biological_process^intracellular signal transduction	.	.
TRINITY_DN10479_c0_g2	TRINITY_DN10479_c0_g2_i1	ADCY5_MOUSE^ADCY5_MOUSE^Q:1834-458,H:377-852^52.727%ID^E:2.03e-146^RecName: Full=Adenylate cyclase type 5;^Eukaryota; Metazoa; Chordata; Craniata; Vertebrata; Euteleostomi; Mammalia; Eutheria; Euarchontoglires; Glires; Rodentia; Sciurognathi; Muroidea; Muridae; Murinae; Mus; Mus`ADCY5_MOUSE^ADCY5_MOUSE^Q:1660-1097,H:1043-1237^30.348%ID^E:1.77e-19^RecName: Full=Adenylate cyclase type 5;^Eukaryota;…	.	TRINITY_DN10479_c0_g2::TRINITY_DN10479_c0_g2_i1::g.184::m.184	2-1870[-]	ADCY5_MOUSE^ADCY5_MOUSE^Q:13-623,H:377-1038^45.058%ID^E:9.34e-169^RecName: Full=Adenylate cyclase type 5;^Eukaryota; Metazoa; Chordata; Craniata; Vertebrata; Euteleostomi; Mammalia; Eutheria; Euarchontoglires; Glires; Rodentia; Sciurognathi; Muroidea; Muridae; Murinae; Mus; Mus`ADCY5_MOUSE^ADCY5_MOUSE^Q:67-258,H:1039-1237^31.22%ID^E:1.05e-20^RecName: Full=Adenylate cyclase type 5;^Eukaryota; Meta…	PF16214.4^AC_N^Adenylyl cyclase N-terminal extracellular and transmembrane region^14-95^E:1.7e-28`PF00211.19^Guanylate_cyc^Adenylate and Guanylate cyclase catalytic domain^98-255^E:2.3e-57`PF06327.13^DUF1053^Domain of Unknown Function (DUF1053)^333-385^E:1.9e-11	.	ExpAA=136.43^PredHel=5^Topology=o13-35i387-409o414-436i457-479o515-537i	COG2114^Guanylate Cyclase	KEGG:mmu:224129`KO:K08045	GO:0005929^cellular_component^cilium`GO:0008074^cellular_component^guanylate cyclase complex, soluble`GO:0016021^cellular_component^integral component of membrane`GO:0045111^cellular_component^intermediate filament cytoskeleton`GO:0016020^cellular_component^membrane`GO:0005886^cellular_component^plasma membrane`GO:0004016^molecular_function^adenylate cyclase activity`GO:0008179^molecular_function…	GO:0016849^molecular_function^phosphorus-oxygen lyase activity`GO:0009190^biological_process^cyclic nucleotide biosynthetic process`GO:0035556^biological_process^intracellular signal transduction`GO:0004016^molecular_function^adenylate cyclase activity`GO:0006171^biological_process^cAMP biosynthetic process`GO:0005886^cellular_component^plasma membrane	.	.
TRINITY_DN1047_c0_g1	TRINITY_DN1047_c0_g1_i1	.	.	TRINITY_DN1047_c0_g1::TRINITY_DN1047_c0_g1_i1::g.185::m.185	139-927[+]	.	.	.	.	.	.	.	.	.	.
TRINITY_DN10480_c0_g1	TRINITY_DN10480_c0_g1_i1	.	.	.	.	.	.	.	.	.	.	.	.	.	.
TRINITY_DN10481_c0_g1	TRINITY_DN10481_c0_g1_i1	.	.	.	.	.	.	.	.	.	.	.	.	.	.
TRINITY_DN10482_c0_g1	TRINITY_DN10482_c0_g1_i1	YI31B_YEAST^YI31B_YEAST^Q:729-556,H:1114-1172^42.373%ID^E:9.53e-17^RecName: Full=Transposon Ty3-I Gag-Pol polyprotein;^Eukaryota; Fungi; Dikarya; Ascomycota; Saccharomycotina; Saccharomycetes; Saccharomycetales; Saccharomycetaceae; Saccharomyces`YI31B_YEAST^YI31B_YEAST^Q:521-126,H:1183-1321^23.741%ID^E:9.53e-17^RecName: Full=Transposon Ty3-I Gag-Pol polyprotein;^Eukaryota; Fungi; Dikarya; Ascomyc…	.	TRINITY_DN10482_c0_g1::TRINITY_DN10482_c0_g1_i1::g.186::m.186	544-915[-]	YI31B_YEAST^YI31B_YEAST^Q:63-120,H:1114-1172^42.373%ID^E:5.09e-09^RecName: Full=Transposon Ty3-I Gag-Pol polyprotein;^Eukaryota; Fungi; Dikarya; Ascomycota; Saccharomycotina; Saccharomycetes; Saccharomycetales; Saccharomycetaceae; Saccharomyces	.	.	.	.	KEGG:sce:YIL082W-A`KO:K07497	GO:0005737^cellular_component^cytoplasm`GO:0005634^cellular_component^nucleus`GO:0000943^cellular_component^retrotransposon nucleocapsid`GO:0004190^molecular_function^aspartic-type endopeptidase activity`GO:0005524^molecular_function^ATP binding`GO:0003677^molecular_function^DNA binding`GO:0003887^molecular_function^DNA-directed DNA polymerase activity`GO:0008233^molecular_function^peptidase acti…	.	.	.
TRINITY_DN10483_c0_g1	TRINITY_DN10483_c0_g1_i1	.	.	TRINITY_DN10483_c0_g1::TRINITY_DN10483_c0_g1_i1::g.188::m.188	211-678[+]	.	.	.	.	.	.	.	.	.	.
TRINITY_DN10483_c0_g1	TRINITY_DN10483_c0_g1_i1	.	.	TRINITY_DN10483_c0_g1::TRINITY_DN10483_c0_g1_i1::g.187::m.187	2-472[-]	.	.	.	.	.	.	.	.	.	.
TRINITY_DN10484_c0_g1	TRINITY_DN10484_c0_g1_i1	.	.	.	.	.	.	.	.	.	.	.	.	.	.
TRINITY_DN10484_c0_g1	TRINITY_DN10484_c0_g1_i2	.	.	.	.	.	.	.	.	.	.	.	.	.	.
TRINITY_DN10485_c0_g1	TRINITY_DN10485_c0_g1_i1	.	.	.	.	.	.	.	.	.	.	.	.	.	.
TRINITY_DN10486_c0_g1	TRINITY_DN10486_c0_g1_i1	.	.	.	.	.	.	.	.	.	.	.	.	.	.
TRINITY_DN10486_c0_g2	TRINITY_DN10486_c0_g2_i1	LIPP_MOUSE^LIPP_MOUSE^Q:48-875,H:41-339^31.908%ID^E:1.82e-34^RecName: Full=Pancreatic triacylglycerol lipase;^Eukaryota; Metazoa; Chordata; Craniata; Vertebrata; Euteleostomi; Mammalia; Eutheria; Euarchontoglires; Glires; Rodentia; Sciurognathi; Muroidea; Muridae; Murinae; Mus; Mus	.	TRINITY_DN10486_c0_g2::TRINITY_DN10486_c0_g2_i1::g.189::m.189	3-884[+]	LIPP_MOUSE^LIPP_MOUSE^Q:16-291,H:41-339^32.237%ID^E:3.93e-39^RecName: Full=Pancreatic triacylglycerol lipase;^Eukaryota; Metazoa; Chordata; Craniata; Vertebrata; Euteleostomi; Mammalia; Eutheria; Euarchontoglires; Glires; Rodentia; Sciurognathi; Muroidea; Muridae; Murinae; Mus; Mus	PF00151.18^Lipase^Lipase^21-265^E:2.5e-52	.	.	ENOG410Y92X^pancreatic	KEGG:mmu:69060`KO:K14073	GO:0005576^cellular_component^extracellular region`GO:0046872^molecular_function^metal ion binding`GO:0004806^molecular_function^triglyceride lipase activity`GO:0030299^biological_process^intestinal cholesterol absorption`GO:0016042^biological_process^lipid catabolic process`GO:0061365^biological_process^positive regulation of triglyceride lipase activity	.	.	.
TRINITY_DN10487_c0_g1	TRINITY_DN10487_c0_g1_i1	ACH1_MANSE^ACH1_MANSE^Q:1792-386,H:24-505^93.154%ID^E:0^RecName: Full=Acetylcholine receptor subunit alpha-like;^Eukaryota; Metazoa; Ecdysozoa; Arthropoda; Hexapoda; Insecta; Pterygota; Neoptera; Holometabola; Lepidoptera; Glossata; Ditrysia; Bombycoidea; Sphingidae; Sphinginae; Sphingini; Manduca	.	TRINITY_DN10487_c0_g1::TRINITY_DN10487_c0_g1_i1::g.190::m.190	350-1882[-]	ACH1_MANSE^ACH1_MANSE^Q:24-503,H:17-509^92.495%ID^E:0^RecName: Full=Acetylcholine receptor subunit alpha-like;^Eukaryota; Metazoa; Ecdysozoa; Arthropoda; Hexapoda; Insecta; Pterygota; Neoptera; Holometabola; Lepidoptera; Glossata; Ditrysia; Bombycoidea; Sphingidae; Sphinginae; Sphingini; Manduca	PF02931.22^Neur_chan_LBD^Neurotransmitter-gated ion-channel ligand binding domain^33-247^E:4.4e-80`PF02932.15^Neur_chan_memb^Neurotransmitter-gated ion-channel transmembrane region^254-476^E:3e-72	.	ExpAA=99.70^PredHel=4^Topology=o249-271i278-300o313-335i460-482o	.	.	GO:0030054^cellular_component^cell junction`GO:0016021^cellular_component^integral component of membrane`GO:0045211^cellular_component^postsynaptic membrane`GO:0022848^molecular_function^acetylcholine-gated cation-selective channel activity	GO:0005230^molecular_function^extracellular ligand-gated ion channel activity`GO:0006811^biological_process^ion transport`GO:0016021^cellular_component^integral component of membrane	.	.
TRINITY_DN10487_c0_g1	TRINITY_DN10487_c0_g1_i1	ACH1_MANSE^ACH1_MANSE^Q:1792-386,H:24-505^93.154%ID^E:0^RecName: Full=Acetylcholine receptor subunit alpha-like;^Eukaryota; Metazoa; Ecdysozoa; Arthropoda; Hexapoda; Insecta; Pterygota; Neoptera; Holometabola; Lepidoptera; Glossata; Ditrysia; Bombycoidea; Sphingidae; Sphinginae; Sphingini; Manduca	.	TRINITY_DN10487_c0_g1::TRINITY_DN10487_c0_g1_i1::g.192::m.192	193-528[-]	.	.	.	.	.	.	.	.	.	.
TRINITY_DN10487_c0_g1	TRINITY_DN10487_c0_g1_i3	ACH1_MANSE^ACH1_MANSE^Q:526-158,H:24-146^100%ID^E:4.36e-82^RecName: Full=Acetylcholine receptor subunit alpha-like;^Eukaryota; Metazoa; Ecdysozoa; Arthropoda; Hexapoda; Insecta; Pterygota; Neoptera; Holometabola; Lepidoptera; Glossata; Ditrysia; Bombycoidea; Sphingidae; Sphinginae; Sphingini; Manduca	.	TRINITY_DN10487_c0_g1::TRINITY_DN10487_c0_g1_i3::g.194::m.194	143-616[-]	ACH1_MANSE^ACH1_MANSE^Q:24-156,H:17-149^97.744%ID^E:1.15e-89^RecName: Full=Acetylcholine receptor subunit alpha-like;^Eukaryota; Metazoa; Ecdysozoa; Arthropoda; Hexapoda; Insecta; Pterygota; Neoptera; Holometabola; Lepidoptera; Glossata; Ditrysia; Bombycoidea; Sphingidae; Sphinginae; Sphingini; Manduca	PF02931.22^Neur_chan_LBD^Neurotransmitter-gated ion-channel ligand binding domain^33-155^E:1.1e-45	.	.	.	.	GO:0030054^cellular_component^cell junction`GO:0016021^cellular_component^integral component of membrane`GO:0045211^cellular_component^postsynaptic membrane`GO:0022848^molecular_function^acetylcholine-gated cation-selective channel activity	GO:0005230^molecular_function^extracellular ligand-gated ion channel activity`GO:0006811^biological_process^ion transport`GO:0016021^cellular_component^integral component of membrane	.	.
TRINITY_DN10488_c0_g1	TRINITY_DN10488_c0_g1_i1	.	.	TRINITY_DN10488_c0_g1::TRINITY_DN10488_c0_g1_i1::g.195::m.195	127-888[+]	.	PF07898.12^DUF1676^Protein of unknown function (DUF1676)^37-225^E:2.9e-16	.	ExpAA=32.93^PredHel=2^Topology=i181-203o213-230i	.	.	.	.	.	.
TRINITY_DN10489_c0_g1	TRINITY_DN10489_c0_g1_i1	.	.	.	.	.	.	.	.	.	.	.	.	.	.
TRINITY_DN1048_c0_g1	TRINITY_DN1048_c0_g1_i1	.	.	.	.	.	.	.	.	.	.	.	.	.	.
TRINITY_DN1048_c1_g1	TRINITY_DN1048_c1_g1_i1	.	.	.	.	.	.	.	.	.	.	.	.	.	.
TRINITY_DN10490_c0_g1	TRINITY_DN10490_c0_g1_i1	GSTT1_MANSE^GSTT1_MANSE^Q:23-628,H:1-204^43.415%ID^E:3.65e-48^RecName: Full=Glutathione S-transferase 1;^Eukaryota; Metazoa; Ecdysozoa; Arthropoda; Hexapoda; Insecta; Pterygota; Neoptera; Holometabola; Lepidoptera; Glossata; Ditrysia; Bombycoidea; Sphingidae; Sphinginae; Sphingini; Manduca	.	TRINITY_DN10490_c0_g1::TRINITY_DN10490_c0_g1_i1::g.197::m.197	23-667[+]	GSTT1_MANSE^GSTT1_MANSE^Q:1-202,H:1-204^43.415%ID^E:1.32e-48^RecName: Full=Glutathione S-transferase 1;^Eukaryota; Metazoa; Ecdysozoa; Arthropoda; Hexapoda; Insecta; Pterygota; Neoptera; Holometabola; Lepidoptera; Glossata; Ditrysia; Bombycoidea; Sphingidae; Sphinginae; Sphingini; Manduca	PF13417.5^GST_N_3^Glutathione S-transferase, N-terminal domain^8-80^E:3.4e-12`PF13409.5^GST_N_2^Glutathione S-transferase, N-terminal domain^11-76^E:1.5e-08`PF02798.19^GST_N^Glutathione S-transferase, N-terminal domain^16-75^E:2.3e-11`PF14497.5^GST_C_3^Glutathione S-transferase, C-terminal domain^136-192^E:2.9e-06`PF00043.24^GST_C^Glutathione S-transferase, C-terminal domain^136-189^E:4.6e-05	.	.	.	.	GO:0004364^molecular_function^glutathione transferase activity	GO:0005515^molecular_function^protein binding	.	.
TRINITY_DN10491_c0_g1	TRINITY_DN10491_c0_g1_i1	.	.	TRINITY_DN10491_c0_g1::TRINITY_DN10491_c0_g1_i1::g.198::m.198	127-894[+]	.	.	.	.	.	.	.	.	.	.
TRINITY_DN10492_c0_g1	TRINITY_DN10492_c0_g1_i1	.	.	.	.	.	.	.	.	.	.	.	.	.	.
TRINITY_DN10493_c0_g1	TRINITY_DN10493_c0_g1_i1	.	.	TRINITY_DN10493_c0_g1::TRINITY_DN10493_c0_g1_i1::g.199::m.199	2-571[+]	.	PF01091.17^PTN_MK_C^PTN/MK heparin-binding protein family, C-terminal domain^82-126^E:7.3e-14`PF01091.17^PTN_MK_C^PTN/MK heparin-binding protein family, C-terminal domain^127-185^E:1.4e-13	.	.	.	.	.	GO:0008083^molecular_function^growth factor activity	.	.
TRINITY_DN10493_c0_g1	TRINITY_DN10493_c0_g1_i2	.	.	.	.	.	.	.	.	.	.	.	.	.	.
TRINITY_DN10494_c0_g1	TRINITY_DN10494_c0_g1_i1	.	.	.	.	.	.	.	.	.	.	.	.	.	.
TRINITY_DN10494_c0_g1	TRINITY_DN10494_c0_g1_i2	.	.	.	.	.	.	.	.	.	.	.	.	.	.
TRINITY_DN10494_c1_g1	TRINITY_DN10494_c1_g1_i1	.	.	.	.	.	.	.	.	.	.	.	.	.	.
TRINITY_DN10495_c0_g1	TRINITY_DN10495_c0_g1_i1	ZNRF2_HUMAN^ZNRF2_HUMAN^Q:166-2,H:158-212^65.455%ID^E:1.89e-18^RecName: Full=E3 ubiquitin-protein ligase ZNRF2;^Eukaryota; Metazoa; Chordata; Craniata; Vertebrata; Euteleostomi; Mammalia; Eutheria; Euarchontoglires; Primates; Haplorrhini; Catarrhini; Hominidae; Homo	.	.	.	.	.	.	.	ENOG4111V18^zinc and ring finger	KEGG:hsa:223082`KO:K10694	GO:0030054^cellular_component^cell junction`GO:0005737^cellular_component^cytoplasm`GO:0030659^cellular_component^cytoplasmic vesicle membrane`GO:0005829^cellular_component^cytosol`GO:0010008^cellular_component^endosome membrane`GO:0005765^cellular_component^lysosomal membrane`GO:0005886^cellular_component^plasma membrane`GO:0042734^cellular_component^presynaptic membrane`GO:0043234^cellular_comp…	.	.	.
TRINITY_DN10495_c0_g1	TRINITY_DN10495_c0_g1_i2	ZNRF1_XENTR^ZNRF1_XENTR^Q:181-2,H:106-165^60%ID^E:1e-20^RecName: Full=E3 ubiquitin-protein ligase ZNRF1;^Eukaryota; Metazoa; Chordata; Craniata; Vertebrata; Euteleostomi; Amphibia; Batrachia; Anura; Pipoidea; Pipidae; Xenopodinae; Xenopus; Silurana	.	TRINITY_DN10495_c0_g1::TRINITY_DN10495_c0_g1_i2::g.200::m.200	26-388[-]	ZNRF1_XENTR^ZNRF1_XENTR^Q:40-120,H:71-156^44.186%ID^E:9.9e-18^RecName: Full=E3 ubiquitin-protein ligase ZNRF1;^Eukaryota; Metazoa; Chordata; Craniata; Vertebrata; Euteleostomi; Amphibia; Batrachia; Anura; Pipoidea; Pipidae; Xenopodinae; Xenopus; Silurana	.	.	.	ENOG4111V18^zinc and ring finger	KEGG:xtr:549731`KO:K10694	GO:0005768^cellular_component^endosome`GO:0005764^cellular_component^lysosome`GO:0016020^cellular_component^membrane`GO:0061630^molecular_function^ubiquitin protein ligase activity`GO:0004842^molecular_function^ubiquitin-protein transferase activity`GO:0008270^molecular_function^zinc ion binding`GO:0043161^biological_process^proteasome-mediated ubiquitin-dependent protein catabolic process`GO:007…	.	.	.
TRINITY_DN10496_c0_g1	TRINITY_DN10496_c0_g1_i1	.	.	.	.	.	.	.	.	.	.	.	.	.	.
TRINITY_DN10496_c0_g1	TRINITY_DN10496_c0_g1_i2	.	.	.	.	.	.	.	.	.	.	.	.	.	.
TRINITY_DN10496_c0_g2	TRINITY_DN10496_c0_g2_i1	H33_XENTR^H33_XENTR^Q:171-569,H:1-133^100%ID^E:2.93e-92^RecName: Full=Histone H3.3;^Eukaryota; Metazoa; Chordata; Craniata; Vertebrata; Euteleostomi; Amphibia; Batrachia; Anura; Pipoidea; Pipidae; Xenopodinae; Xenopus; Silurana	.	TRINITY_DN10496_c0_g2::TRINITY_DN10496_c0_g2_i1::g.201::m.201	171-569[+]	H33_XENTR^H33_XENTR^Q:1-133,H:1-133^100%ID^E:2.77e-93^RecName: Full=Histone H3.3;^Eukaryota; Metazoa; Chordata; Craniata; Vertebrata; Euteleostomi; Amphibia; Batrachia; Anura; Pipoidea; Pipidae; Xenopodinae; Xenopus; Silurana	PF00125.23^Histone^Core histone H2A/H2B/H3/H4^1-132^E:7.3e-54	.	.	COG2036^Core component of nucleosome. Nucleosomes wrap and compact DNA into chromatin, limiting DNA accessibility to the cellular machineries which require DNA as a template. Histones thereby play a central role in transcription regulation, DNA repair, DNA replication and chromosomal stability. DNA accessibility is regulated via a complex set of post-translational modifications of histones, also …	KEGG:xtr:100038101`KEGG:xtr:394622`KEGG:xtr:448680`KO:K11253	GO:0000786^cellular_component^nucleosome`GO:0005634^cellular_component^nucleus`GO:0003677^molecular_function^DNA binding	GO:0003677^molecular_function^DNA binding	.	.
TRINITY_DN10497_c0_g1	TRINITY_DN10497_c0_g1_i1	SMC1_SCHPO^SMC1_SCHPO^Q:155-826,H:471-699^27.948%ID^E:9.81e-22^RecName: Full=Structural maintenance of chromosomes protein 1;^Eukaryota; Fungi; Dikarya; Ascomycota; Taphrinomycotina; Schizosaccharomycetes; Schizosaccharomycetales; Schizosaccharomycetaceae; Schizosaccharomyces	.	TRINITY_DN10497_c0_g1::TRINITY_DN10497_c0_g1_i1::g.203::m.203	2-895[+]	SMC1_YEAST^SMC1_YEAST^Q:22-257,H:444-686^30.453%ID^E:3.5e-25^RecName: Full=Structural maintenance of chromosomes protein 1;^Eukaryota; Fungi; Dikarya; Ascomycota; Saccharomycotina; Saccharomycetes; Saccharomycetales; Saccharomycetaceae; Saccharomyces	PF06470.12^SMC_hinge^SMC proteins Flexible Hinge Domain^101-214^E:4.6e-22	.	.	.	KEGG:sce:YFL008W`KO:K06636	GO:0034990^cellular_component^nuclear mitotic cohesin complex`GO:0003680^molecular_function^AT DNA binding`GO:0005524^molecular_function^ATP binding`GO:0016887^molecular_function^ATPase activity`GO:0003682^molecular_function^chromatin binding`GO:0000217^molecular_function^DNA secondary structure binding`GO:0003690^molecular_function^double-stranded DNA binding`GO:0042802^molecular_function^identi…	GO:0005515^molecular_function^protein binding`GO:0005524^molecular_function^ATP binding`GO:0051276^biological_process^chromosome organization`GO:0005694^cellular_component^chromosome	.	.
TRINITY_DN10498_c10_g1	TRINITY_DN10498_c10_g1_i1	.	.	.	.	.	.	.	.	.	.	.	.	.	.
TRINITY_DN10498_c11_g1	TRINITY_DN10498_c11_g1_i1	.	.	.	.	.	.	.	.	.	.	.	.	.	.
TRINITY_DN10498_c13_g1	TRINITY_DN10498_c13_g1_i1	.	.	.	.	.	.	.	.	.	.	.	.	.	.
TRINITY_DN10498_c14_g1	TRINITY_DN10498_c14_g1_i1	.	.	.	.	.	.	.	.	.	.	.	.	.	.
TRINITY_DN10498_c15_g1	TRINITY_DN10498_c15_g1_i1	.	.	.	.	.	.	.	.	.	.	.	.	.	.
TRINITY_DN10498_c17_g1	TRINITY_DN10498_c17_g1_i1	.	.	.	.	.	.	.	.	.	.	.	.	.	.
TRINITY_DN10498_c18_g1	TRINITY_DN10498_c18_g1_i1	.	.	.	.	.	.	.	.	.	.	.	.	.	.
TRINITY_DN10498_c19_g1	TRINITY_DN10498_c19_g1_i1	.	.	.	.	.	.	.	.	.	.	.	.	.	.
TRINITY_DN10498_c20_g1	TRINITY_DN10498_c20_g1_i1	.	.	.	.	.	.	.	.	.	.	.	.	.	.
TRINITY_DN10498_c21_g1	TRINITY_DN10498_c21_g1_i1	.	.	.	.	.	.	.	.	.	.	.	.	.	.
TRINITY_DN10498_c24_g1	TRINITY_DN10498_c24_g1_i1	.	.	.	.	.	.	.	.	.	.	.	.	.	.
TRINITY_DN10498_c25_g1	TRINITY_DN10498_c25_g1_i1	.	.	.	.	.	.	.	.	.	.	.	.	.	.
TRINITY_DN10498_c26_g1	TRINITY_DN10498_c26_g1_i1	.	.	.	.	.	.	.	.	.	.	.	.	.	.
TRINITY_DN10498_c27_g1	TRINITY_DN10498_c27_g1_i1	.	.	.	.	.	.	.	.	.	.	.	.	.	.
TRINITY_DN10498_c28_g1	TRINITY_DN10498_c28_g1_i1	.	.	.	.	.	.	.	.	.	.	.	.	.	.
TRINITY_DN10498_c29_g1	TRINITY_DN10498_c29_g1_i1	.	.	.	.	.	.	.	.	.	.	.	.	.	.
TRINITY_DN10498_c2_g1	TRINITY_DN10498_c2_g1_i1	.	.	.	.	.	.	.	.	.	.	.	.	.	.
TRINITY_DN10498_c30_g1	TRINITY_DN10498_c30_g1_i1	.	.	.	.	.	.	.	.	.	.	.	.	.	.
TRINITY_DN10498_c31_g1	TRINITY_DN10498_c31_g1_i1	.	.	.	.	.	.	.	.	.	.	.	.	.	.
TRINITY_DN10498_c33_g1	TRINITY_DN10498_c33_g1_i1	.	.	.	.	.	.	.	.	.	.	.	.	.	.
TRINITY_DN10498_c35_g1	TRINITY_DN10498_c35_g1_i1	.	.	.	.	.	.	.	.	.	.	.	.	.	.
TRINITY_DN10498_c36_g1	TRINITY_DN10498_c36_g1_i1	.	.	.	.	.	.	.	.	.	.	.	.	.	.
TRINITY_DN10498_c37_g1	TRINITY_DN10498_c37_g1_i1	.	.	.	.	.	.	.	.	.	.	.	.	.	.
TRINITY_DN10498_c38_g1	TRINITY_DN10498_c38_g1_i1	.	.	.	.	.	.	.	.	.	.	.	.	.	.
TRINITY_DN10498_c39_g1	TRINITY_DN10498_c39_g1_i1	.	.	TRINITY_DN10498_c39_g1::TRINITY_DN10498_c39_g1_i1::g.205::m.205	2-391[+]	.	.	.	ExpAA=79.21^PredHel=4^Topology=i5-27o32-51i58-80o95-117i	.	.	.	.	.	.
TRINITY_DN10498_c41_g1	TRINITY_DN10498_c41_g1_i1	.	.	.	.	.	.	.	.	.	.	.	.	.	.
TRINITY_DN10498_c42_g1	TRINITY_DN10498_c42_g1_i1	.	.	.	.	.	.	.	.	.	.	.	.	.	.
TRINITY_DN10498_c43_g1	TRINITY_DN10498_c43_g1_i1	.	.	.	.	.	.	.	.	.	.	.	.	.	.
TRINITY_DN10498_c44_g1	TRINITY_DN10498_c44_g1_i1	.	.	.	.	.	.	.	.	.	.	.	.	.	.
TRINITY_DN10498_c46_g1	TRINITY_DN10498_c46_g1_i1	.	.	.	.	.	.	.	.	.	.	.	.	.	.
TRINITY_DN10498_c47_g1	TRINITY_DN10498_c47_g1_i1	.	.	.	.	.	.	.	.	.	.	.	.	.	.
TRINITY_DN10498_c48_g1	TRINITY_DN10498_c48_g1_i1	.	.	.	.	.	.	.	.	.	.	.	.	.	.
TRINITY_DN10498_c49_g1	TRINITY_DN10498_c49_g1_i1	.	.	.	.	.	.	.	.	.	.	.	.	.	.
TRINITY_DN10498_c50_g1	TRINITY_DN10498_c50_g1_i1	.	.	.	.	.	.	.	.	.	.	.	.	.	.
TRINITY_DN10498_c51_g1	TRINITY_DN10498_c51_g1_i1	.	.	.	.	.	.	.	.	.	.	.	.	.	.
TRINITY_DN10498_c52_g1	TRINITY_DN10498_c52_g1_i1	.	.	.	.	.	.	.	.	.	.	.	.	.	.
TRINITY_DN10498_c53_g1	TRINITY_DN10498_c53_g1_i1	.	.	.	.	.	.	.	.	.	.	.	.	.	.
TRINITY_DN10498_c54_g1	TRINITY_DN10498_c54_g1_i1	.	.	.	.	.	.	.	.	.	.	.	.	.	.
TRINITY_DN10498_c55_g1	TRINITY_DN10498_c55_g1_i1	.	.	.	.	.	.	.	.	.	.	.	.	.	.
TRINITY_DN10498_c56_g1	TRINITY_DN10498_c56_g1_i1	.	.	.	.	.	.	.	.	.	.	.	.	.	.
TRINITY_DN10498_c57_g1	TRINITY_DN10498_c57_g1_i1	.	.	.	.	.	.	.	.	.	.	.	.	.	.
TRINITY_DN10498_c6_g1	TRINITY_DN10498_c6_g1_i1	.	.	.	.	.	.	.	.	.	.	.	.	.	.
TRINITY_DN10498_c6_g2	TRINITY_DN10498_c6_g2_i1	.	.	.	.	.	.	.	.	.	.	.	.	.	.
TRINITY_DN10498_c7_g1	TRINITY_DN10498_c7_g1_i1	.	.	.	.	.	.	.	.	.	.	.	.	.	.
TRINITY_DN10498_c7_g2	TRINITY_DN10498_c7_g2_i1	.	.	.	.	.	.	.	.	.	.	.	.	.	.
TRINITY_DN10498_c8_g1	TRINITY_DN10498_c8_g1_i1	.	.	.	.	.	.	.	.	.	.	.	.	.	.
TRINITY_DN10498_c8_g2	TRINITY_DN10498_c8_g2_i1	.	.	.	.	.	.	.	.	.	.	.	.	.	.
TRINITY_DN10498_c8_g3	TRINITY_DN10498_c8_g3_i1	.	.	.	.	.	.	.	.	.	.	.	.	.	.
TRINITY_DN10498_c8_g4	TRINITY_DN10498_c8_g4_i1	.	.	.	.	.	.	.	.	.	.	.	.	.	.
TRINITY_DN10498_c8_g5	TRINITY_DN10498_c8_g5_i1	.	.	.	.	.	.	.	.	.	.	.	.	.	.
TRINITY_DN10498_c8_g6	TRINITY_DN10498_c8_g6_i1	.	.	.	.	.	.	.	.	.	.	.	.	.	.
TRINITY_DN10498_c9_g1	TRINITY_DN10498_c9_g1_i18	.	.	.	.	.	.	.	.	.	.	.	.	.	.
TRINITY_DN10498_c9_g1	TRINITY_DN10498_c9_g1_i39	.	.	.	.	.	.	.	.	.	.	.	.	.	.
TRINITY_DN10498_c9_g1	TRINITY_DN10498_c9_g1_i42	.	.	TRINITY_DN10498_c9_g1::TRINITY_DN10498_c9_g1_i42::g.206::m.206	2-313[+]	.	.	.	ExpAA=44.81^PredHel=2^Topology=o41-63i76-98o	.	.	.	.	.	.
TRINITY_DN10498_c9_g1	TRINITY_DN10498_c9_g1_i43	.	.	TRINITY_DN10498_c9_g1::TRINITY_DN10498_c9_g1_i43::g.207::m.207	1-327[+]	.	.	.	ExpAA=65.70^PredHel=3^Topology=i7-29o44-66i79-101o	.	.	.	.	.	.
TRINITY_DN10498_c9_g1	TRINITY_DN10498_c9_g1_i43	.	.	TRINITY_DN10498_c9_g1::TRINITY_DN10498_c9_g1_i43::g.208::m.208	2-328[+]	.	.	.	ExpAA=43.11^PredHel=2^Topology=i30-52o67-89i	.	.	.	.	.	.
TRINITY_DN10498_c9_g1	TRINITY_DN10498_c9_g1_i48	.	.	.	.	.	.	.	.	.	.	.	.	.	.
TRINITY_DN10498_c9_g1	TRINITY_DN10498_c9_g1_i49	.	.	TRINITY_DN10498_c9_g1::TRINITY_DN10498_c9_g1_i49::g.210::m.210	2-328[+]	.	.	.	ExpAA=43.57^PredHel=2^Topology=i32-54o69-91i	.	.	.	.	.	.
TRINITY_DN10498_c9_g1	TRINITY_DN10498_c9_g1_i49	.	.	TRINITY_DN10498_c9_g1::TRINITY_DN10498_c9_g1_i49::g.209::m.209	1-327[+]	.	.	.	ExpAA=66.38^PredHel=3^Topology=i7-29o44-66i79-101o	.	.	.	.	.	.
TRINITY_DN10498_c9_g1	TRINITY_DN10498_c9_g1_i53	.	.	.	.	.	.	.	.	.	.	.	.	.	.
TRINITY_DN10498_c9_g1	TRINITY_DN10498_c9_g1_i57	.	.	.	.	.	.	.	.	.	.	.	.	.	.
TRINITY_DN10498_c9_g1	TRINITY_DN10498_c9_g1_i63	.	.	TRINITY_DN10498_c9_g1::TRINITY_DN10498_c9_g1_i63::g.211::m.211	1-321[+]	.	.	.	ExpAA=51.57^PredHel=2^Topology=i21-43o58-80i	.	.	.	.	.	.
TRINITY_DN10498_c9_g1	TRINITY_DN10498_c9_g1_i63	.	.	TRINITY_DN10498_c9_g1::TRINITY_DN10498_c9_g1_i63::g.212::m.212	2-322[+]	.	.	.	ExpAA=65.73^PredHel=3^Topology=i13-35o50-72i79-101o	.	.	.	.	.	.
TRINITY_DN10498_c9_g1	TRINITY_DN10498_c9_g1_i63	.	.	TRINITY_DN10498_c9_g1::TRINITY_DN10498_c9_g1_i63::g.213::m.213	3-323[+]	.	.	.	ExpAA=63.41^PredHel=3^Topology=i5-27o37-59i71-93o	.	.	.	.	.	.
TRINITY_DN10498_c9_g1	TRINITY_DN10498_c9_g1_i70	.	.	TRINITY_DN10498_c9_g1::TRINITY_DN10498_c9_g1_i70::g.215::m.215	2-301[+]	.	.	.	ExpAA=61.05^PredHel=3^Topology=i12-31o46-68i81-98o	.	.	.	.	.	.
TRINITY_DN10498_c9_g1	TRINITY_DN10498_c9_g1_i70	.	.	TRINITY_DN10498_c9_g1::TRINITY_DN10498_c9_g1_i70::g.214::m.214	1-300[+]	.	.	.	ExpAA=43.23^PredHel=2^Topology=i21-43o58-80i	.	.	.	.	.	.
TRINITY_DN10498_c9_g1	TRINITY_DN10498_c9_g1_i73	.	.	TRINITY_DN10498_c9_g1::TRINITY_DN10498_c9_g1_i73::g.217::m.217	1-306[+]	.	.	.	ExpAA=39.90^PredHel=2^Topology=i49-71o81-100i	.	.	.	.	.	.
TRINITY_DN10498_c9_g1	TRINITY_DN10498_c9_g1_i80	.	.	.	.	.	.	.	.	.	.	.	.	.	.
TRINITY_DN10498_c9_g1	TRINITY_DN10498_c9_g1_i9	.	.	TRINITY_DN10498_c9_g1::TRINITY_DN10498_c9_g1_i9::g.218::m.218	1-327[+]	.	.	.	ExpAA=66.62^PredHel=3^Topology=i12-34o49-71i84-106o	.	.	.	.	.	.
TRINITY_DN10498_c9_g2	TRINITY_DN10498_c9_g2_i1	.	.	.	.	.	.	.	.	.	.	.	.	.	.
TRINITY_DN10498_c9_g3	TRINITY_DN10498_c9_g3_i1	.	.	.	.	.	.	.	.	.	.	.	.	.	.
TRINITY_DN10498_c9_g4	TRINITY_DN10498_c9_g4_i1	.	.	.	.	.	.	.	.	.	.	.	.	.	.
TRINITY_DN10499_c0_g1	TRINITY_DN10499_c0_g1_i1_2	.	.	.	.	.	.	.	.	.	.	.	.	.	.
TRINITY_DN1049_c0_g1	TRINITY_DN1049_c0_g1_i1	.	.	.	.	.	.	.	.	.	.	.	.	.	.
TRINITY_DN10500_c0_g1	TRINITY_DN10500_c0_g1_i1	.	.	.	.	.	.	.	.	.	.	.	.	.	.
TRINITY_DN10501_c0_g1	TRINITY_DN10501_c0_g1_i1	.	.	.	.	.	.	.	.	.	.	.	.	.	.
TRINITY_DN10501_c0_g1	TRINITY_DN10501_c0_g1_i2	.	.	.	.	.	.	.	.	.	.	.	.	.	.
TRINITY_DN10502_c0_g1	TRINITY_DN10502_c0_g1_i1	.	.	.	.	.	.	.	.	.	.	.	.	.	.
TRINITY_DN10503_c0_g1	TRINITY_DN10503_c0_g1_i1	.	.	.	.	.	.	.	.	.	.	.	.	.	.
TRINITY_DN10504_c0_g1	TRINITY_DN10504_c0_g1_i1	.	.	.	.	.	.	.	.	.	.	.	.	.	.
TRINITY_DN10505_c0_g1	TRINITY_DN10505_c0_g1_i1	MECR_DROME^MECR_DROME^Q:368-1375,H:21-356^51.632%ID^E:2.07e-105^RecName: Full=Enoyl-[acyl-carrier-protein] reductase, mitochondrial;^Eukaryota; Metazoa; Ecdysozoa; Arthropoda; Hexapoda; Insecta; Pterygota; Neoptera; Holometabola; Diptera; Brachycera; Muscomorpha; Ephydroidea; Drosophilidae; Drosophila; Sophophora	.	TRINITY_DN10505_c0_g1::TRINITY_DN10505_c0_g1_i1::g.221::m.221	278-1378[+]	MECR_DROME^MECR_DROME^Q:31-366,H:21-356^51.632%ID^E:4.22e-112^RecName: Full=Enoyl-[acyl-carrier-protein] reductase, mitochondrial;^Eukaryota; Metazoa; Ecdysozoa; Arthropoda; Hexapoda; Insecta; Pterygota; Neoptera; Holometabola; Diptera; Brachycera; Muscomorpha; Ephydroidea; Drosophilidae; Drosophila; Sophophora	PF08240.11^ADH_N^Alcohol dehydrogenase GroES-like domain^61-122^E:7.7e-11`PF00107.25^ADH_zinc_N^Zinc-binding dehydrogenase^188-304^E:1.4e-15	.	.	COG0604^alcohol dehydrogenase	KEGG:dme:Dmel_CG16935`KO:K07512	GO:0005875^cellular_component^microtubule associated complex`GO:0005739^cellular_component^mitochondrion`GO:0019166^molecular_function^trans-2-enoyl-CoA reductase (NADPH) activity`GO:0006633^biological_process^fatty acid biosynthetic process`GO:0006631^biological_process^fatty acid metabolic process	GO:0055114^biological_process^oxidation-reduction process	.	.
TRINITY_DN10506_c0_g1	TRINITY_DN10506_c0_g1_i1	SUN5_HUMAN^SUN5_HUMAN^Q:30-251,H:224-301^36.25%ID^E:7.44e-08^RecName: Full=SUN domain-containing protein 5;^Eukaryota; Metazoa; Chordata; Craniata; Vertebrata; Euteleostomi; Mammalia; Eutheria; Euarchontoglires; Primates; Haplorrhini; Catarrhini; Hominidae; Homo	.	.	.	.	.	.	.	ENOG410YM6S^nuclear matrix anchoring at nuclear membrane	KEGG:hsa:140732	GO:0016021^cellular_component^integral component of membrane`GO:0005635^cellular_component^nuclear envelope`GO:0005637^cellular_component^nuclear inner membrane`GO:0030154^biological_process^cell differentiation`GO:0090286^biological_process^cytoskeletal anchoring at nuclear membrane`GO:0006998^biological_process^nuclear envelope organization`GO:0007283^biological_process^spermatogenesis	.	.	.
TRINITY_DN10506_c0_g1	TRINITY_DN10506_c0_g1_i2	.	.	.	.	.	.	.	.	.	.	.	.	.	.
TRINITY_DN10506_c0_g1	TRINITY_DN10506_c0_g1_i3	.	.	.	.	.	.	.	.	.	.	.	.	.	.
TRINITY_DN10507_c11_g1	TRINITY_DN10507_c11_g1_i1	.	.	.	.	.	.	.	.	.	.	.	.	.	.
TRINITY_DN10507_c13_g1	TRINITY_DN10507_c13_g1_i1	.	.	.	.	.	.	.	.	.	.	.	.	.	.
TRINITY_DN10507_c15_g1	TRINITY_DN10507_c15_g1_i1	ARYB_MANSE^ARYB_MANSE^Q:199-26,H:232-289^60.345%ID^E:1.15e-19^RecName: Full=Arylphorin subunit beta;^Eukaryota; Metazoa; Ecdysozoa; Arthropoda; Hexapoda; Insecta; Pterygota; Neoptera; Holometabola; Lepidoptera; Glossata; Ditrysia; Bombycoidea; Sphingidae; Sphinginae; Sphingini; Manduca	.	.	.	.	.	.	.	.	.	GO:0005615^cellular_component^extracellular space`GO:0045735^molecular_function^nutrient reservoir activity	.	.	.
TRINITY_DN10507_c2_g1	TRINITY_DN10507_c2_g1_i1	.	.	.	.	.	.	.	.	.	.	.	.	.	.
TRINITY_DN10507_c2_g2	TRINITY_DN10507_c2_g2_i1	TCTP_BOMMO^TCTP_BOMMO^Q:620-105,H:1-172^96.512%ID^E:1.66e-119^RecName: Full=Translationally-controlled tumor protein homolog;^Eukaryota; Metazoa; Ecdysozoa; Arthropoda; Hexapoda; Insecta; Pterygota; Neoptera; Holometabola; Lepidoptera; Glossata; Ditrysia; Bombycoidea; Bombycidae; Bombycinae; Bombyx	.	TRINITY_DN10507_c2_g2::TRINITY_DN10507_c2_g2_i1::g.222::m.222	102-620[-]	TCTP_BOMMO^TCTP_BOMMO^Q:1-172,H:1-172^96.512%ID^E:1.11e-120^RecName: Full=Translationally-controlled tumor protein homolog;^Eukaryota; Metazoa; Ecdysozoa; Arthropoda; Hexapoda; Insecta; Pterygota; Neoptera; Holometabola; Lepidoptera; Glossata; Ditrysia; Bombycoidea; Bombycidae; Bombycinae; Bombyx	PF00838.16^TCTP^Translationally controlled tumour protein^1-168^E:9.2e-65	.	.	ENOG4111FVP^tumor protein	KEGG:bmor:732859	GO:0005737^cellular_component^cytoplasm	.	.	.
TRINITY_DN10507_c3_g1	TRINITY_DN10507_c3_g1_i1	.	.	.	.	.	.	.	.	.	.	.	.	.	.
TRINITY_DN10507_c4_g1	TRINITY_DN10507_c4_g1_i1	ARYA_MANSE^ARYA_MANSE^Q:284-3,H:522-615^61.702%ID^E:1.57e-38^RecName: Full=Arylphorin subunit alpha;^Eukaryota; Metazoa; Ecdysozoa; Arthropoda; Hexapoda; Insecta; Pterygota; Neoptera; Holometabola; Lepidoptera; Glossata; Ditrysia; Bombycoidea; Sphingidae; Sphinginae; Sphingini; Manduca	.	.	.	.	.	.	.	.	.	GO:0005615^cellular_component^extracellular space`GO:0045735^molecular_function^nutrient reservoir activity	.	.	.
TRINITY_DN10507_c4_g2	TRINITY_DN10507_c4_g2_i1	.	.	.	.	.	.	.	.	.	.	.	.	.	.
TRINITY_DN10507_c5_g1	TRINITY_DN10507_c5_g1_i1	.	.	.	.	.	.	.	.	.	.	.	.	.	.
TRINITY_DN10507_c5_g2	TRINITY_DN10507_c5_g2_i1	COX1_CHOPI^COX1_CHOPI^Q:16-183,H:6-61^91.071%ID^E:9.58e-27^RecName: Full=Cytochrome c oxidase subunit 1;^Eukaryota; Metazoa; Ecdysozoa; Arthropoda; Hexapoda; Insecta; Pterygota; Neoptera; Holometabola; Lepidoptera; Glossata; Ditrysia; Tortricoidea; Tortricidae; Tortricinae; Choristoneura	.	.	.	.	.	.	.	.	.	GO:0016021^cellular_component^integral component of membrane`GO:0005743^cellular_component^mitochondrial inner membrane`GO:0045277^cellular_component^respiratory chain complex IV`GO:0004129^molecular_function^cytochrome-c oxidase activity`GO:0020037^molecular_function^heme binding`GO:0005506^molecular_function^iron ion binding`GO:0009060^biological_process^aerobic respiration`GO:0006119^biologica…	.	.	.
TRINITY_DN10507_c7_g1	TRINITY_DN10507_c7_g1_i1	.	.	.	.	.	.	.	.	.	.	.	.	.	.
TRINITY_DN10507_c9_g1	TRINITY_DN10507_c9_g1_i1	.	.	.	.	.	.	.	.	.	.	.	.	.	.
TRINITY_DN10509_c10_g1	TRINITY_DN10509_c10_g1_i1	.	.	.	.	.	.	.	.	.	.	.	.	.	.
TRINITY_DN10509_c10_g2	TRINITY_DN10509_c10_g2_i1	.	.	.	.	.	.	.	.	.	.	.	.	.	.
TRINITY_DN10509_c10_g3	TRINITY_DN10509_c10_g3_i1	.	.	.	.	.	.	.	.	.	.	.	.	.	.
TRINITY_DN10509_c11_g1	TRINITY_DN10509_c11_g1_i1	.	.	.	.	.	.	.	.	.	.	.	.	.	.
TRINITY_DN10509_c11_g2	TRINITY_DN10509_c11_g2_i1	.	.	.	.	.	.	.	.	.	.	.	.	.	.
TRINITY_DN10509_c12_g1	TRINITY_DN10509_c12_g1_i1	.	.	.	.	.	.	.	.	.	.	.	.	.	.
TRINITY_DN10509_c13_g1	TRINITY_DN10509_c13_g1_i1	.	.	.	.	.	.	.	.	.	.	.	.	.	.
TRINITY_DN10509_c14_g1	TRINITY_DN10509_c14_g1_i1	.	.	.	.	.	.	.	.	.	.	.	.	.	.
TRINITY_DN10509_c15_g1	TRINITY_DN10509_c15_g1_i1	.	.	.	.	.	.	.	.	.	.	.	.	.	.
TRINITY_DN10509_c16_g1	TRINITY_DN10509_c16_g1_i1	.	.	.	.	.	.	.	.	.	.	.	.	.	.
TRINITY_DN10509_c17_g1	TRINITY_DN10509_c17_g1_i1	.	.	.	.	.	.	.	.	.	.	.	.	.	.
TRINITY_DN10509_c18_g1	TRINITY_DN10509_c18_g1_i1_1	.	.	.	.	.	.	.	.	.	.	.	.	.	.
TRINITY_DN10509_c19_g1	TRINITY_DN10509_c19_g1_i1	.	.	.	.	.	.	.	.	.	.	.	.	.	.
TRINITY_DN10509_c20_g1	TRINITY_DN10509_c20_g1_i1	.	.	.	.	.	.	.	.	.	.	.	.	.	.
TRINITY_DN10509_c22_g1	TRINITY_DN10509_c22_g1_i1	.	.	.	.	.	.	.	.	.	.	.	.	.	.
TRINITY_DN10509_c23_g1	TRINITY_DN10509_c23_g1_i1	.	.	.	.	.	.	.	.	.	.	.	.	.	.
TRINITY_DN10509_c24_g1	TRINITY_DN10509_c24_g1_i1	.	.	.	.	.	.	.	.	.	.	.	.	.	.
TRINITY_DN10509_c25_g1	TRINITY_DN10509_c25_g1_i1	.	.	.	.	.	.	.	.	.	.	.	.	.	.
TRINITY_DN10509_c26_g1	TRINITY_DN10509_c26_g1_i1	.	.	.	.	.	.	.	.	.	.	.	.	.	.
TRINITY_DN10509_c27_g1	TRINITY_DN10509_c27_g1_i1	.	.	.	.	.	.	.	.	.	.	.	.	.	.
TRINITY_DN10509_c3_g1	TRINITY_DN10509_c3_g1_i1	.	.	.	.	.	.	.	.	.	.	.	.	.	.
TRINITY_DN10509_c5_g1	TRINITY_DN10509_c5_g1_i100	.	.	TRINITY_DN10509_c5_g1::TRINITY_DN10509_c5_g1_i100::g.226::m.226	1-318[-]	.	.	.	ExpAA=67.11^PredHel=3^Topology=i20-42o46-68i73-95o	.	.	.	.	.	.
TRINITY_DN10509_c5_g1	TRINITY_DN10509_c5_g1_i100	.	.	TRINITY_DN10509_c5_g1::TRINITY_DN10509_c5_g1_i100::g.225::m.225	1-318[+]	.	.	.	.	.	.	.	.	.	.
TRINITY_DN10509_c5_g1	TRINITY_DN10509_c5_g1_i118	.	.	TRINITY_DN10509_c5_g1::TRINITY_DN10509_c5_g1_i118::g.229::m.229	3-320[-]	.	.	.	ExpAA=84.80^PredHel=4^Topology=i2-24o28-50i55-77o81-103i	.	.	.	.	.	.
TRINITY_DN10509_c5_g1	TRINITY_DN10509_c5_g1_i118	.	.	TRINITY_DN10509_c5_g1::TRINITY_DN10509_c5_g1_i118::g.228::m.228	1-318[+]	.	.	.	.	.	.	.	.	.	.
TRINITY_DN10509_c5_g1	TRINITY_DN10509_c5_g1_i121	.	.	TRINITY_DN10509_c5_g1::TRINITY_DN10509_c5_g1_i121::g.231::m.231	1-318[+]	.	.	.	.	.	.	.	.	.	.
TRINITY_DN10509_c5_g1	TRINITY_DN10509_c5_g1_i121	.	.	TRINITY_DN10509_c5_g1::TRINITY_DN10509_c5_g1_i121::g.232::m.232	3-320[-]	.	.	.	ExpAA=85.57^PredHel=4^Topology=i2-24o28-50i55-77o81-103i	.	.	.	.	.	.
TRINITY_DN10509_c5_g1	TRINITY_DN10509_c5_g1_i121	.	.	TRINITY_DN10509_c5_g1::TRINITY_DN10509_c5_g1_i121::g.233::m.233	1-318[-]	.	.	.	ExpAA=72.60^PredHel=3^Topology=i7-29o33-55i72-94o	.	.	.	.	.	.
TRINITY_DN10509_c5_g1	TRINITY_DN10509_c5_g1_i158	.	.	TRINITY_DN10509_c5_g1::TRINITY_DN10509_c5_g1_i158::g.234::m.234	1-300[+]	.	.	.	.	.	.	.	.	.	.
TRINITY_DN10509_c5_g1	TRINITY_DN10509_c5_g1_i158	.	.	TRINITY_DN10509_c5_g1::TRINITY_DN10509_c5_g1_i158::g.235::m.235	3-302[-]	.	.	.	ExpAA=69.60^PredHel=3^Topology=o10-32i37-59o74-96i	.	.	.	.	.	.
TRINITY_DN10509_c5_g1	TRINITY_DN10509_c5_g1_i158	.	.	TRINITY_DN10509_c5_g1::TRINITY_DN10509_c5_g1_i158::g.236::m.236	1-300[-]	.	.	.	ExpAA=61.73^PredHel=3^Topology=o15-37i44-63o67-89i	.	.	.	.	.	.
TRINITY_DN10509_c5_g1	TRINITY_DN10509_c5_g1_i163	.	.	.	.	.	.	.	.	.	.	.	.	.	.
TRINITY_DN10509_c5_g1	TRINITY_DN10509_c5_g1_i225	.	.	TRINITY_DN10509_c5_g1::TRINITY_DN10509_c5_g1_i225::g.237::m.237	1-324[+]	.	.	.	.	.	.	.	.	.	.
TRINITY_DN10509_c5_g1	TRINITY_DN10509_c5_g1_i248	.	.	.	.	.	.	.	.	.	.	.	.	.	.
TRINITY_DN10509_c5_g1	TRINITY_DN10509_c5_g1_i25	.	.	TRINITY_DN10509_c5_g1::TRINITY_DN10509_c5_g1_i25::g.242::m.242	1-330[-]	.	.	.	ExpAA=88.54^PredHel=4^Topology=i7-29o33-55i60-82o86-108i	.	.	.	.	.	.
TRINITY_DN10509_c5_g1	TRINITY_DN10509_c5_g1_i25	.	.	TRINITY_DN10509_c5_g1::TRINITY_DN10509_c5_g1_i25::g.240::m.240	2-331[+]	.	.	.	.	.	.	.	.	.	.
TRINITY_DN10509_c5_g1	TRINITY_DN10509_c5_g1_i252	.	.	TRINITY_DN10509_c5_g1::TRINITY_DN10509_c5_g1_i252::g.244::m.244	1-318[-]	.	.	.	ExpAA=84.21^PredHel=4^Topology=o4-23i28-50o54-76i81-103o	.	.	.	.	.	.
TRINITY_DN10509_c5_g1	TRINITY_DN10509_c5_g1_i252	.	.	TRINITY_DN10509_c5_g1::TRINITY_DN10509_c5_g1_i252::g.243::m.243	1-318[+]	.	.	.	.	.	.	.	.	.	.
TRINITY_DN10509_c5_g1	TRINITY_DN10509_c5_g1_i256	.	.	TRINITY_DN10509_c5_g1::TRINITY_DN10509_c5_g1_i256::g.248::m.248	1-309[-]	.	.	.	ExpAA=68.46^PredHel=3^Topology=o13-35i51-73o77-99i	.	.	.	.	.	.
TRINITY_DN10509_c5_g1	TRINITY_DN10509_c5_g1_i256	.	.	TRINITY_DN10509_c5_g1::TRINITY_DN10509_c5_g1_i256::g.247::m.247	3-311[-]	.	.	.	ExpAA=71.58^PredHel=3^Topology=o5-27i34-56o71-93i	.	.	.	.	.	.
TRINITY_DN10509_c5_g1	TRINITY_DN10509_c5_g1_i256	.	.	TRINITY_DN10509_c5_g1::TRINITY_DN10509_c5_g1_i256::g.246::m.246	1-309[+]	.	.	.	.	.	.	.	.	.	.
TRINITY_DN10509_c5_g1	TRINITY_DN10509_c5_g1_i276	.	.	TRINITY_DN10509_c5_g1::TRINITY_DN10509_c5_g1_i276::g.250::m.250	1-318[-]	.	.	.	ExpAA=69.76^PredHel=3^Topology=o4-23i30-52o67-89i	.	.	.	.	.	.
TRINITY_DN10509_c5_g1	TRINITY_DN10509_c5_g1_i276	.	.	TRINITY_DN10509_c5_g1::TRINITY_DN10509_c5_g1_i276::g.249::m.249	1-318[+]	.	.	.	.	.	.	.	.	.	.
TRINITY_DN10509_c5_g1	TRINITY_DN10509_c5_g1_i296	.	.	TRINITY_DN10509_c5_g1::TRINITY_DN10509_c5_g1_i296::g.252::m.252	1-315[+]	.	.	.	.	.	.	.	.	.	.
TRINITY_DN10509_c5_g1	TRINITY_DN10509_c5_g1_i297	.	.	TRINITY_DN10509_c5_g1::TRINITY_DN10509_c5_g1_i297::g.255::m.255	1-330[-]	.	.	.	ExpAA=86.66^PredHel=4^Topology=i2-24o28-50i55-77o81-103i	.	.	.	.	.	.
TRINITY_DN10509_c5_g1	TRINITY_DN10509_c5_g1_i298	.	.	TRINITY_DN10509_c5_g1::TRINITY_DN10509_c5_g1_i298::g.258::m.258	2-313[-]	.	.	.	ExpAA=77.45^PredHel=3^Topology=o20-42i47-69o79-101i	.	.	.	.	.	.
TRINITY_DN10509_c5_g1	TRINITY_DN10509_c5_g1_i63	.	.	TRINITY_DN10509_c5_g1::TRINITY_DN10509_c5_g1_i63::g.261::m.261	1-339[+]	.	.	.	.	.	.	.	.	.	.
TRINITY_DN10509_c5_g1	TRINITY_DN10509_c5_g1_i75	.	.	TRINITY_DN10509_c5_g1::TRINITY_DN10509_c5_g1_i75::g.264::m.264	1-333[+]	.	.	.	.	.	.	.	.	.	.
TRINITY_DN10509_c5_g1	TRINITY_DN10509_c5_g1_i75	.	.	TRINITY_DN10509_c5_g1::TRINITY_DN10509_c5_g1_i75::g.265::m.265	3-335[-]	.	.	.	ExpAA=85.72^PredHel=3^Topology=o15-37i42-64o79-101i	.	.	.	.	.	.
TRINITY_DN10509_c5_g1	TRINITY_DN10509_c5_g1_i78	.	.	TRINITY_DN10509_c5_g1::TRINITY_DN10509_c5_g1_i78::g.268::m.268	3-311[-]	.	.	.	ExpAA=71.63^PredHel=3^Topology=i7-29o44-66i73-95o	.	.	.	.	.	.
TRINITY_DN10509_c5_g1	TRINITY_DN10509_c5_g1_i78	.	.	TRINITY_DN10509_c5_g1::TRINITY_DN10509_c5_g1_i78::g.269::m.269	1-309[-]	.	.	.	ExpAA=68.09^PredHel=3^Topology=i12-34o38-60i77-99o	.	.	.	.	.	.
TRINITY_DN10509_c5_g1	TRINITY_DN10509_c5_g1_i78	.	.	TRINITY_DN10509_c5_g1::TRINITY_DN10509_c5_g1_i78::g.267::m.267	1-309[+]	.	.	.	.	.	.	.	.	.	.
TRINITY_DN10509_c5_g1	TRINITY_DN10509_c5_g1_i80	.	.	TRINITY_DN10509_c5_g1::TRINITY_DN10509_c5_g1_i80::g.271::m.271	3-317[-]	.	.	.	ExpAA=85.92^PredHel=4^Topology=i2-24o28-50i55-77o81-103i	.	.	.	.	.	.
TRINITY_DN10509_c5_g1	TRINITY_DN10509_c5_g1_i80	.	.	TRINITY_DN10509_c5_g1::TRINITY_DN10509_c5_g1_i80::g.272::m.272	1-315[-]	.	.	.	ExpAA=68.14^PredHel=3^Topology=i7-29o33-55i60-82o	.	.	.	.	.	.
TRINITY_DN10509_c5_g1	TRINITY_DN10509_c5_g1_i80	.	.	TRINITY_DN10509_c5_g1::TRINITY_DN10509_c5_g1_i80::g.270::m.270	1-315[+]	.	.	.	.	.	.	.	.	.	.
TRINITY_DN10509_c5_g1	TRINITY_DN10509_c5_g1_i89	.	.	.	.	.	.	.	.	.	.	.	.	.	.
TRINITY_DN10509_c6_g1	TRINITY_DN10509_c6_g1_i1	.	.	.	.	.	.	.	.	.	.	.	.	.	.
TRINITY_DN10509_c6_g2	TRINITY_DN10509_c6_g2_i1	.	.	.	.	.	.	.	.	.	.	.	.	.	.
TRINITY_DN10509_c6_g3	TRINITY_DN10509_c6_g3_i1	.	.	.	.	.	.	.	.	.	.	.	.	.	.
TRINITY_DN10509_c6_g4	TRINITY_DN10509_c6_g4_i1_1	.	.	.	.	.	.	.	.	.	.	.	.	.	.
TRINITY_DN10509_c7_g1	TRINITY_DN10509_c7_g1_i1	.	.	.	.	.	.	.	.	.	.	.	.	.	.
TRINITY_DN10509_c7_g2	TRINITY_DN10509_c7_g2_i1	.	.	.	.	.	.	.	.	.	.	.	.	.	.
TRINITY_DN10509_c7_g3	TRINITY_DN10509_c7_g3_i1	.	.	.	.	.	.	.	.	.	.	.	.	.	.
TRINITY_DN10509_c7_g4	TRINITY_DN10509_c7_g4_i1	.	.	.	.	.	.	.	.	.	.	.	.	.	.
TRINITY_DN10509_c8_g2	TRINITY_DN10509_c8_g2_i1	ARYB_MANSE^ARYB_MANSE^Q:31-183,H:1-51^58.824%ID^E:4.4e-10^RecName: Full=Arylphorin subunit beta;^Eukaryota; Metazoa; Ecdysozoa; Arthropoda; Hexapoda; Insecta; Pterygota; Neoptera; Holometabola; Lepidoptera; Glossata; Ditrysia; Bombycoidea; Sphingidae; Sphinginae; Sphingini; Manduca	.	.	.	.	.	.	.	.	.	GO:0005615^cellular_component^extracellular space`GO:0045735^molecular_function^nutrient reservoir activity	.	.	.
TRINITY_DN10509_c8_g3	TRINITY_DN10509_c8_g3_i1	.	.	.	.	.	.	.	.	.	.	.	.	.	.
TRINITY_DN10509_c9_g1	TRINITY_DN10509_c9_g1_i1	.	.	.	.	.	.	.	.	.	.	.	.	.	.
TRINITY_DN10509_c9_g2	TRINITY_DN10509_c9_g2_i1	.	.	.	.	.	.	.	.	.	.	.	.	.	.
TRINITY_DN10509_c9_g3	TRINITY_DN10509_c9_g3_i1	.	.	.	.	.	.	.	.	.	.	.	.	.	.
TRINITY_DN10509_c9_g4	TRINITY_DN10509_c9_g4_i1	.	.	.	.	.	.	.	.	.	.	.	.	.	.
TRINITY_DN10509_c9_g5	TRINITY_DN10509_c9_g5_i1	.	.	.	.	.	.	.	.	.	.	.	.	.	.
TRINITY_DN10509_c9_g6	TRINITY_DN10509_c9_g6_i1	.	.	.	.	.	.	.	.	.	.	.	.	.	.
TRINITY_DN1050_c0_g1	TRINITY_DN1050_c0_g1_i1	.	.	.	.	.	.	.	.	.	.	.	.	.	.
TRINITY_DN10510_c0_g1	TRINITY_DN10510_c0_g1_i1	.	.	.	.	.	.	.	.	.	.	.	.	.	.
TRINITY_DN10510_c0_g2	TRINITY_DN10510_c0_g2_i1	.	.	TRINITY_DN10510_c0_g2::TRINITY_DN10510_c0_g2_i1::g.273::m.273	3-374[+]	.	.	.	.	.	.	.	.	.	.
TRINITY_DN10510_c0_g2	TRINITY_DN10510_c0_g2_i3	.	.	TRINITY_DN10510_c0_g2::TRINITY_DN10510_c0_g2_i3::g.274::m.274	3-515[+]	.	.	.	.	.	.	.	.	.	.
TRINITY_DN10511_c0_g1	TRINITY_DN10511_c0_g1_i1	.	.	.	.	.	.	.	.	.	.	.	.	.	.
TRINITY_DN10512_c0_g1	TRINITY_DN10512_c0_g1_i1	.	.	.	.	.	.	.	.	.	.	.	.	.	.
TRINITY_DN10514_c0_g1	TRINITY_DN10514_c0_g1_i1	.	.	.	.	.	.	.	.	.	.	.	.	.	.
TRINITY_DN10515_c0_g1	TRINITY_DN10515_c0_g1_i1	MPCP_CHOFU^MPCP_CHOFU^Q:248-162,H:295-323^100%ID^E:5.59e-12^RecName: Full=Phosphate carrier protein, mitochondrial;^Eukaryota; Metazoa; Ecdysozoa; Arthropoda; Hexapoda; Insecta; Pterygota; Neoptera; Holometabola; Lepidoptera; Glossata; Ditrysia; Tortricoidea; Tortricidae; Tortricinae; Choristoneura	.	.	.	.	.	.	.	.	.	GO:0016021^cellular_component^integral component of membrane`GO:0005743^cellular_component^mitochondrial inner membrane`GO:0006810^biological_process^transport	.	.	.
TRINITY_DN10515_c0_g1	TRINITY_DN10515_c0_g1_i2	.	.	.	.	.	.	.	.	.	.	.	.	.	.
TRINITY_DN10516_c0_g1	TRINITY_DN10516_c0_g1_i1	RAH1C_ARATH^RAH1C_ARATH^Q:90-272,H:10-70^49.18%ID^E:6.55e-17^RecName: Full=Ras-related protein RABH1c;^Eukaryota; Viridiplantae; Streptophyta; Embryophyta; Tracheophyta; Spermatophyta; Magnoliophyta; eudicotyledons; Gunneridae; Pentapetalae; rosids; malvids; Brassicales; Brassicaceae; Camelineae; Arabidopsis	.	.	.	.	.	.	.	ENOG410XPBI^member RAS oncogene family	KEGG:ath:AT4G39890`KO:K07976	GO:0005829^cellular_component^cytosol`GO:0000139^cellular_component^Golgi membrane`GO:0005525^molecular_function^GTP binding`GO:0006891^biological_process^intra-Golgi vesicle-mediated transport`GO:0015031^biological_process^protein transport`GO:0042147^biological_process^retrograde transport, endosome to Golgi`GO:0006890^biological_process^retrograde vesicle-mediated transport, Golgi to ER`GO:000…	.	.	.
TRINITY_DN10517_c0_g1	TRINITY_DN10517_c0_g1_i1	.	.	.	.	.	.	.	.	.	.	.	.	.	.
TRINITY_DN10517_c0_g1	TRINITY_DN10517_c0_g1_i2	.	.	.	.	.	.	.	.	.	.	.	.	.	.
TRINITY_DN10519_c0_g1	TRINITY_DN10519_c0_g1_i1	.	.	.	.	.	.	.	.	.	.	.	.	.	.
TRINITY_DN10519_c0_g1	TRINITY_DN10519_c0_g1_i2	.	.	.	.	.	.	.	.	.	.	.	.	.	.
TRINITY_DN10519_c1_g1	TRINITY_DN10519_c1_g1_i1	.	.	.	.	.	.	.	.	.	.	.	.	.	.
TRINITY_DN1051_c0_g1	TRINITY_DN1051_c0_g1_i1	.	.	.	.	.	.	.	.	.	.	.	.	.	.
TRINITY_DN1051_c1_g1	TRINITY_DN1051_c1_g1_i1	.	.	.	.	.	.	.	.	.	.	.	.	.	.
TRINITY_DN10520_c0_g1	TRINITY_DN10520_c0_g1_i1	.	.	.	.	.	.	.	.	.	.	.	.	.	.
TRINITY_DN10521_c0_g1	TRINITY_DN10521_c0_g1_i1	.	.	.	.	.	.	.	.	.	.	.	.	.	.
TRINITY_DN10522_c0_g1	TRINITY_DN10522_c0_g1_i1	.	.	.	.	.	.	.	.	.	.	.	.	.	.
TRINITY_DN10522_c0_g2	TRINITY_DN10522_c0_g2_i1	.	.	.	.	.	.	.	.	.	.	.	.	.	.
TRINITY_DN10523_c0_g1	TRINITY_DN10523_c0_g1_i3	.	.	TRINITY_DN10523_c0_g1::TRINITY_DN10523_c0_g1_i3::g.276::m.276	2-358[+]	.	PF13843.5^DDE_Tnp_1_7^Transposase IS4^28-83^E:4e-10	.	.	.	.	.	.	.	.
TRINITY_DN10524_c0_g1	TRINITY_DN10524_c0_g1_i1	.	.	TRINITY_DN10524_c0_g1::TRINITY_DN10524_c0_g1_i1::g.277::m.277	2-472[+]	.	.	.	.	.	.	.	.	.	.
TRINITY_DN10525_c0_g1	TRINITY_DN10525_c0_g1_i1	.	.	.	.	.	.	.	.	.	.	.	.	.	.
TRINITY_DN10525_c0_g1	TRINITY_DN10525_c0_g1_i2	.	.	.	.	.	.	.	.	.	.	.	.	.	.
TRINITY_DN10526_c1_g1	TRINITY_DN10526_c1_g1_i1	.	.	.	.	.	.	.	.	.	.	.	.	.	.
TRINITY_DN10527_c0_g1	TRINITY_DN10527_c0_g1_i2	.	.	.	.	.	.	.	.	.	.	.	.	.	.
TRINITY_DN10527_c0_g1	TRINITY_DN10527_c0_g1_i3	.	.	.	.	.	.	.	.	.	.	.	.	.	.
TRINITY_DN10529_c0_g1	TRINITY_DN10529_c0_g1_i1	.	.	.	.	.	.	.	.	.	.	.	.	.	.
TRINITY_DN1052_c0_g1	TRINITY_DN1052_c0_g1_i1	.	.	.	.	.	.	.	.	.	.	.	.	.	.
TRINITY_DN10530_c0_g1	TRINITY_DN10530_c0_g1_i1	SAX3_CAEEL^SAX3_CAEEL^Q:1963-89,H:63-689^35.981%ID^E:5.01e-125^RecName: Full=Protein sax-3;^Eukaryota; Metazoa; Ecdysozoa; Nematoda; Chromadorea; Rhabditida; Rhabditoidea; Rhabditidae; Peloderinae; Caenorhabditis	.	TRINITY_DN10530_c0_g1::TRINITY_DN10530_c0_g1_i1::g.279::m.279	2-1966[-]	SAX3_CAEEL^SAX3_CAEEL^Q:2-626,H:63-689^35.981%ID^E:4.51e-125^RecName: Full=Protein sax-3;^Eukaryota; Metazoa; Ecdysozoa; Nematoda; Chromadorea; Rhabditida; Rhabditoidea; Rhabditidae; Peloderinae; Caenorhabditis	PF07679.15^I-set^Immunoglobulin I-set domain^67-151^E:6e-12`PF13927.5^Ig_3^Immunoglobulin domain^69-141^E:1e-12`PF13895.5^Ig_2^Immunoglobulin domain^69-145^E:2.4e-09`PF00047.24^ig^Immunoglobulin domain^71-149^E:6.5e-05`PF13927.5^Ig_3^Immunoglobulin domain^158-233^E:9.3e-11`PF07679.15^I-set^Immunoglobulin I-set domain^160-246^E:4.5e-15`PF00047.24^ig^Immunoglobulin domain^165-240^E:1.2e-07`PF13927.…	.	.	ENOG410XPQS^Roundabout, axon guidance receptor, homolog	KEGG:cel:CELE_ZK377.2	GO:0005887^cellular_component^integral component of plasma membrane`GO:0008046^molecular_function^axon guidance receptor activity`GO:0033563^biological_process^dorsal/ventral axon guidance`GO:0001764^biological_process^neuron migration`GO:1905489^biological_process^regulation of sensory neuron axon guidance`GO:0035385^biological_process^Roundabout signaling pathway`GO:0097374^biological_process^s…	GO:0005515^molecular_function^protein binding	.	.
TRINITY_DN10531_c0_g1	TRINITY_DN10531_c0_g1_i1	.	.	.	.	.	.	.	.	.	.	.	.	.	.
TRINITY_DN10532_c0_g1	TRINITY_DN10532_c0_g1_i1	.	.	.	.	.	.	.	.	.	.	.	.	.	.
TRINITY_DN10532_c0_g2	TRINITY_DN10532_c0_g2_i1	.	.	.	.	.	.	.	.	.	.	.	.	.	.
TRINITY_DN10534_c0_g1	TRINITY_DN10534_c0_g1_i1	.	.	.	.	.	.	.	.	.	.	.	.	.	.
TRINITY_DN10534_c0_g1	TRINITY_DN10534_c0_g1_i2	.	.	.	.	.	.	.	.	.	.	.	.	.	.
TRINITY_DN10534_c0_g1	TRINITY_DN10534_c0_g1_i3	.	.	.	.	.	.	.	.	.	.	.	.	.	.
TRINITY_DN10535_c0_g1	TRINITY_DN10535_c0_g1_i1	.	.	TRINITY_DN10535_c0_g1::TRINITY_DN10535_c0_g1_i1::g.281::m.281	1-876[+]	.	.	.	.	.	.	.	.	.	.
TRINITY_DN10536_c0_g1	TRINITY_DN10536_c0_g1_i1	.	.	.	.	.	.	.	.	.	.	.	.	.	.
TRINITY_DN10536_c0_g1	TRINITY_DN10536_c0_g1_i2	.	.	.	.	.	.	.	.	.	.	.	.	.	.
TRINITY_DN10537_c0_g1	TRINITY_DN10537_c0_g1_i1	UBA3_DROME^UBA3_DROME^Q:2-91,H:195-224^80%ID^E:8e-09^RecName: Full=Nedd8-activating enzyme E1 catalytic subunit;^Eukaryota; Metazoa; Ecdysozoa; Arthropoda; Hexapoda; Insecta; Pterygota; Neoptera; Holometabola; Diptera; Brachycera; Muscomorpha; Ephydroidea; Drosophilidae; Drosophila; Sophophora	.	TRINITY_DN10537_c0_g1::TRINITY_DN10537_c0_g1_i1::g.282::m.282	134-439[+]	.	.	.	.	.	.	.	.	.	.
TRINITY_DN10538_c0_g1	TRINITY_DN10538_c0_g1_i1	.	.	.	.	.	.	.	.	.	.	.	.	.	.
TRINITY_DN10539_c0_g1	TRINITY_DN10539_c0_g1_i1	.	.	.	.	.	.	.	.	.	.	.	.	.	.
TRINITY_DN1053_c0_g1	TRINITY_DN1053_c0_g1_i1_2	.	.	.	.	.	.	.	.	.	.	.	.	.	.
TRINITY_DN10540_c0_g1	TRINITY_DN10540_c0_g1_i1	.	.	.	.	.	.	.	.	.	.	.	.	.	.
TRINITY_DN10540_c0_g1	TRINITY_DN10540_c0_g1_i2	.	.	.	.	.	.	.	.	.	.	.	.	.	.
TRINITY_DN10541_c0_g1	TRINITY_DN10541_c0_g1_i1	NGBR_DANRE^NGBR_DANRE^Q:345-917,H:80-274^29.592%ID^E:2.34e-18^RecName: Full=Dehydrodolichyl diphosphate synthase complex subunit nus1 {ECO:0000305};^Eukaryota; Metazoa; Chordata; Craniata; Vertebrata; Euteleostomi; Actinopterygii; Neopterygii; Teleostei; Ostariophysi; Cypriniformes; Cyprinidae; Danio	.	TRINITY_DN10541_c0_g1::TRINITY_DN10541_c0_g1_i1::g.283::m.283	156-920[+]	NGBR_DANRE^NGBR_DANRE^Q:64-254,H:80-274^29.592%ID^E:1.5e-23^RecName: Full=Dehydrodolichyl diphosphate synthase complex subunit nus1 {ECO:0000305};^Eukaryota; Metazoa; Chordata; Craniata; Vertebrata; Euteleostomi; Actinopterygii; Neopterygii; Teleostei; Ostariophysi; Cypriniformes; Cyprinidae; Danio	.	.	ExpAA=28.65^PredHel=1^Topology=o5-27i	COG0020^Catalyzes the condensation of isopentenyl diphosphate (IPP) with allylic pyrophosphates generating different type of terpenoids (By similarity)	KEGG:dre:436629`KO:K19177	GO:0005789^cellular_component^endoplasmic reticulum membrane`GO:0016021^cellular_component^integral component of membrane`GO:0016765^molecular_function^transferase activity, transferring alkyl or aryl (other than methyl) groups`GO:0006486^biological_process^protein glycosylation`GO:0002040^biological_process^sprouting angiogenesis	.	.	.
TRINITY_DN10542_c0_g1	TRINITY_DN10542_c0_g1_i1	.	.	.	.	.	.	.	.	.	.	.	.	.	.
TRINITY_DN10542_c1_g1	TRINITY_DN10542_c1_g1_i1	.	.	.	.	.	.	.	.	.	.	.	.	.	.
TRINITY_DN10543_c0_g1	TRINITY_DN10543_c0_g1_i1	.	.	.	.	.	.	.	.	.	.	.	.	.	.
TRINITY_DN10543_c0_g1	TRINITY_DN10543_c0_g1_i2	.	.	.	.	.	.	.	.	.	.	.	.	.	.
TRINITY_DN10543_c0_g1	TRINITY_DN10543_c0_g1_i3	.	.	.	.	.	.	.	.	.	.	.	.	.	.
TRINITY_DN10543_c0_g1	TRINITY_DN10543_c0_g1_i4	.	.	.	.	.	.	.	.	.	.	.	.	.	.
TRINITY_DN10543_c0_g1	TRINITY_DN10543_c0_g1_i5	.	.	.	.	.	.	.	.	.	.	.	.	.	.
TRINITY_DN10544_c0_g1	TRINITY_DN10544_c0_g1_i1	.	.	.	.	.	.	.	.	.	.	.	.	.	.
TRINITY_DN10544_c0_g1	TRINITY_DN10544_c0_g1_i2	.	.	.	.	.	.	.	.	.	.	.	.	.	.
TRINITY_DN10545_c0_g1	TRINITY_DN10545_c0_g1_i1	.	.	.	.	.	.	.	.	.	.	.	.	.	.
TRINITY_DN10546_c0_g1	TRINITY_DN10546_c0_g1_i1	.	.	.	.	.	.	.	.	.	.	.	.	.	.
TRINITY_DN10547_c0_g1	TRINITY_DN10547_c0_g1_i1	.	.	.	.	.	.	.	.	.	.	.	.	.	.
TRINITY_DN10547_c0_g2	TRINITY_DN10547_c0_g2_i1	.	.	.	.	.	.	.	.	.	.	.	.	.	.
TRINITY_DN10548_c0_g1	TRINITY_DN10548_c0_g1_i1	.	.	.	.	.	.	.	.	.	.	.	.	.	.
TRINITY_DN10549_c0_g1	TRINITY_DN10549_c0_g1_i1	.	.	.	.	.	.	.	.	.	.	.	.	.	.
TRINITY_DN1054_c0_g1	TRINITY_DN1054_c0_g1_i1	.	.	.	.	.	.	.	.	.	.	.	.	.	.
TRINITY_DN10550_c0_g1	TRINITY_DN10550_c0_g1_i1	.	.	.	.	.	.	.	.	.	.	.	.	.	.
TRINITY_DN10550_c0_g1	TRINITY_DN10550_c0_g1_i2	.	.	.	.	.	.	.	.	.	.	.	.	.	.
TRINITY_DN10550_c0_g1	TRINITY_DN10550_c0_g1_i3	.	.	.	.	.	.	.	.	.	.	.	.	.	.
TRINITY_DN10551_c0_g1	TRINITY_DN10551_c0_g1_i1	.	.	TRINITY_DN10551_c0_g1::TRINITY_DN10551_c0_g1_i1::g.285::m.285	295-975[+]	.	.	.	.	.	.	.	.	.	.
TRINITY_DN10552_c0_g1	TRINITY_DN10552_c0_g1_i1	.	.	TRINITY_DN10552_c0_g1::TRINITY_DN10552_c0_g1_i1::g.286::m.286	872-1312[-]	.	.	.	.	.	.	.	.	.	.
TRINITY_DN10553_c0_g1	TRINITY_DN10553_c0_g1_i1	.	.	.	.	.	.	.	.	.	.	.	.	.	.
TRINITY_DN10554_c0_g1	TRINITY_DN10554_c0_g1_i1	.	.	.	.	.	.	.	.	.	.	.	.	.	.
TRINITY_DN10555_c0_g1	TRINITY_DN10555_c0_g1_i1	.	.	.	.	.	.	.	.	.	.	.	.	.	.
TRINITY_DN10556_c0_g1	TRINITY_DN10556_c0_g1_i1	.	.	.	.	.	.	.	.	.	.	.	.	.	.
TRINITY_DN10557_c0_g1	TRINITY_DN10557_c0_g1_i1	.	.	.	.	.	.	.	.	.	.	.	.	.	.
TRINITY_DN10559_c0_g1	TRINITY_DN10559_c0_g1_i1	.	.	.	.	.	.	.	.	.	.	.	.	.	.
TRINITY_DN10560_c0_g1	TRINITY_DN10560_c0_g1_i1	.	.	.	.	.	.	.	.	.	.	.	.	.	.
TRINITY_DN10561_c0_g1	TRINITY_DN10561_c0_g1_i1	.	.	.	.	.	.	.	.	.	.	.	.	.	.
TRINITY_DN10561_c0_g2	TRINITY_DN10561_c0_g2_i1	.	.	.	.	.	.	.	.	.	.	.	.	.	.
TRINITY_DN10561_c0_g3	TRINITY_DN10561_c0_g3_i1	.	.	.	.	.	.	.	.	.	.	.	.	.	.
TRINITY_DN10561_c0_g4	TRINITY_DN10561_c0_g4_i1	.	.	.	.	.	.	.	.	.	.	.	.	.	.
TRINITY_DN10563_c0_g1	TRINITY_DN10563_c0_g1_i1	EIF3L_CHICK^EIF3L_CHICK^Q:369-94,H:128-219^63.043%ID^E:2.55e-34^RecName: Full=Eukaryotic translation initiation factor 3 subunit L {ECO:0000255|HAMAP-Rule:MF_03011};^Eukaryota; Metazoa; Chordata; Craniata; Vertebrata; Euteleostomi; Archelosauria; Archosauria; Dinosauria; Saurischia; Theropoda; Coelurosauria; Aves; Neognathae; Galloanserae; Galliformes; Phasianidae; Phasianinae; Gallus	.	.	.	.	.	.	.	ENOG410XPJT^Component of the eukaryotic translation initiation factor 3 (eIF-3) complex, which is involved in protein synthesis and, together with other initiation factors, stimulates binding of mRNA and methionyl-tRNAi to the 40S ribosome (By similarity)	KEGG:gga:418033`KO:K15029	GO:0005852^cellular_component^eukaryotic translation initiation factor 3 complex`GO:0001650^cellular_component^fibrillar center`GO:0016020^cellular_component^membrane`GO:0005654^cellular_component^nucleoplasm`GO:0003743^molecular_function^translation initiation factor activity`GO:0006413^biological_process^translational initiation`GO:0075525^biological_process^viral translational termination-rein…	.	.	.
TRINITY_DN10564_c0_g1	TRINITY_DN10564_c0_g1_i1	.	.	.	.	.	.	.	.	.	.	.	.	.	.
TRINITY_DN10565_c0_g1	TRINITY_DN10565_c0_g1_i1	.	.	TRINITY_DN10565_c0_g1::TRINITY_DN10565_c0_g1_i1::g.288::m.288	2-679[+]	.	.	.	ExpAA=62.07^PredHel=3^Topology=o37-59i182-201o205-224i	.	.	.	.	.	.
TRINITY_DN10566_c0_g1	TRINITY_DN10566_c0_g1_i1	.	.	.	.	.	.	.	.	.	.	.	.	.	.
TRINITY_DN10566_c0_g1	TRINITY_DN10566_c0_g1_i2	.	.	.	.	.	.	.	.	.	.	.	.	.	.
TRINITY_DN10567_c0_g1	TRINITY_DN10567_c0_g1_i1	.	.	.	.	.	.	.	.	.	.	.	.	.	.
TRINITY_DN10568_c0_g1	TRINITY_DN10568_c0_g1_i1	.	.	.	.	.	.	.	.	.	.	.	.	.	.
TRINITY_DN10568_c0_g1	TRINITY_DN10568_c0_g1_i2	.	.	.	.	.	.	.	.	.	.	.	.	.	.
TRINITY_DN10568_c0_g1	TRINITY_DN10568_c0_g1_i3	.	.	.	.	.	.	.	.	.	.	.	.	.	.
TRINITY_DN10569_c0_g1	TRINITY_DN10569_c0_g1_i1	.	.	.	.	.	.	.	.	.	.	.	.	.	.
TRINITY_DN10569_c0_g1	TRINITY_DN10569_c0_g1_i2	.	.	.	.	.	.	.	.	.	.	.	.	.	.
TRINITY_DN1056_c0_g1	TRINITY_DN1056_c0_g1_i1	.	.	.	.	.	.	.	.	.	.	.	.	.	.
TRINITY_DN10571_c0_g1	TRINITY_DN10571_c0_g1_i1	.	.	.	.	.	.	.	.	.	.	.	.	.	.
TRINITY_DN10572_c0_g1	TRINITY_DN10572_c0_g1_i1	TIM9_DROME^TIM9_DROME^Q:205-471,H:1-94^65.957%ID^E:3.56e-38^RecName: Full=Mitochondrial import inner membrane translocase subunit Tim9;^Eukaryota; Metazoa; Ecdysozoa; Arthropoda; Hexapoda; Insecta; Pterygota; Neoptera; Holometabola; Diptera; Brachycera; Muscomorpha; Ephydroidea; Drosophilidae; Drosophila; Sophophora	.	.	.	.	.	.	.	ENOG4111TUA^mitochondrial import inner membrane translocase, subunit	KEGG:dme:Dmel_CG1660`KO:K17777	GO:0005744^cellular_component^mitochondrial inner membrane presequence translocase complex`GO:0046872^molecular_function^metal ion binding`GO:0015450^molecular_function^P-P-bond-hydrolysis-driven protein transmembrane transporter activity`GO:0006626^biological_process^protein targeting to mitochondrion	.	.	.
TRINITY_DN10573_c0_g1	TRINITY_DN10573_c0_g1_i1_2	.	.	.	.	.	.	.	.	.	.	.	.	.	.
TRINITY_DN10573_c1_g1	TRINITY_DN10573_c1_g1_i1	.	.	.	.	.	.	.	.	.	.	.	.	.	.
TRINITY_DN10574_c0_g1	TRINITY_DN10574_c0_g1_i1	CU19_LOCMI^CU19_LOCMI^Q:463-666,H:52-119^60.294%ID^E:3.77e-21^RecName: Full=Cuticle protein 19;^Eukaryota; Metazoa; Ecdysozoa; Arthropoda; Hexapoda; Insecta; Pterygota; Neoptera; Polyneoptera; Orthoptera; Caelifera; Acrididea; Acridomorpha; Acridoidea; Acrididae; Oedipodinae; Locusta	.	TRINITY_DN10574_c0_g1::TRINITY_DN10574_c0_g1_i1::g.289::m.289	226-735[+]	CU19_LOCMI^CU19_LOCMI^Q:80-147,H:52-119^60.294%ID^E:3.37e-22^RecName: Full=Cuticle protein 19;^Eukaryota; Metazoa; Ecdysozoa; Arthropoda; Hexapoda; Insecta; Pterygota; Neoptera; Polyneoptera; Orthoptera; Caelifera; Acrididea; Acridomorpha; Acridoidea; Acrididae; Oedipodinae; Locusta	PF00379.22^Chitin_bind_4^Insect cuticle protein^87-139^E:3.4e-14	.	.	.	.	GO:0042302^molecular_function^structural constituent of cuticle	GO:0042302^molecular_function^structural constituent of cuticle	.	.
TRINITY_DN10575_c0_g1	TRINITY_DN10575_c0_g1_i1	.	.	.	.	.	.	.	.	.	.	.	.	.	.
TRINITY_DN10576_c0_g1	TRINITY_DN10576_c0_g1_i1	.	.	.	.	.	.	.	.	.	.	.	.	.	.
TRINITY_DN10578_c0_g1	TRINITY_DN10578_c0_g1_i1	.	.	.	.	.	.	.	.	.	.	.	.	.	.
TRINITY_DN10578_c0_g1	TRINITY_DN10578_c0_g1_i2	.	.	.	.	.	.	.	.	.	.	.	.	.	.
TRINITY_DN10580_c0_g1	TRINITY_DN10580_c0_g1_i1	UBE3A_HUMAN^UBE3A_HUMAN^Q:1-198,H:780-845^53.03%ID^E:5.67e-18^RecName: Full=Ubiquitin-protein ligase E3A;^Eukaryota; Metazoa; Chordata; Craniata; Vertebrata; Euteleostomi; Mammalia; Eutheria; Euarchontoglires; Primates; Haplorrhini; Catarrhini; Hominidae; Homo	.	.	.	.	.	.	.	COG5021^ubiquitin protein ligase	KEGG:hsa:7337`KO:K10587	GO:0005829^cellular_component^cytosol`GO:0005634^cellular_component^nucleus`GO:0000502^cellular_component^proteasome complex`GO:0046872^molecular_function^metal ion binding`GO:0003713^molecular_function^transcription coactivator activity`GO:0061630^molecular_function^ubiquitin protein ligase activity`GO:0004842^molecular_function^ubiquitin-protein transferase activity`GO:0030521^biological_proces…	.	.	.
TRINITY_DN10581_c0_g1	TRINITY_DN10581_c0_g1_i1	.	.	.	.	.	.	.	.	.	.	.	.	.	.
TRINITY_DN10581_c0_g1	TRINITY_DN10581_c0_g1_i2	.	.	.	.	.	.	.	.	.	.	.	.	.	.
TRINITY_DN10583_c0_g1	TRINITY_DN10583_c0_g1_i1	.	.	.	.	.	.	.	.	.	.	.	.	.	.
TRINITY_DN10583_c1_g1	TRINITY_DN10583_c1_g1_i1	.	.	.	.	.	.	.	.	.	.	.	.	.	.
TRINITY_DN10584_c0_g1	TRINITY_DN10584_c0_g1_i1	.	.	.	.	.	.	.	.	.	.	.	.	.	.
TRINITY_DN10584_c1_g1	TRINITY_DN10584_c1_g1_i1	.	.	.	.	.	.	.	.	.	.	.	.	.	.
TRINITY_DN10585_c0_g1	TRINITY_DN10585_c0_g1_i1	.	.	.	.	.	.	.	.	.	.	.	.	.	.
TRINITY_DN10586_c0_g1	TRINITY_DN10586_c0_g1_i1_1	.	.	.	.	.	.	.	.	.	.	.	.	.	.
TRINITY_DN10587_c0_g1	TRINITY_DN10587_c0_g1_i1	PFD2_HUMAN^PFD2_HUMAN^Q:2-94,H:24-54^61.29%ID^E:2.01e-07^RecName: Full=Prefoldin subunit 2;^Eukaryota; Metazoa; Chordata; Craniata; Vertebrata; Euteleostomi; Mammalia; Eutheria; Euarchontoglires; Primates; Haplorrhini; Catarrhini; Hominidae; Homo`PFD2_HUMAN^PFD2_HUMAN^Q:190-246,H:56-74^63.158%ID^E:2.01e-07^RecName: Full=Prefoldin subunit 2;^Eukaryota; Metazoa; Chordata; Craniata; Vertebrata; Eute…	.	.	.	.	.	.	.	ENOG4111S6I^prefoldin subunit 2	KEGG:hsa:5202`KO:K09549	GO:0005737^cellular_component^cytoplasm`GO:0005829^cellular_component^cytosol`GO:0070062^cellular_component^extracellular exosome`GO:0005739^cellular_component^mitochondrion`GO:0005634^cellular_component^nucleus`GO:0016272^cellular_component^prefoldin complex`GO:0044183^molecular_function^protein binding involved in protein folding`GO:0051082^molecular_function^unfolded protein binding`GO:0051495…	.	.	.
TRINITY_DN10589_c0_g1	TRINITY_DN10589_c0_g1_i1	.	.	.	.	.	.	.	.	.	.	.	.	.	.
TRINITY_DN10589_c0_g1	TRINITY_DN10589_c0_g1_i2	.	.	.	.	.	.	.	.	.	.	.	.	.	.
TRINITY_DN1058_c0_g1	TRINITY_DN1058_c0_g1_i1	.	.	.	.	.	.	.	.	.	.	.	.	.	.
TRINITY_DN10590_c0_g1	TRINITY_DN10590_c0_g1_i1	.	.	.	.	.	.	.	.	.	.	.	.	.	.
TRINITY_DN10591_c0_g1	TRINITY_DN10591_c0_g1_i1	.	.	.	.	.	.	.	.	.	.	.	.	.	.
TRINITY_DN10591_c1_g1	TRINITY_DN10591_c1_g1_i1	.	.	.	.	.	.	.	.	.	.	.	.	.	.
TRINITY_DN10593_c0_g1	TRINITY_DN10593_c0_g1_i1	.	.	.	.	.	.	.	.	.	.	.	.	.	.
TRINITY_DN10593_c1_g1	TRINITY_DN10593_c1_g1_i1	.	.	.	.	.	.	.	.	.	.	.	.	.	.
TRINITY_DN10593_c2_g1	TRINITY_DN10593_c2_g1_i1	.	.	.	.	.	.	.	.	.	.	.	.	.	.
TRINITY_DN10594_c0_g1	TRINITY_DN10594_c0_g1_i1	.	.	.	.	.	.	.	.	.	.	.	.	.	.
TRINITY_DN10594_c0_g1	TRINITY_DN10594_c0_g1_i2	.	.	.	.	.	.	.	.	.	.	.	.	.	.
TRINITY_DN10595_c0_g1	TRINITY_DN10595_c0_g1_i1	.	.	.	.	.	.	.	.	.	.	.	.	.	.
TRINITY_DN10595_c1_g1	TRINITY_DN10595_c1_g1_i1	.	.	.	.	.	.	.	.	.	.	.	.	.	.
TRINITY_DN10596_c0_g1	TRINITY_DN10596_c0_g1_i1	.	.	.	.	.	.	.	.	.	.	.	.	.	.
TRINITY_DN10596_c1_g1	TRINITY_DN10596_c1_g1_i1	.	.	.	.	.	.	.	.	.	.	.	.	.	.
TRINITY_DN10597_c0_g1	TRINITY_DN10597_c0_g1_i1	.	.	.	.	.	.	.	.	.	.	.	.	.	.
TRINITY_DN10597_c0_g1	TRINITY_DN10597_c0_g1_i2	.	.	.	.	.	.	.	.	.	.	.	.	.	.
TRINITY_DN10598_c0_g1	TRINITY_DN10598_c0_g1_i1	.	.	.	.	.	.	.	.	.	.	.	.	.	.
TRINITY_DN10599_c0_g1	TRINITY_DN10599_c0_g1_i1	.	.	.	.	.	.	.	.	.	.	.	.	.	.
TRINITY_DN10599_c0_g1	TRINITY_DN10599_c0_g1_i2	.	.	.	.	.	.	.	.	.	.	.	.	.	.
TRINITY_DN1059_c0_g1	TRINITY_DN1059_c0_g1_i1	.	.	.	.	.	.	.	.	.	.	.	.	.	.
TRINITY_DN105_c0_g1	TRINITY_DN105_c0_g1_i1	.	.	.	.	.	.	.	.	.	.	.	.	.	.
TRINITY_DN10600_c0_g1	TRINITY_DN10600_c0_g1_i1	.	.	.	.	.	.	.	.	.	.	.	.	.	.
TRINITY_DN10600_c0_g2	TRINITY_DN10600_c0_g2_i1	.	.	.	.	.	.	.	.	.	.	.	.	.	.
TRINITY_DN10601_c0_g1	TRINITY_DN10601_c0_g1_i1	.	.	TRINITY_DN10601_c0_g1::TRINITY_DN10601_c0_g1_i1::g.292::m.292	3-1244[+]	.	.	.	.	.	.	.	.	.	.
TRINITY_DN10602_c0_g1	TRINITY_DN10602_c0_g1_i1	.	.	.	.	.	.	.	.	.	.	.	.	.	.
TRINITY_DN10602_c0_g1	TRINITY_DN10602_c0_g1_i2	.	.	.	.	.	.	.	.	.	.	.	.	.	.
TRINITY_DN10603_c0_g1	TRINITY_DN10603_c0_g1_i1	.	.	.	.	.	.	.	.	.	.	.	.	.	.
TRINITY_DN10604_c0_g1	TRINITY_DN10604_c0_g1_i1	.	.	TRINITY_DN10604_c0_g1::TRINITY_DN10604_c0_g1_i1::g.293::m.293	79-384[-]	.	.	.	.	.	.	.	.	.	.
TRINITY_DN10607_c0_g1	TRINITY_DN10607_c0_g1_i1	.	.	.	.	.	.	.	.	.	.	.	.	.	.
TRINITY_DN10608_c0_g1	TRINITY_DN10608_c0_g1_i1	BGL18_ORYSJ^BGL18_ORYSJ^Q:144-7,H:32-77^47.826%ID^E:2.81e-09^RecName: Full=Beta-glucosidase 18;^Eukaryota; Viridiplantae; Streptophyta; Embryophyta; Tracheophyta; Spermatophyta; Magnoliophyta; Liliopsida; Poales; Poaceae; BOP clade; Oryzoideae; Oryzeae; Oryzinae; Oryza	.	.	.	.	.	.	.	COG2723^beta-glucosidase	KEGG:osa:4336391`KO:K05350	GO:0008422^molecular_function^beta-glucosidase activity`GO:0102483^molecular_function^scopolin beta-glucosidase activity`GO:0005975^biological_process^carbohydrate metabolic process`GO:1901657^biological_process^glycosyl compound metabolic process	.	.	.
TRINITY_DN10609_c0_g1	TRINITY_DN10609_c0_g1_i1	GT2D2_MOUSE^GT2D2_MOUSE^Q:590-814,H:414-483^40%ID^E:1.24e-08^RecName: Full=General transcription factor II-I repeat domain-containing protein 2;^Eukaryota; Metazoa; Chordata; Craniata; Vertebrata; Euteleostomi; Mammalia; Eutheria; Euarchontoglires; Glires; Rodentia; Sciurognathi; Muroidea; Muridae; Murinae; Mus; Mus	.	TRINITY_DN10609_c0_g1::TRINITY_DN10609_c0_g1_i1::g.295::m.295	578-1024[+]	GT2D2_MOUSE^GT2D2_MOUSE^Q:5-79,H:414-483^40%ID^E:5.3e-10^RecName: Full=General transcription factor II-I repeat domain-containing protein 2;^Eukaryota; Metazoa; Chordata; Craniata; Vertebrata; Euteleostomi; Mammalia; Eutheria; Euarchontoglires; Glires; Rodentia; Sciurognathi; Muroidea; Muridae; Murinae; Mus; Mus	.	.	.	ENOG410XPSC^general transcription factor II-I repeat domain-containing protein	KEGG:mmu:114674	GO:0005737^cellular_component^cytoplasm`GO:0005654^cellular_component^nucleoplasm`GO:0005634^cellular_component^nucleus`GO:0003677^molecular_function^DNA binding`GO:0000981^molecular_function^RNA polymerase II transcription factor activity, sequence-specific DNA binding`GO:0007275^biological_process^multicellular organism development`GO:0006351^biological_process^transcription, DNA-templated`GO:0…	.	.	.
TRINITY_DN1060_c0_g1	TRINITY_DN1060_c0_g1_i1	.	.	.	.	.	.	.	.	.	.	.	.	.	.
TRINITY_DN1060_c0_g1	TRINITY_DN1060_c0_g1_i2	.	.	.	.	.	.	.	.	.	.	.	.	.	.
TRINITY_DN10610_c0_g1	TRINITY_DN10610_c0_g1_i1	.	.	.	.	.	.	.	.	.	.	.	.	.	.
TRINITY_DN10612_c0_g1	TRINITY_DN10612_c0_g1_i1	.	.	.	.	.	.	.	.	.	.	.	.	.	.
TRINITY_DN10613_c0_g1	TRINITY_DN10613_c0_g1_i1	.	.	.	.	.	.	.	.	.	.	.	.	.	.
TRINITY_DN10614_c0_g1	TRINITY_DN10614_c0_g1_i1	.	.	.	.	.	.	.	.	.	.	.	.	.	.
TRINITY_DN10615_c0_g1	TRINITY_DN10615_c0_g1_i1	.	.	.	.	.	.	.	.	.	.	.	.	.	.
TRINITY_DN10615_c0_g2	TRINITY_DN10615_c0_g2_i1	.	.	.	.	.	.	.	.	.	.	.	.	.	.
TRINITY_DN10617_c0_g1	TRINITY_DN10617_c0_g1_i1	.	.	.	.	.	.	.	.	.	.	.	.	.	.
TRINITY_DN10618_c0_g1	TRINITY_DN10618_c0_g1_i1	.	.	.	.	.	.	.	.	.	.	.	.	.	.
TRINITY_DN10619_c0_g1	TRINITY_DN10619_c0_g1_i1	.	.	.	.	.	.	.	.	.	.	.	.	.	.
TRINITY_DN10619_c0_g1	TRINITY_DN10619_c0_g1_i2	.	.	.	.	.	.	.	.	.	.	.	.	.	.
TRINITY_DN10620_c0_g1	TRINITY_DN10620_c0_g1_i1	.	.	TRINITY_DN10620_c0_g1::TRINITY_DN10620_c0_g1_i1::g.296::m.296	1-312[+]	.	.	.	.	.	.	.	.	.	.
TRINITY_DN10620_c0_g1	TRINITY_DN10620_c0_g1_i2	.	.	.	.	.	.	.	.	.	.	.	.	.	.
TRINITY_DN10620_c1_g1	TRINITY_DN10620_c1_g1_i1	.	.	.	.	.	.	.	.	.	.	.	.	.	.
TRINITY_DN10621_c0_g1	TRINITY_DN10621_c0_g1_i1	.	.	.	.	.	.	.	.	.	.	.	.	.	.
TRINITY_DN10622_c0_g1	TRINITY_DN10622_c0_g1_i1	.	.	.	.	.	.	.	.	.	.	.	.	.	.
TRINITY_DN10623_c0_g1	TRINITY_DN10623_c0_g1_i1	.	.	.	.	.	.	.	.	.	.	.	.	.	.
TRINITY_DN10624_c0_g1	TRINITY_DN10624_c0_g1_i2	.	.	.	.	.	.	.	.	.	.	.	.	.	.
TRINITY_DN10626_c0_g1	TRINITY_DN10626_c0_g1_i1	.	.	.	.	.	.	.	.	.	.	.	.	.	.
TRINITY_DN10627_c0_g1	TRINITY_DN10627_c0_g1_i1	.	.	.	.	.	.	.	.	.	.	.	.	.	.
TRINITY_DN10628_c0_g1	TRINITY_DN10628_c0_g1_i1	.	.	.	.	.	.	.	.	.	.	.	.	.	.
TRINITY_DN10628_c0_g1	TRINITY_DN10628_c0_g1_i2	.	.	.	.	.	.	.	.	.	.	.	.	.	.
TRINITY_DN10629_c0_g1	TRINITY_DN10629_c0_g1_i1	.	.	.	.	.	.	.	.	.	.	.	.	.	.
TRINITY_DN1062_c0_g1	TRINITY_DN1062_c0_g1_i1	.	.	.	.	.	.	.	.	.	.	.	.	.	.
TRINITY_DN1062_c0_g2	TRINITY_DN1062_c0_g2_i1	.	.	.	.	.	.	.	.	.	.	.	.	.	.
TRINITY_DN10631_c0_g1	TRINITY_DN10631_c0_g1_i1	.	.	.	.	.	.	.	.	.	.	.	.	.	.
TRINITY_DN10633_c0_g1	TRINITY_DN10633_c0_g1_i1	.	.	.	.	.	.	.	.	.	.	.	.	.	.
TRINITY_DN10634_c0_g1	TRINITY_DN10634_c0_g1_i1	.	.	.	.	.	.	.	.	.	.	.	.	.	.
TRINITY_DN10634_c1_g1	TRINITY_DN10634_c1_g1_i1	.	.	.	.	.	.	.	.	.	.	.	.	.	.
TRINITY_DN10635_c0_g1	TRINITY_DN10635_c0_g1_i1	.	.	.	.	.	.	.	.	.	.	.	.	.	.
TRINITY_DN10636_c0_g1	TRINITY_DN10636_c0_g1_i1	.	.	.	.	.	.	.	.	.	.	.	.	.	.
TRINITY_DN10637_c0_g1	TRINITY_DN10637_c0_g1_i1	GSTT1_DROMA^GSTT1_DROMA^Q:183-7,H:72-142^43.662%ID^E:4.51e-08^RecName: Full=Glutathione S-transferase 1-1;^Eukaryota; Metazoa; Ecdysozoa; Arthropoda; Hexapoda; Insecta; Pterygota; Neoptera; Holometabola; Diptera; Brachycera; Muscomorpha; Ephydroidea; Drosophilidae; Drosophila; Sophophora	.	.	.	.	.	.	.	.	.	GO:0018833^molecular_function^DDT-dehydrochlorinase activity`GO:0004364^molecular_function^glutathione transferase activity	.	.	.
TRINITY_DN10638_c0_g1	TRINITY_DN10638_c0_g1_i1	.	.	.	.	.	.	.	.	.	.	.	.	.	.
TRINITY_DN1063_c0_g1	TRINITY_DN1063_c0_g1_i1	.	.	TRINITY_DN1063_c0_g1::TRINITY_DN1063_c0_g1_i1::g.298::m.298	3-467[-]	.	PF00078.26^RVT_1^Reverse transcriptase (RNA-dependent DNA polymerase)^14-146^E:3e-16	.	.	.	.	.	.	.	.
TRINITY_DN10640_c0_g1	TRINITY_DN10640_c0_g1_i1	.	.	.	.	.	.	.	.	.	.	.	.	.	.
TRINITY_DN10640_c0_g2	TRINITY_DN10640_c0_g2_i1	.	.	.	.	.	.	.	.	.	.	.	.	.	.
TRINITY_DN10641_c0_g1	TRINITY_DN10641_c0_g1_i1	.	.	.	.	.	.	.	.	.	.	.	.	.	.
TRINITY_DN10641_c0_g1	TRINITY_DN10641_c0_g1_i2	.	.	.	.	.	.	.	.	.	.	.	.	.	.
TRINITY_DN10644_c0_g1	TRINITY_DN10644_c0_g1_i1	.	.	.	.	.	.	.	.	.	.	.	.	.	.
TRINITY_DN10644_c0_g1	TRINITY_DN10644_c0_g1_i2	.	.	.	.	.	.	.	.	.	.	.	.	.	.
TRINITY_DN10645_c0_g1	TRINITY_DN10645_c0_g1_i1	.	.	.	.	.	.	.	.	.	.	.	.	.	.
TRINITY_DN10645_c1_g1	TRINITY_DN10645_c1_g1_i1	.	.	.	.	.	.	.	.	.	.	.	.	.	.
TRINITY_DN10648_c0_g1	TRINITY_DN10648_c0_g1_i1	.	.	.	.	.	.	.	.	.	.	.	.	.	.
TRINITY_DN10648_c0_g1	TRINITY_DN10648_c0_g1_i2	.	.	.	.	.	.	.	.	.	.	.	.	.	.
TRINITY_DN10649_c0_g1	TRINITY_DN10649_c0_g1_i1	.	.	.	.	.	.	.	.	.	.	.	.	.	.
TRINITY_DN10650_c0_g1	TRINITY_DN10650_c0_g1_i1	.	.	.	.	.	.	.	.	.	.	.	.	.	.
TRINITY_DN10650_c1_g1	TRINITY_DN10650_c1_g1_i1	.	.	.	.	.	.	.	.	.	.	.	.	.	.
TRINITY_DN10651_c0_g1	TRINITY_DN10651_c0_g1_i1	.	.	.	.	.	.	.	.	.	.	.	.	.	.
TRINITY_DN10653_c0_g1	TRINITY_DN10653_c0_g1_i1	.	.	.	.	.	.	.	.	.	.	.	.	.	.
TRINITY_DN10654_c0_g1	TRINITY_DN10654_c0_g1_i1	VPP4_MOUSE^VPP4_MOUSE^Q:1-267,H:186-274^38.202%ID^E:2.78e-15^RecName: Full=V-type proton ATPase 116 kDa subunit a isoform 4;^Eukaryota; Metazoa; Chordata; Craniata; Vertebrata; Euteleostomi; Mammalia; Eutheria; Euarchontoglires; Glires; Rodentia; Sciurognathi; Muroidea; Muridae; Murinae; Mus; Mus	.	TRINITY_DN10654_c0_g1::TRINITY_DN10654_c0_g1_i1::g.300::m.300	1-402[+]	VPP4_MOUSE^VPP4_MOUSE^Q:1-89,H:186-274^38.202%ID^E:1.25e-15^RecName: Full=V-type proton ATPase 116 kDa subunit a isoform 4;^Eukaryota; Metazoa; Chordata; Craniata; Vertebrata; Euteleostomi; Mammalia; Eutheria; Euarchontoglires; Glires; Rodentia; Sciurognathi; Muroidea; Muridae; Murinae; Mus; Mus	PF01496.18^V_ATPase_I^V-type ATPase 116kDa subunit family^1-93^E:2.2e-20	.	.	COG1269^ATPase 116 kDa subunit	KEGG:mmu:140494`KO:K02154	GO:0045177^cellular_component^apical part of cell`GO:0016324^cellular_component^apical plasma membrane`GO:0005903^cellular_component^brush border`GO:0031526^cellular_component^brush border membrane`GO:0005768^cellular_component^endosome`GO:0070062^cellular_component^extracellular exosome`GO:0016021^cellular_component^integral component of membrane`GO:0005765^cellular_component^lysosomal membrane`…	GO:0015078^molecular_function^hydrogen ion transmembrane transporter activity`GO:0015991^biological_process^ATP hydrolysis coupled proton transport`GO:0033179^cellular_component^proton-transporting V-type ATPase, V0 domain	.	.
TRINITY_DN10654_c0_g1	TRINITY_DN10654_c0_g1_i2	.	.	.	.	.	.	.	.	.	.	.	.	.	.
TRINITY_DN10654_c0_g1	TRINITY_DN10654_c0_g1_i3	VPP1_HUMAN^VPP1_HUMAN^Q:1-432,H:184-329^39.041%ID^E:5.17e-28^RecName: Full=V-type proton ATPase 116 kDa subunit a isoform 1;^Eukaryota; Metazoa; Chordata; Craniata; Vertebrata; Euteleostomi; Mammalia; Eutheria; Euarchontoglires; Primates; Haplorrhini; Catarrhini; Hominidae; Homo	.	TRINITY_DN10654_c0_g1::TRINITY_DN10654_c0_g1_i3::g.301::m.301	1-432[+]	VPP1_HUMAN^VPP1_HUMAN^Q:1-144,H:184-329^39.041%ID^E:4.65e-28^RecName: Full=V-type proton ATPase 116 kDa subunit a isoform 1;^Eukaryota; Metazoa; Chordata; Craniata; Vertebrata; Euteleostomi; Mammalia; Eutheria; Euarchontoglires; Primates; Haplorrhini; Catarrhini; Hominidae; Homo	PF01496.18^V_ATPase_I^V-type ATPase 116kDa subunit family^1-143^E:5.3e-38	.	.	COG1269^ATPase 116 kDa subunit	KEGG:hsa:535`KO:K02154	GO:0005829^cellular_component^cytosol`GO:0010008^cellular_component^endosome membrane`GO:0070062^cellular_component^extracellular exosome`GO:0101003^cellular_component^ficolin-1-rich granule membrane`GO:0005794^cellular_component^Golgi apparatus`GO:0016021^cellular_component^integral component of membrane`GO:0043231^cellular_component^intracellular membrane-bounded organelle`GO:0005765^cellular_c…	GO:0015078^molecular_function^hydrogen ion transmembrane transporter activity`GO:0015991^biological_process^ATP hydrolysis coupled proton transport`GO:0033179^cellular_component^proton-transporting V-type ATPase, V0 domain	.	.
TRINITY_DN10655_c0_g1	TRINITY_DN10655_c0_g1_i1	.	.	.	.	.	.	.	.	.	.	.	.	.	.
TRINITY_DN10655_c0_g1	TRINITY_DN10655_c0_g1_i3	.	.	TRINITY_DN10655_c0_g1::TRINITY_DN10655_c0_g1_i3::g.302::m.302	3-578[+]	.	.	.	.	.	.	.	.	.	.
TRINITY_DN10657_c0_g1	TRINITY_DN10657_c0_g1_i1_2	.	.	Gene.303::TRINITY_DN10657_c0_g1_i1_2::g.303::m.303	2-898[-]	.	.	.	.	.	.	.	.	.	.
TRINITY_DN10658_c0_g1	TRINITY_DN10658_c0_g1_i1	.	.	.	.	.	.	.	.	.	.	.	.	.	.
TRINITY_DN10659_c0_g1	TRINITY_DN10659_c0_g1_i1_1	.	.	.	.	.	.	.	.	.	.	.	.	.	.
TRINITY_DN1065_c0_g1	TRINITY_DN1065_c0_g1_i1	.	.	.	.	.	.	.	.	.	.	.	.	.	.
TRINITY_DN10660_c0_g1	TRINITY_DN10660_c0_g1_i1	.	.	.	.	.	.	.	.	.	.	.	.	.	.
TRINITY_DN10660_c0_g1	TRINITY_DN10660_c0_g1_i2	.	.	.	.	.	.	.	.	.	.	.	.	.	.
TRINITY_DN10661_c0_g1	TRINITY_DN10661_c0_g1_i1	.	.	.	.	.	.	.	.	.	.	.	.	.	.
TRINITY_DN10662_c0_g1	TRINITY_DN10662_c0_g1_i1	PE44_LUCCU^PE44_LUCCU^Q:181-5,H:28-85^40.678%ID^E:8.33e-06^RecName: Full=Peritrophin-44;^Eukaryota; Metazoa; Ecdysozoa; Arthropoda; Hexapoda; Insecta; Pterygota; Neoptera; Holometabola; Diptera; Brachycera; Muscomorpha; Oestroidea; Calliphoridae; Luciliinae; Lucilia	.	TRINITY_DN10662_c0_g1::TRINITY_DN10662_c0_g1_i1::g.305::m.305	2-307[-]	PE44_LUCCU^PE44_LUCCU^Q:43-101,H:28-85^40.678%ID^E:2.31e-06^RecName: Full=Peritrophin-44;^Eukaryota; Metazoa; Ecdysozoa; Arthropoda; Hexapoda; Insecta; Pterygota; Neoptera; Holometabola; Diptera; Brachycera; Muscomorpha; Oestroidea; Calliphoridae; Luciliinae; Lucilia	PF01607.23^CBM_14^Chitin binding Peritrophin-A domain^46-99^E:2.5e-10	.	.	.	.	GO:0005576^cellular_component^extracellular region`GO:0008061^molecular_function^chitin binding`GO:0006030^biological_process^chitin metabolic process	GO:0008061^molecular_function^chitin binding`GO:0006030^biological_process^chitin metabolic process`GO:0005576^cellular_component^extracellular region	.	.
TRINITY_DN10662_c0_g1	TRINITY_DN10662_c0_g1_i2	PE44_LUCCU^PE44_LUCCU^Q:181-11,H:28-83^40.351%ID^E:8.96e-07^RecName: Full=Peritrophin-44;^Eukaryota; Metazoa; Ecdysozoa; Arthropoda; Hexapoda; Insecta; Pterygota; Neoptera; Holometabola; Diptera; Brachycera; Muscomorpha; Oestroidea; Calliphoridae; Luciliinae; Lucilia	.	TRINITY_DN10662_c0_g1::TRINITY_DN10662_c0_g1_i2::g.306::m.306	2-412[-]	PE44_LUCCU^PE44_LUCCU^Q:78-134,H:28-83^40.351%ID^E:1.19e-06^RecName: Full=Peritrophin-44;^Eukaryota; Metazoa; Ecdysozoa; Arthropoda; Hexapoda; Insecta; Pterygota; Neoptera; Holometabola; Diptera; Brachycera; Muscomorpha; Oestroidea; Calliphoridae; Luciliinae; Lucilia	PF01607.23^CBM_14^Chitin binding Peritrophin-A domain^81-134^E:5.2e-10	.	ExpAA=33.13^PredHel=1^Topology=i12-34o	.	.	GO:0005576^cellular_component^extracellular region`GO:0008061^molecular_function^chitin binding`GO:0006030^biological_process^chitin metabolic process	GO:0008061^molecular_function^chitin binding`GO:0006030^biological_process^chitin metabolic process`GO:0005576^cellular_component^extracellular region	.	.
TRINITY_DN10663_c0_g1	TRINITY_DN10663_c0_g1_i1	.	.	.	.	.	.	.	.	.	.	.	.	.	.
TRINITY_DN10664_c0_g1	TRINITY_DN10664_c0_g1_i1	.	.	.	.	.	.	.	.	.	.	.	.	.	.
TRINITY_DN10664_c0_g2	TRINITY_DN10664_c0_g2_i1	GAAP_VACCL^GAAP_VACCL^Q:141-287,H:5-53^44.898%ID^E:3.27e-07^RecName: Full=Golgi anti-apoptotic protein;^Viruses; dsDNA viruses, no RNA stage; Poxviridae; Chordopoxvirinae; Orthopoxvirus; Vaccinia virus	.	.	.	.	.	.	.	.	.	GO:0044178^cellular_component^host cell Golgi membrane`GO:0016021^cellular_component^integral component of membrane	.	.	.
TRINITY_DN10666_c0_g1	TRINITY_DN10666_c0_g1_i1	.	.	.	.	.	.	.	.	.	.	.	.	.	.
TRINITY_DN10667_c0_g1	TRINITY_DN10667_c0_g1_i1	.	.	.	.	.	.	.	.	.	.	.	.	.	.
TRINITY_DN10668_c0_g1	TRINITY_DN10668_c0_g1_i1	.	.	.	.	.	.	.	.	.	.	.	.	.	.
TRINITY_DN10669_c0_g1	TRINITY_DN10669_c0_g1_i1	.	.	.	.	.	.	.	.	.	.	.	.	.	.
TRINITY_DN1066_c0_g1	TRINITY_DN1066_c0_g1_i1	.	.	.	.	.	.	.	.	.	.	.	.	.	.
TRINITY_DN10670_c0_g1	TRINITY_DN10670_c0_g1_i1	.	.	.	.	.	.	.	.	.	.	.	.	.	.
TRINITY_DN10671_c0_g1	TRINITY_DN10671_c0_g1_i1	.	.	.	.	.	.	.	.	.	.	.	.	.	.
TRINITY_DN10671_c0_g1	TRINITY_DN10671_c0_g1_i2	.	.	.	.	.	.	.	.	.	.	.	.	.	.
TRINITY_DN10672_c0_g1	TRINITY_DN10672_c0_g1_i1	.	.	.	.	.	.	.	.	.	.	.	.	.	.
TRINITY_DN10673_c0_g1	TRINITY_DN10673_c0_g1_i1	UHRF1_DANRE^UHRF1_DANRE^Q:137-457,H:670-775^40.741%ID^E:9.2e-20^RecName: Full=E3 ubiquitin-protein ligase UHRF1;^Eukaryota; Metazoa; Chordata; Craniata; Vertebrata; Euteleostomi; Actinopterygii; Neopterygii; Teleostei; Ostariophysi; Cypriniformes; Cyprinidae; Danio	.	TRINITY_DN10673_c0_g1::TRINITY_DN10673_c0_g1_i1::g.307::m.307	2-463[+]	UHRF1_DANRE^UHRF1_DANRE^Q:1-152,H:638-775^37.255%ID^E:1.4e-24^RecName: Full=E3 ubiquitin-protein ligase UHRF1;^Eukaryota; Metazoa; Chordata; Craniata; Vertebrata; Euteleostomi; Actinopterygii; Neopterygii; Teleostei; Ostariophysi; Cypriniformes; Cyprinidae; Danio	PF13920.5^zf-C3HC4_3^Zinc finger, C3HC4 type (RING finger)^83-126^E:1.1e-06`PF00097.24^zf-C3HC4^Zinc finger, C3HC4 type (RING finger)^84-122^E:7.9e-08`PF13923.5^zf-C3HC4_2^Zinc finger, C3HC4 type (RING finger)^84-122^E:2.5e-07`PF13445.5^zf-RING_UBOX^RING-type zinc-finger^84-120^E:1.5e-06	.	.	COG3440^ubiquitin-like with PHD and ring finger domains 2, E3 ubiquitin protein ligase	KEGG:dre:406350`KO:K10638	GO:0005737^cellular_component^cytoplasm`GO:0000791^cellular_component^euchromatin`GO:0000792^cellular_component^heterochromatin`GO:0000790^cellular_component^nuclear chromatin`GO:0005720^cellular_component^nuclear heterochromatin`GO:0005657^cellular_component^replication fork`GO:0044729^molecular_function^hemi-methylated DNA-binding`GO:0042393^molecular_function^histone binding`GO:0035064^molecul…	GO:0046872^molecular_function^metal ion binding	.	.
TRINITY_DN10674_c0_g1	TRINITY_DN10674_c0_g1_i1	UMPS_DROME^UMPS_DROME^Q:28-291,H:8-96^54.444%ID^E:2.39e-26^RecName: Full=Uridine 5'-monophosphate synthase;^Eukaryota; Metazoa; Ecdysozoa; Arthropoda; Hexapoda; Insecta; Pterygota; Neoptera; Holometabola; Diptera; Brachycera; Muscomorpha; Ephydroidea; Drosophilidae; Drosophila; Sophophora	.	.	.	.	.	.	.	COG0284^Catalyzes the decarboxylation of orotidine 5'- monophosphate (OMP) to uridine 5'-monophosphate (UMP) (By similarity)`COG0461^orotate phosphoribosyltransferase activity	KEGG:dme:Dmel_CG3593`KO:K13421	GO:0005875^cellular_component^microtubule associated complex`GO:0004588^molecular_function^orotate phosphoribosyltransferase activity`GO:0004590^molecular_function^orotidine-5'-phosphate decarboxylase activity`GO:0006207^biological_process^'de novo' pyrimidine nucleobase biosynthetic process`GO:0044205^biological_process^'de novo' UMP biosynthetic process`GO:0030431^biological_process^sleep	.	.	.
TRINITY_DN10674_c1_g1	TRINITY_DN10674_c1_g1_i1	.	.	.	.	.	.	.	.	.	.	.	.	.	.
TRINITY_DN10677_c0_g1	TRINITY_DN10677_c0_g1_i1	.	.	.	.	.	.	.	.	.	.	.	.	.	.
TRINITY_DN10678_c0_g1	TRINITY_DN10678_c0_g1_i1	.	.	.	.	.	.	.	.	.	.	.	.	.	.
TRINITY_DN10679_c0_g1	TRINITY_DN10679_c0_g1_i1	.	.	.	.	.	.	.	.	.	.	.	.	.	.
TRINITY_DN10679_c1_g1	TRINITY_DN10679_c1_g1_i1	.	.	.	.	.	.	.	.	.	.	.	.	.	.
TRINITY_DN1067_c0_g1	TRINITY_DN1067_c0_g1_i1_2	.	.	.	.	.	.	.	.	.	.	.	.	.	.
TRINITY_DN1067_c0_g1	TRINITY_DN1067_c0_g1_i2_2	.	.	.	.	.	.	.	.	.	.	.	.	.	.
TRINITY_DN10680_c0_g1	TRINITY_DN10680_c0_g1_i1	ROMO1_XENTR^ROMO1_XENTR^Q:113-349,H:1-79^68.354%ID^E:7.74e-29^RecName: Full=Reactive oxygen species modulator 1;^Eukaryota; Metazoa; Chordata; Craniata; Vertebrata; Euteleostomi; Amphibia; Batrachia; Anura; Pipoidea; Pipidae; Xenopodinae; Xenopus; Silurana	.	.	.	.	.	.	.	ENOG411279J^Reactive oxygen species modulator 1	KEGG:xtr:100125151	GO:0016021^cellular_component^integral component of membrane`GO:0005743^cellular_component^mitochondrial inner membrane`GO:0005739^cellular_component^mitochondrion`GO:0034614^biological_process^cellular response to reactive oxygen species`GO:0042742^biological_process^defense response to bacterium`GO:0008284^biological_process^positive regulation of cell proliferation`GO:2000379^biological_proces…	.	.	.
TRINITY_DN10681_c0_g1	TRINITY_DN10681_c0_g1_i1	.	.	TRINITY_DN10681_c0_g1::TRINITY_DN10681_c0_g1_i1::g.308::m.308	111-470[-]	.	PF09340.9^NuA4^Histone acetyltransferase subunit NuA4^46-111^E:1.2e-06	.	ExpAA=15.60^PredHel=1^Topology=o10-32i	.	.	.	GO:0016573^biological_process^histone acetylation`GO:0000123^cellular_component^histone acetyltransferase complex	.	.
TRINITY_DN10681_c0_g1	TRINITY_DN10681_c0_g1_i2	.	.	TRINITY_DN10681_c0_g1::TRINITY_DN10681_c0_g1_i2::g.309::m.309	153-512[-]	.	PF09340.9^NuA4^Histone acetyltransferase subunit NuA4^46-111^E:1.2e-06	.	ExpAA=15.60^PredHel=1^Topology=o10-32i	.	.	.	GO:0016573^biological_process^histone acetylation`GO:0000123^cellular_component^histone acetyltransferase complex	.	.
TRINITY_DN10682_c0_g1	TRINITY_DN10682_c0_g1_i1	.	.	.	.	.	.	.	.	.	.	.	.	.	.
TRINITY_DN10683_c0_g1	TRINITY_DN10683_c0_g1_i1_2	.	.	.	.	.	.	.	.	.	.	.	.	.	.
TRINITY_DN10684_c0_g1	TRINITY_DN10684_c0_g1_i1	.	.	.	.	.	.	.	.	.	.	.	.	.	.
TRINITY_DN10686_c0_g1	TRINITY_DN10686_c0_g1_i1	.	.	.	.	.	.	.	.	.	.	.	.	.	.
TRINITY_DN10687_c0_g1	TRINITY_DN10687_c0_g1_i1	HSP7D_MANSE^HSP7D_MANSE^Q:1-282,H:519-612^85.106%ID^E:6.77e-50^RecName: Full=Heat shock 70 kDa protein cognate 4;^Eukaryota; Metazoa; Ecdysozoa; Arthropoda; Hexapoda; Insecta; Pterygota; Neoptera; Holometabola; Lepidoptera; Glossata; Ditrysia; Bombycoidea; Sphingidae; Sphinginae; Sphingini; Manduca	.	TRINITY_DN10687_c0_g1::TRINITY_DN10687_c0_g1_i1::g.311::m.311	1-402[+]	HSP7D_MANSE^HSP7D_MANSE^Q:1-103,H:519-621^86.408%ID^E:3.06e-50^RecName: Full=Heat shock 70 kDa protein cognate 4;^Eukaryota; Metazoa; Ecdysozoa; Arthropoda; Hexapoda; Insecta; Pterygota; Neoptera; Holometabola; Lepidoptera; Glossata; Ditrysia; Bombycoidea; Sphingidae; Sphinginae; Sphingini; Manduca	PF00012.19^HSP70^Hsp70 protein^1-94^E:1.1e-10	.	.	.	.	GO:0005634^cellular_component^nucleus`GO:0005524^molecular_function^ATP binding	.	.	.
TRINITY_DN10687_c0_g1	TRINITY_DN10687_c0_g1_i1	HSP7D_MANSE^HSP7D_MANSE^Q:1-282,H:519-612^85.106%ID^E:6.77e-50^RecName: Full=Heat shock 70 kDa protein cognate 4;^Eukaryota; Metazoa; Ecdysozoa; Arthropoda; Hexapoda; Insecta; Pterygota; Neoptera; Holometabola; Lepidoptera; Glossata; Ditrysia; Bombycoidea; Sphingidae; Sphinginae; Sphingini; Manduca	.	TRINITY_DN10687_c0_g1::TRINITY_DN10687_c0_g1_i1::g.310::m.310	1-408[-]	.	.	.	ExpAA=58.60^PredHel=3^Topology=i49-71o86-108i121-135o	.	.	.	.	.	.
TRINITY_DN10689_c0_g1	TRINITY_DN10689_c0_g1_i1	.	.	.	.	.	.	.	.	.	.	.	.	.	.
TRINITY_DN10689_c0_g1	TRINITY_DN10689_c0_g1_i2	.	.	.	.	.	.	.	.	.	.	.	.	.	.
TRINITY_DN1068_c0_g1	TRINITY_DN1068_c0_g1_i1	.	.	.	.	.	.	.	.	.	.	.	.	.	.
TRINITY_DN1068_c0_g1	TRINITY_DN1068_c0_g1_i2	.	.	.	.	.	.	.	.	.	.	.	.	.	.
TRINITY_DN10690_c0_g1	TRINITY_DN10690_c0_g1_i1	.	.	.	.	.	.	.	.	.	.	.	.	.	.
TRINITY_DN10691_c0_g1	TRINITY_DN10691_c0_g1_i1	GRS14_ARATH^GRS14_ARATH^Q:98-541,H:29-164^38.926%ID^E:1.09e-25^RecName: Full=Monothiol glutaredoxin-S14, chloroplastic {ECO:0000303|PubMed:15170506};^Eukaryota; Viridiplantae; Streptophyta; Embryophyta; Tracheophyta; Spermatophyta; Magnoliophyta; eudicotyledons; Gunneridae; Pentapetalae; rosids; malvids; Brassicales; Brassicaceae; Camelineae; Arabidopsis	.	TRINITY_DN10691_c0_g1::TRINITY_DN10691_c0_g1_i1::g.314::m.314	2-541[+]	GRS14_ARATH^GRS14_ARATH^Q:33-180,H:29-164^38.926%ID^E:9.83e-26^RecName: Full=Monothiol glutaredoxin-S14, chloroplastic {ECO:0000303|PubMed:15170506};^Eukaryota; Viridiplantae; Streptophyta; Embryophyta; Tracheophyta; Spermatophyta; Magnoliophyta; eudicotyledons; Gunneridae; Pentapetalae; rosids; malvids; Brassicales; Brassicaceae; Camelineae; Arabidopsis	PF00462.23^Glutaredoxin^Glutaredoxin^97-164^E:8.5e-18	.	.	COG0278^Glutaredoxin	KEGG:ath:AT3G54900	GO:0009507^cellular_component^chloroplast`GO:0009941^cellular_component^chloroplast envelope`GO:0009570^cellular_component^chloroplast stroma`GO:0051537^molecular_function^2 iron, 2 sulfur cluster binding`GO:0015297^molecular_function^antiporter activity`GO:0009055^molecular_function^electron carrier activity`GO:0046872^molecular_function^metal ion binding`GO:0015035^molecular_function^protein di…	GO:0009055^molecular_function^electron carrier activity`GO:0015035^molecular_function^protein disulfide oxidoreductase activity`GO:0045454^biological_process^cell redox homeostasis	.	.
TRINITY_DN10692_c0_g1	TRINITY_DN10692_c0_g1_i1	.	.	.	.	.	.	.	.	.	.	.	.	.	.
TRINITY_DN10694_c0_g1	TRINITY_DN10694_c0_g1_i1	.	.	.	.	.	.	.	.	.	.	.	.	.	.
TRINITY_DN10694_c0_g1	TRINITY_DN10694_c0_g1_i2	.	.	.	.	.	.	.	.	.	.	.	.	.	.
TRINITY_DN10695_c0_g1	TRINITY_DN10695_c0_g1_i1	.	.	.	.	.	.	.	.	.	.	.	.	.	.
TRINITY_DN10696_c0_g1	TRINITY_DN10696_c0_g1_i1	.	.	.	.	.	.	.	.	.	.	.	.	.	.
TRINITY_DN10696_c0_g2	TRINITY_DN10696_c0_g2_i1	.	.	.	.	.	.	.	.	.	.	.	.	.	.
TRINITY_DN10697_c0_g1	TRINITY_DN10697_c0_g1_i1	.	.	.	.	.	.	.	.	.	.	.	.	.	.
TRINITY_DN10697_c0_g1	TRINITY_DN10697_c0_g1_i2	.	.	.	.	.	.	.	.	.	.	.	.	.	.
TRINITY_DN10697_c1_g1	TRINITY_DN10697_c1_g1_i1	.	.	.	.	.	.	.	.	.	.	.	.	.	.
TRINITY_DN10698_c0_g1	TRINITY_DN10698_c0_g1_i1	.	.	.	.	.	.	.	.	.	.	.	.	.	.
TRINITY_DN10699_c0_g1	TRINITY_DN10699_c0_g1_i1	.	.	.	.	.	.	.	.	.	.	.	.	.	.
TRINITY_DN1069_c0_g1	TRINITY_DN1069_c0_g1_i1	.	.	.	.	.	.	.	.	.	.	.	.	.	.
TRINITY_DN106_c0_g1	TRINITY_DN106_c0_g1_i1	.	.	.	.	.	.	.	.	.	.	.	.	.	.
TRINITY_DN10700_c0_g1	TRINITY_DN10700_c0_g1_i2	.	.	TRINITY_DN10700_c0_g1::TRINITY_DN10700_c0_g1_i2::g.316::m.316	1-552[-]	.	.	.	.	.	.	.	.	.	.
TRINITY_DN10701_c0_g1	TRINITY_DN10701_c0_g1_i1	.	.	.	.	.	.	.	.	.	.	.	.	.	.
TRINITY_DN10701_c0_g2	TRINITY_DN10701_c0_g2_i1	.	.	.	.	.	.	.	.	.	.	.	.	.	.
TRINITY_DN10702_c0_g1	TRINITY_DN10702_c0_g1_i2	.	.	.	.	.	.	.	.	.	.	.	.	.	.
TRINITY_DN10702_c0_g1	TRINITY_DN10702_c0_g1_i3	.	.	.	.	.	.	.	.	.	.	.	.	.	.
TRINITY_DN10703_c0_g1	TRINITY_DN10703_c0_g1_i1	.	.	.	.	.	.	.	.	.	.	.	.	.	.
TRINITY_DN10704_c0_g1	TRINITY_DN10704_c0_g1_i1	.	.	.	.	.	.	.	.	.	.	.	.	.	.
TRINITY_DN10704_c0_g1	TRINITY_DN10704_c0_g1_i2	.	.	.	.	.	.	.	.	.	.	.	.	.	.
TRINITY_DN10708_c0_g1	TRINITY_DN10708_c0_g1_i1	.	.	.	.	.	.	.	.	.	.	.	.	.	.
TRINITY_DN10709_c0_g1	TRINITY_DN10709_c0_g1_i1	Z394_ENCCU^Z394_ENCCU^Q:290-451,H:141-194^50%ID^E:4.55e-09^RecName: Full=Zinc finger C2H2 protein ECU03_0940;^Eukaryota; Fungi; Microsporidia; Unikaryonidae; Encephalitozoon	.	TRINITY_DN10709_c0_g1::TRINITY_DN10709_c0_g1_i1::g.317::m.317	2-451[+]	Z394_ENCCU^Z394_ENCCU^Q:35-150,H:70-194^33.333%ID^E:3.25e-13^RecName: Full=Zinc finger C2H2 protein ECU03_0940;^Eukaryota; Fungi; Microsporidia; Unikaryonidae; Encephalitozoon	PF00096.25^zf-C2H2^Zinc finger, C2H2 type^88-111^E:0.018`PF13894.5^zf-C2H2_4^C2H2-type zinc finger^122-147^E:0.00045`PF00096.25^zf-C2H2^Zinc finger, C2H2 type^122-147^E:8.4e-05	.	.	ENOG410ZTCW^ZnF_C2H2	KEGG:ecu:ECU03_0940	GO:0046872^molecular_function^metal ion binding`GO:0003676^molecular_function^nucleic acid binding	.	.	.
TRINITY_DN10709_c0_g1	TRINITY_DN10709_c0_g1_i2	Z394_ENCCU^Z394_ENCCU^Q:58-210,H:141-189^52.941%ID^E:7.1e-07^RecName: Full=Zinc finger C2H2 protein ECU03_0940;^Eukaryota; Fungi; Microsporidia; Unikaryonidae; Encephalitozoon	.	.	.	.	.	.	.	ENOG410ZTCW^ZnF_C2H2	KEGG:ecu:ECU03_0940	GO:0046872^molecular_function^metal ion binding`GO:0003676^molecular_function^nucleic acid binding	.	.	.
TRINITY_DN1070_c0_g1	TRINITY_DN1070_c0_g1_i1	.	.	.	.	.	.	.	.	.	.	.	.	.	.
TRINITY_DN1070_c0_g1	TRINITY_DN1070_c0_g1_i2	.	.	.	.	.	.	.	.	.	.	.	.	.	.
TRINITY_DN10711_c0_g1	TRINITY_DN10711_c0_g1_i1	.	.	.	.	.	.	.	.	.	.	.	.	.	.
TRINITY_DN10713_c0_g1	TRINITY_DN10713_c0_g1_i1	.	.	TRINITY_DN10713_c0_g1::TRINITY_DN10713_c0_g1_i1::g.318::m.318	3-629[+]	.	.	.	.	.	.	.	.	.	.
TRINITY_DN10714_c0_g1	TRINITY_DN10714_c0_g1_i1	RPAB5_ENCCU^RPAB5_ENCCU^Q:237-437,H:1-67^70.149%ID^E:1.82e-31^RecName: Full=DNA-directed RNA polymerases I, II, and III subunit RPABC5;^Eukaryota; Fungi; Microsporidia; Unikaryonidae; Encephalitozoon	.	.	.	.	.	.	.	COG1644^DNA-dependent RNA polymerase catalyzes the transcription of DNA into RNA using the four ribonucleoside triphosphates as substrates	KEGG:ecu:ECU06_0320`KO:K03007	GO:0005829^cellular_component^cytosol`GO:0005736^cellular_component^DNA-directed RNA polymerase I complex`GO:0005665^cellular_component^DNA-directed RNA polymerase II, core complex`GO:0005666^cellular_component^DNA-directed RNA polymerase III complex`GO:0003677^molecular_function^DNA binding`GO:0001054^molecular_function^RNA polymerase I activity`GO:0001055^molecular_function^RNA polymerase II ac…	.	.	.
TRINITY_DN10715_c0_g1	TRINITY_DN10715_c0_g1_i1	BRCA1_MOUSE^BRCA1_MOUSE^Q:535-401,H:23-70^37.5%ID^E:3.7e-06^RecName: Full=Breast cancer type 1 susceptibility protein homolog;^Eukaryota; Metazoa; Chordata; Craniata; Vertebrata; Euteleostomi; Mammalia; Eutheria; Euarchontoglires; Glires; Rodentia; Sciurognathi; Muroidea; Muridae; Murinae; Mus; Mus	.	TRINITY_DN10715_c0_g1::TRINITY_DN10715_c0_g1_i1::g.320::m.320	2-643[-]	BRCA1_MOUSE^BRCA1_MOUSE^Q:37-81,H:23-70^37.5%ID^E:3.33e-06^RecName: Full=Breast cancer type 1 susceptibility protein homolog;^Eukaryota; Metazoa; Chordata; Craniata; Vertebrata; Euteleostomi; Mammalia; Eutheria; Euarchontoglires; Glires; Rodentia; Sciurognathi; Muroidea; Muridae; Murinae; Mus; Mus	PF13920.5^zf-C3HC4_3^Zinc finger, C3HC4 type (RING finger)^37-81^E:4e-08`PF13639.5^zf-RING_2^Ring finger domain^37-76^E:1.4e-07`PF13923.5^zf-C3HC4_2^Zinc finger, C3HC4 type (RING finger)^38-75^E:1.2e-08`PF13445.5^zf-RING_UBOX^RING-type zinc-finger^38-73^E:3.4e-08`PF00097.24^zf-C3HC4^Zinc finger, C3HC4 type (RING finger)^38-75^E:9.5e-06	.	.	ENOG4111WR7^E3 ubiquitin-protein ligase that specifically mediates the formation of 'Lys-6'-linked polyubiquitin chains and plays a central role in DNA repair by facilitating cellular responses to DNA damage. It is unclear whether it also mediates the formation of other types of polyubiquitin chains. The E3 ubiquitin-protein ligase activity is required for its tumor suppressor function. The BRCA1…	KEGG:mmu:12189`KO:K10605	GO:0070531^cellular_component^BRCA1-A complex`GO:0031436^cellular_component^BRCA1-BARD1 complex`GO:0005813^cellular_component^centrosome`GO:0005694^cellular_component^chromosome`GO:0000793^cellular_component^condensed chromosome`GO:0000794^cellular_component^condensed nuclear chromosome`GO:0005737^cellular_component^cytoplasm`GO:0030529^cellular_component^intracellular ribonucleoprotein complex`G…	GO:0046872^molecular_function^metal ion binding	.	.
TRINITY_DN10716_c0_g1	TRINITY_DN10716_c0_g1_i1	.	.	.	.	.	.	.	.	.	.	.	.	.	.
TRINITY_DN10716_c0_g2	TRINITY_DN10716_c0_g2_i1	.	.	.	.	.	.	.	.	.	.	.	.	.	.
TRINITY_DN10716_c0_g3	TRINITY_DN10716_c0_g3_i1	.	.	.	.	.	.	.	.	.	.	.	.	.	.
TRINITY_DN10716_c1_g1	TRINITY_DN10716_c1_g1_i1	.	.	.	.	.	.	.	.	.	.	.	.	.	.
TRINITY_DN10717_c0_g1	TRINITY_DN10717_c0_g1_i1	.	.	TRINITY_DN10717_c0_g1::TRINITY_DN10717_c0_g1_i1::g.321::m.321	99-449[-]	.	PF04500.15^FLYWCH^FLYWCH zinc finger domain^38-94^E:1.8e-12	.	.	.	.	.	.	.	.
TRINITY_DN10718_c0_g1	TRINITY_DN10718_c0_g1_i1	.	.	.	.	.	.	.	.	.	.	.	.	.	.
TRINITY_DN10719_c0_g1	TRINITY_DN10719_c0_g1_i1	.	.	.	.	.	.	.	.	.	.	.	.	.	.
TRINITY_DN10720_c0_g1	TRINITY_DN10720_c0_g1_i1	.	.	.	.	.	.	.	.	.	.	.	.	.	.
TRINITY_DN10721_c0_g1	TRINITY_DN10721_c0_g1_i2	.	.	.	.	.	.	.	.	.	.	.	.	.	.
TRINITY_DN10724_c0_g1	TRINITY_DN10724_c0_g1_i1	ACO13_PONAB^ACO13_PONAB^Q:169-543,H:13-136^42.4%ID^E:2.87e-23^RecName: Full=Acyl-coenzyme A thioesterase 13;^Eukaryota; Metazoa; Chordata; Craniata; Vertebrata; Euteleostomi; Mammalia; Eutheria; Euarchontoglires; Primates; Haplorrhini; Catarrhini; Hominidae; Pongo	.	TRINITY_DN10724_c0_g1::TRINITY_DN10724_c0_g1_i1::g.322::m.322	130-558[+]	ACO13_PONAB^ACO13_PONAB^Q:14-141,H:13-139^42.188%ID^E:2.01e-26^RecName: Full=Acyl-coenzyme A thioesterase 13;^Eukaryota; Metazoa; Chordata; Craniata; Vertebrata; Euteleostomi; Mammalia; Eutheria; Euarchontoglires; Primates; Haplorrhini; Catarrhini; Hominidae; Pongo	PF03061.21^4HBT^Thioesterase superfamily^54-128^E:2.3e-14	.	.	COG2050^thioesterase Superfamily protein	KEGG:pon:100173179`KO:K17362	GO:0005829^cellular_component^cytosol`GO:0005739^cellular_component^mitochondrion`GO:0005634^cellular_component^nucleus`GO:0005819^cellular_component^spindle`GO:0016787^molecular_function^hydrolase activity	.	.	.
TRINITY_DN10725_c0_g1	TRINITY_DN10725_c0_g1_i1	.	.	.	.	.	.	.	.	.	.	.	.	.	.
TRINITY_DN10727_c0_g1	TRINITY_DN10727_c0_g1_i1	.	.	.	.	.	.	.	.	.	.	.	.	.	.
TRINITY_DN10728_c0_g1	TRINITY_DN10728_c0_g1_i1	.	.	.	.	.	.	.	.	.	.	.	.	.	.
TRINITY_DN10728_c1_g1	TRINITY_DN10728_c1_g1_i1	.	.	.	.	.	.	.	.	.	.	.	.	.	.
TRINITY_DN10729_c0_g1	TRINITY_DN10729_c0_g1_i1	.	.	TRINITY_DN10729_c0_g1::TRINITY_DN10729_c0_g1_i1::g.323::m.323	2-418[+]	.	.	.	.	.	.	.	.	.	.
TRINITY_DN10731_c1_g1	TRINITY_DN10731_c1_g1_i1	.	.	.	.	.	.	.	.	.	.	.	.	.	.
TRINITY_DN10733_c0_g1	TRINITY_DN10733_c0_g1_i1	.	.	.	.	.	.	.	.	.	.	.	.	.	.
TRINITY_DN10733_c0_g1	TRINITY_DN10733_c0_g1_i2	.	.	.	.	.	.	.	.	.	.	.	.	.	.
TRINITY_DN10734_c0_g1	TRINITY_DN10734_c0_g1_i1	.	.	.	.	.	.	.	.	.	.	.	.	.	.
TRINITY_DN10735_c0_g1	TRINITY_DN10735_c0_g1_i1	.	.	.	.	.	.	.	.	.	.	.	.	.	.
TRINITY_DN10736_c0_g1	TRINITY_DN10736_c0_g1_i1	.	.	.	.	.	.	.	.	.	.	.	.	.	.
TRINITY_DN10737_c0_g1	TRINITY_DN10737_c0_g1_i1	.	.	.	.	.	.	.	.	.	.	.	.	.	.
TRINITY_DN10738_c0_g1	TRINITY_DN10738_c0_g1_i1	.	.	.	.	.	.	.	.	.	.	.	.	.	.
TRINITY_DN10739_c0_g1	TRINITY_DN10739_c0_g1_i1	.	.	.	.	.	.	.	.	.	.	.	.	.	.
TRINITY_DN10739_c0_g1	TRINITY_DN10739_c0_g1_i2	.	.	.	.	.	.	.	.	.	.	.	.	.	.
TRINITY_DN1073_c0_g1	TRINITY_DN1073_c0_g1_i1	.	.	.	.	.	.	.	.	.	.	.	.	.	.
TRINITY_DN10740_c0_g1	TRINITY_DN10740_c0_g1_i1	DCPS_ASCSU^DCPS_ASCSU^Q:275-433,H:88-140^43.396%ID^E:5.16e-08^RecName: Full=m7GpppX diphosphatase;^Eukaryota; Metazoa; Ecdysozoa; Nematoda; Chromadorea; Ascaridida; Ascaridoidea; Ascarididae; Ascaris	.	.	.	.	.	.	.	.	KEGG:ag:ADB92583`KO:K12584	GO:0005634^cellular_component^nucleus`GO:0050072^molecular_function^m7G(5')pppN diphosphatase activity`GO:0000340^molecular_function^RNA 7-methylguanosine cap binding`GO:0000290^biological_process^deadenylation-dependent decapping of nuclear-transcribed mRNA`GO:0000288^biological_process^nuclear-transcribed mRNA catabolic process, deadenylation-dependent decay`GO:0009408^biological_process^respon…	.	.	.
TRINITY_DN10740_c0_g1	TRINITY_DN10740_c0_g1_i2	DCPS_ASCSU^DCPS_ASCSU^Q:177-317,H:94-140^46.809%ID^E:2.85e-08^RecName: Full=m7GpppX diphosphatase;^Eukaryota; Metazoa; Ecdysozoa; Nematoda; Chromadorea; Ascaridida; Ascaridoidea; Ascarididae; Ascaris	.	.	.	.	.	.	.	.	KEGG:ag:ADB92583`KO:K12584	GO:0005634^cellular_component^nucleus`GO:0050072^molecular_function^m7G(5')pppN diphosphatase activity`GO:0000340^molecular_function^RNA 7-methylguanosine cap binding`GO:0000290^biological_process^deadenylation-dependent decapping of nuclear-transcribed mRNA`GO:0000288^biological_process^nuclear-transcribed mRNA catabolic process, deadenylation-dependent decay`GO:0009408^biological_process^respon…	.	.	.
TRINITY_DN10741_c0_g1	TRINITY_DN10741_c0_g1_i1_2	.	.	.	.	.	.	.	.	.	.	.	.	.	.
TRINITY_DN10742_c0_g1	TRINITY_DN10742_c0_g1_i1	.	.	.	.	.	.	.	.	.	.	.	.	.	.
TRINITY_DN10742_c0_g1	TRINITY_DN10742_c0_g1_i2	.	.	.	.	.	.	.	.	.	.	.	.	.	.
TRINITY_DN10743_c0_g1	TRINITY_DN10743_c0_g1_i1	.	.	.	.	.	.	.	.	.	.	.	.	.	.
TRINITY_DN10743_c0_g1	TRINITY_DN10743_c0_g1_i2	.	.	.	.	.	.	.	.	.	.	.	.	.	.
TRINITY_DN10743_c0_g2	TRINITY_DN10743_c0_g2_i1	.	.	.	.	.	.	.	.	.	.	.	.	.	.
TRINITY_DN10744_c0_g1	TRINITY_DN10744_c0_g1_i1	.	.	.	.	.	.	.	.	.	.	.	.	.	.
TRINITY_DN10745_c0_g1	TRINITY_DN10745_c0_g1_i1	.	.	.	.	.	.	.	.	.	.	.	.	.	.
TRINITY_DN10745_c0_g1	TRINITY_DN10745_c0_g1_i2	.	.	.	.	.	.	.	.	.	.	.	.	.	.
TRINITY_DN10747_c0_g1	TRINITY_DN10747_c0_g1_i1	.	.	TRINITY_DN10747_c0_g1::TRINITY_DN10747_c0_g1_i1::g.326::m.326	2-457[-]	.	.	.	.	.	.	.	.	.	.
TRINITY_DN10748_c0_g1	TRINITY_DN10748_c0_g1_i1	.	.	.	.	.	.	.	.	.	.	.	.	.	.
TRINITY_DN1074_c0_g1	TRINITY_DN1074_c0_g1_i1	.	.	.	.	.	.	.	.	.	.	.	.	.	.
TRINITY_DN10750_c0_g1	TRINITY_DN10750_c0_g1_i1	.	.	.	.	.	.	.	.	.	.	.	.	.	.
TRINITY_DN10751_c0_g1	TRINITY_DN10751_c0_g1_i1	.	.	.	.	.	.	.	.	.	.	.	.	.	.
TRINITY_DN10751_c0_g1	TRINITY_DN10751_c0_g1_i2	.	.	.	.	.	.	.	.	.	.	.	.	.	.
TRINITY_DN10752_c0_g1	TRINITY_DN10752_c0_g1_i1	.	.	.	.	.	.	.	.	.	.	.	.	.	.
TRINITY_DN10753_c0_g1	TRINITY_DN10753_c0_g1_i1	VWDE_HUMAN^VWDE_HUMAN^Q:236-511,H:1293-1384^40.816%ID^E:1.07e-07^RecName: Full=von Willebrand factor D and EGF domain-containing protein;^Eukaryota; Metazoa; Chordata; Craniata; Vertebrata; Euteleostomi; Mammalia; Eutheria; Euarchontoglires; Primates; Haplorrhini; Catarrhini; Hominidae; Homo`VWDE_HUMAN^VWDE_HUMAN^Q:137-511,H:1391-1512^33.588%ID^E:1.21e-06^RecName: Full=von Willebrand factor D and…	.	TRINITY_DN10753_c0_g1::TRINITY_DN10753_c0_g1_i1::g.328::m.328	165-554[+]	.	.	.	.	.	.	.	.	.	.
TRINITY_DN10753_c0_g1	TRINITY_DN10753_c0_g1_i1	VWDE_HUMAN^VWDE_HUMAN^Q:236-511,H:1293-1384^40.816%ID^E:1.07e-07^RecName: Full=von Willebrand factor D and EGF domain-containing protein;^Eukaryota; Metazoa; Chordata; Craniata; Vertebrata; Euteleostomi; Mammalia; Eutheria; Euarchontoglires; Primates; Haplorrhini; Catarrhini; Hominidae; Homo`VWDE_HUMAN^VWDE_HUMAN^Q:137-511,H:1391-1512^33.588%ID^E:1.21e-06^RecName: Full=von Willebrand factor D and…	.	TRINITY_DN10753_c0_g1::TRINITY_DN10753_c0_g1_i1::g.327::m.327	23-553[+]	VWDE_HUMAN^VWDE_HUMAN^Q:72-163,H:1293-1384^40.816%ID^E:1.47e-08^RecName: Full=von Willebrand factor D and EGF domain-containing protein;^Eukaryota; Metazoa; Chordata; Craniata; Vertebrata; Euteleostomi; Mammalia; Eutheria; Euarchontoglires; Primates; Haplorrhini; Catarrhini; Hominidae; Homo`VWDE_HUMAN^VWDE_HUMAN^Q:39-163,H:1391-1512^33.588%ID^E:6.53e-08^RecName: Full=von Willebrand factor D and E…	PF02363.18^C_tripleX^Cysteine rich repeat^38-52^E:0.14`PF02363.18^C_tripleX^Cysteine rich repeat^72-88^E:0.04`PF02363.18^C_tripleX^Cysteine rich repeat^104-120^E:0.0073`PF12661.6^hEGF^Human growth factor-like EGF^113-130^E:0.013`PF02363.18^C_tripleX^Cysteine rich repeat^124-125^E:7600`PF02363.18^C_tripleX^Cysteine rich repeat^136-153^E:0.05`PF02363.18^C_tripleX^Cysteine rich repeat^176-177^E:17000	.	ExpAA=18.31^PredHel=1^Topology=o4-26i	ENOG410Z37Q^von Willebrand factor D and EGF	KEGG:hsa:221806	GO:0005576^cellular_component^extracellular region	.	.	.
TRINITY_DN10754_c0_g1	TRINITY_DN10754_c0_g1_i1	.	.	.	.	.	.	.	.	.	.	.	.	.	.
TRINITY_DN10755_c0_g1	TRINITY_DN10755_c0_g1_i1	.	.	.	.	.	.	.	.	.	.	.	.	.	.
TRINITY_DN10755_c0_g2	TRINITY_DN10755_c0_g2_i1	.	.	.	.	.	.	.	.	.	.	.	.	.	.
TRINITY_DN10756_c0_g1	TRINITY_DN10756_c0_g1_i1	.	.	TRINITY_DN10756_c0_g1::TRINITY_DN10756_c0_g1_i1::g.329::m.329	178-795[-]	.	.	.	.	.	.	.	.	.	.
TRINITY_DN10757_c0_g1	TRINITY_DN10757_c0_g1_i1	.	.	.	.	.	.	.	.	.	.	.	.	.	.
TRINITY_DN10758_c0_g1	TRINITY_DN10758_c0_g1_i1	.	.	.	.	.	.	.	.	.	.	.	.	.	.
TRINITY_DN10758_c0_g1	TRINITY_DN10758_c0_g1_i2	.	.	.	.	.	.	.	.	.	.	.	.	.	.
TRINITY_DN10758_c0_g2	TRINITY_DN10758_c0_g2_i1	.	.	.	.	.	.	.	.	.	.	.	.	.	.
TRINITY_DN10759_c0_g1	TRINITY_DN10759_c0_g1_i1	.	.	.	.	.	.	.	.	.	.	.	.	.	.
TRINITY_DN10759_c1_g1	TRINITY_DN10759_c1_g1_i1	.	.	.	.	.	.	.	.	.	.	.	.	.	.
TRINITY_DN1075_c0_g1	TRINITY_DN1075_c0_g1_i1	.	.	.	.	.	.	.	.	.	.	.	.	.	.
TRINITY_DN10760_c0_g1	TRINITY_DN10760_c0_g1_i1	.	.	.	.	.	.	.	.	.	.	.	.	.	.
TRINITY_DN10761_c0_g1	TRINITY_DN10761_c0_g1_i1	.	.	.	.	.	.	.	.	.	.	.	.	.	.
TRINITY_DN10762_c0_g1	TRINITY_DN10762_c0_g1_i1	.	.	.	.	.	.	.	.	.	.	.	.	.	.
TRINITY_DN10762_c0_g2	TRINITY_DN10762_c0_g2_i1	.	.	.	.	.	.	.	.	.	.	.	.	.	.
TRINITY_DN10763_c0_g1	TRINITY_DN10763_c0_g1_i1	.	.	.	.	.	.	.	.	.	.	.	.	.	.
TRINITY_DN10764_c0_g1	TRINITY_DN10764_c0_g1_i1	.	.	.	.	.	.	.	.	.	.	.	.	.	.
TRINITY_DN10766_c0_g1	TRINITY_DN10766_c0_g1_i1	.	.	.	.	.	.	.	.	.	.	.	.	.	.
TRINITY_DN10766_c0_g1	TRINITY_DN10766_c0_g1_i2	.	.	.	.	.	.	.	.	.	.	.	.	.	.
TRINITY_DN10767_c0_g1	TRINITY_DN10767_c0_g1_i1	.	.	.	.	.	.	.	.	.	.	.	.	.	.
TRINITY_DN10768_c0_g1	TRINITY_DN10768_c0_g1_i1	.	.	.	.	.	.	.	.	.	.	.	.	.	.
TRINITY_DN10769_c0_g1	TRINITY_DN10769_c0_g1_i1	.	.	TRINITY_DN10769_c0_g1::TRINITY_DN10769_c0_g1_i1::g.330::m.330	1-831[-]	.	.	.	.	.	.	.	.	.	.
TRINITY_DN1076_c0_g1	TRINITY_DN1076_c0_g1_i1	.	.	.	.	.	.	.	.	.	.	.	.	.	.
TRINITY_DN10771_c0_g1	TRINITY_DN10771_c0_g1_i1	CISD3_MOUSE^CISD3_MOUSE^Q:339-587,H:51-131^46.988%ID^E:3.09e-21^RecName: Full=CDGSH iron-sulfur domain-containing protein 3, mitochondrial;^Eukaryota; Metazoa; Chordata; Craniata; Vertebrata; Euteleostomi; Mammalia; Eutheria; Euarchontoglires; Glires; Rodentia; Sciurognathi; Muroidea; Muridae; Murinae; Mus; Mus	.	TRINITY_DN10771_c0_g1::TRINITY_DN10771_c0_g1_i1::g.332::m.332	198-605[+]	CISD3_MOUSE^CISD3_MOUSE^Q:48-130,H:51-131^46.988%ID^E:1.48e-22^RecName: Full=CDGSH iron-sulfur domain-containing protein 3, mitochondrial;^Eukaryota; Metazoa; Chordata; Craniata; Vertebrata; Euteleostomi; Mammalia; Eutheria; Euarchontoglires; Glires; Rodentia; Sciurognathi; Muroidea; Muridae; Murinae; Mus; Mus	PF09360.9^zf-CDGSH^Iron-binding zinc finger CDGSH type^55-83^E:1.9e-09`PF09360.9^zf-CDGSH^Iron-binding zinc finger CDGSH type^98-123^E:6.3e-09	.	.	ENOG41122TT^Zinc finger, CDGSH-type domain protein	KEGG:mmu:217149	GO:0005739^cellular_component^mitochondrion`GO:0051537^molecular_function^2 iron, 2 sulfur cluster binding`GO:0046872^molecular_function^metal ion binding	GO:0051537^molecular_function^2 iron, 2 sulfur cluster binding`GO:0043231^cellular_component^intracellular membrane-bounded organelle	.	.
TRINITY_DN10772_c0_g1	TRINITY_DN10772_c0_g1_i1	.	.	.	.	.	.	.	.	.	.	.	.	.	.
TRINITY_DN10773_c0_g1	TRINITY_DN10773_c0_g1_i1	.	.	.	.	.	.	.	.	.	.	.	.	.	.
TRINITY_DN10773_c1_g1	TRINITY_DN10773_c1_g1_i1	.	.	.	.	.	.	.	.	.	.	.	.	.	.
TRINITY_DN10775_c0_g1	TRINITY_DN10775_c0_g1_i1	.	.	TRINITY_DN10775_c0_g1::TRINITY_DN10775_c0_g1_i1::g.333::m.333	1-765[+]	BRC2A_ARATH^BRC2A_ARATH^Q:17-190,H:624-815^26.531%ID^E:3.6e-06^RecName: Full=Protein BREAST CANCER SUSCEPTIBILITY 2 homolog A {ECO:0000303|PubMed:16415210};^Eukaryota; Viridiplantae; Streptophyta; Embryophyta; Tracheophyta; Spermatophyta; Magnoliophyta; eudicotyledons; Gunneridae; Pentapetalae; rosids; malvids; Brassicales; Brassicaceae; Camelineae; Arabidopsis	PF09103.9^BRCA-2_OB1^BRCA2, oligonucleotide/oligosaccharide-binding, domain 1^17-121^E:5e-13	.	.	ENOG410Y06W^Breast cancer 2, early onset	KEGG:ath:AT4G00020`KO:K08775	GO:0003677^molecular_function^DNA binding`GO:0000724^biological_process^double-strand break repair via homologous recombination`GO:0051321^biological_process^meiotic cell cycle	GO:0000724^biological_process^double-strand break repair via homologous recombination	.	.
TRINITY_DN10776_c0_g1	TRINITY_DN10776_c0_g1_i1	.	.	.	.	.	.	.	.	.	.	.	.	.	.
TRINITY_DN10777_c0_g1	TRINITY_DN10777_c0_g1_i1	.	.	.	.	.	.	.	.	.	.	.	.	.	.
TRINITY_DN10777_c0_g2	TRINITY_DN10777_c0_g2_i1	.	.	.	.	.	.	.	.	.	.	.	.	.	.
TRINITY_DN10778_c0_g1	TRINITY_DN10778_c0_g1_i1	.	.	.	.	.	.	.	.	.	.	.	.	.	.
TRINITY_DN10779_c0_g1	TRINITY_DN10779_c0_g1_i1	.	.	.	.	.	.	.	.	.	.	.	.	.	.
TRINITY_DN10780_c0_g1	TRINITY_DN10780_c0_g1_i1	.	.	.	.	.	.	.	.	.	.	.	.	.	.
TRINITY_DN10781_c0_g1	TRINITY_DN10781_c0_g1_i1	.	.	.	.	.	.	.	.	.	.	.	.	.	.
TRINITY_DN10782_c0_g1	TRINITY_DN10782_c0_g1_i1	.	.	.	.	.	.	.	.	.	.	.	.	.	.
TRINITY_DN10784_c0_g1	TRINITY_DN10784_c0_g1_i1	.	.	.	.	.	.	.	.	.	.	.	.	.	.
TRINITY_DN10784_c0_g1	TRINITY_DN10784_c0_g1_i2	.	.	.	.	.	.	.	.	.	.	.	.	.	.
TRINITY_DN10784_c1_g1	TRINITY_DN10784_c1_g1_i1	SUDX_DROME^SUDX_DROME^Q:238-116,H:770-810^68.293%ID^E:2e-11^RecName: Full=E3 ubiquitin-protein ligase Su(dx);^Eukaryota; Metazoa; Ecdysozoa; Arthropoda; Hexapoda; Insecta; Pterygota; Neoptera; Holometabola; Diptera; Brachycera; Muscomorpha; Ephydroidea; Drosophilidae; Drosophila; Sophophora	.	.	.	.	.	.	.	COG5021^ubiquitin protein ligase	KEGG:dme:Dmel_CG4244`KO:K05633	GO:0005938^cellular_component^cell cortex`GO:0005737^cellular_component^cytoplasm`GO:0005112^molecular_function^Notch binding`GO:0019904^molecular_function^protein domain specific binding`GO:0004842^molecular_function^ubiquitin-protein transferase activity`GO:0016348^biological_process^imaginal disc-derived leg joint morphogenesis`GO:0008587^biological_process^imaginal disc-derived wing margin mo…	.	.	.
TRINITY_DN10785_c0_g1	TRINITY_DN10785_c0_g1_i1	.	.	TRINITY_DN10785_c0_g1::TRINITY_DN10785_c0_g1_i1::g.335::m.335	239-577[-]	.	.	.	.	.	.	.	.	.	.
TRINITY_DN10786_c0_g1	TRINITY_DN10786_c0_g1_i1	.	.	.	.	.	.	.	.	.	.	.	.	.	.
TRINITY_DN10787_c0_g1	TRINITY_DN10787_c0_g1_i1	.	.	.	.	.	.	.	.	.	.	.	.	.	.
TRINITY_DN10788_c0_g1	TRINITY_DN10788_c0_g1_i1	.	.	.	.	.	.	.	.	.	.	.	.	.	.
TRINITY_DN10788_c0_g1	TRINITY_DN10788_c0_g1_i2	.	.	TRINITY_DN10788_c0_g1::TRINITY_DN10788_c0_g1_i2::g.336::m.336	116-535[+]	GSX1_HUMAN^GSX1_HUMAN^Q:93-140,H:134-181^41.667%ID^E:6.86e-06^RecName: Full=GS homeobox 1;^Eukaryota; Metazoa; Chordata; Craniata; Vertebrata; Euteleostomi; Mammalia; Eutheria; Euarchontoglires; Primates; Haplorrhini; Catarrhini; Hominidae; Homo	PF00046.28^Homeobox^Homeobox domain^107-140^E:5.9e-06	.	.	ENOG410ZTBY^homeobox	KEGG:hsa:219409`KO:K09310	GO:0005634^cellular_component^nucleus`GO:0000978^molecular_function^RNA polymerase II core promoter proximal region sequence-specific DNA binding`GO:0043565^molecular_function^sequence-specific DNA binding`GO:0001077^molecular_function^transcriptional activator activity, RNA polymerase II core promoter proximal region sequence-specific binding`GO:0021984^biological_process^adenohypophysis develop…	GO:0003677^molecular_function^DNA binding	.	.
TRINITY_DN10789_c0_g1	TRINITY_DN10789_c0_g1_i1	DMDA_DROME^DMDA_DROME^Q:37-240,H:1089-1164^43.421%ID^E:1.26e-07^RecName: Full=Dystrophin, isoforms A/C/F/G/H;^Eukaryota; Metazoa; Ecdysozoa; Arthropoda; Hexapoda; Insecta; Pterygota; Neoptera; Holometabola; Diptera; Brachycera; Muscomorpha; Ephydroidea; Drosophilidae; Drosophila; Sophophora	.	.	.	.	.	.	.	COG5069^Microtubule associated monoxygenase, calponin and LIM domain containing	.	GO:0005938^cellular_component^cell cortex`GO:0005737^cellular_component^cytoplasm`GO:0005856^cellular_component^cytoskeleton`GO:0016010^cellular_component^dystrophin-associated glycoprotein complex`GO:0042383^cellular_component^sarcolemma`GO:0045202^cellular_component^synapse`GO:0003779^molecular_function^actin binding`GO:0008092^molecular_function^cytoskeletal protein binding`GO:0008307^molecula…	.	.	.
TRINITY_DN10789_c0_g1	TRINITY_DN10789_c0_g1_i2	.	.	.	.	.	.	.	.	.	.	.	.	.	.
TRINITY_DN1078_c0_g1	TRINITY_DN1078_c0_g1_i1	.	.	.	.	.	.	.	.	.	.	.	.	.	.
TRINITY_DN10790_c0_g1	TRINITY_DN10790_c0_g1_i1	.	.	.	.	.	.	.	.	.	.	.	.	.	.
TRINITY_DN10791_c0_g1	TRINITY_DN10791_c0_g1_i1	.	.	.	.	.	.	.	.	.	.	.	.	.	.
TRINITY_DN10791_c0_g1	TRINITY_DN10791_c0_g1_i2	.	.	.	.	.	.	.	.	.	.	.	.	.	.
TRINITY_DN10792_c0_g1	TRINITY_DN10792_c0_g1_i1	.	.	TRINITY_DN10792_c0_g1::TRINITY_DN10792_c0_g1_i1::g.337::m.337	1-435[+]	.	.	.	.	.	.	.	.	.	.
TRINITY_DN10793_c0_g1	TRINITY_DN10793_c0_g1_i1	.	.	.	.	.	.	.	.	.	.	.	.	.	.
TRINITY_DN10794_c0_g1	TRINITY_DN10794_c0_g1_i2	.	.	.	.	.	.	.	.	.	.	.	.	.	.
TRINITY_DN10794_c0_g1	TRINITY_DN10794_c0_g1_i3	.	.	.	.	.	.	.	.	.	.	.	.	.	.
TRINITY_DN10795_c0_g1	TRINITY_DN10795_c0_g1_i1	.	.	.	.	.	.	.	.	.	.	.	.	.	.
TRINITY_DN10799_c0_g1	TRINITY_DN10799_c0_g1_i1	.	.	.	.	.	.	.	.	.	.	.	.	.	.
TRINITY_DN1079_c0_g1	TRINITY_DN1079_c0_g1_i1	.	.	.	.	.	.	.	.	.	.	.	.	.	.
TRINITY_DN107_c0_g1	TRINITY_DN107_c0_g1_i1	.	.	.	.	.	.	.	.	.	.	.	.	.	.
TRINITY_DN10800_c0_g1	TRINITY_DN10800_c0_g1_i1	.	.	TRINITY_DN10800_c0_g1::TRINITY_DN10800_c0_g1_i1::g.339::m.339	1-465[+]	BSH_CHICK^BSH_CHICK^Q:4-70,H:141-200^44.776%ID^E:1.39e-06^RecName: Full=Brain-specific homeobox protein homolog;^Eukaryota; Metazoa; Chordata; Craniata; Vertebrata; Euteleostomi; Archelosauria; Archosauria; Dinosauria; Saurischia; Theropoda; Coelurosauria; Aves; Neognathae; Galloanserae; Galliformes; Phasianidae; Phasianinae; Gallus	PF00046.28^Homeobox^Homeobox domain^3-32^E:2.9e-09	.	.	ENOG4111UAT^sequence-specific DNA binding	KEGG:gga:395183	GO:0005737^cellular_component^cytoplasm`GO:0005634^cellular_component^nucleus`GO:0005667^cellular_component^transcription factor complex`GO:0043565^molecular_function^sequence-specific DNA binding`GO:0003700^molecular_function^transcription factor activity, sequence-specific DNA binding`GO:0007420^biological_process^brain development`GO:0042755^biological_process^eating behavior`GO:0007626^biolog…	GO:0003677^molecular_function^DNA binding	.	.
TRINITY_DN10800_c0_g1	TRINITY_DN10800_c0_g1_i2	.	.	.	.	.	.	.	.	.	.	.	.	.	.
TRINITY_DN10800_c0_g2	TRINITY_DN10800_c0_g2_i1	.	.	.	.	.	.	.	.	.	.	.	.	.	.
TRINITY_DN10801_c0_g1	TRINITY_DN10801_c0_g1_i1	.	.	TRINITY_DN10801_c0_g1::TRINITY_DN10801_c0_g1_i1::g.341::m.341	3-443[-]	.	.	.	ExpAA=19.15^PredHel=1^Topology=o125-142i	.	.	.	.	.	.
TRINITY_DN10802_c0_g1	TRINITY_DN10802_c0_g1_i1	.	.	TRINITY_DN10802_c0_g1::TRINITY_DN10802_c0_g1_i1::g.343::m.343	57-1181[-]	.	.	.	.	.	.	.	.	.	.
TRINITY_DN10802_c0_g1	TRINITY_DN10802_c0_g1_i3	.	.	TRINITY_DN10802_c0_g1::TRINITY_DN10802_c0_g1_i3::g.346::m.346	2-367[+]	.	.	.	.	.	.	.	.	.	.
TRINITY_DN10802_c0_g1	TRINITY_DN10802_c0_g1_i3	.	.	TRINITY_DN10802_c0_g1::TRINITY_DN10802_c0_g1_i3::g.347::m.347	2-367[-]	.	.	.	.	.	.	.	.	.	.
TRINITY_DN10802_c0_g1	TRINITY_DN10802_c0_g1_i4	.	.	TRINITY_DN10802_c0_g1::TRINITY_DN10802_c0_g1_i4::g.351::m.351	95-403[-]	.	.	.	.	.	.	.	.	.	.
TRINITY_DN10803_c0_g1	TRINITY_DN10803_c0_g1_i1	.	.	.	.	.	.	.	.	.	.	.	.	.	.
TRINITY_DN10804_c0_g1	TRINITY_DN10804_c0_g1_i1	.	.	.	.	.	.	.	.	.	.	.	.	.	.
TRINITY_DN10805_c0_g1	TRINITY_DN10805_c0_g1_i1	.	.	.	.	.	.	.	.	.	.	.	.	.	.
TRINITY_DN10805_c0_g1	TRINITY_DN10805_c0_g1_i2	.	.	.	.	.	.	.	.	.	.	.	.	.	.
TRINITY_DN10806_c0_g1	TRINITY_DN10806_c0_g1_i1	.	.	.	.	.	.	.	.	.	.	.	.	.	.
TRINITY_DN10808_c0_g1	TRINITY_DN10808_c0_g1_i2	LWA_HYDEC^LWA_HYDEC^Q:101-325,H:141-215^37.333%ID^E:4.19e-07^RecName: Full=LWamide neuropeptides;^Eukaryota; Metazoa; Cnidaria; Hydrozoa; Hydroidolina; Anthoathecata; Filifera; Hydractiniidae; Hydractinia`LWA_HYDEC^LWA_HYDEC^Q:101-325,H:231-305^36%ID^E:6.2e-07^RecName: Full=LWamide neuropeptides;^Eukaryota; Metazoa; Cnidaria; Hydrozoa; Hydroidolina; Anthoathecata; Filifera; Hydractiniidae; Hydrac…	.	TRINITY_DN10808_c0_g1::TRINITY_DN10808_c0_g1_i2::g.353::m.353	38-394[+]	.	.	.	.	.	.	.	.	.	.
TRINITY_DN10808_c0_g1	TRINITY_DN10808_c0_g1_i3	LWA_HYDEC^LWA_HYDEC^Q:12-272,H:146-232^40.23%ID^E:7.76e-14^RecName: Full=LWamide neuropeptides;^Eukaryota; Metazoa; Cnidaria; Hydrozoa; Hydroidolina; Anthoathecata; Filifera; Hydractiniidae; Hydractinia`LWA_HYDEC^LWA_HYDEC^Q:12-272,H:156-242^40.23%ID^E:7.76e-14^RecName: Full=LWamide neuropeptides;^Eukaryota; Metazoa; Cnidaria; Hydrozoa; Hydroidolina; Anthoathecata; Filifera; Hydractiniidae; Hydra…	.	.	.	.	.	.	.	.	.	GO:0005576^cellular_component^extracellular region`GO:0007218^biological_process^neuropeptide signaling pathway	.	.	.
TRINITY_DN10810_c0_g1	TRINITY_DN10810_c0_g1_i1	.	.	.	.	.	.	.	.	.	.	.	.	.	.
TRINITY_DN10810_c0_g1	TRINITY_DN10810_c0_g1_i3	.	.	.	.	.	.	.	.	.	.	.	.	.	.
TRINITY_DN10810_c1_g1	TRINITY_DN10810_c1_g1_i1	.	.	.	.	.	.	.	.	.	.	.	.	.	.
TRINITY_DN10811_c0_g1	TRINITY_DN10811_c0_g1_i1	.	.	.	.	.	.	.	.	.	.	.	.	.	.
TRINITY_DN10812_c0_g1	TRINITY_DN10812_c0_g1_i1	.	.	.	.	.	.	.	.	.	.	.	.	.	.
TRINITY_DN10812_c0_g1	TRINITY_DN10812_c0_g1_i2	.	.	.	.	.	.	.	.	.	.	.	.	.	.
TRINITY_DN10813_c0_g1	TRINITY_DN10813_c0_g1_i1	.	.	.	.	.	.	.	.	.	.	.	.	.	.
TRINITY_DN10814_c0_g1	TRINITY_DN10814_c0_g1_i1	.	.	.	.	.	.	.	.	.	.	.	.	.	.
TRINITY_DN10814_c0_g2	TRINITY_DN10814_c0_g2_i1	.	.	.	.	.	.	.	.	.	.	.	.	.	.
TRINITY_DN10815_c0_g1	TRINITY_DN10815_c0_g1_i1	.	.	.	.	.	.	.	.	.	.	.	.	.	.
TRINITY_DN10815_c0_g1	TRINITY_DN10815_c0_g1_i2	.	.	.	.	.	.	.	.	.	.	.	.	.	.
TRINITY_DN10815_c0_g1	TRINITY_DN10815_c0_g1_i3	.	.	.	.	.	.	.	.	.	.	.	.	.	.
TRINITY_DN10817_c0_g1	TRINITY_DN10817_c0_g1_i1	.	.	.	.	.	.	.	.	.	.	.	.	.	.
TRINITY_DN10817_c0_g1	TRINITY_DN10817_c0_g1_i2	.	.	.	.	.	.	.	.	.	.	.	.	.	.
TRINITY_DN10818_c0_g1	TRINITY_DN10818_c0_g1_i1	.	.	TRINITY_DN10818_c0_g1::TRINITY_DN10818_c0_g1_i1::g.354::m.354	2-457[+]	.	.	.	.	.	.	.	.	.	.
TRINITY_DN1081_c0_g1	TRINITY_DN1081_c0_g1_i1	.	.	.	.	.	.	.	.	.	.	.	.	.	.
TRINITY_DN10820_c0_g1	TRINITY_DN10820_c0_g1_i1	.	.	.	.	.	.	.	.	.	.	.	.	.	.
TRINITY_DN10820_c0_g1	TRINITY_DN10820_c0_g1_i2	.	.	TRINITY_DN10820_c0_g1::TRINITY_DN10820_c0_g1_i2::g.355::m.355	3-308[+]	.	.	.	ExpAA=22.08^PredHel=1^Topology=i2-24o	.	.	.	.	.	.
TRINITY_DN10821_c0_g1	TRINITY_DN10821_c0_g1_i1	.	.	.	.	.	.	.	.	.	.	.	.	.	.
TRINITY_DN10822_c0_g1	TRINITY_DN10822_c0_g1_i1	.	.	.	.	.	.	.	.	.	.	.	.	.	.
TRINITY_DN10823_c0_g1	TRINITY_DN10823_c0_g1_i1	.	.	.	.	.	.	.	.	.	.	.	.	.	.
TRINITY_DN10824_c0_g1	TRINITY_DN10824_c0_g1_i1	NEP1_DROME^NEP1_DROME^Q:211-2,H:47-88^50%ID^E:4.4e-12^RecName: Full=Ribosomal RNA small subunit methyltransferase NEP1 {ECO:0000250|UniProtKB:Q92979};^Eukaryota; Metazoa; Ecdysozoa; Arthropoda; Hexapoda; Insecta; Pterygota; Neoptera; Holometabola; Diptera; Brachycera; Muscomorpha; Ephydroidea; Drosophilidae; Drosophila; Sophophora	.	.	.	.	.	.	.	COG1756^Methyltransferase involved in ribosomal biogenesis. Specifically catalyzes the N1-methylation of the pseudouridine corresponding to position 914 in M.jannaschii 16S rRNA (By similarity)	KEGG:dme:Dmel_CG3527`KO:K14568	GO:0005730^cellular_component^nucleolus`GO:0032040^cellular_component^small-subunit processome`GO:0070037^molecular_function^rRNA (pseudouridine) methyltransferase activity`GO:0019843^molecular_function^rRNA binding`GO:0009267^biological_process^cellular response to starvation`GO:0042742^biological_process^defense response to bacterium`GO:0000462^biological_process^maturation of SSU-rRNA from tri…	.	.	.
TRINITY_DN10826_c0_g1	TRINITY_DN10826_c0_g1_i1	.	.	.	.	.	.	.	.	.	.	.	.	.	.
TRINITY_DN10826_c0_g1	TRINITY_DN10826_c0_g1_i2	.	.	.	.	.	.	.	.	.	.	.	.	.	.
TRINITY_DN10828_c0_g1	TRINITY_DN10828_c0_g1_i1	WDR46_HUMAN^WDR46_HUMAN^Q:69-434,H:149-272^40.323%ID^E:1.12e-19^RecName: Full=WD repeat-containing protein 46;^Eukaryota; Metazoa; Chordata; Craniata; Vertebrata; Euteleostomi; Mammalia; Eutheria; Euarchontoglires; Primates; Haplorrhini; Catarrhini; Hominidae; Homo	.	TRINITY_DN10828_c0_g1::TRINITY_DN10828_c0_g1_i1::g.356::m.356	3-494[+]	WDR46_HUMAN^WDR46_HUMAN^Q:23-144,H:149-272^40.323%ID^E:6.55e-20^RecName: Full=WD repeat-containing protein 46;^Eukaryota; Metazoa; Chordata; Craniata; Vertebrata; Euteleostomi; Mammalia; Eutheria; Euarchontoglires; Primates; Haplorrhini; Catarrhini; Hominidae; Homo	.	.	.	ENOG410XP5D^WD repeat domain 46	KEGG:hsa:9277`KO:K14768	GO:0030686^cellular_component^90S preribosome`GO:0005730^cellular_component^nucleolus`GO:0005654^cellular_component^nucleoplasm`GO:0032040^cellular_component^small-subunit processome`GO:0003723^molecular_function^RNA binding`GO:0000462^biological_process^maturation of SSU-rRNA from tricistronic rRNA transcript (SSU-rRNA, 5.8S rRNA, LSU-rRNA)`GO:1903955^biological_process^positive regulation of pr…	.	.	.
TRINITY_DN10829_c0_g1	TRINITY_DN10829_c0_g1_i1	.	.	.	.	.	.	.	.	.	.	.	.	.	.
TRINITY_DN1082_c0_g1	TRINITY_DN1082_c0_g1_i1	.	.	.	.	.	.	.	.	.	.	.	.	.	.
TRINITY_DN10830_c0_g1	TRINITY_DN10830_c0_g1_i1	.	.	.	.	.	.	.	.	.	.	.	.	.	.
TRINITY_DN10831_c0_g1	TRINITY_DN10831_c0_g1_i1	.	.	.	.	.	.	.	.	.	.	.	.	.	.
TRINITY_DN10831_c0_g1	TRINITY_DN10831_c0_g1_i2	.	.	.	.	.	.	.	.	.	.	.	.	.	.
TRINITY_DN10832_c0_g1	TRINITY_DN10832_c0_g1_i1	MARE3_RAT^MARE3_RAT^Q:203-271,H:1-23^95.652%ID^E:6.97e-08^RecName: Full=Microtubule-associated protein RP/EB family member 3;^Eukaryota; Metazoa; Chordata; Craniata; Vertebrata; Euteleostomi; Mammalia; Eutheria; Euarchontoglires; Glires; Rodentia; Sciurognathi; Muroidea; Muridae; Murinae; Rattus	.	.	.	.	.	.	.	COG5217^microtubule-associated protein RP EB family member	KEGG:rno:298848`KO:K10436	GO:0005737^cellular_component^cytoplasm`GO:0035371^cellular_component^microtubule plus-end`GO:0030496^cellular_component^midbody`GO:0051301^biological_process^cell division`GO:0045737^biological_process^positive regulation of cyclin-dependent protein serine/threonine kinase activity`GO:1903033^biological_process^positive regulation of microtubule plus-end binding`GO:0045893^biological_process^pos…	.	.	.
TRINITY_DN10833_c0_g1	TRINITY_DN10833_c0_g1_i1	.	.	.	.	.	.	.	.	.	.	.	.	.	.
TRINITY_DN10833_c0_g1	TRINITY_DN10833_c0_g1_i2	.	.	.	.	.	.	.	.	.	.	.	.	.	.
TRINITY_DN10836_c0_g1	TRINITY_DN10836_c0_g1_i1	.	.	.	.	.	.	.	.	.	.	.	.	.	.
TRINITY_DN10837_c0_g1	TRINITY_DN10837_c0_g1_i2	.	.	.	.	.	.	.	.	.	.	.	.	.	.
TRINITY_DN10838_c0_g1	TRINITY_DN10838_c0_g1_i1	.	.	.	.	.	.	.	.	.	.	.	.	.	.
TRINITY_DN10838_c0_g1	TRINITY_DN10838_c0_g1_i2	.	.	.	.	.	.	.	.	.	.	.	.	.	.
TRINITY_DN10838_c0_g2	TRINITY_DN10838_c0_g2_i1	.	.	.	.	.	.	.	.	.	.	.	.	.	.
TRINITY_DN10838_c1_g1	TRINITY_DN10838_c1_g1_i1	.	.	.	.	.	.	.	.	.	.	.	.	.	.
TRINITY_DN10839_c0_g1	TRINITY_DN10839_c0_g1_i1	.	.	.	.	.	.	.	.	.	.	.	.	.	.
TRINITY_DN1083_c0_g1	TRINITY_DN1083_c0_g1_i1	.	.	.	.	.	.	.	.	.	.	.	.	.	.
TRINITY_DN10840_c0_g1	TRINITY_DN10840_c0_g1_i1	.	.	TRINITY_DN10840_c0_g1::TRINITY_DN10840_c0_g1_i1::g.358::m.358	1-342[+]	.	.	.	ExpAA=51.77^PredHel=3^Topology=i24-41o46-63i70-92o	.	.	.	.	.	.
TRINITY_DN10841_c0_g1	TRINITY_DN10841_c0_g1_i1	.	.	TRINITY_DN10841_c0_g1::TRINITY_DN10841_c0_g1_i1::g.359::m.359	1-702[+]	.	.	.	.	.	.	.	.	.	.
TRINITY_DN10842_c0_g1	TRINITY_DN10842_c0_g1_i1	.	.	.	.	.	.	.	.	.	.	.	.	.	.
TRINITY_DN10842_c0_g1	TRINITY_DN10842_c0_g1_i2	.	.	.	.	.	.	.	.	.	.	.	.	.	.
TRINITY_DN10843_c0_g1	TRINITY_DN10843_c0_g1_i1_1	.	.	.	.	.	.	.	.	.	.	.	.	.	.
TRINITY_DN10844_c0_g1	TRINITY_DN10844_c0_g1_i1	.	.	.	.	.	.	.	.	.	.	.	.	.	.
TRINITY_DN10847_c0_g1	TRINITY_DN10847_c0_g1_i1	.	.	.	.	.	.	.	.	.	.	.	.	.	.
TRINITY_DN10848_c0_g1	TRINITY_DN10848_c0_g1_i1	.	.	.	.	.	.	.	.	.	.	.	.	.	.
TRINITY_DN1084_c0_g1	TRINITY_DN1084_c0_g1_i1	.	.	.	.	.	.	.	.	.	.	.	.	.	.
TRINITY_DN1084_c0_g1	TRINITY_DN1084_c0_g1_i2	.	.	.	.	.	.	.	.	.	.	.	.	.	.
TRINITY_DN10851_c1_g1	TRINITY_DN10851_c1_g1_i1	.	.	.	.	.	.	.	.	.	.	.	.	.	.
TRINITY_DN10852_c0_g1	TRINITY_DN10852_c0_g1_i1	.	.	TRINITY_DN10852_c0_g1::TRINITY_DN10852_c0_g1_i1::g.360::m.360	2-442[+]	.	.	.	.	.	.	.	.	.	.
TRINITY_DN10853_c0_g1	TRINITY_DN10853_c0_g1_i1	.	.	.	.	.	.	.	.	.	.	.	.	.	.
TRINITY_DN10854_c0_g1	TRINITY_DN10854_c0_g1_i1	.	.	TRINITY_DN10854_c0_g1::TRINITY_DN10854_c0_g1_i1::g.361::m.361	341-1774[-]	.	.	.	.	.	.	.	.	.	.
TRINITY_DN10855_c0_g1	TRINITY_DN10855_c0_g1_i1	.	.	.	.	.	.	.	.	.	.	.	.	.	.
TRINITY_DN10855_c0_g1	TRINITY_DN10855_c0_g1_i2	.	.	.	.	.	.	.	.	.	.	.	.	.	.
TRINITY_DN10856_c0_g1	TRINITY_DN10856_c0_g1_i1	.	.	.	.	.	.	.	.	.	.	.	.	.	.
TRINITY_DN10857_c0_g1	TRINITY_DN10857_c0_g1_i1	.	.	.	.	.	.	.	.	.	.	.	.	.	.
TRINITY_DN10858_c0_g1	TRINITY_DN10858_c0_g1_i1	.	.	.	.	.	.	.	.	.	.	.	.	.	.
TRINITY_DN10859_c0_g1	TRINITY_DN10859_c0_g1_i1	.	.	.	.	.	.	.	.	.	.	.	.	.	.
TRINITY_DN1085_c0_g1	TRINITY_DN1085_c0_g1_i1	.	.	.	.	.	.	.	.	.	.	.	.	.	.
TRINITY_DN10861_c0_g1	TRINITY_DN10861_c0_g1_i1	.	.	.	.	.	.	.	.	.	.	.	.	.	.
TRINITY_DN10862_c0_g1	TRINITY_DN10862_c0_g1_i1	.	.	.	.	.	.	.	.	.	.	.	.	.	.
TRINITY_DN10863_c0_g1	TRINITY_DN10863_c0_g1_i1	.	.	.	.	.	.	.	.	.	.	.	.	.	.
TRINITY_DN10863_c0_g2	TRINITY_DN10863_c0_g2_i1	THAP9_HUMAN^THAP9_HUMAN^Q:1-201,H:23-90^33.333%ID^E:4.03e-06^RecName: Full=DNA transposase THAP9;^Eukaryota; Metazoa; Chordata; Craniata; Vertebrata; Euteleostomi; Mammalia; Eutheria; Euarchontoglires; Primates; Haplorrhini; Catarrhini; Hominidae; Homo	.	.	.	.	.	.	.	ENOG410Z518^THAP domain containing 9	KEGG:hsa:79725	GO:0046872^molecular_function^metal ion binding`GO:0043565^molecular_function^sequence-specific DNA binding`GO:0016740^molecular_function^transferase activity`GO:0004803^molecular_function^transposase activity`GO:0015074^biological_process^DNA integration`GO:0006310^biological_process^DNA recombination`GO:0006313^biological_process^transposition, DNA-mediated	.	.	.
TRINITY_DN10864_c0_g1	TRINITY_DN10864_c0_g1_i1	.	.	.	.	.	.	.	.	.	.	.	.	.	.
TRINITY_DN10865_c0_g1	TRINITY_DN10865_c0_g1_i2	.	.	TRINITY_DN10865_c0_g1::TRINITY_DN10865_c0_g1_i2::g.363::m.363	1-426[+]	.	.	.	.	.	.	.	.	.	.
TRINITY_DN10866_c0_g1	TRINITY_DN10866_c0_g1_i1	.	.	.	.	.	.	.	.	.	.	.	.	.	.
TRINITY_DN10867_c0_g1	TRINITY_DN10867_c0_g1_i1	.	.	.	.	.	.	.	.	.	.	.	.	.	.
TRINITY_DN10867_c0_g1	TRINITY_DN10867_c0_g1_i2	.	.	.	.	.	.	.	.	.	.	.	.	.	.
TRINITY_DN10868_c0_g1	TRINITY_DN10868_c0_g1_i1	.	.	.	.	.	.	.	.	.	.	.	.	.	.
TRINITY_DN10869_c0_g1	TRINITY_DN10869_c0_g1_i1	.	.	.	.	.	.	.	.	.	.	.	.	.	.
TRINITY_DN10869_c0_g1	TRINITY_DN10869_c0_g1_i2	.	.	.	.	.	.	.	.	.	.	.	.	.	.
TRINITY_DN10872_c0_g1	TRINITY_DN10872_c0_g1_i1	.	.	.	.	.	.	.	.	.	.	.	.	.	.
TRINITY_DN10873_c0_g1	TRINITY_DN10873_c0_g1_i1	.	.	.	.	.	.	.	.	.	.	.	.	.	.
TRINITY_DN10873_c0_g1	TRINITY_DN10873_c0_g1_i2	.	.	.	.	.	.	.	.	.	.	.	.	.	.
TRINITY_DN10874_c0_g1	TRINITY_DN10874_c0_g1_i1_1	.	.	.	.	.	.	.	.	.	.	.	.	.	.
TRINITY_DN10875_c0_g1	TRINITY_DN10875_c0_g1_i1	.	.	.	.	.	.	.	.	.	.	.	.	.	.
TRINITY_DN10876_c0_g1	TRINITY_DN10876_c0_g1_i1	.	.	.	.	.	.	.	.	.	.	.	.	.	.
TRINITY_DN10876_c0_g1	TRINITY_DN10876_c0_g1_i2	.	.	.	.	.	.	.	.	.	.	.	.	.	.
TRINITY_DN10876_c0_g1	TRINITY_DN10876_c0_g1_i3	.	.	.	.	.	.	.	.	.	.	.	.	.	.
TRINITY_DN10876_c0_g2	TRINITY_DN10876_c0_g2_i1	.	.	.	.	.	.	.	.	.	.	.	.	.	.
TRINITY_DN10877_c0_g1	TRINITY_DN10877_c0_g1_i1	.	.	.	.	.	.	.	.	.	.	.	.	.	.
TRINITY_DN10878_c0_g1	TRINITY_DN10878_c0_g1_i1	BUP1_DICDI^BUP1_DICDI^Q:2-292,H:229-323^63.918%ID^E:2.56e-38^RecName: Full=Beta-ureidopropionase;^Eukaryota; Amoebozoa; Mycetozoa; Dictyosteliida; Dictyostelium	.	TRINITY_DN10878_c0_g1::TRINITY_DN10878_c0_g1_i1::g.364::m.364	2-310[+]	BUP1_PONAB^BUP1_PONAB^Q:1-96,H:226-319^66.667%ID^E:1.87e-38^RecName: Full=Beta-ureidopropionase;^Eukaryota; Metazoa; Chordata; Craniata; Vertebrata; Euteleostomi; Mammalia; Eutheria; Euarchontoglires; Primates; Haplorrhini; Catarrhini; Hominidae; Pongo	PF00795.21^CN_hydrolase^Carbon-nitrogen hydrolase^1-97^E:8.2e-11	.	.	COG0388^nitrilase cyanide hydratase and apolipoprotein n-acyltransferase	KEGG:pon:100172385`KO:K01431	GO:0005737^cellular_component^cytoplasm`GO:0003837^molecular_function^beta-ureidopropionase activity`GO:0046872^molecular_function^metal ion binding`GO:0019483^biological_process^beta-alanine biosynthetic process	GO:0016810^molecular_function^hydrolase activity, acting on carbon-nitrogen (but not peptide) bonds`GO:0006807^biological_process^nitrogen compound metabolic process	.	.
TRINITY_DN10879_c0_g1	TRINITY_DN10879_c0_g1_i1	.	.	.	.	.	.	.	.	.	.	.	.	.	.
TRINITY_DN1087_c0_g1	TRINITY_DN1087_c0_g1_i1	.	.	.	.	.	.	.	.	.	.	.	.	.	.
TRINITY_DN10880_c0_g1	TRINITY_DN10880_c0_g1_i1_2	.	.	.	.	.	.	.	.	.	.	.	.	.	.
TRINITY_DN10881_c0_g1	TRINITY_DN10881_c0_g1_i1	.	.	.	.	.	.	.	.	.	.	.	.	.	.
TRINITY_DN10881_c0_g2	TRINITY_DN10881_c0_g2_i1	.	.	.	.	.	.	.	.	.	.	.	.	.	.
TRINITY_DN10881_c1_g1	TRINITY_DN10881_c1_g1_i1	.	.	.	.	.	.	.	.	.	.	.	.	.	.
TRINITY_DN10882_c0_g1	TRINITY_DN10882_c0_g1_i1	.	.	.	.	.	.	.	.	.	.	.	.	.	.
TRINITY_DN10882_c0_g2	TRINITY_DN10882_c0_g2_i1	.	.	.	.	.	.	.	.	.	.	.	.	.	.
TRINITY_DN10885_c0_g1	TRINITY_DN10885_c0_g1_i1	.	.	.	.	.	.	.	.	.	.	.	.	.	.
TRINITY_DN10886_c0_g1	TRINITY_DN10886_c0_g1_i1	.	.	.	.	.	.	.	.	.	.	.	.	.	.
TRINITY_DN10888_c0_g1	TRINITY_DN10888_c0_g1_i1	NDUS5_PANTR^NDUS5_PANTR^Q:135-383,H:17-99^28.916%ID^E:3.19e-07^RecName: Full=NADH dehydrogenase [ubiquinone] iron-sulfur protein 5;^Eukaryota; Metazoa; Chordata; Craniata; Vertebrata; Euteleostomi; Mammalia; Eutheria; Euarchontoglires; Primates; Haplorrhini; Catarrhini; Hominidae; Pan	.	TRINITY_DN10888_c0_g1::TRINITY_DN10888_c0_g1_i1::g.365::m.365	105-407[+]	NDUS5_PANTR^NDUS5_PANTR^Q:11-94,H:17-100^28.571%ID^E:1.37e-08^RecName: Full=NADH dehydrogenase [ubiquinone] iron-sulfur protein 5;^Eukaryota; Metazoa; Chordata; Craniata; Vertebrata; Euteleostomi; Mammalia; Eutheria; Euarchontoglires; Primates; Haplorrhini; Catarrhini; Hominidae; Pan	PF10200.8^Ndufs5^NADH:ubiquinone oxidoreductase, NDUFS5-15kDa^18-87^E:2.1e-10	.	.	ENOG41123TD^NADH dehydrogenase (Ubiquinone) Fe-S protein 5, 15kDa (NADH-coenzyme Q reductase)	KEGG:ptr:456776`KO:K03938	GO:0005758^cellular_component^mitochondrial intermembrane space`GO:0005747^cellular_component^mitochondrial respiratory chain complex I`GO:0005739^cellular_component^mitochondrion`GO:0032981^biological_process^mitochondrial respiratory chain complex I assembly`GO:0055114^biological_process^oxidation-reduction process	.	.	.
TRINITY_DN10888_c1_g1	TRINITY_DN10888_c1_g1_i1	.	.	.	.	.	.	.	.	.	.	.	.	.	.
TRINITY_DN10889_c0_g1	TRINITY_DN10889_c0_g1_i1	.	.	.	.	.	.	.	.	.	.	.	.	.	.
TRINITY_DN10889_c0_g1	TRINITY_DN10889_c0_g1_i2	.	.	.	.	.	.	.	.	.	.	.	.	.	.
TRINITY_DN1088_c0_g1	TRINITY_DN1088_c0_g1_i1	.	.	.	.	.	.	.	.	.	.	.	.	.	.
TRINITY_DN10890_c0_g1	TRINITY_DN10890_c0_g1_i1	.	.	.	.	.	.	.	.	.	.	.	.	.	.
TRINITY_DN10890_c0_g1	TRINITY_DN10890_c0_g1_i2	.	.	.	.	.	.	.	.	.	.	.	.	.	.
TRINITY_DN10891_c0_g1	TRINITY_DN10891_c0_g1_i1	.	.	.	.	.	.	.	.	.	.	.	.	.	.
TRINITY_DN10891_c1_g1	TRINITY_DN10891_c1_g1_i1	.	.	.	.	.	.	.	.	.	.	.	.	.	.
TRINITY_DN10891_c2_g1	TRINITY_DN10891_c2_g1_i1	.	.	.	.	.	.	.	.	.	.	.	.	.	.
TRINITY_DN10892_c0_g1	TRINITY_DN10892_c0_g1_i1	.	.	.	.	.	.	.	.	.	.	.	.	.	.
TRINITY_DN10893_c0_g1	TRINITY_DN10893_c0_g1_i1	.	.	.	.	.	.	.	.	.	.	.	.	.	.
TRINITY_DN10893_c0_g1	TRINITY_DN10893_c0_g1_i2	.	.	.	.	.	.	.	.	.	.	.	.	.	.
TRINITY_DN10894_c0_g1	TRINITY_DN10894_c0_g1_i1	.	.	.	.	.	.	.	.	.	.	.	.	.	.
TRINITY_DN10895_c0_g1	TRINITY_DN10895_c0_g1_i1	.	.	.	.	.	.	.	.	.	.	.	.	.	.
TRINITY_DN10896_c0_g1	TRINITY_DN10896_c0_g1_i1	.	.	.	.	.	.	.	.	.	.	.	.	.	.
TRINITY_DN10897_c0_g1	TRINITY_DN10897_c0_g1_i1	.	.	.	.	.	.	.	.	.	.	.	.	.	.
TRINITY_DN10899_c0_g1	TRINITY_DN10899_c0_g1_i1	EF2_BOMMO^EF2_BOMMO^Q:88-8,H:430-456^77.778%ID^E:7.99e-06^RecName: Full=Translation elongation factor 2;^Eukaryota; Metazoa; Ecdysozoa; Arthropoda; Hexapoda; Insecta; Pterygota; Neoptera; Holometabola; Lepidoptera; Glossata; Ditrysia; Bombycoidea; Bombycidae; Bombycinae; Bombyx	.	.	.	.	.	.	.	COG0480^Catalyzes the GTP-dependent ribosomal translocation step during translation elongation. During this step, the ribosome changes from the pre-translocational (PRE) to the post- translocational (POST) state as the newly formed A-site-bound peptidyl-tRNA and P-site-bound deacylated tRNA move to the P and E sites, respectively. Catalyzes the coordinated movement of the two tRNA molecules, the …	KEGG:bmor:733027`KO:K03234	GO:0005737^cellular_component^cytoplasm`GO:0005525^molecular_function^GTP binding`GO:0003924^molecular_function^GTPase activity`GO:0003746^molecular_function^translation elongation factor activity	.	.	.
TRINITY_DN1089_c0_g1	TRINITY_DN1089_c0_g1_i1	.	.	.	.	.	.	.	.	.	.	.	.	.	.
TRINITY_DN1089_c0_g2	TRINITY_DN1089_c0_g2_i1	.	.	.	.	.	.	.	.	.	.	.	.	.	.
TRINITY_DN108_c0_g1	TRINITY_DN108_c0_g1_i1	.	.	.	.	.	.	.	.	.	.	.	.	.	.
TRINITY_DN10900_c0_g1	TRINITY_DN10900_c0_g1_i1	.	.	.	.	.	.	.	.	.	.	.	.	.	.
TRINITY_DN10901_c0_g1	TRINITY_DN10901_c0_g1_i1	.	.	.	.	.	.	.	.	.	.	.	.	.	.
TRINITY_DN10902_c0_g1	TRINITY_DN10902_c0_g1_i1	.	.	.	.	.	.	.	.	.	.	.	.	.	.
TRINITY_DN10902_c0_g1	TRINITY_DN10902_c0_g1_i2	.	.	.	.	.	.	.	.	.	.	.	.	.	.
TRINITY_DN10903_c0_g1	TRINITY_DN10903_c0_g1_i1	.	.	.	.	.	.	.	.	.	.	.	.	.	.
TRINITY_DN10904_c0_g1	TRINITY_DN10904_c0_g1_i1_2	.	.	.	.	.	.	.	.	.	.	.	.	.	.
TRINITY_DN10904_c0_g1	TRINITY_DN10904_c0_g1_i2	.	.	.	.	.	.	.	.	.	.	.	.	.	.
TRINITY_DN10905_c0_g1	TRINITY_DN10905_c0_g1_i1	.	.	.	.	.	.	.	.	.	.	.	.	.	.
TRINITY_DN10906_c0_g1	TRINITY_DN10906_c0_g1_i1	.	.	.	.	.	.	.	.	.	.	.	.	.	.
TRINITY_DN10907_c0_g1	TRINITY_DN10907_c0_g1_i2	SVP1_CAVPO^SVP1_CAVPO^Q:13-330,H:289-394^32.075%ID^E:4.7e-12^RecName: Full=Seminal vesicle major clotting proteins;^Eukaryota; Metazoa; Chordata; Craniata; Vertebrata; Euteleostomi; Mammalia; Eutheria; Euarchontoglires; Glires; Rodentia; Hystricognathi; Caviidae; Cavia`SVP1_CAVPO^SVP1_CAVPO^Q:10-330,H:192-298^28.972%ID^E:3.86e-10^RecName: Full=Seminal vesicle major clotting proteins;^Eukaryota; M…	.	TRINITY_DN10907_c0_g1::TRINITY_DN10907_c0_g1_i2::g.369::m.369	3-335[+]	.	.	.	.	.	.	.	.	.	.
TRINITY_DN10907_c0_g1	TRINITY_DN10907_c0_g1_i2	SVP1_CAVPO^SVP1_CAVPO^Q:13-330,H:289-394^32.075%ID^E:4.7e-12^RecName: Full=Seminal vesicle major clotting proteins;^Eukaryota; Metazoa; Chordata; Craniata; Vertebrata; Euteleostomi; Mammalia; Eutheria; Euarchontoglires; Glires; Rodentia; Hystricognathi; Caviidae; Cavia`SVP1_CAVPO^SVP1_CAVPO^Q:10-330,H:192-298^28.972%ID^E:3.86e-10^RecName: Full=Seminal vesicle major clotting proteins;^Eukaryota; M…	.	TRINITY_DN10907_c0_g1::TRINITY_DN10907_c0_g1_i2::g.368::m.368	2-334[-]	.	.	.	.	.	.	.	.	.	.
TRINITY_DN10907_c0_g1	TRINITY_DN10907_c0_g1_i2	SVP1_CAVPO^SVP1_CAVPO^Q:13-330,H:289-394^32.075%ID^E:4.7e-12^RecName: Full=Seminal vesicle major clotting proteins;^Eukaryota; Metazoa; Chordata; Craniata; Vertebrata; Euteleostomi; Mammalia; Eutheria; Euarchontoglires; Glires; Rodentia; Hystricognathi; Caviidae; Cavia`SVP1_CAVPO^SVP1_CAVPO^Q:10-330,H:192-298^28.972%ID^E:3.86e-10^RecName: Full=Seminal vesicle major clotting proteins;^Eukaryota; M…	.	TRINITY_DN10907_c0_g1::TRINITY_DN10907_c0_g1_i2::g.366::m.366	1-333[+]	SVP1_CAVPO^SVP1_CAVPO^Q:5-110,H:289-394^32.075%ID^E:4.23e-12^RecName: Full=Seminal vesicle major clotting proteins;^Eukaryota; Metazoa; Chordata; Craniata; Vertebrata; Euteleostomi; Mammalia; Eutheria; Euarchontoglires; Glires; Rodentia; Hystricognathi; Caviidae; Cavia`SVP1_CAVPO^SVP1_CAVPO^Q:4-110,H:192-298^28.972%ID^E:3.48e-10^RecName: Full=Seminal vesicle major clotting proteins;^Eukaryota; Me…	.	.	.	ENOG41102I1^NA	.	GO:0005576^cellular_component^extracellular region`GO:0042628^biological_process^mating plug formation	.	.	.
TRINITY_DN10907_c0_g1	TRINITY_DN10907_c0_g1_i2	SVP1_CAVPO^SVP1_CAVPO^Q:13-330,H:289-394^32.075%ID^E:4.7e-12^RecName: Full=Seminal vesicle major clotting proteins;^Eukaryota; Metazoa; Chordata; Craniata; Vertebrata; Euteleostomi; Mammalia; Eutheria; Euarchontoglires; Glires; Rodentia; Hystricognathi; Caviidae; Cavia`SVP1_CAVPO^SVP1_CAVPO^Q:10-330,H:192-298^28.972%ID^E:3.86e-10^RecName: Full=Seminal vesicle major clotting proteins;^Eukaryota; M…	.	TRINITY_DN10907_c0_g1::TRINITY_DN10907_c0_g1_i2::g.370::m.370	1-333[-]	LRR2_PLAF7^LRR2_PLAF7^Q:17-105,H:1061-1149^38.202%ID^E:3.2e-08^RecName: Full=Protein PFF0380w;^Eukaryota; Alveolata; Apicomplexa; Aconoidasida; Haemosporida; Plasmodiidae; Plasmodium; Plasmodium (Laverania)`LRR2_PLAF7^LRR2_PLAF7^Q:35-111,H:1055-1131^37.662%ID^E:8.77e-07^RecName: Full=Protein PFF0380w;^Eukaryota; Alveolata; Apicomplexa; Aconoidasida; Haemosporida; Plasmodiidae; Plasmodium; Plasmod…	PF14602.5^Hexapep_2^Hexapeptide repeat of succinyl-transferase^62-89^E:0.12	.	ExpAA=59.90^PredHel=3^Topology=o15-37i44-63o73-92i	.	KEGG:pfa:PFF0380w	.	.	.	.
TRINITY_DN10907_c0_g1	TRINITY_DN10907_c0_g1_i3	.	.	TRINITY_DN10907_c0_g1::TRINITY_DN10907_c0_g1_i3::g.371::m.371	1-315[+]	.	.	.	.	.	.	.	.	.	.
TRINITY_DN10907_c0_g1	TRINITY_DN10907_c0_g1_i4	.	.	.	.	.	.	.	.	.	.	.	.	.	.
TRINITY_DN10907_c0_g2	TRINITY_DN10907_c0_g2_i1	.	.	.	.	.	.	.	.	.	.	.	.	.	.
TRINITY_DN10908_c0_g1	TRINITY_DN10908_c0_g1_i1	.	.	.	.	.	.	.	.	.	.	.	.	.	.
TRINITY_DN10909_c0_g1	TRINITY_DN10909_c0_g1_i1	.	.	.	.	.	.	.	.	.	.	.	.	.	.
TRINITY_DN10909_c0_g1	TRINITY_DN10909_c0_g1_i2	.	.	.	.	.	.	.	.	.	.	.	.	.	.
TRINITY_DN1090_c0_g1	TRINITY_DN1090_c0_g1_i1	.	.	.	.	.	.	.	.	.	.	.	.	.	.
TRINITY_DN1090_c0_g2	TRINITY_DN1090_c0_g2_i1	.	.	.	.	.	.	.	.	.	.	.	.	.	.
TRINITY_DN10911_c0_g1	TRINITY_DN10911_c0_g1_i1	.	.	.	.	.	.	.	.	.	.	.	.	.	.
TRINITY_DN10911_c0_g1	TRINITY_DN10911_c0_g1_i2	.	.	.	.	.	.	.	.	.	.	.	.	.	.
TRINITY_DN10911_c0_g1	TRINITY_DN10911_c0_g1_i3	.	.	.	.	.	.	.	.	.	.	.	.	.	.
TRINITY_DN10913_c0_g1	TRINITY_DN10913_c0_g1_i1	.	.	.	.	.	.	.	.	.	.	.	.	.	.
TRINITY_DN10915_c0_g1	TRINITY_DN10915_c0_g1_i1_2	.	.	.	.	.	.	.	.	.	.	.	.	.	.
TRINITY_DN10916_c0_g1	TRINITY_DN10916_c0_g1_i1	.	.	.	.	.	.	.	.	.	.	.	.	.	.
TRINITY_DN10917_c0_g1	TRINITY_DN10917_c0_g1_i1	.	.	.	.	.	.	.	.	.	.	.	.	.	.
TRINITY_DN10918_c0_g1	TRINITY_DN10918_c0_g1_i1_2	.	.	.	.	.	.	.	.	.	.	.	.	.	.
TRINITY_DN10918_c0_g2	TRINITY_DN10918_c0_g2_i1	.	.	.	.	.	.	.	.	.	.	.	.	.	.
TRINITY_DN10919_c0_g1	TRINITY_DN10919_c0_g1_i1	.	.	.	.	.	.	.	.	.	.	.	.	.	.
TRINITY_DN10919_c1_g1	TRINITY_DN10919_c1_g1_i1	.	.	.	.	.	.	.	.	.	.	.	.	.	.
TRINITY_DN1091_c0_g1	TRINITY_DN1091_c0_g1_i1	.	.	.	.	.	.	.	.	.	.	.	.	.	.
TRINITY_DN1091_c0_g1	TRINITY_DN1091_c0_g1_i2	.	.	.	.	.	.	.	.	.	.	.	.	.	.
TRINITY_DN10920_c0_g1	TRINITY_DN10920_c0_g1_i1	DNA2_XENLA^DNA2_XENLA^Q:638-72,H:682-906^34.956%ID^E:3.43e-24^RecName: Full=DNA replication ATP-dependent helicase/nuclease DNA2;^Eukaryota; Metazoa; Chordata; Craniata; Vertebrata; Euteleostomi; Amphibia; Batrachia; Anura; Pipoidea; Pipidae; Xenopodinae; Xenopus; Xenopus	.	TRINITY_DN10920_c0_g1::TRINITY_DN10920_c0_g1_i1::g.375::m.375	3-641[-]	DNA2_XENLA^DNA2_XENLA^Q:2-190,H:682-906^34.956%ID^E:3.09e-24^RecName: Full=DNA replication ATP-dependent helicase/nuclease DNA2;^Eukaryota; Metazoa; Chordata; Craniata; Vertebrata; Euteleostomi; Amphibia; Batrachia; Anura; Pipoidea; Pipidae; Xenopodinae; Xenopus; Xenopus	PF13086.5^AAA_11^AAA domain^20-99^E:2.1e-13`PF01443.17^Viral_helicase1^Viral (Superfamily 1) RNA helicase^44-212^E:8.6e-09`PF13087.5^AAA_12^AAA domain^104-154^E:1e-09	.	.	.	KEGG:xla:378492`KO:K10742	GO:0005739^cellular_component^mitochondrion`GO:0005634^cellular_component^nucleus`GO:0051539^molecular_function^4 iron, 4 sulfur cluster binding`GO:0043139^molecular_function^5'-3' DNA helicase activity`GO:0008409^molecular_function^5'-3' exonuclease activity`GO:0017108^molecular_function^5'-flap endonuclease activity`GO:0005524^molecular_function^ATP binding`GO:0003677^molecular_function^DNA bin…	GO:0005524^molecular_function^ATP binding	.	.
TRINITY_DN10920_c0_g2	TRINITY_DN10920_c0_g2_i1	Y104_METJA^Y104_METJA^Q:381-169,H:557-632^32.895%ID^E:3.67e-06^RecName: Full=Uncharacterized ATP-dependent helicase MJ0104;^Archaea; Euryarchaeota; Methanococci; Methanococcales; Methanocaldococcaceae; Methanocaldococcus	.	TRINITY_DN10920_c0_g2::TRINITY_DN10920_c0_g2_i1::g.376::m.376	115-495[-]	YGSA_SCHPO^YGSA_SCHPO^Q:54-124,H:1696-1769^38.158%ID^E:5.49e-07^RecName: Full=Uncharacterized ATP-dependent helicase C29A10.10c;^Eukaryota; Fungi; Dikarya; Ascomycota; Taphrinomycotina; Schizosaccharomycetes; Schizosaccharomycetales; Schizosaccharomycetaceae; Schizosaccharomyces	PF01443.17^Viral_helicase1^Viral (Superfamily 1) RNA helicase^41-107^E:1.6e-08`PF13087.5^AAA_12^AAA domain^47-110^E:3.7e-12`PF13538.5^UvrD_C_2^UvrD-like helicase C-terminal domain^60-107^E:8.2e-09	.	.	.	KEGG:spo:SPBC29A10.10c`KO:K10706	GO:0035649^cellular_component^Nrd1 complex`GO:0005634^cellular_component^nucleus`GO:0035861^cellular_component^site of double-strand break`GO:0005524^molecular_function^ATP binding`GO:0004004^molecular_function^ATP-dependent RNA helicase activity`GO:0006302^biological_process^double-strand break repair`GO:0031124^biological_process^mRNA 3'-end processing`GO:0006364^biological_process^rRNA process…	GO:0005524^molecular_function^ATP binding	.	.
TRINITY_DN10921_c0_g1	TRINITY_DN10921_c0_g1_i1	PHLPP_DROME^PHLPP_DROME^Q:80-430,H:53-172^40%ID^E:1.71e-20^RecName: Full=Protein phosphatase PHLPP-like protein;^Eukaryota; Metazoa; Ecdysozoa; Arthropoda; Hexapoda; Insecta; Pterygota; Neoptera; Holometabola; Diptera; Brachycera; Muscomorpha; Ephydroidea; Drosophilidae; Drosophila; Sophophora	.	TRINITY_DN10921_c0_g1::TRINITY_DN10921_c0_g1_i1::g.377::m.377	23-481[+]	PHLPP_DROME^PHLPP_DROME^Q:20-153,H:53-189^38.686%ID^E:2.98e-21^RecName: Full=Protein phosphatase PHLPP-like protein;^Eukaryota; Metazoa; Ecdysozoa; Arthropoda; Hexapoda; Insecta; Pterygota; Neoptera; Holometabola; Diptera; Brachycera; Muscomorpha; Ephydroidea; Drosophilidae; Drosophila; Sophophora	PF13516.5^LRR_6^Leucine Rich repeat^15-27^E:1.6`PF13855.5^LRR_8^Leucine rich repeat^84-133^E:2e-06`PF12799.6^LRR_4^Leucine Rich repeats (2 copies)^99-137^E:2.8e-06	.	.	COG4886^leucine Rich Repeat	KEGG:dme:Dmel_CG10493`KO:K16340	GO:0046872^molecular_function^metal ion binding`GO:0004722^molecular_function^protein serine/threonine phosphatase activity`GO:0006915^biological_process^apoptotic process`GO:0006470^biological_process^protein dephosphorylation`GO:0042981^biological_process^regulation of apoptotic process	GO:0005515^molecular_function^protein binding	.	.
TRINITY_DN10922_c0_g1	TRINITY_DN10922_c0_g1_i1	.	.	.	.	.	.	.	.	.	.	.	.	.	.
TRINITY_DN10922_c0_g1	TRINITY_DN10922_c0_g1_i2	.	.	.	.	.	.	.	.	.	.	.	.	.	.
TRINITY_DN10922_c0_g1	TRINITY_DN10922_c0_g1_i3	.	.	.	.	.	.	.	.	.	.	.	.	.	.
TRINITY_DN10923_c0_g1	TRINITY_DN10923_c0_g1_i1	.	.	.	.	.	.	.	.	.	.	.	.	.	.
TRINITY_DN10924_c0_g1	TRINITY_DN10924_c0_g1_i1	.	.	.	.	.	.	.	.	.	.	.	.	.	.
TRINITY_DN10925_c0_g1	TRINITY_DN10925_c0_g1_i1	.	.	TRINITY_DN10925_c0_g1::TRINITY_DN10925_c0_g1_i1::g.378::m.378	1-453[-]	.	.	.	ExpAA=23.11^PredHel=1^Topology=o15-37i	.	.	.	.	.	.
TRINITY_DN10926_c0_g1	TRINITY_DN10926_c0_g1_i1	.	.	.	.	.	.	.	.	.	.	.	.	.	.
TRINITY_DN10927_c0_g1	TRINITY_DN10927_c0_g1_i1	.	.	.	.	.	.	.	.	.	.	.	.	.	.
TRINITY_DN10928_c0_g1	TRINITY_DN10928_c0_g1_i1	TMM60_HUMAN^TMM60_HUMAN^Q:210-497,H:28-124^34.694%ID^E:3.98e-14^RecName: Full=Transmembrane protein 60;^Eukaryota; Metazoa; Chordata; Craniata; Vertebrata; Euteleostomi; Mammalia; Eutheria; Euarchontoglires; Primates; Haplorrhini; Catarrhini; Hominidae; Homo	.	TRINITY_DN10928_c0_g1::TRINITY_DN10928_c0_g1_i1::g.380::m.380	135-542[+]	TMM60_MOUSE^TMM60_MOUSE^Q:1-121,H:3-124^37.398%ID^E:8.88e-19^RecName: Full=Transmembrane protein 60;^Eukaryota; Metazoa; Chordata; Craniata; Vertebrata; Euteleostomi; Mammalia; Eutheria; Euarchontoglires; Glires; Rodentia; Sciurognathi; Muroidea; Muridae; Murinae; Mus; Mus	PF10269.8^Tmemb_185A^Transmembrane Fragile-X-F protein^23-131^E:2.2e-10	.	ExpAA=83.73^PredHel=4^Topology=i7-26o31-53i74-91o101-123i	ENOG410XURH^Transmembrane protein 60	KEGG:mmu:212090	GO:0016021^cellular_component^integral component of membrane	.	.	.
TRINITY_DN10928_c0_g1	TRINITY_DN10928_c0_g1_i1	TMM60_HUMAN^TMM60_HUMAN^Q:210-497,H:28-124^34.694%ID^E:3.98e-14^RecName: Full=Transmembrane protein 60;^Eukaryota; Metazoa; Chordata; Craniata; Vertebrata; Euteleostomi; Mammalia; Eutheria; Euarchontoglires; Primates; Haplorrhini; Catarrhini; Hominidae; Homo	.	TRINITY_DN10928_c0_g1::TRINITY_DN10928_c0_g1_i1::g.379::m.379	769-1449[+]	.	PF07686.16^V-set^Immunoglobulin V-set domain^18-104^E:8.2e-06`PF00047.24^ig^Immunoglobulin domain^18-93^E:3.1e-05	.	ExpAA=20.05^PredHel=1^Topology=o116-133i	.	.	.	.	.	.
TRINITY_DN10929_c0_g1	TRINITY_DN10929_c0_g1_i1	YQ58_CAEEL^YQ58_CAEEL^Q:316-462,H:37-85^44.898%ID^E:3.16e-08^RecName: Full=Uncharacterized protein C16C10.8;^Eukaryota; Metazoa; Ecdysozoa; Nematoda; Chromadorea; Rhabditida; Rhabditoidea; Rhabditidae; Peloderinae; Caenorhabditis	.	.	.	.	.	.	.	ENOG411081U^Ly1 antibody reactive homolog (mouse)	KEGG:cel:CELE_C16C10.8`KO:K15263	GO:0005634^cellular_component^nucleus`GO:0046872^molecular_function^metal ion binding	.	.	.
TRINITY_DN1092_c0_g1	TRINITY_DN1092_c0_g1_i1	RTXE_DROME^RTXE_DROME^Q:397-50,H:427-542^43.966%ID^E:1.53e-21^RecName: Full=Probable RNA-directed DNA polymerase from transposon X-element;^Eukaryota; Metazoa; Ecdysozoa; Arthropoda; Hexapoda; Insecta; Pterygota; Neoptera; Holometabola; Diptera; Brachycera; Muscomorpha; Ephydroidea; Drosophilidae; Drosophila; Sophophora	.	TRINITY_DN1092_c0_g1::TRINITY_DN1092_c0_g1_i1::g.381::m.381	2-400[-]	RTXE_DROME^RTXE_DROME^Q:2-117,H:427-542^43.966%ID^E:1.38e-21^RecName: Full=Probable RNA-directed DNA polymerase from transposon X-element;^Eukaryota; Metazoa; Ecdysozoa; Arthropoda; Hexapoda; Insecta; Pterygota; Neoptera; Holometabola; Diptera; Brachycera; Muscomorpha; Ephydroidea; Drosophilidae; Drosophila; Sophophora	.	.	.	.	.	GO:0003964^molecular_function^RNA-directed DNA polymerase activity`GO:0006313^biological_process^transposition, DNA-mediated	.	.	.
TRINITY_DN10930_c0_g1	TRINITY_DN10930_c0_g1_i1	KAPR1_DROME^KAPR1_DROME^Q:61-129,H:90-112^91.304%ID^E:8.67e-06^RecName: Full=cAMP-dependent protein kinase type I regulatory subunit;^Eukaryota; Metazoa; Ecdysozoa; Arthropoda; Hexapoda; Insecta; Pterygota; Neoptera; Holometabola; Diptera; Brachycera; Muscomorpha; Ephydroidea; Drosophilidae; Drosophila; Sophophora	.	.	.	.	.	.	.	COG0664^transcriptional regulator, crp fnr family	KEGG:dme:Dmel_CG42341`KO:K04739	GO:0005952^cellular_component^cAMP-dependent protein kinase complex`GO:0030552^molecular_function^cAMP binding`GO:0008603^molecular_function^cAMP-dependent protein kinase regulator activity`GO:0007015^biological_process^actin filament organization`GO:0019933^biological_process^cAMP-mediated signaling`GO:0007591^biological_process^molting cycle, chitin-based cuticle`GO:0007274^biological_process^n…	.	.	.
TRINITY_DN10930_c1_g1	TRINITY_DN10930_c1_g1_i1	.	.	.	.	.	.	.	.	.	.	.	.	.	.
TRINITY_DN10931_c0_g1	TRINITY_DN10931_c0_g1_i1	IF122_XENTR^IF122_XENTR^Q:922-551,H:1053-1186^31.343%ID^E:1.2e-10^RecName: Full=Intraflagellar transport protein 122 homolog;^Eukaryota; Metazoa; Chordata; Craniata; Vertebrata; Euteleostomi; Amphibia; Batrachia; Anura; Pipoidea; Pipidae; Xenopodinae; Xenopus; Silurana	.	TRINITY_DN10931_c0_g1::TRINITY_DN10931_c0_g1_i1::g.382::m.382	458-925[-]	IF122_XENTR^IF122_XENTR^Q:2-125,H:1053-1186^31.343%ID^E:4.69e-12^RecName: Full=Intraflagellar transport protein 122 homolog;^Eukaryota; Metazoa; Chordata; Craniata; Vertebrata; Euteleostomi; Amphibia; Batrachia; Anura; Pipoidea; Pipidae; Xenopodinae; Xenopus; Silurana	.	.	.	COG2319^wd repeat	KEGG:xtr:100127681`KO:K19656	GO:0005929^cellular_component^cilium`GO:0005737^cellular_component^cytoplasm`GO:0005856^cellular_component^cytoskeleton`GO:0030991^cellular_component^intraciliary transport particle A`GO:0060271^biological_process^cilium assembly`GO:0035721^biological_process^intraciliary retrograde transport`GO:0007275^biological_process^multicellular organism development`GO:0045879^biological_process^negative r…	.	.	.
TRINITY_DN10932_c0_g1	TRINITY_DN10932_c0_g1_i1	.	.	.	.	.	.	.	.	.	.	.	.	.	.
TRINITY_DN10932_c0_g1	TRINITY_DN10932_c0_g1_i2	.	.	.	.	.	.	.	.	.	.	.	.	.	.
TRINITY_DN10933_c0_g1	TRINITY_DN10933_c0_g1_i1	.	.	.	.	.	.	.	.	.	.	.	.	.	.
TRINITY_DN10934_c0_g1	TRINITY_DN10934_c0_g1_i1	.	.	TRINITY_DN10934_c0_g1::TRINITY_DN10934_c0_g1_i1::g.383::m.383	161-484[-]	.	PF06585.10^JHBP^Haemolymph juvenile hormone binding protein (JHBP)^7-104^E:6.4e-12	.	.	.	.	.	.	.	.
TRINITY_DN10935_c0_g1	TRINITY_DN10935_c0_g1_i1	.	.	.	.	.	.	.	.	.	.	.	.	.	.
TRINITY_DN10936_c0_g1	TRINITY_DN10936_c0_g1_i1	.	.	.	.	.	.	.	.	.	.	.	.	.	.
TRINITY_DN10937_c0_g1	TRINITY_DN10937_c0_g1_i1	.	.	.	.	.	.	.	.	.	.	.	.	.	.
TRINITY_DN10937_c0_g2	TRINITY_DN10937_c0_g2_i1	.	.	.	.	.	.	.	.	.	.	.	.	.	.
TRINITY_DN10938_c0_g1	TRINITY_DN10938_c0_g1_i1	.	.	.	.	.	.	.	.	.	.	.	.	.	.
TRINITY_DN10939_c0_g1	TRINITY_DN10939_c0_g1_i1	.	.	.	.	.	.	.	.	.	.	.	.	.	.
TRINITY_DN1093_c0_g1	TRINITY_DN1093_c0_g1_i1	.	.	.	.	.	.	.	.	.	.	.	.	.	.
TRINITY_DN10940_c0_g1	TRINITY_DN10940_c0_g1_i1	.	.	.	.	.	.	.	.	.	.	.	.	.	.
TRINITY_DN10942_c0_g1	TRINITY_DN10942_c0_g1_i1	.	.	TRINITY_DN10942_c0_g1::TRINITY_DN10942_c0_g1_i1::g.385::m.385	52-420[+]	.	.	.	.	.	.	.	.	.	.
TRINITY_DN10943_c0_g1	TRINITY_DN10943_c0_g1_i1	.	.	.	.	.	.	.	.	.	.	.	.	.	.
TRINITY_DN10944_c0_g1	TRINITY_DN10944_c0_g1_i1	.	.	.	.	.	.	.	.	.	.	.	.	.	.
TRINITY_DN10945_c0_g1	TRINITY_DN10945_c0_g1_i2	.	.	.	.	.	.	.	.	.	.	.	.	.	.
TRINITY_DN10946_c0_g1	TRINITY_DN10946_c0_g1_i1	.	.	.	.	.	.	.	.	.	.	.	.	.	.
TRINITY_DN10946_c0_g1	TRINITY_DN10946_c0_g1_i2	.	.	.	.	.	.	.	.	.	.	.	.	.	.
TRINITY_DN10947_c0_g1	TRINITY_DN10947_c0_g1_i1	.	.	.	.	.	.	.	.	.	.	.	.	.	.
TRINITY_DN10947_c0_g1	TRINITY_DN10947_c0_g1_i2	.	.	.	.	.	.	.	.	.	.	.	.	.	.
TRINITY_DN1094_c0_g1	TRINITY_DN1094_c0_g1_i1	.	.	.	.	.	.	.	.	.	.	.	.	.	.
TRINITY_DN10950_c0_g1	TRINITY_DN10950_c0_g1_i1	.	.	.	.	.	.	.	.	.	.	.	.	.	.
TRINITY_DN10951_c0_g1	TRINITY_DN10951_c0_g1_i1	.	.	.	.	.	.	.	.	.	.	.	.	.	.
TRINITY_DN10952_c0_g1	TRINITY_DN10952_c0_g1_i1	.	.	.	.	.	.	.	.	.	.	.	.	.	.
TRINITY_DN10953_c0_g1	TRINITY_DN10953_c0_g1_i1	.	.	.	.	.	.	.	.	.	.	.	.	.	.
TRINITY_DN10954_c0_g1	TRINITY_DN10954_c0_g1_i1	.	.	.	.	.	.	.	.	.	.	.	.	.	.
TRINITY_DN10954_c0_g1	TRINITY_DN10954_c0_g1_i2	.	.	.	.	.	.	.	.	.	.	.	.	.	.
TRINITY_DN10954_c0_g1	TRINITY_DN10954_c0_g1_i3	.	.	.	.	.	.	.	.	.	.	.	.	.	.
TRINITY_DN10955_c0_g1	TRINITY_DN10955_c0_g1_i1	.	.	.	.	.	.	.	.	.	.	.	.	.	.
TRINITY_DN10957_c0_g1	TRINITY_DN10957_c0_g1_i1	.	.	TRINITY_DN10957_c0_g1::TRINITY_DN10957_c0_g1_i1::g.387::m.387	1-513[+]	.	.	.	.	.	.	.	.	.	.
TRINITY_DN10958_c0_g1	TRINITY_DN10958_c0_g1_i2	.	.	.	.	.	.	.	.	.	.	.	.	.	.
TRINITY_DN10958_c1_g1	TRINITY_DN10958_c1_g1_i1	.	.	.	.	.	.	.	.	.	.	.	.	.	.
TRINITY_DN10959_c0_g1	TRINITY_DN10959_c0_g1_i1	INADL_HUMAN^INADL_HUMAN^Q:498-731,H:243-320^62.821%ID^E:3.12e-19^RecName: Full=InaD-like protein;^Eukaryota; Metazoa; Chordata; Craniata; Vertebrata; Euteleostomi; Mammalia; Eutheria; Euarchontoglires; Primates; Haplorrhini; Catarrhini; Hominidae; Homo	.	.	.	.	.	.	.	ENOG4110362^parallel actin filament bundle assembly	KEGG:hsa:10207`KO:K06092	GO:0016324^cellular_component^apical plasma membrane`GO:0005923^cellular_component^bicellular tight junction`GO:0030054^cellular_component^cell junction`GO:0005813^cellular_component^centrosome`GO:0005829^cellular_component^cytosol`GO:0070062^cellular_component^extracellular exosome`GO:0005815^cellular_component^microtubule organizing center`GO:0048471^cellular_component^perinuclear region of cyt…	.	.	.
TRINITY_DN10960_c0_g1	TRINITY_DN10960_c0_g1_i1	RGAG1_HUMAN^RGAG1_HUMAN^Q:217-11,H:894-962^36.232%ID^E:3.35e-06^RecName: Full=Retrotransposon gag domain-containing protein 1;^Eukaryota; Metazoa; Chordata; Craniata; Vertebrata; Euteleostomi; Mammalia; Eutheria; Euarchontoglires; Primates; Haplorrhini; Catarrhini; Hominidae; Homo	.	.	.	.	.	.	.	ENOG410ZEBE^retrotransposon gag domain containing 1	KEGG:hsa:57529	.	.	.	.
TRINITY_DN10961_c0_g1	TRINITY_DN10961_c0_g1_i1	.	.	.	.	.	.	.	.	.	.	.	.	.	.
TRINITY_DN10962_c0_g1	TRINITY_DN10962_c0_g1_i1	.	.	.	.	.	.	.	.	.	.	.	.	.	.
TRINITY_DN10962_c0_g1	TRINITY_DN10962_c0_g1_i2	.	.	.	.	.	.	.	.	.	.	.	.	.	.
TRINITY_DN10963_c0_g1	TRINITY_DN10963_c0_g1_i1	.	.	.	.	.	.	.	.	.	.	.	.	.	.
TRINITY_DN10963_c0_g2	TRINITY_DN10963_c0_g2_i1	.	.	.	.	.	.	.	.	.	.	.	.	.	.
TRINITY_DN10963_c1_g1	TRINITY_DN10963_c1_g1_i1	.	.	.	.	.	.	.	.	.	.	.	.	.	.
TRINITY_DN10964_c0_g1	TRINITY_DN10964_c0_g1_i1	.	.	.	.	.	.	.	.	.	.	.	.	.	.
TRINITY_DN10965_c0_g1	TRINITY_DN10965_c0_g1_i1	.	.	.	.	.	.	.	.	.	.	.	.	.	.
TRINITY_DN10967_c0_g1	TRINITY_DN10967_c0_g1_i1	.	.	.	.	.	.	.	.	.	.	.	.	.	.
TRINITY_DN10967_c0_g1	TRINITY_DN10967_c0_g1_i2	.	.	.	.	.	.	.	.	.	.	.	.	.	.
TRINITY_DN10968_c0_g1	TRINITY_DN10968_c0_g1_i1	.	.	.	.	.	.	.	.	.	.	.	.	.	.
TRINITY_DN10968_c0_g2	TRINITY_DN10968_c0_g2_i1	.	.	.	.	.	.	.	.	.	.	.	.	.	.
TRINITY_DN1096_c0_g1	TRINITY_DN1096_c0_g1_i1	.	.	.	.	.	.	.	.	.	.	.	.	.	.
TRINITY_DN10970_c0_g1	TRINITY_DN10970_c0_g1_i1	.	.	.	.	.	.	.	.	.	.	.	.	.	.
TRINITY_DN10971_c0_g1	TRINITY_DN10971_c0_g1_i1	RBX1_SALSA^RBX1_SALSA^Q:3-251,H:19-103^57.647%ID^E:1.4e-32^RecName: Full=RING-box protein 1;^Eukaryota; Metazoa; Chordata; Craniata; Vertebrata; Euteleostomi; Actinopterygii; Neopterygii; Teleostei; Protacanthopterygii; Salmoniformes; Salmonidae; Salmoninae; Salmo	.	.	.	.	.	.	.	.	KEGG:sasa:100136424`KEGG:sasa:106601243`KO:K03868	GO:0031463^cellular_component^Cul3-RING ubiquitin ligase complex`GO:0031464^cellular_component^Cul4A-RING E3 ubiquitin ligase complex`GO:0031465^cellular_component^Cul4B-RING E3 ubiquitin ligase complex`GO:0031467^cellular_component^Cul7-RING ubiquitin ligase complex`GO:0005737^cellular_component^cytoplasm`GO:0005634^cellular_component^nucleus`GO:0019005^cellular_component^SCF ubiquitin ligase co…	.	.	.
TRINITY_DN10972_c0_g1	TRINITY_DN10972_c0_g1_i1	.	.	.	.	.	.	.	.	.	.	.	.	.	.
TRINITY_DN10973_c0_g1	TRINITY_DN10973_c0_g1_i1	.	.	.	.	.	.	.	.	.	.	.	.	.	.
TRINITY_DN10975_c0_g1	TRINITY_DN10975_c0_g1_i1	.	.	TRINITY_DN10975_c0_g1::TRINITY_DN10975_c0_g1_i1::g.390::m.390	2-379[+]	.	.	.	.	.	.	.	.	.	.
TRINITY_DN10976_c0_g1	TRINITY_DN10976_c0_g1_i1	.	.	.	.	.	.	.	.	.	.	.	.	.	.
TRINITY_DN10976_c0_g1	TRINITY_DN10976_c0_g1_i2	.	.	TRINITY_DN10976_c0_g1::TRINITY_DN10976_c0_g1_i2::g.391::m.391	53-421[+]	.	.	.	.	.	.	.	.	.	.
TRINITY_DN10978_c0_g1	TRINITY_DN10978_c0_g1_i1	.	.	TRINITY_DN10978_c0_g1::TRINITY_DN10978_c0_g1_i1::g.392::m.392	46-369[+]	.	PF00059.20^Lectin_C^Lectin C-type domain^48-108^E:9e-07	.	.	.	.	.	.	.	.
TRINITY_DN10979_c0_g1	TRINITY_DN10979_c0_g1_i1	.	.	.	.	.	.	.	.	.	.	.	.	.	.
TRINITY_DN1097_c0_g1	TRINITY_DN1097_c0_g1_i1	.	.	.	.	.	.	.	.	.	.	.	.	.	.
TRINITY_DN1097_c1_g1	TRINITY_DN1097_c1_g1_i1	.	.	.	.	.	.	.	.	.	.	.	.	.	.
TRINITY_DN10982_c0_g1	TRINITY_DN10982_c0_g1_i1	.	.	.	.	.	.	.	.	.	.	.	.	.	.
TRINITY_DN10982_c0_g1	TRINITY_DN10982_c0_g1_i2	.	.	.	.	.	.	.	.	.	.	.	.	.	.
TRINITY_DN10983_c0_g1	TRINITY_DN10983_c0_g1_i1	CGL_BOVIN^CGL_BOVIN^Q:1-114,H:19-56^73.684%ID^E:3.45e-17^RecName: Full=Cystathionine gamma-lyase;^Eukaryota; Metazoa; Chordata; Craniata; Vertebrata; Euteleostomi; Mammalia; Eutheria; Laurasiatheria; Cetartiodactyla; Ruminantia; Pecora; Bovidae; Bovinae; Bos`CGL_BOVIN^CGL_BOVIN^Q:216-305,H:55-83^70%ID^E:3.45e-17^RecName: Full=Cystathionine gamma-lyase;^Eukaryota; Metazoa; Chordata; Craniata; Vert…	.	.	.	.	.	.	.	COG0626^cystathionine	KEGG:bta:539159`KO:K01758	GO:0005737^cellular_component^cytoplasm`GO:0004123^molecular_function^cystathionine gamma-lyase activity`GO:0003962^molecular_function^cystathionine gamma-synthase activity`GO:0080146^molecular_function^L-cysteine desulfhydrase activity`GO:0044540^molecular_function^L-cystine L-cysteine-lyase (deaminating)`GO:0030170^molecular_function^pyridoxal phosphate binding`GO:0071266^biological_process^'de…	.	.	.
TRINITY_DN10984_c0_g1	TRINITY_DN10984_c0_g1_i1	.	.	.	.	.	.	.	.	.	.	.	.	.	.
TRINITY_DN10984_c0_g1	TRINITY_DN10984_c0_g1_i2	CUD5_SCHGR^CUD5_SCHGR^Q:213-34,H:21-81^44.262%ID^E:1.59e-12^RecName: Full=Endocuticle structural glycoprotein SgAbd-5;^Eukaryota; Metazoa; Ecdysozoa; Arthropoda; Hexapoda; Insecta; Pterygota; Neoptera; Polyneoptera; Orthoptera; Caelifera; Acrididea; Acridomorpha; Acridoidea; Acrididae; Cyrtacanthacridinae; Schistocerca	.	TRINITY_DN10984_c0_g1::TRINITY_DN10984_c0_g1_i2::g.393::m.393	13-411[-]	CUD5_SCHGR^CUD5_SCHGR^Q:67-126,H:21-81^44.262%ID^E:1.37e-13^RecName: Full=Endocuticle structural glycoprotein SgAbd-5;^Eukaryota; Metazoa; Ecdysozoa; Arthropoda; Hexapoda; Insecta; Pterygota; Neoptera; Polyneoptera; Orthoptera; Caelifera; Acrididea; Acridomorpha; Acridoidea; Acrididae; Cyrtacanthacridinae; Schistocerca	PF00379.22^Chitin_bind_4^Insect cuticle protein^67-121^E:8.9e-16	.	ExpAA=18.80^PredHel=1^Topology=o23-45i	.	.	GO:0042302^molecular_function^structural constituent of cuticle	GO:0042302^molecular_function^structural constituent of cuticle	.	.
TRINITY_DN10984_c0_g1	TRINITY_DN10984_c0_g1_i3	CUD5_SCHGR^CUD5_SCHGR^Q:213-34,H:21-81^44.262%ID^E:1.17e-12^RecName: Full=Endocuticle structural glycoprotein SgAbd-5;^Eukaryota; Metazoa; Ecdysozoa; Arthropoda; Hexapoda; Insecta; Pterygota; Neoptera; Polyneoptera; Orthoptera; Caelifera; Acrididea; Acridomorpha; Acridoidea; Acrididae; Cyrtacanthacridinae; Schistocerca	.	TRINITY_DN10984_c0_g1::TRINITY_DN10984_c0_g1_i3::g.394::m.394	13-378[-]	CUD5_SCHGR^CUD5_SCHGR^Q:56-115,H:21-81^44.262%ID^E:1.65e-13^RecName: Full=Endocuticle structural glycoprotein SgAbd-5;^Eukaryota; Metazoa; Ecdysozoa; Arthropoda; Hexapoda; Insecta; Pterygota; Neoptera; Polyneoptera; Orthoptera; Caelifera; Acrididea; Acridomorpha; Acridoidea; Acrididae; Cyrtacanthacridinae; Schistocerca	PF00379.22^Chitin_bind_4^Insect cuticle protein^56-110^E:7.2e-16	.	ExpAA=22.84^PredHel=1^Topology=i13-35o	.	.	GO:0042302^molecular_function^structural constituent of cuticle	GO:0042302^molecular_function^structural constituent of cuticle	.	.
TRINITY_DN10985_c0_g1	TRINITY_DN10985_c0_g1_i1	.	.	.	.	.	.	.	.	.	.	.	.	.	.
TRINITY_DN10985_c0_g2	TRINITY_DN10985_c0_g2_i1	.	.	.	.	.	.	.	.	.	.	.	.	.	.
TRINITY_DN10985_c0_g2	TRINITY_DN10985_c0_g2_i2	.	.	TRINITY_DN10985_c0_g2::TRINITY_DN10985_c0_g2_i2::g.395::m.395	1-345[+]	.	.	.	.	.	.	.	.	.	.
TRINITY_DN10985_c0_g2	TRINITY_DN10985_c0_g2_i2	.	.	TRINITY_DN10985_c0_g2::TRINITY_DN10985_c0_g2_i2::g.396::m.396	1-345[-]	.	.	.	.	.	.	.	.	.	.
TRINITY_DN10987_c0_g1	TRINITY_DN10987_c0_g1_i1	.	.	.	.	.	.	.	.	.	.	.	.	.	.
TRINITY_DN10987_c0_g1	TRINITY_DN10987_c0_g1_i3	.	.	.	.	.	.	.	.	.	.	.	.	.	.
TRINITY_DN10987_c0_g1	TRINITY_DN10987_c0_g1_i4	.	.	.	.	.	.	.	.	.	.	.	.	.	.
TRINITY_DN10988_c0_g1	TRINITY_DN10988_c0_g1_i1	.	.	.	.	.	.	.	.	.	.	.	.	.	.
TRINITY_DN10988_c0_g2	TRINITY_DN10988_c0_g2_i1	.	.	.	.	.	.	.	.	.	.	.	.	.	.
TRINITY_DN10988_c0_g2	TRINITY_DN10988_c0_g2_i2	.	.	.	.	.	.	.	.	.	.	.	.	.	.
TRINITY_DN10989_c0_g1	TRINITY_DN10989_c0_g1_i2	.	.	.	.	.	.	.	.	.	.	.	.	.	.
TRINITY_DN10989_c0_g1	TRINITY_DN10989_c0_g1_i3	.	.	.	.	.	.	.	.	.	.	.	.	.	.
TRINITY_DN1098_c0_g1	TRINITY_DN1098_c0_g1_i1	.	.	.	.	.	.	.	.	.	.	.	.	.	.
TRINITY_DN1098_c1_g1	TRINITY_DN1098_c1_g1_i1	.	.	.	.	.	.	.	.	.	.	.	.	.	.
TRINITY_DN10990_c0_g1	TRINITY_DN10990_c0_g1_i1	.	.	.	.	.	.	.	.	.	.	.	.	.	.
TRINITY_DN10990_c0_g1	TRINITY_DN10990_c0_g1_i2	.	.	.	.	.	.	.	.	.	.	.	.	.	.
TRINITY_DN10991_c0_g1	TRINITY_DN10991_c0_g1_i1	.	.	.	.	.	.	.	.	.	.	.	.	.	.
TRINITY_DN10992_c0_g1	TRINITY_DN10992_c0_g1_i1	.	.	.	.	.	.	.	.	.	.	.	.	.	.
TRINITY_DN10992_c0_g1	TRINITY_DN10992_c0_g1_i2	.	.	.	.	.	.	.	.	.	.	.	.	.	.
TRINITY_DN10993_c0_g1	TRINITY_DN10993_c0_g1_i1	.	.	.	.	.	.	.	.	.	.	.	.	.	.
TRINITY_DN10993_c0_g1	TRINITY_DN10993_c0_g1_i2	.	.	.	.	.	.	.	.	.	.	.	.	.	.
TRINITY_DN10994_c0_g1	TRINITY_DN10994_c0_g1_i1	.	.	.	.	.	.	.	.	.	.	.	.	.	.
TRINITY_DN10995_c0_g1	TRINITY_DN10995_c0_g1_i1	.	.	TRINITY_DN10995_c0_g1::TRINITY_DN10995_c0_g1_i1::g.398::m.398	202-558[-]	.	.	.	.	.	.	.	.	.	.
TRINITY_DN10995_c0_g1	TRINITY_DN10995_c0_g1_i2	.	.	TRINITY_DN10995_c0_g1::TRINITY_DN10995_c0_g1_i2::g.399::m.399	86-442[-]	.	.	.	.	.	.	.	.	.	.
TRINITY_DN10996_c0_g1	TRINITY_DN10996_c0_g1_i1	.	.	.	.	.	.	.	.	.	.	.	.	.	.
TRINITY_DN10997_c0_g1	TRINITY_DN10997_c0_g1_i1	.	.	TRINITY_DN10997_c0_g1::TRINITY_DN10997_c0_g1_i1::g.400::m.400	2-364[-]	.	.	.	.	.	.	.	.	.	.
TRINITY_DN10998_c0_g1	TRINITY_DN10998_c0_g1_i1	.	.	.	.	.	.	.	.	.	.	.	.	.	.
TRINITY_DN10998_c0_g1	TRINITY_DN10998_c0_g1_i2	.	.	.	.	.	.	.	.	.	.	.	.	.	.
TRINITY_DN10998_c0_g1	TRINITY_DN10998_c0_g1_i3	.	.	.	.	.	.	.	.	.	.	.	.	.	.
TRINITY_DN1099_c0_g1	TRINITY_DN1099_c0_g1_i1	.	.	.	.	.	.	.	.	.	.	.	.	.	.
TRINITY_DN109_c0_g1	TRINITY_DN109_c0_g1_i1	.	.	.	.	.	.	.	.	.	.	.	.	.	.
TRINITY_DN10_c0_g1	TRINITY_DN10_c0_g1_i1	.	.	.	.	.	.	.	.	.	.	.	.	.	.
TRINITY_DN11000_c0_g1	TRINITY_DN11000_c0_g1_i1	.	.	.	.	.	.	.	.	.	.	.	.	.	.
TRINITY_DN11001_c0_g1	TRINITY_DN11001_c0_g1_i1	.	.	.	.	.	.	.	.	.	.	.	.	.	.
TRINITY_DN11002_c0_g1	TRINITY_DN11002_c0_g1_i1	.	.	.	.	.	.	.	.	.	.	.	.	.	.
TRINITY_DN11005_c0_g1	TRINITY_DN11005_c0_g1_i1	.	.	.	.	.	.	.	.	.	.	.	.	.	.
TRINITY_DN11005_c1_g1	TRINITY_DN11005_c1_g1_i1	.	.	.	.	.	.	.	.	.	.	.	.	.	.
TRINITY_DN11005_c2_g1	TRINITY_DN11005_c2_g1_i1	.	.	.	.	.	.	.	.	.	.	.	.	.	.
TRINITY_DN11006_c0_g1	TRINITY_DN11006_c0_g1_i1	.	.	.	.	.	.	.	.	.	.	.	.	.	.
TRINITY_DN11006_c0_g1	TRINITY_DN11006_c0_g1_i2	.	.	.	.	.	.	.	.	.	.	.	.	.	.
TRINITY_DN11006_c0_g1	TRINITY_DN11006_c0_g1_i3	.	.	.	.	.	.	.	.	.	.	.	.	.	.
TRINITY_DN11007_c0_g1	TRINITY_DN11007_c0_g1_i1	.	.	.	.	.	.	.	.	.	.	.	.	.	.
TRINITY_DN11008_c0_g1	TRINITY_DN11008_c0_g1_i1	.	.	.	.	.	.	.	.	.	.	.	.	.	.
TRINITY_DN11009_c0_g1	TRINITY_DN11009_c0_g1_i1	.	.	.	.	.	.	.	.	.	.	.	.	.	.
TRINITY_DN1100_c0_g1	TRINITY_DN1100_c0_g1_i1	.	.	.	.	.	.	.	.	.	.	.	.	.	.
TRINITY_DN11010_c0_g1	TRINITY_DN11010_c0_g1_i1	.	.	.	.	.	.	.	.	.	.	.	.	.	.
TRINITY_DN11010_c1_g1	TRINITY_DN11010_c1_g1_i1	.	.	.	.	.	.	.	.	.	.	.	.	.	.
TRINITY_DN11011_c0_g1	TRINITY_DN11011_c0_g1_i1	.	.	.	.	.	.	.	.	.	.	.	.	.	.
TRINITY_DN11012_c0_g1	TRINITY_DN11012_c0_g1_i1	.	.	TRINITY_DN11012_c0_g1::TRINITY_DN11012_c0_g1_i1::g.402::m.402	1-495[+]	.	.	.	.	.	.	.	.	.	.
TRINITY_DN11013_c0_g1	TRINITY_DN11013_c0_g1_i1	.	.	.	.	.	.	.	.	.	.	.	.	.	.
TRINITY_DN11015_c0_g1	TRINITY_DN11015_c0_g1_i1	.	.	.	.	.	.	.	.	.	.	.	.	.	.
TRINITY_DN11016_c0_g1	TRINITY_DN11016_c0_g1_i1	.	.	.	.	.	.	.	.	.	.	.	.	.	.
TRINITY_DN11016_c0_g1	TRINITY_DN11016_c0_g1_i2	.	.	.	.	.	.	.	.	.	.	.	.	.	.
TRINITY_DN11017_c0_g1	TRINITY_DN11017_c0_g1_i1	.	.	.	.	.	.	.	.	.	.	.	.	.	.
TRINITY_DN11018_c0_g1	TRINITY_DN11018_c0_g1_i1	.	.	.	.	.	.	.	.	.	.	.	.	.	.
TRINITY_DN11018_c0_g1	TRINITY_DN11018_c0_g1_i2	.	.	.	.	.	.	.	.	.	.	.	.	.	.
TRINITY_DN11019_c0_g1	TRINITY_DN11019_c0_g1_i1	.	.	.	.	.	.	.	.	.	.	.	.	.	.
TRINITY_DN1101_c0_g1	TRINITY_DN1101_c0_g1_i1	.	.	.	.	.	.	.	.	.	.	.	.	.	.
TRINITY_DN11020_c0_g1	TRINITY_DN11020_c0_g1_i1	TIGD4_HUMAN^TIGD4_HUMAN^Q:1646-627,H:177-506^23.699%ID^E:3.12e-15^RecName: Full=Tigger transposable element-derived protein 4;^Eukaryota; Metazoa; Chordata; Craniata; Vertebrata; Euteleostomi; Mammalia; Eutheria; Euarchontoglires; Primates; Haplorrhini; Catarrhini; Hominidae; Homo	.	TRINITY_DN11020_c0_g1::TRINITY_DN11020_c0_g1_i1::g.404::m.404	606-1688[-]	TIGD4_HUMAN^TIGD4_HUMAN^Q:15-354,H:177-506^22.899%ID^E:8.03e-19^RecName: Full=Tigger transposable element-derived protein 4;^Eukaryota; Metazoa; Chordata; Craniata; Vertebrata; Euteleostomi; Mammalia; Eutheria; Euarchontoglires; Primates; Haplorrhini; Catarrhini; Hominidae; Homo	PF03184.18^DDE_1^DDE superfamily endonuclease^48-212^E:9.9e-25	.	.	ENOG4110CDI^tigger transposable element derived	KEGG:hsa:201798	GO:0005634^cellular_component^nucleus`GO:0003677^molecular_function^DNA binding	GO:0003676^molecular_function^nucleic acid binding	.	.
TRINITY_DN11020_c0_g1	TRINITY_DN11020_c0_g1_i2	TIGD4_HUMAN^TIGD4_HUMAN^Q:1535-516,H:177-506^23.699%ID^E:2.66e-15^RecName: Full=Tigger transposable element-derived protein 4;^Eukaryota; Metazoa; Chordata; Craniata; Vertebrata; Euteleostomi; Mammalia; Eutheria; Euarchontoglires; Primates; Haplorrhini; Catarrhini; Hominidae; Homo	.	TRINITY_DN11020_c0_g1::TRINITY_DN11020_c0_g1_i2::g.407::m.407	495-1577[-]	TIGD4_HUMAN^TIGD4_HUMAN^Q:15-354,H:177-506^22.899%ID^E:8.03e-19^RecName: Full=Tigger transposable element-derived protein 4;^Eukaryota; Metazoa; Chordata; Craniata; Vertebrata; Euteleostomi; Mammalia; Eutheria; Euarchontoglires; Primates; Haplorrhini; Catarrhini; Hominidae; Homo	PF03184.18^DDE_1^DDE superfamily endonuclease^48-212^E:9.9e-25	.	.	ENOG4110CDI^tigger transposable element derived	KEGG:hsa:201798	GO:0005634^cellular_component^nucleus`GO:0003677^molecular_function^DNA binding	GO:0003676^molecular_function^nucleic acid binding	.	.
TRINITY_DN11022_c0_g1	TRINITY_DN11022_c0_g1_i1	.	.	.	.	.	.	.	.	.	.	.	.	.	.
TRINITY_DN11023_c0_g1	TRINITY_DN11023_c0_g1_i1	.	.	.	.	.	.	.	.	.	.	.	.	.	.
TRINITY_DN11023_c0_g1	TRINITY_DN11023_c0_g1_i2	.	.	.	.	.	.	.	.	.	.	.	.	.	.
TRINITY_DN11023_c0_g2	TRINITY_DN11023_c0_g2_i1	.	.	.	.	.	.	.	.	.	.	.	.	.	.
TRINITY_DN11025_c0_g1	TRINITY_DN11025_c0_g1_i1	COPIA_DROME^COPIA_DROME^Q:149-3,H:1254-1303^50%ID^E:4.37e-14^RecName: Full=Copia protein;^Eukaryota; Metazoa; Ecdysozoa; Arthropoda; Hexapoda; Insecta; Pterygota; Neoptera; Holometabola; Diptera; Brachycera; Muscomorpha; Ephydroidea; Drosophilidae; Drosophila; Sophophora`COPIA_DROME^COPIA_DROME^Q:357-178,H:1182-1241^35%ID^E:4.37e-14^RecName: Full=Copia protein;^Eukaryota; Metazoa; Ecdysozoa; Arth…	.	.	.	.	.	.	.	.	.	GO:0004190^molecular_function^aspartic-type endopeptidase activity`GO:0005524^molecular_function^ATP binding`GO:0003676^molecular_function^nucleic acid binding`GO:0008270^molecular_function^zinc ion binding`GO:0015074^biological_process^DNA integration	.	.	.
TRINITY_DN11026_c0_g1	TRINITY_DN11026_c0_g1_i1	.	.	.	.	.	.	.	.	.	.	.	.	.	.
TRINITY_DN11027_c0_g1	TRINITY_DN11027_c0_g1_i1	.	.	.	.	.	.	.	.	.	.	.	.	.	.
TRINITY_DN11028_c0_g1	TRINITY_DN11028_c0_g1_i1	.	.	.	.	.	.	.	.	.	.	.	.	.	.
TRINITY_DN1102_c0_g1	TRINITY_DN1102_c0_g1_i1	.	.	.	.	.	.	.	.	.	.	.	.	.	.
TRINITY_DN11030_c0_g1	TRINITY_DN11030_c0_g1_i1	.	.	.	.	.	.	.	.	.	.	.	.	.	.
TRINITY_DN11031_c0_g1	TRINITY_DN11031_c0_g1_i1	.	.	.	.	.	.	.	.	.	.	.	.	.	.
TRINITY_DN11033_c0_g1	TRINITY_DN11033_c0_g1_i1	.	.	.	.	.	.	.	.	.	.	.	.	.	.
TRINITY_DN11034_c0_g1	TRINITY_DN11034_c0_g1_i1	.	.	.	.	.	.	.	.	.	.	.	.	.	.
TRINITY_DN11035_c0_g1	TRINITY_DN11035_c0_g1_i1	.	.	TRINITY_DN11035_c0_g1::TRINITY_DN11035_c0_g1_i1::g.410::m.410	2-385[-]	.	.	.	ExpAA=18.45^PredHel=1^Topology=i97-119o	.	.	.	.	.	.
TRINITY_DN11036_c0_g1	TRINITY_DN11036_c0_g1_i1	.	.	TRINITY_DN11036_c0_g1::TRINITY_DN11036_c0_g1_i1::g.411::m.411	1-321[+]	RTBS_DROME^RTBS_DROME^Q:4-90,H:542-627^34.483%ID^E:2.44e-06^RecName: Full=Probable RNA-directed DNA polymerase from transposon BS;^Eukaryota; Metazoa; Ecdysozoa; Arthropoda; Hexapoda; Insecta; Pterygota; Neoptera; Holometabola; Diptera; Brachycera; Muscomorpha; Ephydroidea; Drosophilidae; Drosophila; Sophophora	PF00078.26^RVT_1^Reverse transcriptase (RNA-dependent DNA polymerase)^6-94^E:2e-12	.	.	.	.	GO:0003964^molecular_function^RNA-directed DNA polymerase activity`GO:0006313^biological_process^transposition, DNA-mediated	.	.	.
TRINITY_DN11038_c0_g1	TRINITY_DN11038_c0_g1_i1	.	.	.	.	.	.	.	.	.	.	.	.	.	.
TRINITY_DN11039_c0_g1	TRINITY_DN11039_c0_g1_i1	.	.	TRINITY_DN11039_c0_g1::TRINITY_DN11039_c0_g1_i1::g.412::m.412	1-588[-]	.	.	.	.	.	.	.	.	.	.
TRINITY_DN1103_c0_g1	TRINITY_DN1103_c0_g1_i1	.	.	.	.	.	.	.	.	.	.	.	.	.	.
TRINITY_DN11042_c0_g1	TRINITY_DN11042_c0_g1_i1	.	.	.	.	.	.	.	.	.	.	.	.	.	.
TRINITY_DN11042_c1_g1	TRINITY_DN11042_c1_g1_i1	.	.	.	.	.	.	.	.	.	.	.	.	.	.
TRINITY_DN11044_c0_g1	TRINITY_DN11044_c0_g1_i1	PRS27_RAT^PRS27_RAT^Q:200-6,H:48-114^32.353%ID^E:4.65e-06^RecName: Full=Serine protease 27;^Eukaryota; Metazoa; Chordata; Craniata; Vertebrata; Euteleostomi; Mammalia; Eutheria; Euarchontoglires; Glires; Rodentia; Sciurognathi; Muroidea; Muridae; Murinae; Rattus	.	.	.	.	.	.	.	COG5640^protease	KEGG:rno:287108`KO:K09628	GO:0046658^cellular_component^anchored component of plasma membrane`GO:0005576^cellular_component^extracellular region`GO:0019897^cellular_component^extrinsic component of plasma membrane`GO:0004252^molecular_function^serine-type endopeptidase activity`GO:0008236^molecular_function^serine-type peptidase activity	.	.	.
TRINITY_DN11044_c0_g1	TRINITY_DN11044_c0_g1_i2	.	.	TRINITY_DN11044_c0_g1::TRINITY_DN11044_c0_g1_i2::g.414::m.414	87-521[-]	.	.	.	.	.	.	.	.	.	.
TRINITY_DN11044_c0_g1	TRINITY_DN11044_c0_g1_i3	.	.	.	.	.	.	.	.	.	.	.	.	.	.
TRINITY_DN11044_c0_g1	TRINITY_DN11044_c0_g1_i4	.	.	.	.	.	.	.	.	.	.	.	.	.	.
TRINITY_DN11044_c0_g1	TRINITY_DN11044_c0_g1_i5	PRS27_RAT^PRS27_RAT^Q:200-6,H:48-114^32.353%ID^E:2.8e-06^RecName: Full=Serine protease 27;^Eukaryota; Metazoa; Chordata; Craniata; Vertebrata; Euteleostomi; Mammalia; Eutheria; Euarchontoglires; Glires; Rodentia; Sciurognathi; Muroidea; Muridae; Murinae; Rattus	.	TRINITY_DN11044_c0_g1::TRINITY_DN11044_c0_g1_i5::g.415::m.415	3-527[-]	PRS27_RAT^PRS27_RAT^Q:110-174,H:48-114^32.353%ID^E:1.95e-06^RecName: Full=Serine protease 27;^Eukaryota; Metazoa; Chordata; Craniata; Vertebrata; Euteleostomi; Mammalia; Eutheria; Euarchontoglires; Glires; Rodentia; Sciurognathi; Muroidea; Muridae; Murinae; Rattus	.	.	.	COG5640^protease	KEGG:rno:287108`KO:K09628	GO:0046658^cellular_component^anchored component of plasma membrane`GO:0005576^cellular_component^extracellular region`GO:0019897^cellular_component^extrinsic component of plasma membrane`GO:0004252^molecular_function^serine-type endopeptidase activity`GO:0008236^molecular_function^serine-type peptidase activity	.	.	.
TRINITY_DN11045_c0_g1	TRINITY_DN11045_c0_g1_i1	.	.	.	.	.	.	.	.	.	.	.	.	.	.
TRINITY_DN11045_c0_g1	TRINITY_DN11045_c0_g1_i2	.	.	.	.	.	.	.	.	.	.	.	.	.	.
TRINITY_DN11046_c0_g1	TRINITY_DN11046_c0_g1_i1	.	.	.	.	.	.	.	.	.	.	.	.	.	.
TRINITY_DN11047_c0_g1	TRINITY_DN11047_c0_g1_i1	.	.	.	.	.	.	.	.	.	.	.	.	.	.
TRINITY_DN11048_c0_g1	TRINITY_DN11048_c0_g1_i1	.	.	.	.	.	.	.	.	.	.	.	.	.	.
TRINITY_DN11048_c0_g1	TRINITY_DN11048_c0_g1_i2	.	.	.	.	.	.	.	.	.	.	.	.	.	.
TRINITY_DN11048_c0_g1	TRINITY_DN11048_c0_g1_i3	.	.	.	.	.	.	.	.	.	.	.	.	.	.
TRINITY_DN11049_c0_g1	TRINITY_DN11049_c0_g1_i1	.	.	.	.	.	.	.	.	.	.	.	.	.	.
TRINITY_DN1104_c0_g1	TRINITY_DN1104_c0_g1_i1	.	.	.	.	.	.	.	.	.	.	.	.	.	.
TRINITY_DN11050_c0_g1	TRINITY_DN11050_c0_g1_i1	.	.	.	.	.	.	.	.	.	.	.	.	.	.
TRINITY_DN11051_c0_g1	TRINITY_DN11051_c0_g1_i1	.	.	.	.	.	.	.	.	.	.	.	.	.	.
TRINITY_DN11052_c0_g1	TRINITY_DN11052_c0_g1_i1	.	.	.	.	.	.	.	.	.	.	.	.	.	.
TRINITY_DN11053_c0_g1	TRINITY_DN11053_c0_g1_i1	.	.	.	.	.	.	.	.	.	.	.	.	.	.
TRINITY_DN11054_c0_g1	TRINITY_DN11054_c0_g1_i1	.	.	.	.	.	.	.	.	.	.	.	.	.	.
TRINITY_DN11055_c0_g1	TRINITY_DN11055_c0_g1_i1	.	.	.	.	.	.	.	.	.	.	.	.	.	.
TRINITY_DN11055_c0_g1	TRINITY_DN11055_c0_g1_i2	.	.	.	.	.	.	.	.	.	.	.	.	.	.
TRINITY_DN11056_c0_g1	TRINITY_DN11056_c0_g1_i1	.	.	.	.	.	.	.	.	.	.	.	.	.	.
TRINITY_DN11056_c0_g1	TRINITY_DN11056_c0_g1_i2	AQP_HAEIX^AQP_HAEIX^Q:110-3,H:8-43^58.333%ID^E:1.78e-07^RecName: Full=Aquaporin;^Eukaryota; Metazoa; Ecdysozoa; Arthropoda; Hexapoda; Insecta; Pterygota; Neoptera; Holometabola; Diptera; Brachycera; Muscomorpha; Muscoidea; Muscidae; Haematobia	.	.	.	.	.	.	.	.	.	GO:0016021^cellular_component^integral component of membrane`GO:0005215^molecular_function^transporter activity	.	.	.
TRINITY_DN11058_c0_g1	TRINITY_DN11058_c0_g1_i1	.	.	.	.	.	.	.	.	.	.	.	.	.	.
TRINITY_DN11058_c0_g1	TRINITY_DN11058_c0_g1_i2	.	.	.	.	.	.	.	.	.	.	.	.	.	.
TRINITY_DN11059_c0_g1	TRINITY_DN11059_c0_g1_i1	.	.	.	.	.	.	.	.	.	.	.	.	.	.
TRINITY_DN1105_c0_g1	TRINITY_DN1105_c0_g1_i1	.	.	.	.	.	.	.	.	.	.	.	.	.	.
TRINITY_DN11060_c0_g1	TRINITY_DN11060_c0_g1_i1	.	.	.	.	.	.	.	.	.	.	.	.	.	.
TRINITY_DN11060_c0_g1	TRINITY_DN11060_c0_g1_i2	.	.	.	.	.	.	.	.	.	.	.	.	.	.
TRINITY_DN11060_c0_g1	TRINITY_DN11060_c0_g1_i3	.	.	.	.	.	.	.	.	.	.	.	.	.	.
TRINITY_DN11060_c1_g1	TRINITY_DN11060_c1_g1_i1	.	.	TRINITY_DN11060_c1_g1::TRINITY_DN11060_c1_g1_i1::g.417::m.417	175-549[-]	.	.	.	.	.	.	.	.	.	.
TRINITY_DN11063_c0_g1	TRINITY_DN11063_c0_g1_i1	ACH2_DROME^ACH2_DROME^Q:1-570,H:373-569^75.127%ID^E:3.13e-84^RecName: Full=Acetylcholine receptor subunit alpha-like 2;^Eukaryota; Metazoa; Ecdysozoa; Arthropoda; Hexapoda; Insecta; Pterygota; Neoptera; Holometabola; Diptera; Brachycera; Muscomorpha; Ephydroidea; Drosophilidae; Drosophila; Sophophora	.	TRINITY_DN11063_c0_g1::TRINITY_DN11063_c0_g1_i1::g.418::m.418	1-597[+]	ACH2_DROME^ACH2_DROME^Q:1-190,H:373-569^75.127%ID^E:5.45e-87^RecName: Full=Acetylcholine receptor subunit alpha-like 2;^Eukaryota; Metazoa; Ecdysozoa; Arthropoda; Hexapoda; Insecta; Pterygota; Neoptera; Holometabola; Diptera; Brachycera; Muscomorpha; Ephydroidea; Drosophilidae; Drosophila; Sophophora	PF02932.15^Neur_chan_memb^Neurotransmitter-gated ion-channel transmembrane region^2-164^E:1.2e-18	.	ExpAA=26.31^PredHel=1^Topology=o149-171i	ENOG410XQGR^cholinergic receptor, nicotinic	KEGG:dme:Dmel_CG6844`KO:K05312	GO:0005892^cellular_component^acetylcholine-gated channel complex`GO:0030054^cellular_component^cell junction`GO:0045211^cellular_component^postsynaptic membrane`GO:0022848^molecular_function^acetylcholine-gated cation-selective channel activity`GO:0006812^biological_process^cation transport`GO:0007271^biological_process^synaptic transmission, cholinergic	GO:0006811^biological_process^ion transport`GO:0016021^cellular_component^integral component of membrane	.	.
TRINITY_DN11065_c0_g1	TRINITY_DN11065_c0_g1_i1	.	.	.	.	.	.	.	.	.	.	.	.	.	.
TRINITY_DN11066_c0_g1	TRINITY_DN11066_c0_g1_i1	NOSL_BOMMO^NOSL_BOMMO^Q:286-2,H:218-312^89.474%ID^E:5.53e-59^RecName: Full=Nitric oxide synthase-like protein;^Eukaryota; Metazoa; Ecdysozoa; Arthropoda; Hexapoda; Insecta; Pterygota; Neoptera; Holometabola; Lepidoptera; Glossata; Ditrysia; Bombycoidea; Bombycidae; Bombycinae; Bombyx	.	.	.	.	.	.	.	COG0369^Component of the sulfite reductase complex that catalyzes the 6-electron reduction of sulfite to sulfide. This is one of several activities required for the biosynthesis of L- cysteine from sulfate. The flavoprotein component catalyzes the electron flow from NADPH - FAD - FMN to the hemoprotein component (By similarity)`COG4362^nitric oxide synthase	KEGG:bmor:100144542`KO:K13240	GO:0050660^molecular_function^flavin adenine dinucleotide binding`GO:0010181^molecular_function^FMN binding`GO:0020037^molecular_function^heme binding`GO:0005506^molecular_function^iron ion binding`GO:0050661^molecular_function^NADP binding`GO:0004517^molecular_function^nitric-oxide synthase activity`GO:0006809^biological_process^nitric oxide biosynthetic process	.	.	.
TRINITY_DN11067_c0_g1	TRINITY_DN11067_c0_g1_i1	.	.	.	.	.	.	.	.	.	.	.	.	.	.
TRINITY_DN11068_c0_g1	TRINITY_DN11068_c0_g1_i1	.	.	.	.	.	.	.	.	.	.	.	.	.	.
TRINITY_DN1106_c0_g1	TRINITY_DN1106_c0_g1_i1	.	.	.	.	.	.	.	.	.	.	.	.	.	.
TRINITY_DN11070_c0_g1	TRINITY_DN11070_c0_g1_i1	.	.	TRINITY_DN11070_c0_g1::TRINITY_DN11070_c0_g1_i1::g.419::m.419	1-318[+]	.	.	.	.	.	.	.	.	.	.
TRINITY_DN11070_c0_g1	TRINITY_DN11070_c0_g1_i2	.	.	.	.	.	.	.	.	.	.	.	.	.	.
TRINITY_DN11071_c0_g1	TRINITY_DN11071_c0_g1_i1	.	.	.	.	.	.	.	.	.	.	.	.	.	.
TRINITY_DN11072_c0_g1	TRINITY_DN11072_c0_g1_i1	.	.	.	.	.	.	.	.	.	.	.	.	.	.
TRINITY_DN11072_c0_g2	TRINITY_DN11072_c0_g2_i1	.	.	.	.	.	.	.	.	.	.	.	.	.	.
TRINITY_DN11073_c0_g1	TRINITY_DN11073_c0_g1_i1_2	.	.	.	.	.	.	.	.	.	.	.	.	.	.
TRINITY_DN11074_c0_g1	TRINITY_DN11074_c0_g1_i1	.	.	.	.	.	.	.	.	.	.	.	.	.	.
TRINITY_DN11074_c0_g1	TRINITY_DN11074_c0_g1_i2	.	.	.	.	.	.	.	.	.	.	.	.	.	.
TRINITY_DN11075_c0_g1	TRINITY_DN11075_c0_g1_i1	.	.	TRINITY_DN11075_c0_g1::TRINITY_DN11075_c0_g1_i1::g.420::m.420	2-646[+]	.	PF00096.25^zf-C2H2^Zinc finger, C2H2 type^111-130^E:0.016	.	.	.	.	.	.	.	.
TRINITY_DN11077_c0_g1	TRINITY_DN11077_c0_g1_i1	.	.	.	.	.	.	.	.	.	.	.	.	.	.
TRINITY_DN11079_c0_g1	TRINITY_DN11079_c0_g1_i1	.	.	.	.	.	.	.	.	.	.	.	.	.	.
TRINITY_DN11079_c0_g1	TRINITY_DN11079_c0_g1_i2	.	.	.	.	.	.	.	.	.	.	.	.	.	.
TRINITY_DN1107_c0_g1	TRINITY_DN1107_c0_g1_i1	.	.	.	.	.	.	.	.	.	.	.	.	.	.
TRINITY_DN11081_c0_g1	TRINITY_DN11081_c0_g1_i1	.	.	.	.	.	.	.	.	.	.	.	.	.	.
TRINITY_DN11082_c0_g1	TRINITY_DN11082_c0_g1_i1	H4_XENTR^H4_XENTR^Q:364-131,H:22-99^97.436%ID^E:1.31e-47^RecName: Full=Histone H4;^Eukaryota; Metazoa; Chordata; Craniata; Vertebrata; Euteleostomi; Amphibia; Batrachia; Anura; Pipoidea; Pipidae; Xenopodinae; Xenopus; Silurana	.	TRINITY_DN11082_c0_g1::TRINITY_DN11082_c0_g1_i1::g.421::m.421	116-427[-]	H4_TIGCA^H4_TIGCA^Q:1-103,H:1-103^98.058%ID^E:2.58e-66^RecName: Full=Histone H4;^Eukaryota; Metazoa; Ecdysozoa; Arthropoda; Crustacea; Maxillopoda; Copepoda; Harpacticoida; Harpacticidae; Tigriopus	PF02969.16^TAF^TATA box binding protein associated factor (TAF)^31-92^E:1.4e-05`PF15511.5^CENP-T_C^Centromere kinetochore component CENP-T histone fold^34-96^E:2.2e-08`PF00808.22^CBFD_NFYB_HMF^Histone-like transcription factor (CBF/NF-Y) and archaeal histone^34-91^E:7e-05	.	.	.	.	GO:0000786^cellular_component^nucleosome`GO:0005634^cellular_component^nucleus`GO:0003677^molecular_function^DNA binding`GO:0006352^biological_process^DNA-templated transcription, initiation`GO:0006334^biological_process^nucleosome assembly	GO:0006352^biological_process^DNA-templated transcription, initiation	.	.
TRINITY_DN11084_c0_g1	TRINITY_DN11084_c0_g1_i1	.	.	.	.	.	.	.	.	.	.	.	.	.	.
TRINITY_DN11085_c0_g1	TRINITY_DN11085_c0_g1_i1	.	.	.	.	.	.	.	.	.	.	.	.	.	.
TRINITY_DN11086_c0_g1	TRINITY_DN11086_c0_g1_i1	.	.	.	.	.	.	.	.	.	.	.	.	.	.
TRINITY_DN11086_c0_g2	TRINITY_DN11086_c0_g2_i1	.	.	.	.	.	.	.	.	.	.	.	.	.	.
TRINITY_DN11087_c0_g1	TRINITY_DN11087_c0_g1_i1	.	.	.	.	.	.	.	.	.	.	.	.	.	.
TRINITY_DN11087_c1_g1	TRINITY_DN11087_c1_g1_i1	.	.	.	.	.	.	.	.	.	.	.	.	.	.
TRINITY_DN11088_c0_g1	TRINITY_DN11088_c0_g1_i1	.	.	.	.	.	.	.	.	.	.	.	.	.	.
TRINITY_DN11088_c0_g1	TRINITY_DN11088_c0_g1_i2	.	.	.	.	.	.	.	.	.	.	.	.	.	.
TRINITY_DN1108_c0_g1	TRINITY_DN1108_c0_g1_i1	.	.	.	.	.	.	.	.	.	.	.	.	.	.
TRINITY_DN11091_c0_g1	TRINITY_DN11091_c0_g1_i1	.	.	.	.	.	.	.	.	.	.	.	.	.	.
TRINITY_DN11091_c0_g1	TRINITY_DN11091_c0_g1_i2	.	.	.	.	.	.	.	.	.	.	.	.	.	.
TRINITY_DN11092_c0_g1	TRINITY_DN11092_c0_g1_i1	.	.	.	.	.	.	.	.	.	.	.	.	.	.
TRINITY_DN11093_c0_g1	TRINITY_DN11093_c0_g1_i1	.	.	.	.	.	.	.	.	.	.	.	.	.	.
TRINITY_DN11094_c0_g1	TRINITY_DN11094_c0_g1_i1	.	.	.	.	.	.	.	.	.	.	.	.	.	.
TRINITY_DN11094_c0_g2	TRINITY_DN11094_c0_g2_i1	.	.	.	.	.	.	.	.	.	.	.	.	.	.
TRINITY_DN11095_c0_g1	TRINITY_DN11095_c0_g1_i1	.	.	.	.	.	.	.	.	.	.	.	.	.	.
TRINITY_DN11096_c0_g1	TRINITY_DN11096_c0_g1_i1	.	.	.	.	.	.	.	.	.	.	.	.	.	.
TRINITY_DN11098_c0_g1	TRINITY_DN11098_c0_g1_i1	.	.	.	.	.	.	.	.	.	.	.	.	.	.
TRINITY_DN11099_c0_g1	TRINITY_DN11099_c0_g1_i1	.	.	TRINITY_DN11099_c0_g1::TRINITY_DN11099_c0_g1_i1::g.423::m.423	49-597[+]	LAP4_DROME^LAP4_DROME^Q:13-111,H:176-262^38.384%ID^E:4.14e-08^RecName: Full=Protein lap4;^Eukaryota; Metazoa; Ecdysozoa; Arthropoda; Hexapoda; Insecta; Pterygota; Neoptera; Holometabola; Diptera; Brachycera; Muscomorpha; Ephydroidea; Drosophilidae; Drosophila; Sophophora	PF13855.5^LRR_8^Leucine rich repeat^48-105^E:1.1e-10	.	.	COG4886^leucine Rich Repeat	KEGG:dme:Dmel_CG43398`KO:K16175	GO:0016327^cellular_component^apicolateral plasma membrane`GO:0016323^cellular_component^basolateral plasma membrane`GO:0005923^cellular_component^bicellular tight junction`GO:0045169^cellular_component^fusome`GO:0016328^cellular_component^lateral plasma membrane`GO:0031594^cellular_component^neuromuscular junction`GO:0005918^cellular_component^septate junction`GO:0030714^biological_process^anter…	GO:0005515^molecular_function^protein binding	.	.
TRINITY_DN1109_c0_g1	TRINITY_DN1109_c0_g1_i1	.	.	.	.	.	.	.	.	.	.	.	.	.	.
TRINITY_DN1109_c0_g1	TRINITY_DN1109_c0_g1_i2	.	.	.	.	.	.	.	.	.	.	.	.	.	.
TRINITY_DN11100_c0_g1	TRINITY_DN11100_c0_g1_i1	.	.	.	.	.	.	.	.	.	.	.	.	.	.
TRINITY_DN11100_c0_g1	TRINITY_DN11100_c0_g1_i2	.	.	.	.	.	.	.	.	.	.	.	.	.	.
TRINITY_DN11101_c0_g1	TRINITY_DN11101_c0_g1_i1_1	.	.	.	.	.	.	.	.	.	.	.	.	.	.
TRINITY_DN11103_c0_g1	TRINITY_DN11103_c0_g1_i1	.	.	.	.	.	.	.	.	.	.	.	.	.	.
TRINITY_DN11104_c0_g1	TRINITY_DN11104_c0_g1_i1	.	.	.	.	.	.	.	.	.	.	.	.	.	.
TRINITY_DN11105_c0_g1	TRINITY_DN11105_c0_g1_i1_1	.	.	.	.	.	.	.	.	.	.	.	.	.	.
TRINITY_DN11105_c0_g1	TRINITY_DN11105_c0_g1_i2_1	.	.	.	.	.	.	.	.	.	.	.	.	.	.
TRINITY_DN11108_c0_g1	TRINITY_DN11108_c0_g1_i1	.	.	.	.	.	.	.	.	.	.	.	.	.	.
TRINITY_DN11109_c0_g1	TRINITY_DN11109_c0_g1_i1	.	.	.	.	.	.	.	.	.	.	.	.	.	.
TRINITY_DN1110_c0_g1	TRINITY_DN1110_c0_g1_i1	.	.	.	.	.	.	.	.	.	.	.	.	.	.
TRINITY_DN11110_c0_g1	TRINITY_DN11110_c0_g1_i1	.	.	.	.	.	.	.	.	.	.	.	.	.	.
TRINITY_DN11110_c0_g1	TRINITY_DN11110_c0_g1_i2	.	.	.	.	.	.	.	.	.	.	.	.	.	.
TRINITY_DN11111_c0_g1	TRINITY_DN11111_c0_g1_i1	.	.	.	.	.	.	.	.	.	.	.	.	.	.
TRINITY_DN11112_c0_g1	TRINITY_DN11112_c0_g1_i1	.	.	.	.	.	.	.	.	.	.	.	.	.	.
TRINITY_DN11113_c0_g1	TRINITY_DN11113_c0_g1_i1	.	.	.	.	.	.	.	.	.	.	.	.	.	.
TRINITY_DN11115_c0_g1	TRINITY_DN11115_c0_g1_i1	.	.	.	.	.	.	.	.	.	.	.	.	.	.
TRINITY_DN11117_c0_g1	TRINITY_DN11117_c0_g1_i1	.	.	.	.	.	.	.	.	.	.	.	.	.	.
TRINITY_DN11118_c0_g1	TRINITY_DN11118_c0_g1_i1	.	.	.	.	.	.	.	.	.	.	.	.	.	.
TRINITY_DN11118_c0_g2	TRINITY_DN11118_c0_g2_i1	.	.	.	.	.	.	.	.	.	.	.	.	.	.
TRINITY_DN1111_c0_g1	TRINITY_DN1111_c0_g1_i1	.	.	.	.	.	.	.	.	.	.	.	.	.	.
TRINITY_DN1111_c0_g2	TRINITY_DN1111_c0_g2_i1	.	.	.	.	.	.	.	.	.	.	.	.	.	.
TRINITY_DN11121_c0_g1	TRINITY_DN11121_c0_g1_i1	NCKXH_DROME^NCKXH_DROME^Q:485-1321,H:84-344^62.724%ID^E:1.14e-109^RecName: Full=Probable sodium/potassium/calcium exchanger CG1090;^Eukaryota; Metazoa; Ecdysozoa; Arthropoda; Hexapoda; Insecta; Pterygota; Neoptera; Holometabola; Diptera; Brachycera; Muscomorpha; Ephydroidea; Drosophilidae; Drosophila; Sophophora	.	TRINITY_DN11121_c0_g1::TRINITY_DN11121_c0_g1_i1::g.425::m.425	95-1561[+]	NCKXH_DROME^NCKXH_DROME^Q:131-479,H:84-426^52.762%ID^E:6.17e-114^RecName: Full=Probable sodium/potassium/calcium exchanger CG1090;^Eukaryota; Metazoa; Ecdysozoa; Arthropoda; Hexapoda; Insecta; Pterygota; Neoptera; Holometabola; Diptera; Brachycera; Muscomorpha; Ephydroidea; Drosophilidae; Drosophila; Sophophora	PF01699.23^Na_Ca_ex^Sodium/calcium exchanger protein^168-308^E:5.1e-21	.	ExpAA=90.67^PredHel=3^Topology=i163-182o237-259i271-293o	ENOG410Y9YY^Solute carrier family 24 (Sodium potassium calcium exchanger), member	KEGG:dme:Dmel_CG1090	GO:0016021^cellular_component^integral component of membrane`GO:0005887^cellular_component^integral component of plasma membrane`GO:0005262^molecular_function^calcium channel activity`GO:0005509^molecular_function^calcium ion binding`GO:0008273^molecular_function^calcium, potassium:sodium antiporter activity`GO:0030955^molecular_function^potassium ion binding`GO:0031402^molecular_function^sodium …	GO:0055085^biological_process^transmembrane transport`GO:0016021^cellular_component^integral component of membrane	.	.
TRINITY_DN11122_c0_g1	TRINITY_DN11122_c0_g1_i1	.	.	.	.	.	.	.	.	.	.	.	.	.	.
TRINITY_DN11122_c0_g1	TRINITY_DN11122_c0_g1_i2	.	.	.	.	.	.	.	.	.	.	.	.	.	.
TRINITY_DN11123_c0_g1	TRINITY_DN11123_c0_g1_i1	.	.	.	.	.	.	.	.	.	.	.	.	.	.
TRINITY_DN11123_c1_g1	TRINITY_DN11123_c1_g1_i1	.	.	.	.	.	.	.	.	.	.	.	.	.	.
TRINITY_DN11123_c2_g1	TRINITY_DN11123_c2_g1_i1	.	.	.	.	.	.	.	.	.	.	.	.	.	.
TRINITY_DN11124_c0_g1	TRINITY_DN11124_c0_g1_i1	.	.	.	.	.	.	.	.	.	.	.	.	.	.
TRINITY_DN11128_c0_g1	TRINITY_DN11128_c0_g1_i1	ZN593_XENTR^ZN593_XENTR^Q:97-5,H:42-72^67.742%ID^E:2.83e-08^RecName: Full=Zinc finger protein 593;^Eukaryota; Metazoa; Chordata; Craniata; Vertebrata; Euteleostomi; Amphibia; Batrachia; Anura; Pipoidea; Pipidae; Xenopodinae; Xenopus; Silurana	.	.	.	.	.	.	.	COG5112^zinc finger protein	KEGG:xtr:549304`KO:K14821	GO:0030687^cellular_component^preribosome, large subunit precursor`GO:0003676^molecular_function^nucleic acid binding`GO:0043023^molecular_function^ribosomal large subunit binding`GO:0008270^molecular_function^zinc ion binding`GO:0000055^biological_process^ribosomal large subunit export from nucleus	.	.	.
TRINITY_DN11132_c0_g1	TRINITY_DN11132_c0_g1_i1	.	.	.	.	.	.	.	.	.	.	.	.	.	.
TRINITY_DN11133_c0_g1	TRINITY_DN11133_c0_g1_i1_1	.	.	.	.	.	.	.	.	.	.	.	.	.	.
TRINITY_DN11137_c0_g1	TRINITY_DN11137_c0_g1_i1	.	.	.	.	.	.	.	.	.	.	.	.	.	.
TRINITY_DN11137_c0_g1	TRINITY_DN11137_c0_g1_i2	.	.	.	.	.	.	.	.	.	.	.	.	.	.
TRINITY_DN11139_c0_g1	TRINITY_DN11139_c0_g1_i1	.	.	.	.	.	.	.	.	.	.	.	.	.	.
TRINITY_DN11139_c0_g2	TRINITY_DN11139_c0_g2_i1	.	.	TRINITY_DN11139_c0_g2::TRINITY_DN11139_c0_g2_i1::g.427::m.427	2-448[+]	.	PF13913.5^zf-C2HC_2^zinc-finger of a C2HC-type^94-116^E:0.22`PF13912.5^zf-C2H2_6^C2H2-type zinc finger^95-119^E:1.1e-06`PF00096.25^zf-C2H2^Zinc finger, C2H2 type^95-117^E:0.013	.	.	.	.	.	.	.	.
TRINITY_DN11139_c0_g2	TRINITY_DN11139_c0_g2_i2	ZN587_HUMAN^ZN587_HUMAN^Q:134-691,H:242-430^27.835%ID^E:2.7e-13^RecName: Full=Zinc finger protein 587;^Eukaryota; Metazoa; Chordata; Craniata; Vertebrata; Euteleostomi; Mammalia; Eutheria; Euarchontoglires; Primates; Haplorrhini; Catarrhini; Hominidae; Homo	.	TRINITY_DN11139_c0_g2::TRINITY_DN11139_c0_g2_i2::g.428::m.428	2-724[+]	ZN587_HUMAN^ZN587_HUMAN^Q:45-230,H:242-430^27.835%ID^E:2.43e-13^RecName: Full=Zinc finger protein 587;^Eukaryota; Metazoa; Chordata; Craniata; Vertebrata; Euteleostomi; Mammalia; Eutheria; Euarchontoglires; Primates; Haplorrhini; Catarrhini; Hominidae; Homo	PF13913.5^zf-C2HC_2^zinc-finger of a C2HC-type^94-116^E:0.42`PF13912.5^zf-C2H2_6^C2H2-type zinc finger^95-119^E:2.3e-06`PF00096.25^zf-C2H2^Zinc finger, C2H2 type^123-145^E:0.00091`PF16622.4^zf-C2H2_11^zinc-finger C2H2-type^124-146^E:0.00023`PF13912.5^zf-C2H2_6^C2H2-type zinc finger^207-231^E:0.059`PF00096.25^zf-C2H2^Zinc finger, C2H2 type^208-230^E:0.00026	.	.	COG5048^Zinc finger protein	KEGG:hsa:84914`KO:K09228	GO:0005634^cellular_component^nucleus`GO:0003677^molecular_function^DNA binding`GO:0046872^molecular_function^metal ion binding`GO:0006355^biological_process^regulation of transcription, DNA-templated`GO:0006351^biological_process^transcription, DNA-templated	.	.	.
TRINITY_DN1113_c0_g1	TRINITY_DN1113_c0_g1_i1	.	.	.	.	.	.	.	.	.	.	.	.	.	.
TRINITY_DN11142_c0_g1	TRINITY_DN11142_c0_g1_i1	.	.	.	.	.	.	.	.	.	.	.	.	.	.
TRINITY_DN11143_c0_g1	TRINITY_DN11143_c0_g1_i1	.	.	.	.	.	.	.	.	.	.	.	.	.	.
TRINITY_DN11144_c0_g1	TRINITY_DN11144_c0_g1_i1	.	.	.	.	.	.	.	.	.	.	.	.	.	.
TRINITY_DN11145_c0_g1	TRINITY_DN11145_c0_g1_i1	.	.	.	.	.	.	.	.	.	.	.	.	.	.
TRINITY_DN11145_c0_g2	TRINITY_DN11145_c0_g2_i1	.	.	.	.	.	.	.	.	.	.	.	.	.	.
TRINITY_DN11148_c0_g1	TRINITY_DN11148_c0_g1_i1	.	.	.	.	.	.	.	.	.	.	.	.	.	.
TRINITY_DN11149_c0_g1	TRINITY_DN11149_c0_g1_i1	.	.	.	.	.	.	.	.	.	.	.	.	.	.
TRINITY_DN1114_c0_g1	TRINITY_DN1114_c0_g1_i1	.	.	.	.	.	.	.	.	.	.	.	.	.	.
TRINITY_DN11150_c0_g1	TRINITY_DN11150_c0_g1_i1	.	.	.	.	.	.	.	.	.	.	.	.	.	.
TRINITY_DN11151_c0_g1	TRINITY_DN11151_c0_g1_i1	.	.	.	.	.	.	.	.	.	.	.	.	.	.
TRINITY_DN11152_c0_g1	TRINITY_DN11152_c0_g1_i1	.	.	.	.	.	.	.	.	.	.	.	.	.	.
TRINITY_DN11153_c0_g1	TRINITY_DN11153_c0_g1_i1	.	.	.	.	.	.	.	.	.	.	.	.	.	.
TRINITY_DN11154_c0_g1	TRINITY_DN11154_c0_g1_i2	.	.	.	.	.	.	.	.	.	.	.	.	.	.
TRINITY_DN11157_c0_g1	TRINITY_DN11157_c0_g1_i1	.	.	.	.	.	.	.	.	.	.	.	.	.	.
TRINITY_DN11158_c0_g1	TRINITY_DN11158_c0_g1_i1	.	.	TRINITY_DN11158_c0_g1::TRINITY_DN11158_c0_g1_i1::g.429::m.429	134-469[+]	.	.	.	.	.	.	.	.	.	.
TRINITY_DN11159_c0_g1	TRINITY_DN11159_c0_g1_i1	.	.	TRINITY_DN11159_c0_g1::TRINITY_DN11159_c0_g1_i1::g.430::m.430	96-416[-]	.	.	.	.	.	.	.	.	.	.
TRINITY_DN11159_c1_g1	TRINITY_DN11159_c1_g1_i1	.	.	.	.	.	.	.	.	.	.	.	.	.	.
TRINITY_DN1115_c0_g1	TRINITY_DN1115_c0_g1_i1	.	.	.	.	.	.	.	.	.	.	.	.	.	.
TRINITY_DN11160_c0_g1	TRINITY_DN11160_c0_g1_i1	.	.	.	.	.	.	.	.	.	.	.	.	.	.
TRINITY_DN11161_c0_g1	TRINITY_DN11161_c0_g1_i1	MDN1_HUMAN^MDN1_HUMAN^Q:30-1370,H:791-1235^62.946%ID^E:0^RecName: Full=Midasin;^Eukaryota; Metazoa; Chordata; Craniata; Vertebrata; Euteleostomi; Mammalia; Eutheria; Euarchontoglires; Primates; Haplorrhini; Catarrhini; Hominidae; Homo`MDN1_HUMAN^MDN1_HUMAN^Q:102-1358,H:1448-1904^30.372%ID^E:1.03e-44^RecName: Full=Midasin;^Eukaryota; Metazoa; Chordata; Craniata; Vertebrata; Euteleostomi; Mammalia;…	.	TRINITY_DN11161_c0_g1::TRINITY_DN11161_c0_g1_i1::g.431::m.431	3-1373[+]	MDN1_HUMAN^MDN1_HUMAN^Q:10-456,H:791-1235^62.946%ID^E:0^RecName: Full=Midasin;^Eukaryota; Metazoa; Chordata; Craniata; Vertebrata; Euteleostomi; Mammalia; Eutheria; Euarchontoglires; Primates; Haplorrhini; Catarrhini; Hominidae; Homo`MDN1_HUMAN^MDN1_HUMAN^Q:34-452,H:1448-1904^29.918%ID^E:5.13e-47^RecName: Full=Midasin;^Eukaryota; Metazoa; Chordata; Craniata; Vertebrata; Euteleostomi; Mammalia; Eu…	PF07728.13^AAA_5^AAA domain (dynein-related subfamily)^21-120^E:5.2e-11`PF07728.13^AAA_5^AAA domain (dynein-related subfamily)^301-436^E:9.1e-23`PF07726.10^AAA_3^ATPase family associated with various cellular activities (AAA)^301-436^E:3.3e-05	.	.	COG5271^Nuclear chaperone required for maturation and nuclear export of pre-60S ribosome subunits (By similarity)	KEGG:hsa:23195`KO:K14572	GO:0005829^cellular_component^cytosol`GO:0045111^cellular_component^intermediate filament cytoskeleton`GO:0016020^cellular_component^membrane`GO:0005730^cellular_component^nucleolus`GO:0005634^cellular_component^nucleus`GO:0030687^cellular_component^preribosome, large subunit precursor`GO:0005524^molecular_function^ATP binding`GO:0016887^molecular_function^ATPase activity`GO:0051082^molecular_fun…	GO:0005524^molecular_function^ATP binding`GO:0016887^molecular_function^ATPase activity	.	.
TRINITY_DN11162_c0_g1	TRINITY_DN11162_c0_g1_i1	.	.	.	.	.	.	.	.	.	.	.	.	.	.
TRINITY_DN11162_c0_g1	TRINITY_DN11162_c0_g1_i2	.	.	.	.	.	.	.	.	.	.	.	.	.	.
TRINITY_DN11163_c0_g1	TRINITY_DN11163_c0_g1_i1	POLY_DROME^POLY_DROME^Q:99-431,H:7-111^29.204%ID^E:5.58e-06^RecName: Full=Retrovirus-related Pol polyprotein from transposon gypsy;^Eukaryota; Metazoa; Ecdysozoa; Arthropoda; Hexapoda; Insecta; Pterygota; Neoptera; Holometabola; Diptera; Brachycera; Muscomorpha; Ephydroidea; Drosophilidae; Drosophila; Sophophora	.	.	.	.	.	.	.	.	.	GO:0004519^molecular_function^endonuclease activity`GO:0003676^molecular_function^nucleic acid binding`GO:0003964^molecular_function^RNA-directed DNA polymerase activity`GO:0015074^biological_process^DNA integration	.	.	.
TRINITY_DN11164_c0_g1	TRINITY_DN11164_c0_g1_i1	.	.	.	.	.	.	.	.	.	.	.	.	.	.
TRINITY_DN11164_c0_g2	TRINITY_DN11164_c0_g2_i1	.	.	.	.	.	.	.	.	.	.	.	.	.	.
TRINITY_DN11165_c0_g1	TRINITY_DN11165_c0_g1_i1	.	.	.	.	.	.	.	.	.	.	.	.	.	.
TRINITY_DN11165_c0_g1	TRINITY_DN11165_c0_g1_i2	.	.	TRINITY_DN11165_c0_g1::TRINITY_DN11165_c0_g1_i2::g.433::m.433	3-470[-]	.	PF14291.5^DUF4371^Domain of unknown function (DUF4371)^3-78^E:2.6e-07	.	.	.	.	.	.	.	.
TRINITY_DN11166_c0_g1	TRINITY_DN11166_c0_g1_i1	.	.	.	.	.	.	.	.	.	.	.	.	.	.
TRINITY_DN11167_c0_g1	TRINITY_DN11167_c0_g1_i2	GBRAP_RAT^GBRAP_RAT^Q:1191-1322,H:45-88^95.455%ID^E:5.05e-20^RecName: Full=Gamma-aminobutyric acid receptor-associated protein;^Eukaryota; Metazoa; Chordata; Craniata; Vertebrata; Euteleostomi; Mammalia; Eutheria; Euarchontoglires; Glires; Rodentia; Sciurognathi; Muroidea; Muridae; Murinae; Rattus	.	TRINITY_DN11167_c0_g1::TRINITY_DN11167_c0_g1_i2::g.434::m.434	376-1149[+]	EST3A_MOUSE^EST3A_MOUSE^Q:14-257,H:314-562^25.094%ID^E:2.23e-07^RecName: Full=Carboxylesterase 3A;^Eukaryota; Metazoa; Chordata; Craniata; Vertebrata; Euteleostomi; Mammalia; Eutheria; Euarchontoglires; Glires; Rodentia; Sciurognathi; Muroidea; Muridae; Murinae; Mus; Mus	PF00135.27^COesterase^Carboxylesterase family^6-220^E:3.9e-25	.	.	COG2272^Carboxylesterase	KEGG:mmu:382053`KO:K15743	GO:0005788^cellular_component^endoplasmic reticulum lumen`GO:0070062^cellular_component^extracellular exosome`GO:0052689^molecular_function^carboxylic ester hydrolase activity	.	.	.
TRINITY_DN11168_c0_g1	TRINITY_DN11168_c0_g1_i1	.	.	.	.	.	.	.	.	.	.	.	.	.	.
TRINITY_DN11169_c0_g1	TRINITY_DN11169_c0_g1_i1	.	.	.	.	.	.	.	.	.	.	.	.	.	.
TRINITY_DN11169_c0_g2	TRINITY_DN11169_c0_g2_i1	GSBN_DROME^GSBN_DROME^Q:1-537,H:66-246^79.006%ID^E:2.17e-83^RecName: Full=Protein gooseberry-neuro;^Eukaryota; Metazoa; Ecdysozoa; Arthropoda; Hexapoda; Insecta; Pterygota; Neoptera; Holometabola; Diptera; Brachycera; Muscomorpha; Ephydroidea; Drosophilidae; Drosophila; Sophophora	.	TRINITY_DN11169_c0_g2::TRINITY_DN11169_c0_g2_i1::g.435::m.435	1-723[+]	GSBN_DROME^GSBN_DROME^Q:1-179,H:66-246^79.006%ID^E:1.05e-94^RecName: Full=Protein gooseberry-neuro;^Eukaryota; Metazoa; Ecdysozoa; Arthropoda; Hexapoda; Insecta; Pterygota; Neoptera; Holometabola; Diptera; Brachycera; Muscomorpha; Ephydroidea; Drosophilidae; Drosophila; Sophophora	PF00292.17^PAX^'Paired box' domain^1-75^E:1.5e-34`PF00046.28^Homeobox^Homeobox domain^116-172^E:1.3e-22`PF05920.10^Homeobox_KN^Homeobox KN domain^139-169^E:2.7e-05	.	.	ENOG410XS01^Paired box	KEGG:dme:Dmel_CG2692`KO:K09381	GO:0005634^cellular_component^nucleus`GO:0003677^molecular_function^DNA binding`GO:0000977^molecular_function^RNA polymerase II regulatory region sequence-specific DNA binding`GO:0022008^biological_process^neurogenesis`GO:0006355^biological_process^regulation of transcription, DNA-templated`GO:0007367^biological_process^segment polarity determination`GO:0006351^biological_process^transcription, D…	GO:0003677^molecular_function^DNA binding`GO:0006355^biological_process^regulation of transcription, DNA-templated	.	.
TRINITY_DN11169_c0_g2	TRINITY_DN11169_c0_g2_i2	.	.	.	.	.	.	.	.	.	.	.	.	.	.
TRINITY_DN1116_c0_g1	TRINITY_DN1116_c0_g1_i1	.	.	.	.	.	.	.	.	.	.	.	.	.	.
TRINITY_DN11171_c0_g1	TRINITY_DN11171_c0_g1_i1	.	.	.	.	.	.	.	.	.	.	.	.	.	.
TRINITY_DN11172_c0_g1	TRINITY_DN11172_c0_g1_i1	.	.	.	.	.	.	.	.	.	.	.	.	.	.
TRINITY_DN11173_c0_g1	TRINITY_DN11173_c0_g1_i1	.	.	.	.	.	.	.	.	.	.	.	.	.	.
TRINITY_DN11174_c0_g1	TRINITY_DN11174_c0_g1_i1	.	.	.	.	.	.	.	.	.	.	.	.	.	.
TRINITY_DN11174_c0_g1	TRINITY_DN11174_c0_g1_i2	.	.	.	.	.	.	.	.	.	.	.	.	.	.
TRINITY_DN11174_c0_g2	TRINITY_DN11174_c0_g2_i1	.	.	TRINITY_DN11174_c0_g2::TRINITY_DN11174_c0_g2_i1::g.437::m.437	1-429[-]	.	.	.	.	.	.	.	.	.	.
TRINITY_DN11176_c0_g1	TRINITY_DN11176_c0_g1_i1	.	.	TRINITY_DN11176_c0_g1::TRINITY_DN11176_c0_g1_i1::g.439::m.439	1-1320[-]	.	.	.	.	.	.	.	.	.	.
TRINITY_DN11177_c0_g1	TRINITY_DN11177_c0_g1_i2	.	.	.	.	.	.	.	.	.	.	.	.	.	.
TRINITY_DN11178_c0_g1	TRINITY_DN11178_c0_g1_i1	.	.	.	.	.	.	.	.	.	.	.	.	.	.
TRINITY_DN11178_c0_g1	TRINITY_DN11178_c0_g1_i2	.	.	.	.	.	.	.	.	.	.	.	.	.	.
TRINITY_DN11178_c0_g2	TRINITY_DN11178_c0_g2_i1	.	.	.	.	.	.	.	.	.	.	.	.	.	.
TRINITY_DN11179_c0_g1	TRINITY_DN11179_c0_g1_i1	.	.	TRINITY_DN11179_c0_g1::TRINITY_DN11179_c0_g1_i1::g.442::m.442	3-791[+]	.	.	.	ExpAA=38.00^PredHel=1^Topology=o186-208i	.	.	.	.	.	.
TRINITY_DN1117_c0_g1	TRINITY_DN1117_c0_g1_i1	.	.	.	.	.	.	.	.	.	.	.	.	.	.
TRINITY_DN11180_c0_g1	TRINITY_DN11180_c0_g1_i1	.	.	.	.	.	.	.	.	.	.	.	.	.	.
TRINITY_DN11180_c0_g1	TRINITY_DN11180_c0_g1_i2	.	.	.	.	.	.	.	.	.	.	.	.	.	.
TRINITY_DN11180_c0_g1	TRINITY_DN11180_c0_g1_i3	.	.	.	.	.	.	.	.	.	.	.	.	.	.
TRINITY_DN11180_c0_g1	TRINITY_DN11180_c0_g1_i4	.	.	.	.	.	.	.	.	.	.	.	.	.	.
TRINITY_DN11181_c0_g1	TRINITY_DN11181_c0_g1_i1	OB10_DROME^OB10_DROME^Q:367-522,H:46-97^38.462%ID^E:2.83e-06^RecName: Full=Putative odorant-binding protein A10;^Eukaryota; Metazoa; Ecdysozoa; Arthropoda; Hexapoda; Insecta; Pterygota; Neoptera; Holometabola; Diptera; Brachycera; Muscomorpha; Ephydroidea; Drosophilidae; Drosophila; Sophophora	.	.	.	.	.	.	.	ENOG41114X9^Insect pheromone-binding family, A10/OS-D	KEGG:dme:Dmel_CG6642	GO:0005576^cellular_component^extracellular region	.	.	.
TRINITY_DN11181_c0_g1	TRINITY_DN11181_c0_g1_i2	OB10_DROME^OB10_DROME^Q:358-513,H:46-97^38.462%ID^E:2.7e-06^RecName: Full=Putative odorant-binding protein A10;^Eukaryota; Metazoa; Ecdysozoa; Arthropoda; Hexapoda; Insecta; Pterygota; Neoptera; Holometabola; Diptera; Brachycera; Muscomorpha; Ephydroidea; Drosophilidae; Drosophila; Sophophora	.	.	.	.	.	.	.	ENOG41114X9^Insect pheromone-binding family, A10/OS-D	KEGG:dme:Dmel_CG6642	GO:0005576^cellular_component^extracellular region	.	.	.
TRINITY_DN11182_c0_g1	TRINITY_DN11182_c0_g1_i1	UBIQP_HORVU^UBIQP_HORVU^Q:2-277,H:7-98^96.739%ID^E:4.74e-58^RecName: Full=Polyubiquitin;^Eukaryota; Viridiplantae; Streptophyta; Embryophyta; Tracheophyta; Spermatophyta; Magnoliophyta; Liliopsida; Poales; Poaceae; BOP clade; Pooideae; Triticodae; Triticeae; Hordeinae; Hordeum`UBIQP_HORVU^UBIQP_HORVU^Q:2-265,H:83-170^100%ID^E:1.07e-57^RecName: Full=Polyubiquitin;^Eukaryota; Viridiplantae; Strepto…	.	.	.	.	.	.	.	.	.	GO:0005737^cellular_component^cytoplasm`GO:0005634^cellular_component^nucleus	.	.	.
TRINITY_DN11183_c0_g1	TRINITY_DN11183_c0_g1_i2	.	.	.	.	.	.	.	.	.	.	.	.	.	.
TRINITY_DN11185_c0_g1	TRINITY_DN11185_c0_g1_i1	.	.	.	.	.	.	.	.	.	.	.	.	.	.
TRINITY_DN11185_c0_g2	TRINITY_DN11185_c0_g2_i1	.	.	.	.	.	.	.	.	.	.	.	.	.	.
TRINITY_DN11186_c0_g1	TRINITY_DN11186_c0_g1_i1	RM23_DROME^RM23_DROME^Q:79-2,H:3-28^80.769%ID^E:2.76e-09^RecName: Full=39S ribosomal protein L23, mitochondrial;^Eukaryota; Metazoa; Ecdysozoa; Arthropoda; Hexapoda; Insecta; Pterygota; Neoptera; Holometabola; Diptera; Brachycera; Muscomorpha; Ephydroidea; Drosophilidae; Drosophila; Sophophora	.	.	.	.	.	.	.	ENOG4111IAB^(ribosomal) protein	KEGG:dme:Dmel_CG1320`KO:K02892	GO:0005762^cellular_component^mitochondrial large ribosomal subunit`GO:0000166^molecular_function^nucleotide binding`GO:0003723^molecular_function^RNA binding`GO:0003735^molecular_function^structural constituent of ribosome`GO:0032543^biological_process^mitochondrial translation`GO:0006412^biological_process^translation	.	.	.
TRINITY_DN11186_c0_g1	TRINITY_DN11186_c0_g1_i2	RM23_DROME^RM23_DROME^Q:70-2,H:6-28^86.957%ID^E:1.08e-08^RecName: Full=39S ribosomal protein L23, mitochondrial;^Eukaryota; Metazoa; Ecdysozoa; Arthropoda; Hexapoda; Insecta; Pterygota; Neoptera; Holometabola; Diptera; Brachycera; Muscomorpha; Ephydroidea; Drosophilidae; Drosophila; Sophophora	.	.	.	.	.	.	.	ENOG4111IAB^(ribosomal) protein	KEGG:dme:Dmel_CG1320`KO:K02892	GO:0005762^cellular_component^mitochondrial large ribosomal subunit`GO:0000166^molecular_function^nucleotide binding`GO:0003723^molecular_function^RNA binding`GO:0003735^molecular_function^structural constituent of ribosome`GO:0032543^biological_process^mitochondrial translation`GO:0006412^biological_process^translation	.	.	.
TRINITY_DN11187_c0_g1	TRINITY_DN11187_c0_g1_i1	.	.	.	.	.	.	.	.	.	.	.	.	.	.
TRINITY_DN1118_c0_g1	TRINITY_DN1118_c0_g1_i1_1	.	.	.	.	.	.	.	.	.	.	.	.	.	.
TRINITY_DN11190_c0_g1	TRINITY_DN11190_c0_g1_i1	RER2_ENCCU^RER2_ENCCU^Q:13-360,H:115-230^43.966%ID^E:3.12e-20^RecName: Full=Dehydrodolichyl diphosphate synthase;^Eukaryota; Fungi; Microsporidia; Unikaryonidae; Encephalitozoon	.	TRINITY_DN11190_c0_g1::TRINITY_DN11190_c0_g1_i1::g.446::m.446	1-360[+]	RER2_ENCCU^RER2_ENCCU^Q:5-120,H:115-230^43.966%ID^E:7.01e-31^RecName: Full=Dehydrodolichyl diphosphate synthase;^Eukaryota; Fungi; Microsporidia; Unikaryonidae; Encephalitozoon	PF01255.18^Prenyltransf^Putative undecaprenyl diphosphate synthase^2-95^E:1.5e-20`PF01255.18^Prenyltransf^Putative undecaprenyl diphosphate synthase^101-119^E:2.7e-06	.	.	COG0020^Catalyzes the condensation of isopentenyl diphosphate (IPP) with allylic pyrophosphates generating different type of terpenoids (By similarity)	KEGG:ecu:ECU09_1870`KO:K11778	GO:0005789^cellular_component^endoplasmic reticulum membrane`GO:0016765^molecular_function^transferase activity, transferring alkyl or aryl (other than methyl) groups`GO:0006486^biological_process^protein glycosylation	GO:0016765^molecular_function^transferase activity, transferring alkyl or aryl (other than methyl) groups	.	.
TRINITY_DN11191_c0_g1	TRINITY_DN11191_c0_g1_i1	.	.	.	.	.	.	.	.	.	.	.	.	.	.
TRINITY_DN11191_c0_g1	TRINITY_DN11191_c0_g1_i2	.	.	.	.	.	.	.	.	.	.	.	.	.	.
TRINITY_DN11192_c0_g1	TRINITY_DN11192_c0_g1_i1	.	.	.	.	.	.	.	.	.	.	.	.	.	.
TRINITY_DN11192_c0_g2	TRINITY_DN11192_c0_g2_i1	.	.	.	.	.	.	.	.	.	.	.	.	.	.
TRINITY_DN11194_c0_g1	TRINITY_DN11194_c0_g1_i2	.	.	.	.	.	.	.	.	.	.	.	.	.	.
TRINITY_DN11196_c0_g1	TRINITY_DN11196_c0_g1_i1	.	.	TRINITY_DN11196_c0_g1::TRINITY_DN11196_c0_g1_i1::g.447::m.447	3-542[-]	.	.	.	ExpAA=51.60^PredHel=2^Topology=i131-153o157-179i	.	.	.	.	.	.
TRINITY_DN11196_c0_g1	TRINITY_DN11196_c0_g1_i2	.	.	.	.	.	.	.	.	.	.	.	.	.	.
TRINITY_DN11198_c0_g1	TRINITY_DN11198_c0_g1_i2	.	.	TRINITY_DN11198_c0_g1::TRINITY_DN11198_c0_g1_i2::g.448::m.448	3-779[-]	.	.	.	.	.	.	.	.	.	.
TRINITY_DN11199_c0_g1	TRINITY_DN11199_c0_g1_i1	.	.	.	.	.	.	.	.	.	.	.	.	.	.
TRINITY_DN11199_c0_g1	TRINITY_DN11199_c0_g1_i2	.	.	.	.	.	.	.	.	.	.	.	.	.	.
TRINITY_DN1119_c0_g1	TRINITY_DN1119_c0_g1_i1	.	.	.	.	.	.	.	.	.	.	.	.	.	.
TRINITY_DN11200_c0_g1	TRINITY_DN11200_c0_g1_i1	.	.	TRINITY_DN11200_c0_g1::TRINITY_DN11200_c0_g1_i1::g.450::m.450	3-545[-]	.	PF00075.23^RNase_H^RNase H^61-181^E:2.9e-11	.	.	.	.	.	GO:0003676^molecular_function^nucleic acid binding`GO:0004523^molecular_function^RNA-DNA hybrid ribonuclease activity	.	.
TRINITY_DN11201_c0_g1	TRINITY_DN11201_c0_g1_i1	.	.	.	.	.	.	.	.	.	.	.	.	.	.
TRINITY_DN11201_c0_g1	TRINITY_DN11201_c0_g1_i2	.	.	.	.	.	.	.	.	.	.	.	.	.	.
TRINITY_DN11202_c0_g1	TRINITY_DN11202_c0_g1_i1	.	.	.	.	.	.	.	.	.	.	.	.	.	.
TRINITY_DN11203_c0_g1	TRINITY_DN11203_c0_g1_i1	OTUBL_DROME^OTUBL_DROME^Q:298-762,H:7-158^56.41%ID^E:1.07e-53^RecName: Full=Ubiquitin thioesterase otubain-like;^Eukaryota; Metazoa; Ecdysozoa; Arthropoda; Hexapoda; Insecta; Pterygota; Neoptera; Holometabola; Diptera; Brachycera; Muscomorpha; Ephydroidea; Drosophilidae; Drosophila; Sophophora	.	TRINITY_DN11203_c0_g1::TRINITY_DN11203_c0_g1_i1::g.454::m.454	247-762[+]	OTUBL_DROME^OTUBL_DROME^Q:18-172,H:7-158^56.41%ID^E:6.16e-55^RecName: Full=Ubiquitin thioesterase otubain-like;^Eukaryota; Metazoa; Ecdysozoa; Arthropoda; Hexapoda; Insecta; Pterygota; Neoptera; Holometabola; Diptera; Brachycera; Muscomorpha; Ephydroidea; Drosophilidae; Drosophila; Sophophora	PF10275.8^Peptidase_C65^Peptidase C65 Otubain^38-170^E:1.2e-34	.	.	ENOG410ZMN7^OTU domain, ubiquitin aldehyde binding	KEGG:dme:Dmel_CG4968`KO:K09602	GO:0005634^cellular_component^nucleus`GO:0019784^molecular_function^NEDD8-specific protease activity`GO:0004843^molecular_function^thiol-dependent ubiquitin-specific protease activity`GO:0043130^molecular_function^ubiquitin binding`GO:0071108^biological_process^protein K48-linked deubiquitination	.	.	.
TRINITY_DN11203_c0_g2	TRINITY_DN11203_c0_g2_i1	OTUBL_DROME^OTUBL_DROME^Q:485-150,H:152-260^72.321%ID^E:2.46e-52^RecName: Full=Ubiquitin thioesterase otubain-like;^Eukaryota; Metazoa; Ecdysozoa; Arthropoda; Hexapoda; Insecta; Pterygota; Neoptera; Holometabola; Diptera; Brachycera; Muscomorpha; Ephydroidea; Drosophilidae; Drosophila; Sophophora	.	TRINITY_DN11203_c0_g2::TRINITY_DN11203_c0_g2_i1::g.455::m.455	144-485[-]	OTUBL_DROME^OTUBL_DROME^Q:1-112,H:152-260^72.321%ID^E:3.47e-53^RecName: Full=Ubiquitin thioesterase otubain-like;^Eukaryota; Metazoa; Ecdysozoa; Arthropoda; Hexapoda; Insecta; Pterygota; Neoptera; Holometabola; Diptera; Brachycera; Muscomorpha; Ephydroidea; Drosophilidae; Drosophila; Sophophora	PF10275.8^Peptidase_C65^Peptidase C65 Otubain^1-112^E:3.2e-43	.	.	ENOG410ZMN7^OTU domain, ubiquitin aldehyde binding	KEGG:dme:Dmel_CG4968`KO:K09602	GO:0005634^cellular_component^nucleus`GO:0019784^molecular_function^NEDD8-specific protease activity`GO:0004843^molecular_function^thiol-dependent ubiquitin-specific protease activity`GO:0043130^molecular_function^ubiquitin binding`GO:0071108^biological_process^protein K48-linked deubiquitination	.	.	.
TRINITY_DN11204_c0_g1	TRINITY_DN11204_c0_g1_i1	NB5R5_MOUSE^NB5R5_MOUSE^Q:909-82,H:17-297^28.522%ID^E:4.94e-38^RecName: Full=NADH-cytochrome b5 reductase-like;^Eukaryota; Metazoa; Chordata; Craniata; Vertebrata; Euteleostomi; Mammalia; Eutheria; Euarchontoglires; Glires; Rodentia; Sciurognathi; Muroidea; Muridae; Murinae; Mus; Mus	.	TRINITY_DN11204_c0_g1::TRINITY_DN11204_c0_g1_i1::g.456::m.456	22-915[-]	NB5R5_MOUSE^NB5R5_MOUSE^Q:3-278,H:17-297^28.522%ID^E:4.35e-39^RecName: Full=NADH-cytochrome b5 reductase-like;^Eukaryota; Metazoa; Chordata; Craniata; Vertebrata; Euteleostomi; Mammalia; Eutheria; Euarchontoglires; Glires; Rodentia; Sciurognathi; Muroidea; Muridae; Murinae; Mus; Mus	PF09791.8^Oxidored-like^Oxidoreductase-like protein, N-terminal^2-37^E:1.3e-09`PF00970.23^FAD_binding_6^Oxidoreductase FAD-binding domain^76-158^E:3.1e-11`PF08030.11^NAD_binding_6^Ferric reductase NAD binding domain^166-235^E:3.3e-05`PF00175.20^NAD_binding_1^Oxidoreductase NAD-binding domain^171-279^E:6.4e-12	.	.	COG0543^cytochrome-b5 reductase activity, acting on NAD(P)H	KEGG:mmu:230582`KO:K00326	GO:0004128^molecular_function^cytochrome-b5 reductase activity, acting on NAD(P)H`GO:0016491^molecular_function^oxidoreductase activity	GO:0016491^molecular_function^oxidoreductase activity`GO:0055114^biological_process^oxidation-reduction process	.	.
TRINITY_DN11204_c0_g1	TRINITY_DN11204_c0_g1_i2	NB5R5_MOUSE^NB5R5_MOUSE^Q:909-82,H:17-297^28.522%ID^E:3.06e-38^RecName: Full=NADH-cytochrome b5 reductase-like;^Eukaryota; Metazoa; Chordata; Craniata; Vertebrata; Euteleostomi; Mammalia; Eutheria; Euarchontoglires; Glires; Rodentia; Sciurognathi; Muroidea; Muridae; Murinae; Mus; Mus	.	TRINITY_DN11204_c0_g1::TRINITY_DN11204_c0_g1_i2::g.457::m.457	22-915[-]	NB5R5_MOUSE^NB5R5_MOUSE^Q:3-278,H:17-297^28.522%ID^E:4.35e-39^RecName: Full=NADH-cytochrome b5 reductase-like;^Eukaryota; Metazoa; Chordata; Craniata; Vertebrata; Euteleostomi; Mammalia; Eutheria; Euarchontoglires; Glires; Rodentia; Sciurognathi; Muroidea; Muridae; Murinae; Mus; Mus	PF09791.8^Oxidored-like^Oxidoreductase-like protein, N-terminal^2-37^E:1.3e-09`PF00970.23^FAD_binding_6^Oxidoreductase FAD-binding domain^76-158^E:3.1e-11`PF08030.11^NAD_binding_6^Ferric reductase NAD binding domain^166-235^E:3.3e-05`PF00175.20^NAD_binding_1^Oxidoreductase NAD-binding domain^171-279^E:6.4e-12	.	.	COG0543^cytochrome-b5 reductase activity, acting on NAD(P)H	KEGG:mmu:230582`KO:K00326	GO:0004128^molecular_function^cytochrome-b5 reductase activity, acting on NAD(P)H`GO:0016491^molecular_function^oxidoreductase activity	GO:0016491^molecular_function^oxidoreductase activity`GO:0055114^biological_process^oxidation-reduction process	.	.
TRINITY_DN11204_c0_g1	TRINITY_DN11204_c0_g1_i3	NB5R5_MOUSE^NB5R5_MOUSE^Q:942-127,H:17-293^27.875%ID^E:1.29e-35^RecName: Full=NADH-cytochrome b5 reductase-like;^Eukaryota; Metazoa; Chordata; Craniata; Vertebrata; Euteleostomi; Mammalia; Eutheria; Euarchontoglires; Glires; Rodentia; Sciurognathi; Muroidea; Muridae; Murinae; Mus; Mus	.	TRINITY_DN11204_c0_g1::TRINITY_DN11204_c0_g1_i3::g.458::m.458	109-948[-]	NB5R5_MOUSE^NB5R5_MOUSE^Q:3-274,H:17-293^27.875%ID^E:7.7e-37^RecName: Full=NADH-cytochrome b5 reductase-like;^Eukaryota; Metazoa; Chordata; Craniata; Vertebrata; Euteleostomi; Mammalia; Eutheria; Euarchontoglires; Glires; Rodentia; Sciurognathi; Muroidea; Muridae; Murinae; Mus; Mus	PF09791.8^Oxidored-like^Oxidoreductase-like protein, N-terminal^2-37^E:1.2e-09`PF00970.23^FAD_binding_6^Oxidoreductase FAD-binding domain^76-158^E:2.7e-11`PF08030.11^NAD_binding_6^Ferric reductase NAD binding domain^166-235^E:2.6e-05`PF00175.20^NAD_binding_1^Oxidoreductase NAD-binding domain^171-275^E:1.6e-11	.	.	COG0543^cytochrome-b5 reductase activity, acting on NAD(P)H	KEGG:mmu:230582`KO:K00326	GO:0004128^molecular_function^cytochrome-b5 reductase activity, acting on NAD(P)H`GO:0016491^molecular_function^oxidoreductase activity	GO:0016491^molecular_function^oxidoreductase activity`GO:0055114^biological_process^oxidation-reduction process	.	.
TRINITY_DN11204_c0_g1	TRINITY_DN11204_c0_g1_i4	NCB5R_LODEL^NCB5R_LODEL^Q:310-164,H:169-217^53.061%ID^E:1.35e-08^RecName: Full=NADH-cytochrome b5 reductase 1;^Eukaryota; Fungi; Dikarya; Ascomycota; Saccharomycotina; Saccharomycetes; Saccharomycetales; Debaryomycetaceae; Candida/Lodderomyces clade; Lodderomyces	.	.	.	.	.	.	.	COG0543^cytochrome-b5 reductase activity, acting on NAD(P)H	KEGG:lel:LELG_05681`KO:K00326	GO:0005789^cellular_component^endoplasmic reticulum membrane`GO:0016021^cellular_component^integral component of membrane`GO:0005741^cellular_component^mitochondrial outer membrane`GO:0004128^molecular_function^cytochrome-b5 reductase activity, acting on NAD(P)H	.	.	.
TRINITY_DN11206_c0_g1	TRINITY_DN11206_c0_g1_i1	RPAB4_YEAST^RPAB4_YEAST^Q:11-151,H:24-70^42.553%ID^E:5.02e-06^RecName: Full=DNA-directed RNA polymerases I, II, and III subunit RPABC4;^Eukaryota; Fungi; Dikarya; Ascomycota; Saccharomycotina; Saccharomycetes; Saccharomycetales; Saccharomycetaceae; Saccharomyces	.	.	.	.	.	.	.	.	KEGG:sce:YHR143W-A`KO:K03009	GO:0005736^cellular_component^DNA-directed RNA polymerase I complex`GO:0005665^cellular_component^DNA-directed RNA polymerase II, core complex`GO:0005666^cellular_component^DNA-directed RNA polymerase III complex`GO:0005654^cellular_component^nucleoplasm`GO:0003677^molecular_function^DNA binding`GO:0001054^molecular_function^RNA polymerase I activity`GO:0008270^molecular_function^zinc ion binding…	.	.	.
TRINITY_DN11207_c0_g1	TRINITY_DN11207_c0_g1_i1	.	.	TRINITY_DN11207_c0_g1::TRINITY_DN11207_c0_g1_i1::g.459::m.459	2-328[+]	.	.	.	ExpAA=20.68^PredHel=1^Topology=o10-29i	.	.	.	.	.	.
TRINITY_DN11209_c0_g1	TRINITY_DN11209_c0_g1_i1	.	.	.	.	.	.	.	.	.	.	.	.	.	.
TRINITY_DN11210_c0_g1	TRINITY_DN11210_c0_g1_i1	.	.	.	.	.	.	.	.	.	.	.	.	.	.
TRINITY_DN11210_c0_g1	TRINITY_DN11210_c0_g1_i2	.	.	.	.	.	.	.	.	.	.	.	.	.	.
TRINITY_DN11211_c0_g1	TRINITY_DN11211_c0_g1_i1	DUOX_DROME^DUOX_DROME^Q:870-4,H:110-400^69.072%ID^E:5.88e-144^RecName: Full=Dual oxidase;^Eukaryota; Metazoa; Ecdysozoa; Arthropoda; Hexapoda; Insecta; Pterygota; Neoptera; Holometabola; Diptera; Brachycera; Muscomorpha; Ephydroidea; Drosophilidae; Drosophila; Sophophora	.	TRINITY_DN11211_c0_g1::TRINITY_DN11211_c0_g1_i1::g.460::m.460	1-873[-]	DUOX_DROME^DUOX_DROME^Q:2-290,H:110-400^69.072%ID^E:5.29e-144^RecName: Full=Dual oxidase;^Eukaryota; Metazoa; Ecdysozoa; Arthropoda; Hexapoda; Insecta; Pterygota; Neoptera; Holometabola; Diptera; Brachycera; Muscomorpha; Ephydroidea; Drosophilidae; Drosophila; Sophophora	PF03098.14^An_peroxidase^Animal haem peroxidase^3-278^E:4e-73	.	.	ENOG410XNZY^NADPH Oxidase	KEGG:dme:Dmel_CG3131`KO:K13411	GO:0012505^cellular_component^endomembrane system`GO:0016021^cellular_component^integral component of membrane`GO:0005509^molecular_function^calcium ion binding`GO:0020037^molecular_function^heme binding`GO:0016174^molecular_function^NAD(P)H oxidase activity`GO:0004601^molecular_function^peroxidase activity`GO:0008365^biological_process^adult chitin-based cuticle development`GO:0048085^biological…	.	.	.
TRINITY_DN11212_c0_g1	TRINITY_DN11212_c0_g1_i1	.	.	.	.	.	.	.	.	.	.	.	.	.	.
TRINITY_DN11213_c0_g1	TRINITY_DN11213_c0_g1_i1	.	.	.	.	.	.	.	.	.	.	.	.	.	.
TRINITY_DN11214_c0_g1	TRINITY_DN11214_c0_g1_i1	.	.	.	.	.	.	.	.	.	.	.	.	.	.
TRINITY_DN11214_c0_g2	TRINITY_DN11214_c0_g2_i1	.	.	.	.	.	.	.	.	.	.	.	.	.	.
TRINITY_DN11214_c0_g2	TRINITY_DN11214_c0_g2_i2	.	.	.	.	.	.	.	.	.	.	.	.	.	.
TRINITY_DN11215_c0_g1	TRINITY_DN11215_c0_g1_i1	.	.	.	.	.	.	.	.	.	.	.	.	.	.
TRINITY_DN11215_c0_g2	TRINITY_DN11215_c0_g2_i1	.	.	.	.	.	.	.	.	.	.	.	.	.	.
TRINITY_DN11216_c0_g1	TRINITY_DN11216_c0_g1_i1_1	.	.	.	.	.	.	.	.	.	.	.	.	.	.
TRINITY_DN11216_c2_g1	TRINITY_DN11216_c2_g1_i1	NCBP2_BOMMO^NCBP2_BOMMO^Q:676-215,H:1-154^94.156%ID^E:3.25e-89^RecName: Full=Nuclear cap-binding protein subunit 2;^Eukaryota; Metazoa; Ecdysozoa; Arthropoda; Hexapoda; Insecta; Pterygota; Neoptera; Holometabola; Lepidoptera; Glossata; Ditrysia; Bombycoidea; Bombycidae; Bombycinae; Bombyx	.	TRINITY_DN11216_c2_g1::TRINITY_DN11216_c2_g1_i1::g.461::m.461	212-697[-]	NCBP2_BOMMO^NCBP2_BOMMO^Q:8-161,H:1-154^94.156%ID^E:3.09e-96^RecName: Full=Nuclear cap-binding protein subunit 2;^Eukaryota; Metazoa; Ecdysozoa; Arthropoda; Hexapoda; Insecta; Pterygota; Neoptera; Holometabola; Lepidoptera; Glossata; Ditrysia; Bombycoidea; Bombycidae; Bombycinae; Bombyx	PF00076.21^RRM_1^RNA recognition motif. (a.k.a. RRM, RBD, or RNP domain)^39-109^E:1.5e-16	.	.	ENOG4111FJQ^Nuclear cap-binding protein subunit	KEGG:bmor:733050`KO:K12883	GO:0005846^cellular_component^nuclear cap binding complex`GO:0005634^cellular_component^nucleus`GO:0000166^molecular_function^nucleotide binding`GO:0000339^molecular_function^RNA cap binding`GO:0031047^biological_process^gene silencing by RNA`GO:0045292^biological_process^mRNA cis splicing, via spliceosome	GO:0003676^molecular_function^nucleic acid binding	.	.
TRINITY_DN11217_c0_g1	TRINITY_DN11217_c0_g1_i1	NSUN5_HUMAN^NSUN5_HUMAN^Q:303-1007,H:136-407^32.967%ID^E:4.72e-37^RecName: Full=Probable 28S rRNA (cytosine-C(5))-methyltransferase;^Eukaryota; Metazoa; Chordata; Craniata; Vertebrata; Euteleostomi; Mammalia; Eutheria; Euarchontoglires; Primates; Haplorrhini; Catarrhini; Hominidae; Homo	.	TRINITY_DN11217_c0_g1::TRINITY_DN11217_c0_g1_i1::g.462::m.462	3-1022[+]	NSUN5_HUMAN^NSUN5_HUMAN^Q:101-335,H:136-407^33.7%ID^E:8.93e-43^RecName: Full=Probable 28S rRNA (cytosine-C(5))-methyltransferase;^Eukaryota; Metazoa; Chordata; Craniata; Vertebrata; Euteleostomi; Mammalia; Eutheria; Euarchontoglires; Primates; Haplorrhini; Catarrhini; Hominidae; Homo	PF01189.16^Methyltr_RsmB-F^16S rRNA methyltransferase RsmB/F^160-307^E:5.6e-30	.	.	COG0144^nOP2 Sun	KEGG:hsa:55695`KO:K15264	GO:0005730^cellular_component^nucleolus`GO:0005634^cellular_component^nucleus`GO:0003723^molecular_function^RNA binding`GO:0008173^molecular_function^RNA methyltransferase activity`GO:0008757^molecular_function^S-adenosylmethionine-dependent methyltransferase activity`GO:0070475^biological_process^rRNA base methylation	GO:0008168^molecular_function^methyltransferase activity	.	.
TRINITY_DN11218_c0_g1	TRINITY_DN11218_c0_g1_i1	.	.	TRINITY_DN11218_c0_g1::TRINITY_DN11218_c0_g1_i1::g.463::m.463	3-308[+]	.	.	.	.	.	.	.	.	.	.
TRINITY_DN11218_c0_g2	TRINITY_DN11218_c0_g2_i1	.	.	.	.	.	.	.	.	.	.	.	.	.	.
TRINITY_DN11218_c1_g1	TRINITY_DN11218_c1_g1_i1	.	.	.	.	.	.	.	.	.	.	.	.	.	.
TRINITY_DN11219_c0_g1	TRINITY_DN11219_c0_g1_i1	NPS4A_DANRE^NPS4A_DANRE^Q:277-2,H:3-98^45.545%ID^E:1.98e-16^RecName: Full=Neuronal PAS domain-containing protein 4A {ECO:0000305};^Eukaryota; Metazoa; Chordata; Craniata; Vertebrata; Euteleostomi; Actinopterygii; Neopterygii; Teleostei; Ostariophysi; Cypriniformes; Cyprinidae; Danio	.	TRINITY_DN11219_c0_g1::TRINITY_DN11219_c0_g1_i1::g.464::m.464	2-301[-]	NPS4A_DANRE^NPS4A_DANRE^Q:9-100,H:3-98^45.545%ID^E:1.3e-18^RecName: Full=Neuronal PAS domain-containing protein 4A {ECO:0000305};^Eukaryota; Metazoa; Chordata; Craniata; Vertebrata; Euteleostomi; Actinopterygii; Neopterygii; Teleostei; Ostariophysi; Cypriniformes; Cyprinidae; Danio	PF00010.25^HLH^Helix-loop-helix DNA-binding domain^16-57^E:7.6e-05	.	.	ENOG4110GBU^neuronal PAS domain protein 4	KEGG:dre:724016	GO:0005634^cellular_component^nucleus`GO:0098794^cellular_component^postsynapse`GO:0000978^molecular_function^RNA polymerase II core promoter proximal region sequence-specific DNA binding`GO:0000981^molecular_function^RNA polymerase II transcription factor activity, sequence-specific DNA binding`GO:0030154^biological_process^cell differentiation`GO:0060079^biological_process^excitatory postsynapt…	GO:0046983^molecular_function^protein dimerization activity	.	.
TRINITY_DN1121_c0_g1	TRINITY_DN1121_c0_g1_i2	.	.	.	.	.	.	.	.	.	.	.	.	.	.
TRINITY_DN1121_c0_g1	TRINITY_DN1121_c0_g1_i3	.	.	.	.	.	.	.	.	.	.	.	.	.	.
TRINITY_DN11220_c0_g1	TRINITY_DN11220_c0_g1_i1	.	.	.	.	.	.	.	.	.	.	.	.	.	.
TRINITY_DN11221_c1_g1	TRINITY_DN11221_c1_g1_i1	.	.	.	.	.	.	.	.	.	.	.	.	.	.
TRINITY_DN11222_c0_g1	TRINITY_DN11222_c0_g1_i1	FAT_DROME^FAT_DROME^Q:1648-2,H:1883-2470^61.735%ID^E:0^RecName: Full=Cadherin-related tumor suppressor;^Eukaryota; Metazoa; Ecdysozoa; Arthropoda; Hexapoda; Insecta; Pterygota; Neoptera; Holometabola; Diptera; Brachycera; Muscomorpha; Ephydroidea; Drosophilidae; Drosophila; Sophophora`FAT_DROME^FAT_DROME^Q:1549-2,H:3118-3630^32.567%ID^E:2.27e-68^RecName: Full=Cadherin-related tumor suppressor;^Eu…	.	TRINITY_DN11222_c0_g1::TRINITY_DN11222_c0_g1_i1::g.465::m.465	2-1648[-]	FAT_DROME^FAT_DROME^Q:1-549,H:1883-2470^61.383%ID^E:0^RecName: Full=Cadherin-related tumor suppressor;^Eukaryota; Metazoa; Ecdysozoa; Arthropoda; Hexapoda; Insecta; Pterygota; Neoptera; Holometabola; Diptera; Brachycera; Muscomorpha; Ephydroidea; Drosophilidae; Drosophila; Sophophora`FAT_DROME^FAT_DROME^Q:3-549,H:3084-3630^31.835%ID^E:1.72e-70^RecName: Full=Cadherin-related tumor suppressor;^Euka…	PF00028.16^Cadherin^Cadherin domain^45-135^E:4.3e-24`PF00028.16^Cadherin^Cadherin domain^153-242^E:1.1e-20`PF00028.16^Cadherin^Cadherin domain^259-348^E:5.3e-18`PF00028.16^Cadherin^Cadherin domain^362-454^E:1.2e-23`PF00028.16^Cadherin^Cadherin domain^470-549^E:3.8e-16	.	.	ENOG410XPEI^homophilic cell adhesion	KEGG:dme:Dmel_CG3352`KO:K16669	GO:0016324^cellular_component^apical plasma membrane`GO:0016021^cellular_component^integral component of membrane`GO:0005887^cellular_component^integral component of plasma membrane`GO:0005739^cellular_component^mitochondrion`GO:0045296^molecular_function^cadherin binding`GO:0005509^molecular_function^calcium ion binding`GO:0050839^molecular_function^cell adhesion molecule binding`GO:0004872^mole…	GO:0005509^molecular_function^calcium ion binding`GO:0007156^biological_process^homophilic cell adhesion via plasma membrane adhesion molecules`GO:0016020^cellular_component^membrane	.	.
TRINITY_DN11223_c0_g1	TRINITY_DN11223_c0_g1_i2	.	.	.	.	.	.	.	.	.	.	.	.	.	.
TRINITY_DN11224_c0_g1	TRINITY_DN11224_c0_g1_i1	.	.	TRINITY_DN11224_c0_g1::TRINITY_DN11224_c0_g1_i1::g.466::m.466	616-1134[-]	.	.	.	.	.	.	.	.	.	.
TRINITY_DN11224_c0_g1	TRINITY_DN11224_c0_g1_i2	.	.	TRINITY_DN11224_c0_g1::TRINITY_DN11224_c0_g1_i2::g.468::m.468	616-1683[-]	ANLN_DROME^ANLN_DROME^Q:47-206,H:348-500^29.167%ID^E:7.52e-07^RecName: Full=Anillin;^Eukaryota; Metazoa; Ecdysozoa; Arthropoda; Hexapoda; Insecta; Pterygota; Neoptera; Holometabola; Diptera; Brachycera; Muscomorpha; Ephydroidea; Drosophilidae; Drosophila; Sophophora	.	.	.	ENOG4110J5Z^Anillin, actin binding protein	KEGG:dme:Dmel_CG2092`KO:K18621	GO:0005826^cellular_component^actomyosin contractile ring`GO:0032154^cellular_component^cleavage furrow`GO:0070938^cellular_component^contractile ring`GO:0005737^cellular_component^cytoplasm`GO:0045172^cellular_component^germline ring canal`GO:0035323^cellular_component^male germline ring canal`GO:0005634^cellular_component^nucleus`GO:0003779^molecular_function^actin binding`GO:0051015^molecular_…	.	.	.
TRINITY_DN11225_c0_g1	TRINITY_DN11225_c0_g1_i1	.	.	.	.	.	.	.	.	.	.	.	.	.	.
TRINITY_DN11225_c1_g1	TRINITY_DN11225_c1_g1_i1	.	.	.	.	.	.	.	.	.	.	.	.	.	.
TRINITY_DN11226_c0_g1	TRINITY_DN11226_c0_g1_i1	.	.	.	.	.	.	.	.	.	.	.	.	.	.
TRINITY_DN11226_c0_g1	TRINITY_DN11226_c0_g1_i2	RBX2_HUMAN^RBX2_HUMAN^Q:5-130,H:27-68^80.952%ID^E:3.3e-16^RecName: Full=RING-box protein 2;^Eukaryota; Metazoa; Chordata; Craniata; Vertebrata; Euteleostomi; Mammalia; Eutheria; Euarchontoglires; Primates; Haplorrhini; Catarrhini; Hominidae; Homo	.	.	.	.	.	.	.	COG5194^protein ubiquitination	KEGG:hsa:9616`KO:K10611	GO:0031466^cellular_component^Cul5-RING ubiquitin ligase complex`GO:0005737^cellular_component^cytoplasm`GO:0005829^cellular_component^cytosol`GO:0005654^cellular_component^nucleoplasm`GO:0005634^cellular_component^nucleus`GO:0005507^molecular_function^copper ion binding`GO:0097602^molecular_function^cullin family protein binding`GO:0019788^molecular_function^NEDD8 transferase activity`GO:0008270…	.	.	.
TRINITY_DN11227_c0_g1	TRINITY_DN11227_c0_g1_i1	.	.	TRINITY_DN11227_c0_g1::TRINITY_DN11227_c0_g1_i1::g.470::m.470	3-560[+]	.	.	.	.	.	.	.	.	.	.
TRINITY_DN11228_c0_g1	TRINITY_DN11228_c0_g1_i1	LIP3_DROME^LIP3_DROME^Q:15-311,H:296-394^34.343%ID^E:1.8e-12^RecName: Full=Lipase 3;^Eukaryota; Metazoa; Ecdysozoa; Arthropoda; Hexapoda; Insecta; Pterygota; Neoptera; Holometabola; Diptera; Brachycera; Muscomorpha; Ephydroidea; Drosophilidae; Drosophila; Sophophora	.	TRINITY_DN11228_c0_g1::TRINITY_DN11228_c0_g1_i1::g.471::m.471	3-317[+]	LIP3_DROME^LIP3_DROME^Q:5-103,H:296-394^34.343%ID^E:2.64e-14^RecName: Full=Lipase 3;^Eukaryota; Metazoa; Ecdysozoa; Arthropoda; Hexapoda; Insecta; Pterygota; Neoptera; Holometabola; Diptera; Brachycera; Muscomorpha; Ephydroidea; Drosophilidae; Drosophila; Sophophora	.	.	.	COG0596^Alpha beta hydrolase	KEGG:dme:Dmel_CG8823`KO:K01052	GO:0016788^molecular_function^hydrolase activity, acting on ester bonds`GO:0016042^biological_process^lipid catabolic process	.	.	.
TRINITY_DN11228_c0_g1	TRINITY_DN11228_c0_g1_i2	.	.	.	.	.	.	.	.	.	.	.	.	.	.
TRINITY_DN11229_c0_g1	TRINITY_DN11229_c0_g1_i1	.	.	.	.	.	.	.	.	.	.	.	.	.	.
TRINITY_DN1122_c0_g1	TRINITY_DN1122_c0_g1_i1	.	.	.	.	.	.	.	.	.	.	.	.	.	.
TRINITY_DN1122_c1_g1	TRINITY_DN1122_c1_g1_i1	.	.	.	.	.	.	.	.	.	.	.	.	.	.
TRINITY_DN11230_c0_g1	TRINITY_DN11230_c0_g1_i1	.	.	TRINITY_DN11230_c0_g1::TRINITY_DN11230_c0_g1_i1::g.472::m.472	81-590[+]	.	.	.	.	.	.	.	.	.	.
TRINITY_DN11230_c0_g1	TRINITY_DN11230_c0_g1_i2	.	.	.	.	.	.	.	.	.	.	.	.	.	.
TRINITY_DN11231_c0_g1	TRINITY_DN11231_c0_g1_i1	.	.	.	.	.	.	.	.	.	.	.	.	.	.
TRINITY_DN11231_c0_g1	TRINITY_DN11231_c0_g1_i2	.	.	.	.	.	.	.	.	.	.	.	.	.	.
TRINITY_DN11232_c0_g1	TRINITY_DN11232_c0_g1_i1	DEAF1_DROME^DEAF1_DROME^Q:357-1,H:88-253^34.94%ID^E:1.49e-20^RecName: Full=Deformed epidermal autoregulatory factor 1;^Eukaryota; Metazoa; Ecdysozoa; Arthropoda; Hexapoda; Insecta; Pterygota; Neoptera; Holometabola; Diptera; Brachycera; Muscomorpha; Ephydroidea; Drosophilidae; Drosophila; Sophophora	.	TRINITY_DN11232_c0_g1::TRINITY_DN11232_c0_g1_i1::g.473::m.473	1-546[-]	DEAF1_DROME^DEAF1_DROME^Q:64-182,H:88-253^34.94%ID^E:3.41e-21^RecName: Full=Deformed epidermal autoregulatory factor 1;^Eukaryota; Metazoa; Ecdysozoa; Arthropoda; Hexapoda; Insecta; Pterygota; Neoptera; Holometabola; Diptera; Brachycera; Muscomorpha; Ephydroidea; Drosophilidae; Drosophila; Sophophora	PF01342.20^SAND^SAND domain^147-181^E:2.9e-06	.	.	ENOG410ZMTP^transcription coactivator activity	KEGG:dme:Dmel_CG8567	GO:0005634^cellular_component^nucleus`GO:0005700^cellular_component^polytene chromosome`GO:0043565^molecular_function^sequence-specific DNA binding`GO:0003700^molecular_function^transcription factor activity, sequence-specific DNA binding`GO:0008270^molecular_function^zinc ion binding`GO:0009792^biological_process^embryo development ending in birth or egg hatching`GO:0045893^biological_process^po…	GO:0003677^molecular_function^DNA binding	.	.
TRINITY_DN11232_c0_g2	TRINITY_DN11232_c0_g2_i1	DEAF1_DROME^DEAF1_DROME^Q:2-796,H:247-563^41.009%ID^E:2.03e-67^RecName: Full=Deformed epidermal autoregulatory factor 1;^Eukaryota; Metazoa; Ecdysozoa; Arthropoda; Hexapoda; Insecta; Pterygota; Neoptera; Holometabola; Diptera; Brachycera; Muscomorpha; Ephydroidea; Drosophilidae; Drosophila; Sophophora	.	TRINITY_DN11232_c0_g2::TRINITY_DN11232_c0_g2_i1::g.474::m.474	2-826[+]	DEAF1_DROME^DEAF1_DROME^Q:1-265,H:247-563^41.009%ID^E:5.89e-69^RecName: Full=Deformed epidermal autoregulatory factor 1;^Eukaryota; Metazoa; Ecdysozoa; Arthropoda; Hexapoda; Insecta; Pterygota; Neoptera; Holometabola; Diptera; Brachycera; Muscomorpha; Ephydroidea; Drosophilidae; Drosophila; Sophophora	PF01342.20^SAND^SAND domain^5-44^E:8.3e-13`PF01753.17^zf-MYND^MYND finger^223-259^E:7e-09	.	.	ENOG410ZMTP^transcription coactivator activity	KEGG:dme:Dmel_CG8567	GO:0005634^cellular_component^nucleus`GO:0005700^cellular_component^polytene chromosome`GO:0043565^molecular_function^sequence-specific DNA binding`GO:0003700^molecular_function^transcription factor activity, sequence-specific DNA binding`GO:0008270^molecular_function^zinc ion binding`GO:0009792^biological_process^embryo development ending in birth or egg hatching`GO:0045893^biological_process^po…	GO:0003677^molecular_function^DNA binding	.	.
TRINITY_DN11234_c0_g1	TRINITY_DN11234_c0_g1_i1	.	.	.	.	.	.	.	.	.	.	.	.	.	.
TRINITY_DN11234_c0_g1	TRINITY_DN11234_c0_g1_i2	.	.	.	.	.	.	.	.	.	.	.	.	.	.
TRINITY_DN11235_c0_g1	TRINITY_DN11235_c0_g1_i1	.	.	.	.	.	.	.	.	.	.	.	.	.	.
TRINITY_DN11235_c0_g1	TRINITY_DN11235_c0_g1_i2	.	.	.	.	.	.	.	.	.	.	.	.	.	.
TRINITY_DN11235_c1_g1	TRINITY_DN11235_c1_g1_i1	.	.	.	.	.	.	.	.	.	.	.	.	.	.
TRINITY_DN11236_c0_g1	TRINITY_DN11236_c0_g1_i1	.	.	.	.	.	.	.	.	.	.	.	.	.	.
TRINITY_DN11237_c0_g1	TRINITY_DN11237_c0_g1_i1	.	.	.	.	.	.	.	.	.	.	.	.	.	.
TRINITY_DN11238_c0_g1	TRINITY_DN11238_c0_g1_i1	.	.	.	.	.	.	.	.	.	.	.	.	.	.
TRINITY_DN11238_c0_g1	TRINITY_DN11238_c0_g1_i2	AP2B1_RAT^AP2B1_RAT^Q:311-457,H:93-141^95.918%ID^E:1.08e-25^RecName: Full=AP-2 complex subunit beta;^Eukaryota; Metazoa; Chordata; Craniata; Vertebrata; Euteleostomi; Mammalia; Eutheria; Euarchontoglires; Glires; Rodentia; Sciurognathi; Muroidea; Muridae; Murinae; Rattus	.	.	.	.	.	.	.	COG5096^The coatomer is a cytosolic protein complex that binds to dilysine motifs and reversibly associates with Golgi non- clathrin-coated vesicles, which further mediate biosynthetic protein transport from the ER, via the Golgi up to the trans Golgi network. Coatomer complex is required for budding from Golgi membranes, and is essential for the retrograde Golgi-to-ER transport of dilysine-tagge…	KEGG:rno:140670`KO:K11825	GO:0030119^cellular_component^AP-type membrane coat adaptor complex`GO:0030131^cellular_component^clathrin adaptor complex`GO:0030118^cellular_component^clathrin coat`GO:0005905^cellular_component^clathrin-coated pit`GO:0005886^cellular_component^plasma membrane`GO:0005802^cellular_component^trans-Golgi network`GO:0030276^molecular_function^clathrin binding`GO:0032403^molecular_function^protein c…	.	.	.
TRINITY_DN11239_c0_g1	TRINITY_DN11239_c0_g1_i2	.	.	.	.	.	.	.	.	.	.	.	.	.	.
TRINITY_DN1123_c0_g1	TRINITY_DN1123_c0_g1_i1	.	.	.	.	.	.	.	.	.	.	.	.	.	.
TRINITY_DN11240_c0_g1	TRINITY_DN11240_c0_g1_i1	.	.	.	.	.	.	.	.	.	.	.	.	.	.
TRINITY_DN11240_c0_g2	TRINITY_DN11240_c0_g2_i1	.	.	.	.	.	.	.	.	.	.	.	.	.	.
TRINITY_DN11241_c0_g1	TRINITY_DN11241_c0_g1_i1	.	.	TRINITY_DN11241_c0_g1::TRINITY_DN11241_c0_g1_i1::g.476::m.476	2-958[+]	.	PF01442.17^Apolipoprotein^Apolipoprotein A1/A4/E domain^95-157^E:0.064	.	.	.	.	.	GO:0008289^molecular_function^lipid binding`GO:0006869^biological_process^lipid transport`GO:0042157^biological_process^lipoprotein metabolic process`GO:0005576^cellular_component^extracellular region	.	.
TRINITY_DN11242_c0_g1	TRINITY_DN11242_c0_g1_i1	.	.	.	.	.	.	.	.	.	.	.	.	.	.
TRINITY_DN11243_c0_g1	TRINITY_DN11243_c0_g1_i1	.	.	.	.	.	.	.	.	.	.	.	.	.	.
TRINITY_DN11244_c0_g1	TRINITY_DN11244_c0_g1_i1	.	.	.	.	.	.	.	.	.	.	.	.	.	.
TRINITY_DN11244_c0_g1	TRINITY_DN11244_c0_g1_i2	.	.	.	.	.	.	.	.	.	.	.	.	.	.
TRINITY_DN11245_c0_g1	TRINITY_DN11245_c0_g1_i3	.	.	TRINITY_DN11245_c0_g1::TRINITY_DN11245_c0_g1_i3::g.480::m.480	3-401[-]	.	.	.	.	.	.	.	.	.	.
TRINITY_DN11245_c0_g1	TRINITY_DN11245_c0_g1_i3	.	.	TRINITY_DN11245_c0_g1::TRINITY_DN11245_c0_g1_i3::g.479::m.479	1-399[+]	.	.	.	.	.	.	.	.	.	.
TRINITY_DN11245_c0_g1	TRINITY_DN11245_c0_g1_i4	.	.	TRINITY_DN11245_c0_g1::TRINITY_DN11245_c0_g1_i4::g.481::m.481	182-583[+]	.	PF07709.10^SRR^Seven Residue Repeat^8-18^E:330`PF07709.10^SRR^Seven Residue Repeat^34-45^E:36`PF07709.10^SRR^Seven Residue Repeat^60-71^E:36`PF07709.10^SRR^Seven Residue Repeat^86-97^E:36`PF07709.10^SRR^Seven Residue Repeat^112-123^E:36	.	.	.	.	.	.	.	.
TRINITY_DN11246_c0_g1	TRINITY_DN11246_c0_g1_i1	.	.	.	.	.	.	.	.	.	.	.	.	.	.
TRINITY_DN11247_c0_g1	TRINITY_DN11247_c0_g1_i1	CPMD8_HUMAN^CPMD8_HUMAN^Q:7-1695,H:1072-1627^25.126%ID^E:3.95e-20^RecName: Full=C3 and PZP-like alpha-2-macroglobulin domain-containing protein 8 {ECO:0000303|PubMed:15177561};^Eukaryota; Metazoa; Chordata; Craniata; Vertebrata; Euteleostomi; Mammalia; Eutheria; Euarchontoglires; Primates; Haplorrhini; Catarrhini; Hominidae; Homo	.	TRINITY_DN11247_c0_g1::TRINITY_DN11247_c0_g1_i1::g.482::m.482	1-1701[+]	CPMD8_HUMAN^CPMD8_HUMAN^Q:3-565,H:1072-1627^26.91%ID^E:7.44e-37^RecName: Full=C3 and PZP-like alpha-2-macroglobulin domain-containing protein 8 {ECO:0000303|PubMed:15177561};^Eukaryota; Metazoa; Chordata; Craniata; Vertebrata; Euteleostomi; Mammalia; Eutheria; Euarchontoglires; Primates; Haplorrhini; Catarrhini; Hominidae; Homo	PF07678.13^A2M_comp^A-macroglobulin complement component^117-334^E:1.3e-13	.	.	ENOG4111F6K^C3 and PZP-like, alpha-2-macroglobulin domain containing 8	KEGG:hsa:27151	GO:0005615^cellular_component^extracellular space`GO:0005886^cellular_component^plasma membrane`GO:0004867^molecular_function^serine-type endopeptidase inhibitor activity	GO:0005615^cellular_component^extracellular space	.	.
TRINITY_DN11248_c0_g1	TRINITY_DN11248_c0_g1_i1	.	.	.	.	.	.	.	.	.	.	.	.	.	.
TRINITY_DN11248_c0_g2	TRINITY_DN11248_c0_g2_i1	.	.	.	.	.	.	.	.	.	.	.	.	.	.
TRINITY_DN11249_c0_g1	TRINITY_DN11249_c0_g1_i1	.	.	.	.	.	.	.	.	.	.	.	.	.	.
TRINITY_DN11249_c0_g1	TRINITY_DN11249_c0_g1_i2	.	.	.	.	.	.	.	.	.	.	.	.	.	.
TRINITY_DN1124_c0_g1	TRINITY_DN1124_c0_g1_i1	.	.	.	.	.	.	.	.	.	.	.	.	.	.
TRINITY_DN11250_c0_g1	TRINITY_DN11250_c0_g1_i1	DPOD1_ORYSJ^DPOD1_ORYSJ^Q:467-3,H:365-520^52.564%ID^E:3.83e-49^RecName: Full=DNA polymerase delta catalytic subunit;^Eukaryota; Viridiplantae; Streptophyta; Embryophyta; Tracheophyta; Spermatophyta; Magnoliophyta; Liliopsida; Poales; Poaceae; BOP clade; Oryzoideae; Oryzeae; Oryzinae; Oryza	.	TRINITY_DN11250_c0_g1::TRINITY_DN11250_c0_g1_i1::g.485::m.485	3-467[-]	DPOD1_ORYSJ^DPOD1_ORYSJ^Q:1-155,H:365-520^52.564%ID^E:3.45e-49^RecName: Full=DNA polymerase delta catalytic subunit;^Eukaryota; Viridiplantae; Streptophyta; Embryophyta; Tracheophyta; Spermatophyta; Magnoliophyta; Liliopsida; Poales; Poaceae; BOP clade; Oryzoideae; Oryzeae; Oryzinae; Oryza	PF03104.18^DNA_pol_B_exo1^DNA polymerase family B, exonuclease domain^2-116^E:1.2e-27	.	.	COG0417^DNA polymerase	KEGG:osa:4349968`KO:K02327	GO:0043625^cellular_component^delta DNA polymerase complex`GO:0008296^molecular_function^3'-5'-exodeoxyribonuclease activity`GO:0051539^molecular_function^4 iron, 4 sulfur cluster binding`GO:0003677^molecular_function^DNA binding`GO:0003887^molecular_function^DNA-directed DNA polymerase activity`GO:0046872^molecular_function^metal ion binding`GO:0000166^molecular_function^nucleotide binding`GO:00…	GO:0008408^molecular_function^3'-5' exonuclease activity	.	.
TRINITY_DN11251_c0_g1	TRINITY_DN11251_c0_g1_i1	.	.	.	.	.	.	.	.	.	.	.	.	.	.
TRINITY_DN11253_c0_g1	TRINITY_DN11253_c0_g1_i1	RTXE_DROME^RTXE_DROME^Q:636-920,H:455-550^33.333%ID^E:1.49e-08^RecName: Full=Probable RNA-directed DNA polymerase from transposon X-element;^Eukaryota; Metazoa; Ecdysozoa; Arthropoda; Hexapoda; Insecta; Pterygota; Neoptera; Holometabola; Diptera; Brachycera; Muscomorpha; Ephydroidea; Drosophilidae; Drosophila; Sophophora	.	TRINITY_DN11253_c0_g1::TRINITY_DN11253_c0_g1_i1::g.486::m.486	3-920[+]	RTXE_DROME^RTXE_DROME^Q:212-306,H:455-550^33.333%ID^E:1.26e-08^RecName: Full=Probable RNA-directed DNA polymerase from transposon X-element;^Eukaryota; Metazoa; Ecdysozoa; Arthropoda; Hexapoda; Insecta; Pterygota; Neoptera; Holometabola; Diptera; Brachycera; Muscomorpha; Ephydroidea; Drosophilidae; Drosophila; Sophophora	.	.	ExpAA=16.82^PredHel=1^Topology=o227-249i	.	.	GO:0003964^molecular_function^RNA-directed DNA polymerase activity`GO:0006313^biological_process^transposition, DNA-mediated	.	.	.
TRINITY_DN11254_c0_g1	TRINITY_DN11254_c0_g1_i1	.	.	.	.	.	.	.	.	.	.	.	.	.	.
TRINITY_DN11254_c0_g2	TRINITY_DN11254_c0_g2_i1	.	.	.	.	.	.	.	.	.	.	.	.	.	.
TRINITY_DN11255_c0_g1	TRINITY_DN11255_c0_g1_i2	.	.	.	.	.	.	.	.	.	.	.	.	.	.
TRINITY_DN11255_c0_g1	TRINITY_DN11255_c0_g1_i3	.	.	.	.	.	.	.	.	.	.	.	.	.	.
TRINITY_DN11256_c0_g1	TRINITY_DN11256_c0_g1_i1	.	.	.	.	.	.	.	.	.	.	.	.	.	.
TRINITY_DN11257_c0_g1	TRINITY_DN11257_c0_g1_i1	.	.	.	.	.	.	.	.	.	.	.	.	.	.
TRINITY_DN11257_c1_g1	TRINITY_DN11257_c1_g1_i1	.	.	.	.	.	.	.	.	.	.	.	.	.	.
TRINITY_DN11258_c0_g1	TRINITY_DN11258_c0_g1_i1	.	.	.	.	.	.	.	.	.	.	.	.	.	.
TRINITY_DN11258_c0_g1	TRINITY_DN11258_c0_g1_i2	.	.	.	.	.	.	.	.	.	.	.	.	.	.
TRINITY_DN11259_c0_g1	TRINITY_DN11259_c0_g1_i1	.	.	.	.	.	.	.	.	.	.	.	.	.	.
TRINITY_DN11259_c0_g1	TRINITY_DN11259_c0_g1_i2	.	.	.	.	.	.	.	.	.	.	.	.	.	.
TRINITY_DN11259_c0_g1	TRINITY_DN11259_c0_g1_i3	.	.	.	.	.	.	.	.	.	.	.	.	.	.
TRINITY_DN1125_c0_g1	TRINITY_DN1125_c0_g1_i1	.	.	.	.	.	.	.	.	.	.	.	.	.	.
TRINITY_DN11260_c0_g1	TRINITY_DN11260_c0_g1_i1	IPL1_ENCCU^IPL1_ENCCU^Q:1128-376,H:16-266^58.566%ID^E:5.91e-101^RecName: Full=Probable spindle assembly checkpoint kinase homolog;^Eukaryota; Fungi; Microsporidia; Unikaryonidae; Encephalitozoon	.	TRINITY_DN11260_c0_g1::TRINITY_DN11260_c0_g1_i1::g.488::m.488	1-330[-]	.	.	.	.	.	.	.	.	.	.
TRINITY_DN11260_c0_g1	TRINITY_DN11260_c0_g1_i1	IPL1_ENCCU^IPL1_ENCCU^Q:1128-376,H:16-266^58.566%ID^E:5.91e-101^RecName: Full=Probable spindle assembly checkpoint kinase homolog;^Eukaryota; Fungi; Microsporidia; Unikaryonidae; Encephalitozoon	.	TRINITY_DN11260_c0_g1::TRINITY_DN11260_c0_g1_i1::g.487::m.487	364-1140[-]	IPL1_ENCCU^IPL1_ENCCU^Q:5-255,H:16-266^58.566%ID^E:1.12e-102^RecName: Full=Probable spindle assembly checkpoint kinase homolog;^Eukaryota; Fungi; Microsporidia; Unikaryonidae; Encephalitozoon	PF00069.24^Pkinase^Protein kinase domain^2-252^E:1.2e-69`PF07714.16^Pkinase_Tyr^Protein tyrosine kinase^2-245^E:1e-42`PF14531.5^Kinase-like^Kinase-like^103-206^E:7.2e-07	.	.	ENOG410XNRB^serine threonine-protein kinase	KEGG:ecu:ECU07_0360`KO:K08850	GO:0000777^cellular_component^condensed chromosome kinetochore`GO:0005737^cellular_component^cytoplasm`GO:0005634^cellular_component^nucleus`GO:0005819^cellular_component^spindle`GO:0005524^molecular_function^ATP binding`GO:0004674^molecular_function^protein serine/threonine kinase activity`GO:0007049^biological_process^cell cycle`GO:0007059^biological_process^chromosome segregation	GO:0004672^molecular_function^protein kinase activity`GO:0005524^molecular_function^ATP binding`GO:0006468^biological_process^protein phosphorylation	.	.
TRINITY_DN11261_c0_g1	TRINITY_DN11261_c0_g1_i1	MHCKB_DICDI^MHCKB_DICDI^Q:316-570,H:479-562^38.824%ID^E:1.7e-06^RecName: Full=Myosin heavy chain kinase B;^Eukaryota; Amoebozoa; Mycetozoa; Dictyosteliida; Dictyostelium	.	TRINITY_DN11261_c0_g1::TRINITY_DN11261_c0_g1_i1::g.489::m.489	1-570[+]	MHCKB_DICDI^MHCKB_DICDI^Q:106-190,H:479-562^38.824%ID^E:1.53e-06^RecName: Full=Myosin heavy chain kinase B;^Eukaryota; Amoebozoa; Mycetozoa; Dictyosteliida; Dictyostelium	.	.	.	ENOG410YE3S^Eukaryotic elongation factor-2 kinase	KEGG:ddi:DDB_G0289115	GO:0005826^cellular_component^actomyosin contractile ring`GO:0005737^cellular_component^cytoplasm`GO:0005524^molecular_function^ATP binding`GO:0016905^molecular_function^myosin heavy chain kinase activity`GO:0045159^molecular_function^myosin II binding`GO:0004674^molecular_function^protein serine/threonine kinase activity`GO:0000281^biological_process^mitotic cytokinesis`GO:0031037^biological_pro…	.	.	.
TRINITY_DN11262_c0_g1	TRINITY_DN11262_c0_g1_i1	XRN2_KLULA^XRN2_KLULA^Q:603-376,H:707-777^35.526%ID^E:6.93e-06^RecName: Full=5'-3' exoribonuclease 2;^Eukaryota; Fungi; Dikarya; Ascomycota; Saccharomycotina; Saccharomycetes; Saccharomycetales; Saccharomycetaceae; Kluyveromyces	.	TRINITY_DN11262_c0_g1::TRINITY_DN11262_c0_g1_i1::g.490::m.490	232-615[-]	XRN2_KLULA^XRN2_KLULA^Q:5-80,H:707-777^35.526%ID^E:1.15e-06^RecName: Full=5'-3' exoribonuclease 2;^Eukaryota; Fungi; Dikarya; Ascomycota; Saccharomycotina; Saccharomycetes; Saccharomycetales; Saccharomycetaceae; Kluyveromyces	.	.	.	COG5049^5'-3' exoribonuclease	KEGG:kla:KLLA0F07469g`KO:K12619	GO:0005634^cellular_component^nucleus`GO:0004534^molecular_function^5'-3' exoribonuclease activity`GO:0019843^molecular_function^rRNA binding`GO:0000448^biological_process^cleavage in ITS2 between 5.8S rRNA and LSU-rRNA of tricistronic rRNA transcript (SSU-rRNA, 5.8S rRNA, LSU-rRNA)`GO:0006397^biological_process^mRNA processing`GO:1901408^biological_process^negative regulation of phosphorylation …	.	.	.
TRINITY_DN11263_c0_g1	TRINITY_DN11263_c0_g1_i1	.	.	.	.	.	.	.	.	.	.	.	.	.	.
TRINITY_DN11263_c1_g1	TRINITY_DN11263_c1_g1_i1	.	.	.	.	.	.	.	.	.	.	.	.	.	.
TRINITY_DN11264_c1_g1	TRINITY_DN11264_c1_g1_i1	.	.	TRINITY_DN11264_c1_g1::TRINITY_DN11264_c1_g1_i1::g.491::m.491	183-485[+]	.	PF15880.4^NDUFV3^NADH dehydrogenase [ubiquinone] flavoprotein 3, mitochondrial^63-97^E:9.3e-17	.	.	.	.	.	GO:0005739^cellular_component^mitochondrion`GO:0005747^cellular_component^mitochondrial respiratory chain complex I	.	.
TRINITY_DN11264_c2_g1	TRINITY_DN11264_c2_g1_i1	.	.	.	.	.	.	.	.	.	.	.	.	.	.
TRINITY_DN11264_c3_g1	TRINITY_DN11264_c3_g1_i1	.	.	.	.	.	.	.	.	.	.	.	.	.	.
TRINITY_DN11265_c0_g1	TRINITY_DN11265_c0_g1_i1	.	.	TRINITY_DN11265_c0_g1::TRINITY_DN11265_c0_g1_i1::g.492::m.492	82-681[-]	.	.	.	.	.	.	.	.	.	.
TRINITY_DN11267_c0_g1	TRINITY_DN11267_c0_g1_i1	.	.	.	.	.	.	.	.	.	.	.	.	.	.
TRINITY_DN11268_c0_g1	TRINITY_DN11268_c0_g1_i1	.	.	.	.	.	.	.	.	.	.	.	.	.	.
TRINITY_DN11269_c0_g1	TRINITY_DN11269_c0_g1_i2	.	.	.	.	.	.	.	.	.	.	.	.	.	.
TRINITY_DN11269_c0_g1	TRINITY_DN11269_c0_g1_i3	.	.	.	.	.	.	.	.	.	.	.	.	.	.
TRINITY_DN1126_c0_g1	TRINITY_DN1126_c0_g1_i1	.	.	.	.	.	.	.	.	.	.	.	.	.	.
TRINITY_DN11270_c0_g1	TRINITY_DN11270_c0_g1_i1	.	.	.	.	.	.	.	.	.	.	.	.	.	.
TRINITY_DN11271_c0_g1	TRINITY_DN11271_c0_g1_i1	CHL1_YEAS7^CHL1_YEAS7^Q:290-1015,H:232-503^32.482%ID^E:1.77e-30^RecName: Full=ATP-dependent DNA helicase CHL1 {ECO:0000250|UniProtKB:P22516};^Eukaryota; Fungi; Dikarya; Ascomycota; Saccharomycotina; Saccharomycetes; Saccharomycetales; Saccharomycetaceae; Saccharomyces`CHL1_YEAS7^CHL1_YEAS7^Q:1129-1818,H:566-832^31.25%ID^E:7.11e-25^RecName: Full=ATP-dependent DNA helicase CHL1 {ECO:0000250|UniProt…	.	TRINITY_DN11271_c0_g1::TRINITY_DN11271_c0_g1_i1::g.494::m.494	1189-1842[+]	CHL1_VANPO^CHL1_VANPO^Q:62-210,H:622-801^40.556%ID^E:8.11e-29^RecName: Full=ATP-dependent DNA helicase CHL1 {ECO:0000250|UniProtKB:P22516};^Eukaryota; Fungi; Dikarya; Ascomycota; Saccharomycotina; Saccharomycetes; Saccharomycetales; Saccharomycetaceae; Vanderwaltozyma	PF13307.5^Helicase_C_2^Helicase C-terminal domain^61-210^E:3.1e-38	.	.	COG1199^helicase	KEGG:vpo:Kpol_187p1`KO:K11273	GO:0005829^cellular_component^cytosol`GO:0000790^cellular_component^nuclear chromatin`GO:0035861^cellular_component^site of double-strand break`GO:0005524^molecular_function^ATP binding`GO:0004003^molecular_function^ATP-dependent DNA helicase activity`GO:0003677^molecular_function^DNA binding`GO:0045005^biological_process^DNA-dependent DNA replication maintenance of fidelity`GO:0034085^biological…	GO:0003676^molecular_function^nucleic acid binding`GO:0005524^molecular_function^ATP binding`GO:0008026^molecular_function^ATP-dependent helicase activity`GO:0016818^molecular_function^hydrolase activity, acting on acid anhydrides, in phosphorus-containing anhydrides`GO:0006139^biological_process^nucleobase-containing compound metabolic process	.	.
TRINITY_DN11271_c0_g1	TRINITY_DN11271_c0_g1_i1	CHL1_YEAS7^CHL1_YEAS7^Q:290-1015,H:232-503^32.482%ID^E:1.77e-30^RecName: Full=ATP-dependent DNA helicase CHL1 {ECO:0000250|UniProtKB:P22516};^Eukaryota; Fungi; Dikarya; Ascomycota; Saccharomycotina; Saccharomycetes; Saccharomycetales; Saccharomycetaceae; Saccharomyces`CHL1_YEAS7^CHL1_YEAS7^Q:1129-1818,H:566-832^31.25%ID^E:7.11e-25^RecName: Full=ATP-dependent DNA helicase CHL1 {ECO:0000250|UniProt…	.	TRINITY_DN11271_c0_g1::TRINITY_DN11271_c0_g1_i1::g.493::m.493	80-1054[+]	CHL1_ASPOR^CHL1_ASPOR^Q:7-310,H:15-360^28.531%ID^E:9.42e-37^RecName: Full=ATP-dependent DNA helicase chl1 {ECO:0000250|UniProtKB:P22516};^Eukaryota; Fungi; Dikarya; Ascomycota; Pezizomycotina; Eurotiomycetes; Eurotiomycetidae; Eurotiales; Aspergillaceae; Aspergillus	PF04851.14^ResIII^Type III restriction enzyme, res subunit^5-220^E:4.2e-10`PF06733.14^DEAD_2^DEAD_2^74-227^E:2.9e-43	.	.	.	.	GO:0005634^cellular_component^nucleus`GO:0005524^molecular_function^ATP binding`GO:0004003^molecular_function^ATP-dependent DNA helicase activity`GO:0003677^molecular_function^DNA binding`GO:0007049^biological_process^cell cycle`GO:0006139^biological_process^nucleobase-containing compound metabolic process	GO:0003677^molecular_function^DNA binding`GO:0005524^molecular_function^ATP binding`GO:0016787^molecular_function^hydrolase activity`GO:0004003^molecular_function^ATP-dependent DNA helicase activity	.	.
TRINITY_DN11272_c0_g1	TRINITY_DN11272_c0_g1_i2	.	.	.	.	.	.	.	.	.	.	.	.	.	.
TRINITY_DN11273_c0_g1	TRINITY_DN11273_c0_g1_i1	.	.	TRINITY_DN11273_c0_g1::TRINITY_DN11273_c0_g1_i1::g.496::m.496	76-456[+]	.	.	.	ExpAA=20.35^PredHel=1^Topology=o5-27i	.	.	.	.	.	.
TRINITY_DN11273_c0_g1	TRINITY_DN11273_c0_g1_i1	.	.	TRINITY_DN11273_c0_g1::TRINITY_DN11273_c0_g1_i1::g.495::m.495	485-898[+]	PLD6_DANRE^PLD6_DANRE^Q:6-72,H:143-208^32.836%ID^E:3.02e-07^RecName: Full=Mitochondrial cardiolipin hydrolase;^Eukaryota; Metazoa; Chordata; Craniata; Vertebrata; Euteleostomi; Actinopterygii; Neopterygii; Teleostei; Ostariophysi; Cypriniformes; Cyprinidae; Danio	PF13091.5^PLDc_2^PLD-like domain^9-72^E:1.5e-06	.	.	COG1502^Catalyzes the reversible phosphatidyl group transfer from one phosphatidylglycerol molecule to another to form cardiolipin (CL) (diphosphatidylglycerol) and glycerol (By similarity)	KEGG:dre:567338`KO:K16862	GO:0016021^cellular_component^integral component of membrane`GO:0005741^cellular_component^mitochondrial outer membrane`GO:0035755^molecular_function^cardiolipin hydrolase activity`GO:0004519^molecular_function^endonuclease activity`GO:0046872^molecular_function^metal ion binding`GO:0042803^molecular_function^protein homodimerization activity`GO:0043046^biological_process^DNA methylation involved…	.	.	.
TRINITY_DN11273_c0_g1	TRINITY_DN11273_c0_g1_i2	PLD6_DANRE^PLD6_DANRE^Q:196-618,H:71-208^28.369%ID^E:1.37e-11^RecName: Full=Mitochondrial cardiolipin hydrolase;^Eukaryota; Metazoa; Chordata; Craniata; Vertebrata; Euteleostomi; Actinopterygii; Neopterygii; Teleostei; Ostariophysi; Cypriniformes; Cyprinidae; Danio	.	TRINITY_DN11273_c0_g1::TRINITY_DN11273_c0_g1_i2::g.497::m.497	76-816[+]	PLD6_DANRE^PLD6_DANRE^Q:41-181,H:71-208^28.369%ID^E:5.85e-12^RecName: Full=Mitochondrial cardiolipin hydrolase;^Eukaryota; Metazoa; Chordata; Craniata; Vertebrata; Euteleostomi; Actinopterygii; Neopterygii; Teleostei; Ostariophysi; Cypriniformes; Cyprinidae; Danio	PF13091.5^PLDc_2^PLD-like domain^55-181^E:1.6e-14	.	ExpAA=18.89^PredHel=1^Topology=i7-26o	COG1502^Catalyzes the reversible phosphatidyl group transfer from one phosphatidylglycerol molecule to another to form cardiolipin (CL) (diphosphatidylglycerol) and glycerol (By similarity)	KEGG:dre:567338`KO:K16862	GO:0016021^cellular_component^integral component of membrane`GO:0005741^cellular_component^mitochondrial outer membrane`GO:0035755^molecular_function^cardiolipin hydrolase activity`GO:0004519^molecular_function^endonuclease activity`GO:0046872^molecular_function^metal ion binding`GO:0042803^molecular_function^protein homodimerization activity`GO:0043046^biological_process^DNA methylation involved…	.	.	.
TRINITY_DN11274_c0_g1	TRINITY_DN11274_c0_g1_i1	.	.	.	.	.	.	.	.	.	.	.	.	.	.
TRINITY_DN11275_c0_g1	TRINITY_DN11275_c0_g1_i1	.	.	.	.	.	.	.	.	.	.	.	.	.	.
TRINITY_DN11275_c0_g1	TRINITY_DN11275_c0_g1_i2	.	.	.	.	.	.	.	.	.	.	.	.	.	.
TRINITY_DN11275_c1_g1	TRINITY_DN11275_c1_g1_i1	.	.	.	.	.	.	.	.	.	.	.	.	.	.
TRINITY_DN11275_c2_g1	TRINITY_DN11275_c2_g1_i1	.	.	.	.	.	.	.	.	.	.	.	.	.	.
TRINITY_DN11276_c0_g1	TRINITY_DN11276_c0_g1_i1_2	SP77B_DROME^SP77B_DROME^Q:179-1156,H:67-411^22.409%ID^E:2.54e-12^RecName: Full=Serine protease inhibitor 77Ba {ECO:0000303|PubMed:18854145};^Eukaryota; Metazoa; Ecdysozoa; Arthropoda; Hexapoda; Insecta; Pterygota; Neoptera; Holometabola; Diptera; Brachycera; Muscomorpha; Ephydroidea; Drosophilidae; Drosophila; Sophophora	.	Gene.498::TRINITY_DN11276_c0_g1_i1_2::g.498::m.498	17-1174[+]	SP77B_DROME^SP77B_DROME^Q:55-380,H:67-411^22.409%ID^E:2.39e-12^RecName: Full=Serine protease inhibitor 77Ba {ECO:0000303|PubMed:18854145};^Eukaryota; Metazoa; Ecdysozoa; Arthropoda; Hexapoda; Insecta; Pterygota; Neoptera; Holometabola; Diptera; Brachycera; Muscomorpha; Ephydroidea; Drosophilidae; Drosophila; Sophophora	PF00079.19^Serpin^Serpin (serine protease inhibitor)^64-371^E:1.2e-27	sigP:1^18^0.88^YES	.	COG4826^serine-type endopeptidase inhibitor activity	KEGG:dme:Dmel_CG6680	GO:0005615^cellular_component^extracellular space`GO:0004867^molecular_function^serine-type endopeptidase inhibitor activity`GO:0042438^biological_process^melanin biosynthetic process`GO:0035009^biological_process^negative regulation of melanization defense response`GO:0045861^biological_process^negative regulation of proteolysis	.	.	.
TRINITY_DN11277_c0_g1	TRINITY_DN11277_c0_g1_i1	.	.	.	.	.	.	.	.	.	.	.	.	.	.
TRINITY_DN11278_c0_g1	TRINITY_DN11278_c0_g1_i1	.	.	.	.	.	.	.	.	.	.	.	.	.	.
TRINITY_DN11279_c0_g1	TRINITY_DN11279_c0_g1_i1	.	.	.	.	.	.	.	.	.	.	.	.	.	.
TRINITY_DN11280_c0_g1	TRINITY_DN11280_c0_g1_i1	.	.	TRINITY_DN11280_c0_g1::TRINITY_DN11280_c0_g1_i1::g.500::m.500	2-1312[+]	.	.	.	.	.	.	.	.	.	.
TRINITY_DN11281_c0_g1	TRINITY_DN11281_c0_g1_i1	.	.	TRINITY_DN11281_c0_g1::TRINITY_DN11281_c0_g1_i1::g.501::m.501	163-1101[-]	.	.	.	.	.	.	.	.	.	.
TRINITY_DN11282_c0_g1	TRINITY_DN11282_c0_g1_i1	.	.	.	.	.	.	.	.	.	.	.	.	.	.
TRINITY_DN11283_c0_g1	TRINITY_DN11283_c0_g1_i1	.	.	.	.	.	.	.	.	.	.	.	.	.	.
TRINITY_DN11283_c0_g1	TRINITY_DN11283_c0_g1_i2	.	.	.	.	.	.	.	.	.	.	.	.	.	.
TRINITY_DN11284_c0_g1	TRINITY_DN11284_c0_g1_i1	.	.	.	.	.	.	.	.	.	.	.	.	.	.
TRINITY_DN11285_c0_g1	TRINITY_DN11285_c0_g1_i1	.	.	.	.	.	.	.	.	.	.	.	.	.	.
TRINITY_DN11285_c0_g2	TRINITY_DN11285_c0_g2_i1	.	.	.	.	.	.	.	.	.	.	.	.	.	.
TRINITY_DN11286_c0_g1	TRINITY_DN11286_c0_g1_i2	.	.	TRINITY_DN11286_c0_g1::TRINITY_DN11286_c0_g1_i2::g.503::m.503	222-611[+]	TI214_PINKO^TI214_PINKO^Q:57-130,H:1813-1886^50%ID^E:2.23e-06^RecName: Full=Protein TIC 214 {ECO:0000250|UniProtKB:P56785};^Eukaryota; Viridiplantae; Streptophyta; Embryophyta; Tracheophyta; Spermatophyta; Pinidae; Pinales; Pinaceae; Pinus; Strobus	.	.	.	.	.	GO:0009706^cellular_component^chloroplast inner membrane`GO:0016021^cellular_component^integral component of membrane`GO:0015031^biological_process^protein transport	.	.	.
TRINITY_DN11287_c0_g1	TRINITY_DN11287_c0_g1_i1	.	.	.	.	.	.	.	.	.	.	.	.	.	.
TRINITY_DN11288_c0_g1	TRINITY_DN11288_c0_g1_i1	.	.	.	.	.	.	.	.	.	.	.	.	.	.
TRINITY_DN11288_c0_g1	TRINITY_DN11288_c0_g1_i2	.	.	.	.	.	.	.	.	.	.	.	.	.	.
TRINITY_DN11288_c1_g1	TRINITY_DN11288_c1_g1_i1	.	.	.	.	.	.	.	.	.	.	.	.	.	.
TRINITY_DN11289_c0_g1	TRINITY_DN11289_c0_g1_i1	VLDLR_HUMAN^VLDLR_HUMAN^Q:23-469,H:33-146^34.667%ID^E:5.23e-17^RecName: Full=Very low-density lipoprotein receptor;^Eukaryota; Metazoa; Chordata; Craniata; Vertebrata; Euteleostomi; Mammalia; Eutheria; Euarchontoglires; Primates; Haplorrhini; Catarrhini; Hominidae; Homo`VLDLR_HUMAN^VLDLR_HUMAN^Q:23-472,H:154-310^33.333%ID^E:2.45e-10^RecName: Full=Very low-density lipoprotein receptor;^Eukaryota; …	.	TRINITY_DN11289_c0_g1::TRINITY_DN11289_c0_g1_i1::g.505::m.505	2-577[+]	VLDLR_HUMAN^VLDLR_HUMAN^Q:8-192,H:33-184^34.392%ID^E:1.29e-22^RecName: Full=Very low-density lipoprotein receptor;^Eukaryota; Metazoa; Chordata; Craniata; Vertebrata; Euteleostomi; Mammalia; Eutheria; Euarchontoglires; Primates; Haplorrhini; Catarrhini; Hominidae; Homo`VLDLR_HUMAN^VLDLR_HUMAN^Q:8-192,H:154-349^32.673%ID^E:4.18e-16^RecName: Full=Very low-density lipoprotein receptor;^Eukaryota; Me…	PF00057.17^Ldl_recept_a^Low-density lipoprotein receptor domain class A^7-42^E:3.7e-08`PF00057.17^Ldl_recept_a^Low-density lipoprotein receptor domain class A^81-117^E:6.5e-13`PF00057.17^Ldl_recept_a^Low-density lipoprotein receptor domain class A^123-159^E:9.3e-08`PF00057.17^Ldl_recept_a^Low-density lipoprotein receptor domain class A^161-192^E:1.8e-07	.	.	ENOG410YQ6J^low density lipoprotein	KEGG:hsa:7436`KO:K20053	GO:0005905^cellular_component^clathrin-coated pit`GO:0016021^cellular_component^integral component of membrane`GO:0005765^cellular_component^lysosomal membrane`GO:0016020^cellular_component^membrane`GO:0005886^cellular_component^plasma membrane`GO:0043235^cellular_component^receptor complex`GO:0034361^cellular_component^very-low-density lipoprotein particle`GO:0034185^molecular_function^apolipopr…	GO:0005515^molecular_function^protein binding	.	.
TRINITY_DN1128_c0_g1	TRINITY_DN1128_c0_g1_i1	.	.	.	.	.	.	.	.	.	.	.	.	.	.
TRINITY_DN11290_c0_g1	TRINITY_DN11290_c0_g1_i1	.	.	.	.	.	.	.	.	.	.	.	.	.	.
TRINITY_DN11290_c0_g1	TRINITY_DN11290_c0_g1_i2	.	.	.	.	.	.	.	.	.	.	.	.	.	.
TRINITY_DN11290_c1_g1	TRINITY_DN11290_c1_g1_i1	.	.	.	.	.	.	.	.	.	.	.	.	.	.
TRINITY_DN11291_c0_g1	TRINITY_DN11291_c0_g1_i1	.	.	.	.	.	.	.	.	.	.	.	.	.	.
TRINITY_DN11291_c0_g2	TRINITY_DN11291_c0_g2_i1	.	.	.	.	.	.	.	.	.	.	.	.	.	.
TRINITY_DN11292_c0_g1	TRINITY_DN11292_c0_g1_i1	.	.	.	.	.	.	.	.	.	.	.	.	.	.
TRINITY_DN11292_c0_g1	TRINITY_DN11292_c0_g1_i2	.	.	TRINITY_DN11292_c0_g1::TRINITY_DN11292_c0_g1_i2::g.507::m.507	40-783[+]	.	PF02949.19^7tm_6^7tm Odorant receptor^62-219^E:7.7e-11	.	ExpAA=75.65^PredHel=3^Topology=o34-56i125-147o167-186i	.	.	.	GO:0004984^molecular_function^olfactory receptor activity`GO:0005549^molecular_function^odorant binding`GO:0007608^biological_process^sensory perception of smell`GO:0016020^cellular_component^membrane	.	.
TRINITY_DN11293_c0_g1	TRINITY_DN11293_c0_g1_i1	.	.	.	.	.	.	.	.	.	.	.	.	.	.
TRINITY_DN11294_c0_g1	TRINITY_DN11294_c0_g1_i1	.	.	.	.	.	.	.	.	.	.	.	.	.	.
TRINITY_DN11295_c0_g1	TRINITY_DN11295_c0_g1_i1	.	.	.	.	.	.	.	.	.	.	.	.	.	.
TRINITY_DN11296_c0_g1	TRINITY_DN11296_c0_g1_i1	.	.	.	.	.	.	.	.	.	.	.	.	.	.
TRINITY_DN11297_c0_g1	TRINITY_DN11297_c0_g1_i2	.	.	.	.	.	.	.	.	.	.	.	.	.	.
TRINITY_DN11298_c0_g1	TRINITY_DN11298_c0_g1_i1	.	.	.	.	.	.	.	.	.	.	.	.	.	.
TRINITY_DN11298_c0_g1	TRINITY_DN11298_c0_g1_i2	.	.	.	.	.	.	.	.	.	.	.	.	.	.
TRINITY_DN11299_c0_g1	TRINITY_DN11299_c0_g1_i1	.	.	.	.	.	.	.	.	.	.	.	.	.	.
TRINITY_DN1129_c0_g1	TRINITY_DN1129_c0_g1_i1	.	.	TRINITY_DN1129_c0_g1::TRINITY_DN1129_c0_g1_i1::g.509::m.509	2-340[+]	.	.	.	.	.	.	.	.	.	.
TRINITY_DN112_c0_g1	TRINITY_DN112_c0_g1_i1	MPDZ_RAT^MPDZ_RAT^Q:3-152,H:733-782^56%ID^E:2.57e-10^RecName: Full=Multiple PDZ domain protein;^Eukaryota; Metazoa; Chordata; Craniata; Vertebrata; Euteleostomi; Mammalia; Eutheria; Euarchontoglires; Glires; Rodentia; Sciurognathi; Muroidea; Muridae; Murinae; Rattus	.	TRINITY_DN112_c0_g1::TRINITY_DN112_c0_g1_i1::g.510::m.510	3-332[+]	MPDZ_RAT^MPDZ_RAT^Q:1-50,H:733-782^56%ID^E:2.31e-10^RecName: Full=Multiple PDZ domain protein;^Eukaryota; Metazoa; Chordata; Craniata; Vertebrata; Euteleostomi; Mammalia; Eutheria; Euarchontoglires; Glires; Rodentia; Sciurognathi; Muroidea; Muridae; Murinae; Rattus	.	.	.	ENOG4110362^parallel actin filament bundle assembly	KEGG:rno:29365`KO:K06095	GO:0016324^cellular_component^apical plasma membrane`GO:0005923^cellular_component^bicellular tight junction`GO:0030425^cellular_component^dendrite`GO:0012505^cellular_component^endomembrane system`GO:0005622^cellular_component^intracellular`GO:0014069^cellular_component^postsynaptic density`GO:0045211^cellular_component^postsynaptic membrane`GO:0035556^biological_process^intracellular signal tra…	.	.	.
TRINITY_DN112_c0_g1	TRINITY_DN112_c0_g1_i2	MPDZ_RAT^MPDZ_RAT^Q:3-164,H:733-786^53.704%ID^E:4.53e-09^RecName: Full=Multiple PDZ domain protein;^Eukaryota; Metazoa; Chordata; Craniata; Vertebrata; Euteleostomi; Mammalia; Eutheria; Euarchontoglires; Glires; Rodentia; Sciurognathi; Muroidea; Muridae; Murinae; Rattus	.	TRINITY_DN112_c0_g1::TRINITY_DN112_c0_g1_i2::g.511::m.511	3-353[+]	MPDZ_RAT^MPDZ_RAT^Q:1-50,H:733-782^56%ID^E:5.07e-10^RecName: Full=Multiple PDZ domain protein;^Eukaryota; Metazoa; Chordata; Craniata; Vertebrata; Euteleostomi; Mammalia; Eutheria; Euarchontoglires; Glires; Rodentia; Sciurognathi; Muroidea; Muridae; Murinae; Rattus	.	.	.	ENOG4110362^parallel actin filament bundle assembly	KEGG:rno:29365`KO:K06095	GO:0016324^cellular_component^apical plasma membrane`GO:0005923^cellular_component^bicellular tight junction`GO:0030425^cellular_component^dendrite`GO:0012505^cellular_component^endomembrane system`GO:0005622^cellular_component^intracellular`GO:0014069^cellular_component^postsynaptic density`GO:0045211^cellular_component^postsynaptic membrane`GO:0035556^biological_process^intracellular signal tra…	.	.	.
TRINITY_DN11300_c0_g1	TRINITY_DN11300_c0_g1_i1	.	.	.	.	.	.	.	.	.	.	.	.	.	.
TRINITY_DN11300_c1_g1	TRINITY_DN11300_c1_g1_i1	.	.	.	.	.	.	.	.	.	.	.	.	.	.
TRINITY_DN11301_c0_g1	TRINITY_DN11301_c0_g1_i1	.	.	.	.	.	.	.	.	.	.	.	.	.	.
TRINITY_DN11302_c0_g1	TRINITY_DN11302_c0_g1_i1	.	.	.	.	.	.	.	.	.	.	.	.	.	.
TRINITY_DN11303_c1_g1	TRINITY_DN11303_c1_g1_i1	.	.	.	.	.	.	.	.	.	.	.	.	.	.
TRINITY_DN11303_c1_g1	TRINITY_DN11303_c1_g1_i2	.	.	.	.	.	.	.	.	.	.	.	.	.	.
TRINITY_DN11304_c0_g1	TRINITY_DN11304_c0_g1_i1	.	.	.	.	.	.	.	.	.	.	.	.	.	.
TRINITY_DN11305_c0_g1	TRINITY_DN11305_c0_g1_i1	.	.	.	.	.	.	.	.	.	.	.	.	.	.
TRINITY_DN11306_c0_g1	TRINITY_DN11306_c0_g1_i1	.	.	.	.	.	.	.	.	.	.	.	.	.	.
TRINITY_DN11308_c1_g1	TRINITY_DN11308_c1_g1_i1	.	.	.	.	.	.	.	.	.	.	.	.	.	.
TRINITY_DN11308_c1_g2	TRINITY_DN11308_c1_g2_i1	.	.	.	.	.	.	.	.	.	.	.	.	.	.
TRINITY_DN11308_c1_g3	TRINITY_DN11308_c1_g3_i1	.	.	.	.	.	.	.	.	.	.	.	.	.	.
[truncated: 187,312 more rows]
