# Supplementary material for: Comprehensive Transcriptome of the Maize Stalk Borer, Busseola fusca, from Multiple Tissue Types, Developmental Stages, and Parasitoid Wasp Exposures
Source: Genome Biol Evol. 2020 Sep 18;12(12):2554–60. doi: 10.1093/gbe/evaa195 (PMC7802516; doi:10.1093/gbe/evaa195)
Supplement: evaa195_Supplementary_Data [file evaa195_supplementary_data.zip › SupplementalDataFileS4_Cotesia_sesamiae_Kitale.fasta]

>contig00001  length=577   numreads=6
TGCGGGACTCGGTAGACGAATTGCTCAGGTGCTTCTCGCTCCTGCTCGGAAaCTttGTTC
TCAGCCTCGTAATTTCTCTGATTCTGGTACTTGTTATCGTCGAACTGCGCCGGGCCGTAG
TTTTCGTCGGCTGAAGACTTGACTTGCTGGTGATGATTGTTGGGGTGGTAGACCAGCTTC
GGGCGTTCCATCCTGACGCGTTGGATAATTTTCGGGTtGTtCGTCGTGGTGAACAGCGGA
CGAGGAGTCGAAAGTGACCCTGCGTGGTAGACGTCAGAGTGTTCGTCGCTGCTTTCTTGG
GATTCGCGAACCTTGATGGTAGTTTCGTCTTGCAGCTGCCGGCGTAAGTTATTGCCACTG
ACCGGCGACTTGGACTCTTCTtCTTTTTCCTCAAACTCTTCAGTTATTGGACGGAGGGTG
TGATCAAGCGGCCGTTTTGTGAAGTAGCTCTTACGCTGCGTGGCGGCTTTGGCTTCGACG
GTTGGCCGAGTGATCTGCGAGTCTTCTTCCAAGTTGTCCGGCGATTCTTGCTCACTGGAC
TCTGGCTCCGGGCTTGATCTCaagTTTGTGAACAaTC
>contig00002  length=3271   numreads=157
aaTAgAAtCtAATTTTTATATAAaTCACTTTATtCTTATtATTAACTTGATGAAAACTTT
TTtCTTCGTGTTAAAACATATATTTAGATTCCTGACCTGTTATTGTTTCAAACTTAGTTT
GGCTTCAGCTTACTTATAGATGCTTTAAGTTACCTACTTCATTTTAGTGTGACTCCACCG
TAGATATCGAGCCAAAAATTCGTATCTGTGTAACGCTTAAATAGAAACATCAAGTCGAAT
TTGTCGATATCTATTCATCTATCAGTAAGTCTTACAACGTGGATTCATTCTGTTCTTATT
TTCAACAAAAAGTGTATTTTTTTTtCAaTGGTCCGAGCGAATCCGCAAGAAGTAATGCAG
TCTGCATAACGTTGAATTTATGAGCAACTAACCTGCTCTGTTTTGCAAGGACTAGAATCA
GTTGCATTGAGCAACATTGCTTTCAAGTCAGTAGAGTCTTCTTGCAATATAAGCGCTAAA
AAAGTTTTCTTGAACAACATTAGAGTTCCGAGTTCCCAACAAGCTTTCTAAATAACTGGA
ACGGAAGTTGTTCTAACTAACAACGAATTCGTCGGACTGGAACAGGAACATTACATAGTG
GGCCATAAAGTGCATCTAGAAAATAATACATATCACGGCCAACTCCAACTTCATCAAACA
GCAGGAAATGAAATTGACATAGTAAGAAATATCTATTATGGTCAAGTCCAAATCCATGAG
TTACTCGTAACTCAAGTAAAACgaTCGTTCAATACTTATAATAAACTTCCAAATAACTTA
CCTATTGGAAACTGTGCAAGATTTATTCAAAGTGTGTATAATAAATCGAAGGCTGGAAGT
GAGGTAGCTTTAAGGCTCGTTAGAAAAATTACTCGCAAGTGCAGTACTTTTTCTTCGGAA
ATGTAAATAACAACACTTAGTCGTAATTTTTTTTTTTttGAatAACTTTTATTGTAaCTA
TCAaGATTTtGTGTGTTAAAaTTGCTTTTTtAATTTAATTTGTAAAGACTATTATCTATA
AGTCGACCAAATAAaTGGAaTGTTaCCTAAAAaTTATcTTCTTTTTTTTTTtaTTtACTC
TTtCATCATATATCATATCTCAATCAACCTAAATGCAAGCTTTGACACGTGGATCAAAAa
TtAaTTtAAAAATGATGTTTTATcAATCGAATATTacTCAGTAGaTATCATTCAAATgaG
ATATTTTTCATTTTTtCACAACAATGTGCGCATTGAAAATAAATGATCATTGTTCGATGA
AAAATCGATATTTTTTtCGTACATTATAGGGCTGCTTTGAAGaGAAAAAAAAATCGTCAT
TACCCTTTTTtCAGACCTGAATAGTTCCGTATTAAACGTAAAAATGATCGAAAAATaTGT
TATTATTCCTTTTTCTCAGTAAGGATAACAAAATCTACAAAGGTACATTGTATAACAATC
TATTTGTATCCCAATATAAAATAGAGATGGATATATGAGGCATCAACTTATTTGTAATGT
GATTGGTCGAATATATCATAAGCATGAAAATATATACAAATCCATAGTAACATTAGgACG
TTAAATCTAGTACTGTTATAGTTGCTATGGGATTTAATTAATGTTCATGTACGCATATtA
TGGATTTTATCCATTACGTATATGGTCACCGTTTGTACATTAAATCATCACCACAAATGA
ATTTAATACCATTAATGCCTTAGTAACAGTAATAATTGTGAAATATTTAATTATATATTC
TGAAACCAGGCGTTACTCATACATTGCGGTTTACCTCCCATATAAAAGCTAGCATTACGT
TAGCGATCAGGATAAACGAATCCATACTTACAATCAAATATCCCTATTTAAATATCATCG
GCTGAATTAATTCATTAGTTATAATTCTAAATTTTGTAAGTGAAGGACGTGACACCTAGA
TATTGTTGCCGTACATTAAACTAAATTATTTATCCGTAACAATGGCACGGACGAGTGGCT
TTGACGAGCTCAAATATGTAGACTTCATGGCGCTGATGGAGCGCAGTGACTGCGAAGTAT
TAATCGCTGCGGAGCATCAGAAGATTATCAGTGAGAAGATACAAGGGACGTTTGAAGCGG
AAAAAGCTAACAAAAGTCTGAACCGCTACGCAAATGCGGTTTGCTTCGATCACTCAAGAG
TAATTTTACCAACGGAACGAAACGGGGGAAACTACATTAACGCCAACTATGTAGATGGCT
TTGAACATAGCAAGAAGTTCATCTGCGGACAAGCTCCAACCCGACGGACGTGTTATGATT
TCTATCGTATGTTATGGATGGAGCATGTGCAAATTGTTGTTATGCTCTGCAAGAAGAAAG
AAAATGGCAGGGAAAAGTGTCACCCCTATTGGAGCGATAAGGAGCAATCGTCGATGAGGT
TCGGAAAGTTTCGGGTCACTACTACCAGTGTAATGCAGTTTCCTCATTACGTTAAGTCAA
CAATTGTTTTGACAGATGGAACTGAAGCCACTCAGACAGTGACACACTACAACTTCATTG
CTTGGCCGGACCATGATGTCCCGAATAATACCTCAGAATTTTtGAATTTTGTTCTAGAGG
TGAGACAACGCCAGAAAGAGTTACATGGAGAGTCGCTGGAGATCGGCCACAAACGTTCCC
AGCCGCCTCCAATCGTTGTCCATTGCAACGCCGGTCTAGGAAGAACTCCGTGTTTTTGTG
TTGTGGACATTAGTATTTCTAGGTTCGACCAAACAAAAACAGTTTCGATACCGTCAATAG
TGTCTAGTATTCGTCAAGCAAGGTTTCATAGTTTGTTCAACCCTTTTCAGTACTTATTTT
GTTACAAAGCTGTGAAAATGTATGTAGAGTCGGCTCCCGTGAAAGTTGCTACAAGGGCGA
CTCCAATCCAACAAGCTGTCTCGTTTTTTAGAAATTTAATTAGATAAATCTTGACGTTAG
TCATGATGAAGTAGGAGTTACATTTATTATGTTCGTGTTGTGAAATGGTCTCTTTAATTT
AAGAaTTATTATGTTATAAGTTATAAATTATTATTTAAATTATGTTACGAATAAACCTGT
ATTTAAACTATAAAGGGGTCATTGTTTCATTtAAATGAAAACTagTtAAGgAaGTACTtG
GTGCAAAATATTGACGAGCTTTTGAAATCATGGATAATTAAaTATAaTCAGATGCATTtC
TAAGATTGTCGTTCGAATGCGATCTaGTAGGcAATTTTTtATCTCAAACaGGACAAaGTT
AAAACTGAATtCgACGcTTAGTtCAATTaTA
>contig00003  length=718   numreads=10
GGACAATGTGTACTACTTCTCCCGCTACCACAGCCATATATCCGGGTCCCTCCATGTACC
GGAAGGCGAATTCATCGGGTTGTGTTGACGCTATTGAGAGaGTGTTCTTCAACACTTCCT
TTTCTAACTTACATCGTTTTAACAATACATCAACATATAACGACTTGACCTGAGTCCTTA
TGTACCTTTCTACAAATATAAATTTtGCGTTtGCATAAAGAAAAAGGTCCAAATTGTCGG
AaTTTGGGCCTATTATATTATTTtGTTTTAATGTCTCTAAATCTTtAATTacGATTATGA
ATAATTTtGGATGTTCAGTTTtAATCAACGTGATTCCACATGAGGTCTtAGTTCCAGTCG
TaCTCAGGGAGAAaCTGGTATCTCTTACATTtAaCGaGTATACCGTTTCTTTCTCAGTTT
TtAGTTTAGTGGCTCGACCACTGTACAATGTTGTATAAGTATCTAGACTACAATATCTTC
GGGGTAATGCAtGCCAAAAAGTATACCCATCCACGGAATCAATACAAGATCCCTTACGTA
ATTtACAaGGGGTtCCTGATGGCAAATGAATTTTGTCATCAaTAACCCTGACGCGCCCCA
ATTGAGATTTCAACGTGATTTTAGCCGTGCCGATAACGAATACGTCATCCCaGgTGCCAA
AAGGGTCACTGTActGGGCaTTtGTGCAATctGCGTTATtaTTtaCGCTTCCCGCGAG
>contig00004  length=512   numreads=3
CCTACacGAACTTGAACaGACTGaTCGGACAGATCGtAtCCTCgATCACGGCctCcttGA
GATTCGACGgAGCTCTCAACGTCGATTTGACTGAGTtCCAGaCAAaCTTGgtACCTTACC
CACGTATTCATTTCCCTCtGGTCACCTAcGCCCCAGTtATTtCCGCGGAGAaGGCCTACC
ACGAGCAGCTCTCTGTCGcTGAAATCACGAACGCCTGTTTCGAGCCCGCCAACCAGATGG
TAAAATGCGACCCGCGTCaCGGAAAATACATGGCTTGCTGCATGTTGTACCGAGGtGACG
TTGTCCCCAAGGACGTGAACGCCGCCATCGCTACCATCAAGACGAAACGTACCATTCAGT
TCGTCGACTGGTGTCCAACTGGTTTCAAAGTTGGTATCAACTACCAGCCACCAACTGTCG
TACCTGGTGgAGATCTCGCCAAAGTaCAACGTGCTGTCTGCATGTTGTCCAACaCGACAG
CCATCGCCGAGgCCTGGGCTCgTCTtGACCac
>contig00005  length=649   numreads=4
GTGCGGTACATAGCGCTGACTGTAATTCTTCGAAAGCCGTTTGAGCTTTATCGTCCCATT
TAAATTCCACGTCTTTTTCTAATAACCTTGTCAAAGGTTTGGCTATTCTCGAGAAATTCT
TAATGAATCGTCGATAATACCCAGTTAAACCCAAAAATTCGCGTATGTTTCGTTGTTTCT
TCGGAACGGGGAaTTTCTTGACTGCTTCTATCTtATCGGGGTTCGGTCTTAATCCATCGC
GACTTATtaTATGACCcAagTAaCTCACCTCGGgCCGcAGgAAaTTaCATTTTTCCGATT
GTagTTGgAAATTCGCTtGTCGCAATCTAtCcATTAATTCaTCGATTTTCcTTtCATgaT
CgTctAgaTCTTTGGCAAAAACgaTgaTATCGTCgagaTACACgAaCATCGAGACaCCAT
GAAGgCCTGTCAACACAGTATCCATCAACCTCTGAAAGGTTGCTggaGCATTTttcAATC
CAAAaGGCATgCGAGTATACTCCCAatgacccttgtggagtagaaaaagctgtcttatga
ctgtctttagggtcctatctcgatttggtgataacctgacgctaaatcaaaagaccgaga
aaatattgacgtaagtccacctagttgataccaaaatttctattatatt
>contig00006  length=806   numreads=4
CCGTAATGCTTtGACGTgCTGTCGgCCAGCAGGgCGACTTTTCTCATCTaCCaGTTCGTA
TACgACCGGCGAAaCtACTTTTGAGACCGTATAGGTTTCtAGCGaGTATTtCCTtGCTAA
TTTCGACGAAAACCGAACCGCGCCGCGAGATAAGATGTGTTGACGCACTCTAaCGACGTC
TCCGACGGCGAATCGTGTaTCTCGGTGGTGaCGATTATAaTACCTTGCCTGgCGTTCAAA
ACTaCGgCctaaattatcggctacaaTGtCGTGAAGTTGCGTTAAGCGGgTAAGGCGGGT
tACCCACGCGTTGGTATCGGGGCAAGGGATCTCAGTGTCTCCcTCTATCAATTTCcGATA
ATAATTCGGCGGTCGGGgCTGCCAaCTATAGTTtAGCATGGCTGGTGAAaCATGCGATGA
ACTGTGTACGGCGGTATTATAGGCACGTCGGAATTCgTGGACATGTTCGTCCcATACTCG
GTGgTCTAGATCGACATACGAGATAATCATGGTCTTCAGTACCCTATTAACGCGTTCAAC
GGGATTAGCCTGCGCATGGTACGGCGGTgTCCGGgAaTGGTGGATtCCaTAGGCGGTGgC
GACCTCTGCCATCAGTTtGTtGACGAATTTCGtCCCATTGtCGGTCAGTAACACCTCCgg
gcacctgaatcggtgtacgatgagtttatcaaactctcggatgatcgtcggtccgtcagc
cttctggatcgggcatagttcgatccatttcgtgaacagatcctggaacgacgaccatgt
attgaactggttcttgctggttgaga
>contig00007  length=539   numreads=4
ACCACCCCAACAGTGCTCTCGTCCAACGATACCTGAGGTTTAACCCTCGGACTTTTCCTC
CTTGGAAGGTCAACCTTCTCCAACTTGGGAGTGGCTTCCcTCCTCTTCCTCATCGGGGCC
TCAGGAGACCTCTTGGGAGTCCTCTCCCTGACCTTCCTCCTATCTTCCTTGATTTCATCA
ACCCTGGTCTTGATTTTCTCTTTCTTCTCTTTCTTCTCTTtCTTCTCCTTCTTGTCCTCC
TCAAAAATTTCTCTGCATCTATCATAATCCGGGGTCTGATTGAACTTCAGCTTGCTTACT
AATTTCATAAaCTCTCCTACGAATTTAGGAAGAGCCTCcAGGTTCTCCAGGTTCTCCAGA
CCTTCCAGGAAATTTTCAACATCCTGgAAGgCTTTTtCCTtGGCCTTTTGAACAGCAACG
cAGTCTTtAAGAaTTCCCTCCcAAGGAagACTTCCAGTCAGCCACTGGATGACATTGTAC
AGCAAGATCTCCAGGTCGCcTCTCATAGTCGGgACTccagagtgcgcgtctctgctggt
>contig00008  length=605   numreads=6
AAgTGTGGCGTGTACGGCGTAGAAGGCAAACTTtGGCGATGTTTGCAGTGCAAAAGGGTG
TATTACTGCTCACGCGAACATCAGGAAGCTGATTGGCCGATCCACCAGTGGATTTGTTTA
CCGATTGAGAaGCgTAAACAGATTTTtCTCGAAGTAGCCGACGAAGTTTGCCCCATGCAA
GCAGaGGGCGACGACGTAAGACCCTTTATCGAGGTTAGGGTAGGCGgAAGGGAacTTAAG
GCcTtATTAGAgACtGGTTCAACGATGACgTGCGTCAGAGAAGTCGACGAGTTGAATTGG
GTaTATGGgTGTGGTGCTCGAGTGAGgTcAGCACCCCGAAaTTCAGCAGCGgTTGCTGAC
tgTTCGATGATGTCAGTTCAaTCGCTGAtcACGCTGCCTTtGgCAATCAACAaCGAGaTC
AtGCCagTCgAGGttcGTGTCAtCCCGAAGTTGAAGTaCGAGATGATaCTAGgCATGGAT
GCGaTAAtggCGTTTggaaTCTGCTAtGACGggggTtCGAAtCGAtGGTGGaCGCgACGC
GAaGGCGAgAtctAtGAttGGAaCGCGAAagTActCAACGAGgaggAaaTaGcGGctATT
GtCGA
>contig00009  length=529   numreads=11
aTTGATTAATTTTtGTTtaTTAagAaTTtCTCGCGAAGagTGTTGAAATTTATtCCGCAA
GGtcgaTTGAGTGACTTTCGGGTATAAGCCCCCAGGAAAATCACTCAGGAATTAAGGGCT
GGCCGCAacGAGCTATATGACCGGCCTCCTCCTCTAAAAaTTTAAAAGCCGTATAGATGT
CGTACTGACGCTGGCTTGTAAAAGATCGGtcACGTTTGTCACCTAAATCGGTGTACCATG
GTTTCCGATCTGCtcGCTTCCTCGGAGACTTATCACTCCGGATTCTTCGCATTTTcTCTA
AAAATTTTatAAAATTTCACACTGAGAGCTTTGATGTCACTGAAAATAaCAGACATCTGT
CAATTATTTGAATTTCTTTAGCAACAaCATTATCaTAAAAAAAaTTGTAATAAAAAaTTT
tCACGACTAAAAaTTaGAATAAGTAAAAAGtGAAAaTCTTTtAAAAAatAAAaTTTTTTC
AACAATtAGtActttcttttttAaTTTTaCTtGTTaTAAAAaTCTAAAA
>contig00010  length=513   numreads=4
GGCAAAGGAGAGAATATACACACAAaGAAGAACAGATAGATAAAGtCTGCTTTTATTCTG
TGTTAGTCTGTGTTTGTATCTTCTTCTGGTTCCTGTGTGTGGAAGAAAGATATGAAGCGG
AAAGTATAAGACCTTGGAGAACGAAACGTGACCTGATAAGGTCTCCAGCTAAAGGTAAAC
CTATtATTTCGGAACGAAATGAACAAAGGGCGATGAGGGGAGCAATTAATCACCCCTGTC
TTTTATTTCATTCTGTAGTCTTTtCCAAGCAAGCTGATAAATCTTAGATTATCTGGTGAa
TTCCGTCGATCACTCCCAACCCAAaCaGATGACTATCCACAAGAATAATAAAAACTCCgA
GGATCTAAAATTGCTAATtGGATGACAAcGTCCGTCACGCAATCGCGGTATCGCAAaGAG
AGAGAACCGGGCTACTCTCACTTGTCCACCAGCGTAATTAATCCGGTAtCGATcGACTCA
gTGtCTTTCAGGGgCAACTCTGgACTTGCAtAC
>contig00011  length=470   numreads=3
TCTCTCGGTGTAGTTTTAGAACAATTGTTATAAaTTTTCAcaGCAAACAGAAGACTAGTA
ATTTTATCGATTGGAAATAATAAAATAAAATAAATAATAAAAGTAAATGAGAGACAAGGA
TTATTTGGCACTTGGCAATTATTTTGGCAAACGTTCGTCCAGCCGGAGTCCCTGGAGGCT
GGAGAATAAAAAATAATAACTGGGTGTTATTTGAGTGGGTACTTGCGTGGGTTgTTTTCG
GACTTGGAGGGTCATTAGTTGACGGTCTGGGAGTgAGgCTtGgCGAGAACGTGGCGGTGG
TTGATGTGGGCCTTGAGGTTCCTCTCGTACTTGGAGCTGAAGgCgCAGTGGGGgCAGCTG
AAGGAGGGAGCCTTtCCGCACTCGTaGagAATGTGTCGCTTGAGGaTGTACGCATTCTTG
TAGGACTTtCCGCACCTtGAGCAATCGTGGcgTCTGtCGTGGGCGGAAaT
>contig00012  length=349   numreads=6
TTtCCAATTTTAGTCAAGATTGTAGAGAACTGTTGaTTTtGCTTGTCTCATTACTTGCTC
GAGTTCATAAAATTTCAATCCAcGCCACAATACAGGTCCAACAATTCTTTgTTTTTGTtG
TTTGTAGATTGGAGTAGCTCTAACCGGTGGTAACTGACGTAAATcTCCAATGAGAATGAC
ATCTATCCCTCCAAAGTTAATATTAAAaTTACcTaTAATctGTTTtAAaCGTGAGTCAaT
TTGAGTAAGTaaTTCAGCTCCgaTCATaCTAATTTCGTCAACAaTTAAtACTTtAaCGTA
TTtAAaTAATGCtctGtATTGATaaGcTACCtCAGTACTTAggggAAGT
>contig00013  length=934   numreads=5
TGGTAACTGGTGTTGGTGCAGGTTTATAAGCTGGAGCTGGAGCTGGAACTGGAACTGGaG
CTGGAGCTGGAaCTTTAGGCTTAACAACAGGCTTAGCAGGTTcTtCAATGACTGTCTGAG
AAATTTGATTCTCCCGAGTACTCcAGGAGCGAGTCTCCAAGCTGCTAGTAGATTCAATGT
GAGTTTTCGTAACACCTCcTCCGGgAATTTCTTCAACCTCGTCCCTGTTTTCATGAGTCG
AGGTCTTGTAACCAACTTCAGGCTCCTTCCACTCTTCACGCTTGGTAAAaGTCTTGGTGG
TCTCCTTACCGGCGGCTGGAGGTGGCCACGACTTCCTGTTAGCTTCAGTGGTCTTTGACT
TAGCCCAGTATTtCTCCATAGCAATGCCGTcTGCTGAaGGCTTAGGAGAACTCGgACGGC
cTTCAAGCTGACTTGAAGCGCCGGATTGGCACCGaTAGTCCGACaGGTCTGTCGAAaTAT
GAGACCGGGTCTCCAGGTCGGACGTCGAGGACcACCACTTCTCTTGCTCGGTTTTTGGCG
GAGACAaCGGcGCTGgAaCTTCTTTTCTATGAACGTCTTTTTtAACGCAACGTTcTTCAa
CCACTtCTTTTTTACAAAATTCCTTGGaCtCGGTTAGATCAAAcGGtGGAGCAATTTGCA
TACAaGTAGTCTTtGGTTTAGCTTCGGGAGACTTTACCGGTGGAGCaTTaGCAGTTGGAA
AAaTTTTAACGCCACCAaTAGGAGCGTCCACGGATTTTTtCTGAAATTCTtGAAGTtGTT
TTGCTTtGGATGaCACGTCTATTCcTTTTtAAcTTCTTCATCGGGCTTTGGCaTGTagCC
AATCTCTGGCGgTGgCTCTGGTACcaGATTAAATCCTGaTAAcATTTTTCAGCGCtCTCa
GACTGaGCAACAaGCCGGgAAaTAgTTAaCGtAC
>contig00014  length=563   numreads=7
AAATCAAAGTAAAGGGATATACGTGTATATTGGTTTGGAgtGACGAGTAGAGTATAAGAA
AAAGAAAATAAAATAAAAAGGACCACAGggCTTCAGGGGCTTCCTCTTCTTCGTACCATT
TGAAATGCATTGAATTTTTAAGCGAGTCTCTTTGTGTAACGGCATTCAACGCTTTTCACC
TTAACAACGACTTACTCCCTGGAGGATTTTCCGGACTGAATCTCCGCTGGCCAGTCGGTA
TCAAATGTTAAATAAAATAAAAaTAAGTTAaGAAAGTTTGCTAAAGCTCTACATCGAATT
TATCCGCGTGGATTCTTTTGTTGAATTCACAAGAATTGACCTTGGCATAAACACTTGTTT
TATTTTATTATTTTGTATTTTATTTTTCATTACACACTGTATTACTTTAATGCAATTGTG
AGTCTCGGATCATTGAaTACGGTGGATAGTAGTTGATTTTCaGATTGTAACcGTCCCTAT
GTTGTTAATGTTGCTATTGCTGTTGCTGgTGCTAGTGCACACCAATCGCTTGTGTTtGcA
CcGCCATTGCctGTtGAaGCCCG
>contig00015  length=505   numreads=8
CGACACTTGTCTTTGTCATTAACCGTTCTATCATTCCCTTtAAGTTGTTAAAAAATAACA
TTGCTATTGATACTCGCTAAAATTTCCTTCCATGTCTGTGTCTATGACAGTGGaTTAATT
CTACTTGCTCTAATATTAGCACGGCATAAGCCTGGgTATTAGCAaTAaCTGCTATTCCGA
aTTTACGGCtAATTCTAAAAGCaTTTTTAAAAATTCATAAGTTTTCTTCTTtGTTTTCTT
CCTCGTACAATtCAAAAATTGACATTAaCTAGATCATCAGTTTTTCAACAAAAGCGTTtC
aTtGTtATTAAATACCGATATTGTGGTTGTGGAATCCAGTGTCTCTTAGAGcaCcATTCt
CTAGCTCTAGACTCcaGCCcTGCGCTTATTAAaCaGCcAGAGAGGATTGAGgTCGTCGgt
ATACGACcAGAATTAAAaGGtACACAaTCCCAGAAAATGAAAAATaCAATACGATGTCAT
ACTGTACAaTGTAaTCACcGGGAAT
>contig00016  length=2853   numreads=231
TTTAATTAATTGACAGGTAAAATGTCAAATAAAAAAaTAAAAAaGAAATtGCAATCACGA
CGTGATAATTTTGATATTTAAATTTAAATTATTTTCTAATtAATTGACAGGTTAATtGTC
AAATAaaaaaaTTCAAAAaTAATTGCACTCAAGTCCTGATAaTTTTCATATTCTGATTAA
GATTATTCATTAATTCATTGATAGGTAAAACCTCAAATAACAAAATTCCTTTTCTGTACT
AAAATTATGAACTTTATTATCAAATTCTCAAAAATAAAAAAAACAATAAAaTAACAAAAA
TAACAAAAATCTGTATAATAAAATTGATTGAGAATTTGTAAaTTAAAaAAAAAAAaaTCA
TTAATCCATAAGGTTCTCAAAATGGCCTCCATTCCTTTCTAAGCACCGATGACACCGCTC
CAAAAGGTTTTCCCGAACACACTGCAGGATTTCCGGCGTTATTAGTTCTCGTGCAGCCAT
GATCCTTGCCATTGTTTCCATTTGATCTGCAGGTTCATCAAAATATACCCCTTCCTTCAT
GAAACCCCACAAGTAGTAATCGAGCGGAGTCAAGTCTGGTGATCTTGGTGGCCATCTCAC
TGGACCATACCTCCCCAGCCACTGTTGGCCATACTGGGCATTTAAGAAATTGGTTATGTC
CCCAGATGAGTGGCACGGCGCACCATCCTGTTGAAACCACGTCGGTTGAGGATTAACTCC
TGCTAGAAGCTGGGGTAAATTTCCTCCCAAAAACAAGAGATACTGAGCACTCTGTAATAA
CGAAAAATTTCGACTGTGAAAGTGAGAAAATCAGGGAGTTAAAAATTTCTTTAATTTAAA
CCAAAGGGAAATTTTGTTAAAAATTTTAAAAaTAATTTTCTAAAATTTTAACAGATAAAA
CGAAGTTTACTCGTAGGGATTTTTCCAATTTTAATGAAAAATTATTTGAACGAATTTTTC
GAAATATTTTCGCATCAACAACAGAAGTTACCCCAGAAAATTTTCCTTTATTTTAACAAA
TTAAGAAAGAAAAACTCTTCCAAAGAATTTTtATGAAAAATTAGGTATTATAAAGAATTA
ATTTACAAAAATAAAAATCTTATTTTCAAACACAAAAATATTATTCGAATAATTTCAATA
TTTGCAAAGTGTCGAAGAATTTTACATTGAAGTTTTAACGGTAAACTGAGTGGAGAAAAT
TTTCTGAAGCGCGAAATTTTTTAATTGTGTAAATTTTTAATTAAACTTACGTTCATGGTT
TCCGGTAATTCGTATAGTAGCACAGTGTCGCCGATTATTCCTCCCCACATGTTGATTTTC
CACTTGTTCTGAAAATTACGGTTCACCGTCATGTGAGGATTCTCCTCCGCATACCAGTGG
ACGTTGTGCGGATTGAAACAACCCTCACGAGTAAATAACGATTCATCCGTCCACAAAACA
TTTTCGAGAAACGTCGGATCGGCAGCGTGGCTGTTGATAATAAATTGGCAAAACGTTCTC
CGCAAAGCATAATCACCAGCTTCAAGTTTCTGCACCTTTCGTTTGTGGTACGGATGAATC
TTATTTGCACGGGTGATACGGTTAATCGTAGATCGAGAAACAGGAAGCCGACGCTCGAGT
CTTCGAGTGCTGGTACCGGGATCAGCATTGACGGCATCGAGTACTTGTTCCTCTACCTGA
ACAGGTATCCGACGAGGGCGACCGACACGCTCACTATCAACGGGTACCAGGCAACCATTT
TCGCGAGCCCGTTGAATTAAACGCAAAAACACACTGCGGTTGGGAAAGCGTTCGCGATTT
GGAAATCTTTCGCGATATTCACGGACAGCAGCTTCAGCGTTTCGATTACACTCACCGTAA
ATGATCAACATTTCAGTATACTCAGCGGCTGTATAAAAAGCCATAATGGTAATTAATATT
AAACGCAGAATTAATAAAACACAATAAAAGTATGCAGAGGTAATGAGATGCTGTCAGAAA
ATGAGTTGTAAGACTGACATGAACGCAAAATTTAACCCATAATTAGATAATAACAAATGA
AATCTCAAAACAAATAAAATCGTCAACGAGAAGAGAGAGAAAAAAAAaGCGATCAGGGAA
ATCCGCGGAAAAAaTAAATTTAAAGAGACGAACATCGCTGAATGAGAGGAATAAAGACAG
AAACAGAGACAGAAAAAaCTCTGACAACAATTAGGATAATAATAATAAGTATAAAACAGT
GACAGAATACTCGAAGATATTTTTAATTAATTtGTTGTTTATAAAATTAGGGAAAAaTAA
TAAAATTTTCTAGTTTGCATTTTATATGACTATTCACATTAGTAAAAAAaTTTTATTTTT
GATAAAATGAATCAGGCAATTTGTAGTAAGCCAAAGATTAGTTGCAAACAGAAAGGATGG
AACCTCTTGCAcGTAGTAAAAAGCATGAAAGTCATCAGAATTATTAATCGAATGAGTACT
AGAGGAAACTAAGTAGTAATAGTCGACCTTAAGACCGCCGAATTTTTACATTCACGTTTG
CTTAATAAAAGGAGTAAAGTGTAATGATGTGAATGCAAACTAATAACATTAAAGTAAAGT
TATCCTTGAACTGCCGAAACACCTGTAGATTTTTTTGAAATGATTTCTTTGCTAAGAAAA
AGGGAAaCTAAAATATCAAAATTACTAAAACGTGAATGCCATTTCTTTTTCATATTTTCT
TCGACATTTTACCTGTCAGTGAATAAAAAGAATATTTAAATTGAAATATCAAAATTATAA
GGACTTGAATTCAATGTTTTGTTAATTTATCATTTGACATTTTACCTATCAATTAAGTGA
TAAATAATTTAAaTTAAAATATCAAAATTATCA
>contig00017  length=727   numreads=6
AGGTAAGTATAgAGGTAGATGTGGTAGTATAAGCTTTTATAAATCACAATCGGCAAGAGT
ATCTAGTATAGAATAGTGGATAGTGCCCCCTTATAATCTCACTCCCTTTTATTTCCTACT
CAACTCTTTGGCGTTCAACTCCCCCTGAGGCTtCAaTCTTATGTCTCGTCTTATaTTCAA
CCCCGCGgACAGTCTATGGTAGTAGAGtGCACTGGTATAGGgTATTATGTGGATTTTTTT
CGAGgTTCTGTTCTCAACACGCAAAaCCACCATCGCTCCTTCATTCATCATTCCCTCTTG
GCCCCAACCcGCGTGTCTGATCAAATTCAACGTCCGAGCCTAACGTCCAAGTCCAAGCGA
GATCTTATAGTAATTACGTCGACGCTTAAGCTTTCTTCACTCTATTCAGTATCTGATAGT
TCTACAACATTAATAAGACACACAATAACTCGGTATTTATAGCTTAAATTAGTTACTCAT
ACAATACAATACAATACAATACAATACAATACAGTATGATATAAAATAAAaTATATTAAT
AATTtGCTGGGAaTTGTCTGGTCTACCTGCGTGATAAAAGAaCGTCTGaGATCACCCGCG
GTTGCTTACCCGGGTCGCTCTCTCGATCATTCTATTtGTTtCtCATTAAaGtGGGTACAT
TAATCACaGAAAGATGGATCCTGCGTGCGAACACACGCCGAGTAGACTCGTtATaTTtAC
TCCAAAG
>contig00018  length=517   numreads=3
TGCGACGTCAAaTTTtAtCTcTTTgTGtaCcTtAtACTAaTTTaCCTAatAGAaGAGTgT
tgAAGAaCATtCtaTTAACGAaGGTCCTTGtAGTTGCTGCAACCTCAGTAGTAGTTGATG
TGGTAGACTGTGGTATCGGGGGAtAAATTTTTGGCGCAGTGGGTACCGACGCGTCTCCTC
TCTCCTCGTCTTGGTCGGTGAGTGACGAAGGTGGTTCTGTCTGGGCCCGCTGTtGTCTAC
CCAGATGTAGTAGAAGGTGAGTCAGCGAGTCCcAAACCGcTCCTAGTAGATATAAGGACC
ATCCATATACCGTGTGTAAGGTATACCCATGGACCACGGCGTCTACAACTATCTTTATGG
TTTGGATACACATTACTATTCCTATTATCCCGGCACATGTGGTGCCGAAaCCaGTAAaTT
tCCCCCACGTCTTGGACCAAGCGCTTTCCGCTAAGTGTTCTAAAATTTCCTCGTTGAGAG
CGTTGATCAAGGATGGATGTCCCGTAGCATGATTAGT
>contig00019  length=477   numreads=10
TATTCATGTTtCAACCgTTTCAAGGTcaGtGGGTGCAGGTGTtAGGATACTTTTTAAGCA
AGACAGCAGTTACTAAGGAAGTTCTGCATAAATTgaTTATTGATTGTGTCATTCAATTGG
AGAACAGTGGGctGAACGTTGATGTTATAACTTCAGACGGTGCTCAATGGAATCGTGGAG
TTTGGAAAATTTTTGGGATCGAGGACCAAAAATTTAGTTGCACGCACCCGTATGATACTT
CTAGACGATTGtGGTTCATGTCTGACTTCCcACACCTGCTTAAaTGCTTTCGAACCAAAa
TTATagAGGGgTCAaGTTtCTGGGTAAaTTGTATTATACACATATATACTATCTTCtATT
TTATATATAATtCCGgTTTAGCGATGTTTTCCGGAaTAAACTtCAAaTGCACCAAACAGA
TAAAAATttATTGTTTtATCTGtATTTTATTTCAATtGCAGAAaCTTGATAGTCTAT
>contig00020  length=813   numreads=31
CTAGgCCCCGGAACTTATGTAAATTTTATTtCTACTGCGCGAGCATCcTAGACCACAGCG
CTCctGTGATCCGTCGATAACTAACCGCGGCTAGGGTGAGGACCTTCAACGGGTAATGAA
GGAGCCCCGTGACATTCCCCTTTGCCAGACGTTCACCAGGGCGTGGtGGTCCCaGATGTT
CGCAGCTTCaGGGAaTaGGCcAAGATAAAGCTTTATTtGGAGTgAAGaCATTGaTTTtAT
TAGtCATCAGGTACATCTTCATCGAATCCCTCGTCGTCGTCGAGTACCAGAAGGTCCTCG
TCTTCAGGTCCCTCAGGTGCTCGATCGTCAAaGACAGGGACatCTTCGTTaCCTGAATCA
GGTGCCTTCGGTgaaTTCGCacTTGATTCATAGTCGTCGGGCTGGAgTtGGCGTGGTCCT
CGATtCtgCTTCGACTTCTTCTTCTtCTTCCTACcTCTCAGCTgCcgAACcAGAaCTTCC
CGTCTCGCAGCTTCCCTtcTTTGGtCcACCAtcGGTTCCGGGATGgCATTCTCcGGGAAc
GGAaGTGGTCCTGGTAAGGCAGCGGCTTCATCCTGCCAACCTTCTGGCACAGCTGGTACT
TGgaCTagTTCAaTTGGAGACTTGTTAGCCTCTCGAGCGTCAAtAaCGGgTATGACTtCT
tGTTTtGTTGtCtCGGGCTTGTCTGGTCCTGGAGAagaCATCTGAGACACAACTGGTTCG
ATCTcTAGTTCcGAacTCTCtGGTTtGTCTTGTCCTGGTgaggacatctgAGAcacAACT
GGCACCAAcccttctgccTggtctaggtgttct
>contig00021  length=1490   numreads=33
GAtACTTTCTGCCGTGCAATCGGATCAGGAACGCGTACTTTCGACCGAGGTAGTATTCCT
aGTAAAAAAaTTGaTTAAAAacAATTTCTACTAGTTTATTATAATAGTTTGACATTGTCT
TGTTCAACAGTTACCTTTTAGCCcAGCGtGCcGAGTGGTGTTGCGTTTGGTGAGTATAAT
TGATTTCTGTATCAATGTTCAATGTTTGGACACTGAAAAAaTGATAATAGTTCAGTTACG
AtGTTAAGCAGCTGGTAcAAAAaTAAGTCAACAACTCACTTTtCCTGAaTTagtACgAAG
TAATaTGCTGTTCTGTTCTCACTCTGGTGCGTCACGATATTGTAGTTATCCACTGAGATT
CCTTCATcAGTATCGGAGATATAaTTCTCTGAAGTTTtCCTACAACAaTtCAAAAaTtGA
TTAtCCATAAGAAaCTAAGAAaTTTTaGTTGtATTAAAtACtCACGATGAATCGTCGGAT
ACCATGGAATTtGTTtCTGACAAaTTATCCATTGtGgAAATTACGACATCAaTAACGTAT
GCTCCAGTTTGGCCTCTGCAACAGAAGTTACCATCAACATTTGATAAAATAAAAAAaCTA
TGATTAAAGCATGGCAACGATTtAAAGTCACTtACGGgTTGGTAATtCTTtGAAaGAaGT
ACTtAGTTtCTTCtCCTTCTCCGTGACATACCAGAATCGTCGGTATATTCTGCACTTGTA
GGACGATTACTCTATCGGAAGTCACATCATCGATCACAAGcTTAGCCAGTTTTAAAAAGA
ATGACTCCAATCCTTTTACCGGCCACTCATTGGGCACAAAAACTCTTTTGGACAATTGTA
CATATTTTCCAGTAGAGATTTCTGGCATTTTTTTTtAAATGCGTTGATAAATAGCACTAC
GGAGAGAAGCGCCCAATTCACTTCGTCACAaaaGACTAACACAATACCTACGTATTCTTC
GTATCGTTTGACCCCAGGTCAGTATCACCAGCACTAACGATAATATGCTAATGAGTGGAC
ATTATTCGATCTATTAAGATTGACGTAAATGACTTCATTAGCGTTCAACATAAaTAATTC
TTGACAAAaCATCCGATTAGTGaTTAAAAATGATATCAGTACCATCCGGTGTATAGTGAT
ATTTCGTTGGGTGGTTGATTAACTGTCGATTAATGTTtAATTTCATGTTCAAGATAACCC
TTGACAGAAGATAGGAGTAGAATTTATTCATTAATAAAATATATGTTACATTCATGGATT
GCGTGATCTGAAGAACTTAGAATGTCTCATTGGAAGAATTATGGTATCCTTTAAGTGTGA
TCAGTCGTCACCATCACTTTAAGTGTGATCAGTCGTCACCATCACTTGTGCGCGATGAAG
AATAAAAAGTGTCAGTGAGACTGGTATTCTtCTTGGAAAAAaTaGTAACTAGTAGTAtGT
AGTaGTGTTTACAGTATGAaaTTGAGAAATTAaGTcgccaaattgtgtga
>contig00022  length=727   numreads=6
GTtGTCAGCCCGCAAACGTTAAAAaaTTCGAATTTCGTATTTtGCCAAGCAAAGGTCGTG
ATCTATTTTtGCTGGTTCGTTGGAAGCGATCTAGACTATTTCCAACCATCTCACACTCAT
AGAATCAAAGTTGCGGAATCGATAGTTCTCCGCGCGCTTTGTTCAAAAACATGTCTTTAG
ATTTTAACAATATTAAGGTCTTAAaTCGTGTTTAGCTAGTCTATtGGATGCCATCTAGAC
TGTTtGCAACCGTCCCAGACCCATAGAAAGCAAATTATGAAATCAATGTTCACAGCACGG
AGACGTTCAAAAATTTTGCTTTCAAATTACCCGTAATAAaGGTTTtatAGTGTTCCGCAG
ATCATTTCCCAGTgATTtGGGCTATTtCCGACCGTTCAAGACCAATAGAAGCcAAGTTAC
CAAATCGACGGTCCGCAGCGCTTAAGTGTTCAAAaTTATATTTTCGACTTTTATCAATTA
AAGGTCATCATTGtGTTTAGCAGGTCATTTTCAAGCGATCTAGACTATTTCCAACTTtCC
ACGACCGATCCAGACATGATTACATAATCAACGGTGGTATGGGCGCAAACATTGAAACAT
TTGACATACGAATTTCATGCACTAAAGGCTATAACGCTGTATAGCAGGTGATTTAAGAGC
GTTCTAGACAACGTCCAAGCCTCCATGACAGATCGGAGCAAATTtAGTGATTCGACTtCT
GCGTtGA
>contig00023  length=532   numreads=3
TTTAATCTATATATCTATATATCTATATATCTGTACACTTACATTACATATATAAGGgTT
CGTTTTCTCTGGTAAGTAAATGGTATGAACTGGCCTTTAATTGTTGTAGAAACTGAGTGG
AtCTTACGTACCCTTCTTGAGCCGTACACAATCGAAGTCTACTGAGCACATCAACCCAAC
AGCCAACAGTAGGCCcTAAaTTCGTAAACTTTTGTATCTATGACGTtATTTTTCAAGCTG
GTAGCTACGCTGCCGGATGGGGAGAATTCTtAATTGGCTTCTGCTCGGAAaTATCCATtA
TACTTTTCATATtATTCGTAAATCAATTTTtCTCTTGATCGGAaCTTAAAATGAAACGCt
CAACTTTGTGAATTGAAAATTAaTACCTTGGTAAAATCATAaTTTtAGTCCGTTAATTCT
TCTATATGCGTtCCGCCCCAATAAAaGtGAATAACGATGATGACtGATGACTTTCAAaGT
AAaTAAAAGTAGATGACAGAaGCAAGAAGAAGAAGACTCGTTTttAATGATA
>contig00024  length=519   numreads=4
ACTGCGAGTCTAGGATAATTTGGCACCAGCTGTGCTTCAAATTAATCATCTATTTGTGTC
CTGAAAATCCAGCAAATCCTCCCGACGTTTACGTCGATGAATCTGCTGATGATCATGGgA
GGAAAAGCCCTCCGGAAtCTTCCAAAAAGTCCGACTCTAAGCCAGATGTCGTTATAAaCA
TGCCAGTGCCAGAGTCGCACTCTGTAGGCGGTGTCTTAGTTCATATGCCTcACGTAaGTA
ATGTTCTGATCTTCAGTAATAaTAATTTTTATtCTACTAAACAGTGTTTTTtATGTATCT
AAAATATAAGAAGGCTTACTGTGTCAGTGTATTGAATCCGTGTtGTTTtCTTGTAcTTTC
TTATCTTTTATATAATCCTTTATCAaGAAcGTaCCAGGgTACGgTAGGgTGTCCATCATG
TATGTATTtCTCtACgTgTTGCCTTAcTgTCGCTTTaTTTTGGaTGTTTTAaTaTaGTTC
TTcGAaCaGaTTATGACTGCGACtgTAgagactgtttcg
>contig00025  length=551   numreads=8
ATAAttttGaaaaGttcTAGGTTGATAAtaattttgatttcTCGGTGTATATTGTgggtt
tCGTTCGGTTCCGAACGCGaaaGTGGAGCCTaaaaTCTGCTGTTccctcTGATAATTCGG
ACCGTAGtaattctCTTCATAAGTGTCAgggTATgggTCTTCATAGTAGTCCGTCAGACG
TACTGGTCTATGAGTGAATGTCTCTGGGACTTGTCTGTATTCGTGGTATGATAAAGTGCG
AGGCAATTCGCGATAATTACCTCGGTCGTCATAGTCACGAGAAGATCTCGGCATCTGCGG
ATAGTGTCTGTTACCGTCTTGTCCGGTTCGTCTGTGAAATTCTACGGAGGGCGGTAGAGA
TTCGCCTTGTATGACTCCATCTCTCATTGCGCGTCTACGGTCTGGTCTTCTGTACGCGTC
ATTTTCGTAGGCCTTGTACATGTCGTCTAATGTTTCGGGTCTTCTCATTTTACATAGGCA
TCGTAAAAAGTCTGGTAAATATTCATAGAAAGTATTGGCCGCTGTCTTTTCGAAAGTTCG
TTTTACTACGG
>contig00026  length=666   numreads=4
GCAATCAAAGcGTTCCTCGACTTGCTGAATCTCTtGTTGTaCcGTGCGCTTGGTAGTCGA
GGTGGCCACGACGTTCACCATGATCGTgTTAAGACTACTAGAATTCGACAGcTtCCTGTT
GATCGCCGGGGCTTGAAAAaCaGTTTTCGCGAAAGAATTCTTGTACCTGTACCTCTGCTT
CTGCTTGATCCTGCAGACGATGAAGATCACCAAAAATCCTACAATAGTCAATCCTAAAAT
CGTTCCGCTTGCAaTAATACTAGGTCTCACCCTGGACAAAGTTTtCTTCTCTATTTCTTC
ATTAAAAACTTCAGGAGTTTTcTCAACCTCCAAAGTCTCCAGTTCATGAATTACTtCTTC
AACTGCTCCAATTTCCTGCTCTATTAATTTTCCTtCTACTTGAATATTCTTCCCAGATCT
TTTATCACTAACTTCTTTCTCTTTtCCAATTTTtAAaTTATtATTATCATCGACATTTtC
AAaTCTTGCcTTAaGATCATCAAAaGCATtCCTAACTTCaTACTTTAGAGACTCTGTCGT
CGAGGTGgAAGTAACTGTCGAGACCTTcTcAACAATTTCCCCATcAATGGTCAGATTTCT
TCCAAAAGGCAGCGAGTCAAAAGCCTTCAaCAAaTCTTCAAGGTCAAAAaCTtCcTtACc
AACATC
>contig00027  length=1002   numreads=16
TATtAAATAATTTAATTTATTTCAATGAATTAAATAAACGCTTGAAAaTACAATTTTTCC
AAGATTTACTTAGGTCTTTTAGTAATTTTTCAACTACTTGTGAATCATAATCGATAATAA
TAGATTtGAaTTGtcGTGTTTCTTCAAAAGTTGGgTCTGCTACGATAAACATTGCTTTTT
ttcTTCcTGTGAAAAGCATTTGCATCTGCATTTGAaTAAAATaTTTCATTGCAATTTTAT
tGtAATTgTCAGTGTCAATAtAAGTGcGAAAGCTTTTTTGAGACGTCGGgCATTtAATTt
CTACCACGAATTCGTCATCTATTGCATCTGgaGAagCTCCTAAGtACGGGTGATTTTGGg
aTAAGAATAAACCACACTTTTGGAATTTACGCTTCAACTTCTGCTCAACTTGTTGTAAAA
CTgTAGCTTCCAGCTCTTTACCTCGTTCCATAGCTTTTGTATTGCGTAGTTTTtGACCTC
cAACtAGCAACTCTACTAACGTTCCATTAGGTGTATTACAGCGGGATGCTTCATAAGcTT
TCGACGCTgTTATTCGTCcATACCGCAATGAAaaCcAAAGATCACAAtcTGcTtGGTTTT
GAGTTTCCTTTTCTATATTATCACACAAGTCAGGAGACATTCGATTTGCACTAAATTGTA
TAAAATTATCGCATAATGTtCcTCCTAAATTAATAAAGTCcACTAATAAATTGTGTATTG
AGAGGCTTTTTTCAGTATTCTCAGAGTTGAAATACTTCAaGATTTGGCTCTGTACGTTTT
TTtGTTTGTtcTATTGACAAATTcTTGCAAAGTATTGAAAGACTTAGGTACAGCAGTAAT
ATTTGTCTCAGAATCAAAATCTGTCACTCGAATGAaTTTGATTGCTGACCCAACTTGAGA
TAAAACTGATTTACGCCAGTAACATTCAACATCAGTTGGAGATGGTTCTTCCGATCGTCT
GTGTAGCCAcATTAAAAACGcGaTTgaGTGCTTACATCCaCC
>contig00028  length=747   numreads=17
TTTTGGGATTCGAAAATAAAAGTTCAATGTTTGAATACTAACGATCCCACAGCAGTTACC
ACAGAAGTCCCCAAAGATGTTCTCAAAAAaGCTACCACAAAAGTTCCCACGATTGATGAC
ATCCCTCTGGAAGATGATGAATTCGCGCTTCTGACTGTTGGCATTTGGGTCGTGGATAAA
TATTATCGGTTACCAAATGCACCTTACTACAAACTAGACATTAAGGAGGGCACATCACGT
TCATCTACACACCTTCCAAATCCTTTCTATAAGGGAGGACCAATTATTATCAAAGATTAA
TCAGGCGCAAaCAAATGCGACTGTGAGCACAATAAAGATGTTCTCTCTAGAAGATTATGT
TTAATTTCAAGATTGATAGAAGGACTTGTTCAGTAGAAaTATACTAAGTCTCATTTAAGT
TTGTAACTCGGTCATTACATTCTGATGTTAGGCTACATGCTGTGACAGTTTTCAAAACAC
AGCTAAGACACAGAAAGAaTTACCAGCTCGTAGGTTtAGAaCAATGTCATATAAGTtAaT
TtCGAATtATTtGTATTTtAATGTAATCTtATTTTTTtCTTtAAaTtAATGAaGAACtCT
GTACTTTtAATAATAATAAtAATAATAATAAGAATAATAATATAATAATTACAACTTATG
TGAATAAACATtGATAAGTTTTgTAATCACTTGTTTTtGTTTGaTtCTACTCTATTTAAT
TTATCCGTTTTAAAGGAATCAATTAaT
>contig00029  length=527   numreads=8
AAAaTGgACATGTCAAAAtATTTTTtcATAGAAaGTCATAGTTATACGAATAGAACTAAG
ACTAGAACTAGTTGTATAAGTACAATATATAATACGGTGTAATGCCAAGTAGCTGAGGTA
GAGTCACCCCGCGATAGGCGTAGCCGTGTGTAGAGTGTGTAGATAGGGCATGAAATATGG
CACCGAGATGACCGATACCGGTAGTAGCTCGACTTtCTGTTCGCTCTATAGTTACATTCT
ACGCTATGGTAATATAATACACCGCGACTGGACTACCATAAGCTTTCGTGGCCAGTCCAT
GAaCGGAAACTTGGTTTGTCAGGTTGTTTTATTTTTTAAGCCCGCAAATTCATAATTCAC
GGGGAGAAAATTAAAAATTAGGGAATAAATAAGGTCTTTCTTGTGGCACGGAGGTATGGG
AAAGTTAAaTTAATGATCTTGGGaTTATAAaTCGTGAAATGTtGAGGAaTGTATCCaGAg
TAAAGAGTAAAGATACTgAGgAGATACAtATAtATAGATAGTGTGTg
>contig00030  length=491   numreads=6
GAAAAaCCTGAAGGCGCGACTGCTAATCCAAATGTCTTTAATTTTTATGTTtATCTTAGG
ACACATCCGTTGTTGATCAGGCAGTACATTGCTTCTACTGCGCAAGATAAGAAGAAAGTA
ACCTCCGTGGTGTTGTCTGGATTCAGCTACGGgATGGAATCTAAAGGTCAACCGGaTAAG
CAACTCACTTTGGAAGACAGTATTACTCCCCTGGAAAGACAATTGTATTTTACGaCAGCT
CACGCTCATTTTAAGGCCGGCTGTCCTGCGCTGGCGCTCGAGGTTTTAtCTAAATTGCCC
AACAAaGTGATGGAaCCCAACGGTGAAGACACTCCcAGTCTTTtGAACAGTCCAAGTAag
TCTCGGgCgAATGACTCGTTGATAGaCACTGGGATGATGAGCTGGgACGCGCTCAAGAAa
GTTGAAAATTCaGCGGAaTCAaGCTCTGCGaTGGACTGGGGCAgCTCGGCCCTGGACTGG
TCTCAGCCGgT
>contig00031  length=656   numreads=60
CTTTTACCTTAGATAGTCCTAAGTCTCGTACAAGGTCATTCAATTCAAGTTGATCGAAGA
CTTCAGGGTCTTTACTTCTAGGAACACCACTCGGGATGTATTCTTCATCCTCAGAATGGA
TCTCTTCGGGTTCAGGATCGATTTCTTCAAAGTTATCTTCAACTTCCATCTCTTCATGTT
CATTCACTGGTTCAGGAGCTGCAGGTTCTTCGACATTCAAAACTTTTTCTGCTGGCACAA
CTGATGTTACGTTGGCATATTGAATTTTATGTTTGGTTGTCGAAGAAAAACCTGAAACTT
CCGTCGTGCAAAAATAGCAGTTTTTTtGACTCGTTGGTGCAGACCAAATCACAGGTTTTG
AAAATTTCAAGCACTGTTTACTTTtCGTCTGCTCCCAACGAGTAAGCATCGTGTGACACC
GATTGCAAAGTGAATGTGGTACCCAaGTTGCTTCCCAGTTCGTAATCTGGATACCGAAGC
AGGTTTCGTAGACATTTTTCAATTTGTTTGAAAAAGATCTACGACTTTTCGTTACTTCAA
aTTCTCCACATATGTAACAGAAGCAATTGGAGTTTTTGTTACATATGTGAGAGACACTTC
TTGTCATATTAAACGCTTCAGAAGCCAAGTCACCCACTAATGAAGAGCTGCAGTCA
>contig00032  length=583   numreads=11
TGACCAaCTTCTAATCGACCTCGAtCAATCAGAAGCCGAGTTAGACAACCTCGAAACCCT
TGGCGATGTAGTTGAGGAGGATGAATCTGACCACGATGACGTACAACTCTCAGACGAGGA
ACCGACTGATGACAATCAGGCAATCGGGaCgTCGGAGaCGAGCCAACGCGAAAGAAAATT
GCGGACCGaGATCGAAaCGGAAGAaCGGGAGCGAaTCGAgAGGGAaGAACGAGaGGAACG
CGAaCATCGAATCCGAGAAGCTAGGgATCAGGCAGAAaGGGATCAAGAAGACAGATTAGC
CCGCGAAaCCGCCGaGCAAGTTGAACAGgAACTACGCGAACGTCTGCGACAGGAAATACG
GGCGCGTCTATTGCGAGAAAGAGAGGAACAGCGAGCGTACAGACTCCAGCTCGACGCGAG
AGAAGTCCAAaTAAGGCACCAAGTAGAGCATCGAAGAAAGGAGGAGCGAGATGACCACAC
ACACTCCCGTGGCAACAATCAAAGATCTTGGCTGAGCAAGGATATCGGGCAATCGAGCCC
GAACGAGGACAATGGGCAGTCAAAACAAGGGAATGGTATCCAA
>contig00033  length=520   numreads=3
ATTtGAtGAACGAAGTAGggCAGAAaCTtCcTGGGAGAaGCATAATTGAGAATTATGATT
TTAAGCTTTCGGCTAAATAAaCCcGTCAAAATGAAGgTACATTAACTATTCAAtACACGA
gAATAATTAGTTATTGTTATtAGTACATTAAAGCTtAATTTCAAAATGAATAATtAAAaT
ATtGAAATACTGGCAACAAAGTTAAGTAATTATCCAAGCATTGATTATATTTGTCCTCGA
GTAtCTAGCTCGTTTCACCAACAATAATACAACTCACATCGCAACCGATAAGtCTCTTCA
GGTTTGCTTGCACGTGtATtAAATTGCAaTAATGAGATACCTCGAGAGCCGAGAATaCAA
AAGCTAGCTAATAAaTTtAaTGCtCATACTTGATATACTcGCTCGTAATaCCAagAAAGG
TAAaTACACTTATGTTtACATAcACTTTGGTGTATATTAGTATATTTgCcTtGGTGCTAG
ACTCtGTGTACCTtAATCcTcccTCGCACGTACTACATCC
>contig00034  length=232   numreads=2
CAAGCTTACAAGCCTTCACAACAGCCACCGTCAGCCCGAATGGGGACAATCCCTGCTGTA
CGGCCATGATCAGTCGTATCCGCGGACGTAATAGGTCTCAAACCGCGATCTTCACGGGGA
ATGTGCTATTTAGTAGTGTTCCAAGATAAATTCACAAAGTGGATCGAAGTCCAACCGTTA
CGGCAACATACGGCcACCGCGATCGCCACGGCGTTCAAAGAaCGAGTTCTGC
>contig00035  length=509   numreads=3
GTTACTAATAAATGATGAAGCAGTGACCTAGATTTtAATACTGCCGGATAATTTTtCTCA
TGAATTAAACAGTAAATTTTTTGTGAAAATAAAGGTAGCAATAACATTCCACTAAACTGC
TTGACTAATCAAAAGCTCGAATAGGACAACTAGtAAAATTTTtCAGTGACACATATCTTG
AtGCACTAATAAAaGTATGATGTtAcAGGTTATGTGTTAAGGgaGAAAaGCAATTCTGAG
GTGTCTAATGGAGTGACTACAACACAAAaTAGATAGCAAAaGGCACCGAGTATGGGATAa
CATCGTAACAGTAATagTACTAGTGAGTATAGCGAGTAGGGAGTAGACAGAGTTCAAAGT
GtAGtCTGCaGTGAGTACAaGGGTTGGGgATGAAGCGgCcACCcTCGAGAGTGAGTCATA
TGTATCGAGTGAGaGTAGAGAAGAtGCCAGTTGGGGtCTcTtGgTTCGAGCCAATTtCAC
TCGAGCAAtATCtCCACTAAATTCGAGTG
>contig00036  length=545   numreads=5
CTTTGCGTCAGACTCCAACACCTTGTATTTTCTTTCCTCCTCTTTATTCTTTATACATTT
ATACCTTTATACACATACGAGATGTATATAAATATACGTAAAGCTGCGCACCGTTTCTGC
ATATCCTTCGTCTTCCCAACACGTTCAAACTCTTCTTCCAGATCTAAGTATCACGTTGAG
CTCTTTCCACTTACGTATCAAGCAGACGTGCATATTGCTTACAAGCTTTATTTCCGTATC
ATACACGGGCATCCATTTATGTTTTTGCAAGTATACACCAAAGTAAAACCGTTGTAATTT
ATTGTATTTTTCATTCCGAATTTCAAATGCTCTGCCATCTTCATTTCTTAGCATTTATTt
AAaGCAAGAAAATTATTGTTCATTAaGGACGTTTTAAGAAAAAAAaCCGTTTCCTTAAGA
TTTTTAAAAATTTtGAGTACTTATCCTTATAAGTAtCCTCTATACGCAGGTacTTTTTTt
AAAtaGtCcTtGCGgtACTAAaTTTTtAAatATtAgcatttaaaattgtatattttacat
acaaa
>contig00037  length=490   numreads=4
AGCGAAAGTTCATGTGAGACAATAATAACATAGTTGaGGTTAACGTGGTGTTCGAAATGG
TTGCGGTGGTTTAATCGATGTTTAACAAACTTTTTCGGGTTTACAAATGCCGAACATACT
TTGATAAGACATGAGATGTTTTCTAATTTCAATCTATAATAGCAAGACTAAAAACTACTT
CAGGAATTTtCTCGAGTAATAAAACTACCTTTTAATTAAAAGaCATGGACATTAACGAAA
AAATTGATAATTACTGTATGTtATGTAATAATGGGAGTAAAGATGAGCAGACAAAGGgAA
CGTTCAgCGTTTTCTAACTTGTtCTTATCTTTtCTTGACTGGTAAgTGTTCATtCAtACT
CTTGTTATGTTGGAACCTGaGACTTCTcACACTGTATAATaCTAGCAacTCcTTTtgAGA
CCTCGAGAGAAaCTTCAGTCATgCGTGgcTCTATTATCGTTaCGtaGCAAcTTcAactcT
cGAcTGTGTT
>contig00038  length=2497   numreads=107
AATAGCTTTTtGAATAATGAATTGAAATGGTGATCAGATAGTTCCCCCAATAGACAATTT
GATAAACAGCAGAAGTTTGTTTAtATTCTtCCTATTCCACGAAAAaCAAaCGGAACTTGA
TAAGAGATGAAATTAaTGGGTCGATTAGATGTCATTAAACGTTTGCTACGTGATTGACTT
CGCTCCAACGTCATTATTCAATCCTATAAAAGCCTCAACAGACAGCGACGTGATTATTCA
AGTTGAAACACTGAAACTACCATGTTATTCACCAAAGCAGCATTAGTCCTTCTTGTCGCC
GTCCTTGGTGTATCATGTAAATATCCATCGTTTATTCTCACAAAATGTTTTTTTTACTCC
ACCATTTTATAGTTTGCATTTAAAGCATTTACAAATTTTTTCCCAGAGGATGCTGAAACT
TGTTTCACTTCACTTCACCTTCCTCATTTTGTAACGAATATTTAACTTATAATGATGTTT
TCTTTAAAAGGTGTCGATCACAAGAGTCTCAACGCAAATCCTCGTCCGGGTTCAGCATCT
ACCATACCACAAAATCTCTATAACGATAATACTCGGTATCCGGAGGCTGTTCAACCATTC
AATGGTCAAGGAGATGGTCAACGACGAGCTGTTCCTAAACCCCAAGTTACTTTTGGGTCC
GTGACTATCCAGAAAGACAATACTTATGCGGCGACCCCCGACTCCTCGAACTACTATGGG
TCGATCACTAAGGTAGATTGCGTGCCTGGTAGATTGACGTCAAGCAGTCATACTCCCACA
TCAAGCGATTCGAAGATTACAAGAGTTCCTGAAACCACAGTTGATGAAGATCCTAAAGTC
ATTTTAAGACAGAATCATCTTGAGGTTATGAATGCAATTGGTGTCTTGACAAATGAACTG
GATTCAATAAAACAAGACTTATACTCATTGAAAATGTTTAGTCTTGCAATAAAACGAGAC
CTTGAACGAGCTATCAACATTTCTAATTAAGCTATTGTAATGGAAAATTATTTTCAATAA
ATACAACGATCTTTTCTTtACTTTATTGTTTCATTCCGTCTGCAATGAACTACCTAGAAA
TTTCTACAACTTTCCCGAAaTTAGGGCTGTCACATTGATGGAAATAGTTATTTGTAGTAT
ATTTAACGCTGATTAAAAGGGCTGTAAGCAGATATACTCTCAGTAGTCCTACATGAAGCT
GACCTTGAAGAACCCTAAAAACTCAGAaGTAACGGAGGTAAAACTCTACTTTTTTTtGGA
ACTCTATTTCTGAATCAACGATGTCTCCTTAAAAAAGGAGACTGATTTTGACGTCTACTC
GGCTATCGGCGTTGTTTTTTTAAGACAATCAAATCATAGAAACAATCAGTTAAGTAGATA
AAAAAaTATTCTAGTAAAATACTTTTTCAGAAACTCAAAATACACATCACACACACAGAC
ACAGGCTAGATTAGAGTAGAATTTGCCAAAGAATTTTCACTTCTGACATGTGCACTCCTT
GCACATACTCTTTTTTTTTtCATCGTGGGCAGTTAAAATAAATTGGTTCAGTAGATGACT
GTTTTCCTGTTTTCGTTAAACATTTTAGTGATGACATCATTCTGAAGACGATAAAAGCCA
TTTCGGATTAATTTAGTCATTACAACTGGTTAAAATAAATATTGTGTCATAATTATGATA
ATTAAGCCCTATAAAACAGATAGACACTCTCGTAAGACAAGTAGTCAAAGCTTGAACGTC
ATCATGTTTAATACATCGCTGCTGGTGTTTATCGTTGTCATCCTTGGCACAACATGTAAG
TATTAATAATTTTTCTAGGGCTTATTACAAAAGTTATACTTCAGAAAGTCAAAAATTTAT
CGACTTTATAAAAAGATCTCTACTAATCATTTTTtATTTTTTTTTtCAAGGGGCCCACAC
GATACCAGAACGGGTAGACATTGTCATGGGGTCAAGAAACTTACCAGCTGAAAATAATCT
TCAACCCTTACAAGTACCTAATGGAAACGACCTACCTACGGTTACTAAATATATTCTCGG
ATCCGTGACCAATCAAACAGACAACAAATATGTAATGTTTAGGCACATTAATGAAACACA
TATATTAGTGCCTTATTCATATGATCCAAGAAATGGTGTTCCACTAAATGTTGGCGGAAT
AGTTAACGGGCCAAGTAGTCGTCCAAATATTATTGATCAAGCGAGGCTCCAAAATTTACA
TGAAATGATAAGCAATTTGATTCAAAAATGCGAAGACTTGAAGTCAAAGTTGTATGAACT
TATAAGTCACGGTAAAAATGTTTCAACTTTAGCAGATGACATTAGGCAAGTTATGTCAAT
TGAAGCAAGCCTTCAAAATCAAAAAAGTTCTCTGGATGACTTCAATAATGTCATGCCATG
GACACCGCTAAAAAAAGATTATTTtAaTAGGGACTTATCCAGTATAAaTAAGGAAaTTCA
AGAaTTAAAAACTAAATGgTaCTATTAaTTAAAaCAt
>contig00039  length=501   numreads=3
atttaaGGAACTTGCGGCTCAACCACCAATATAGGTTCGTGAAtttCTAGATAGTATCAA
CGAGCTTCACACAGaaaCTCGTGAGAACACCTTggaGATCCAGAGCCTCCAAAaGAACAt
CCAGACAGTaGAAAagCGTCTATCTtCTTTACAGCACCAaCAACTGGCTAaTCTACCCAG
TTACCtCCGaGAAGTAGCCCATAGTGTTGGCACCAtCAATTACCGATTCGAtGTTATCGA
GCCTAAGaTACAACtAATAGTCCAGGAACCTCAACTAATCGCCGATCCTGTTGCTGCGAA
GTTTCCAGAGCAAGTACCTGAATACCAGaCTACGATCTACGACGTTGGAAgTaCACCAAA
TAaTAAGGCGATGACaCCAGTATTGGCTAGCTACCTGGCATCTGCCTGTGgaCCCAACGc
AAGGCTGAAAATTCCACGTGAAATATCAAAACCATTTCCAAAAGGCGCTAAGTTTtCACC
AGCTCCATCCCTgAcTCGCCT
>contig00040  length=629   numreads=5
ATGGGTCGTCGTGAAAACAAGTACATAAACTTCGAAGGTCGGGTACCTTTCGACTTACTT
CTAGTTCTAGTTCGCGACTACAAGCTCAGATCCTACACCCTGAACGCGGTTAGTTATCAC
TTCCTGCAAGAGCAGAAGGAAGATGTCCACCACAGCATAATAACTGATCTACAAAATGGC
GACGCGCAGACCCGCcGTCGGTTGGCAGTTTACTGCTTAAAAGACGCATATCTCCCGCTG
CGTCTTCTGGACAAACTAatGTGTATTATtATTTACATGGAAATGGCGCGTGTTACTGGT
GTGACGTTGCCCAGTCTGCTAACTCGCGGCCAGCAGaTAAAAGTAGTCTCCCAGTTGCTC
CGCAAGaCGcGCGAGCACGACTACTTGATGCCAGTCCACACTGGTGCTAtCAGTGAGGAA
CAGTTTGATGgCGCCACTGTGTTGGAACCAAAGCGCGGGTACTACAGCGACCCAaTAGCG
ACTCTTGATTTCAGTTCTCTGTACCCCAGTATTATAATGGCGCACAATTTGTGCTACACC
ACTCTGTTGTCCCAGGGCGCCAAGAACAAGCTGTCTATCAGCGATGAAGACATTACCCGA
ACTCCGTCGAACTCTATGTTCGTGAAAAG
>contig00041  length=483   numreads=4
aGCGAgTCGGGTCCTAAAGCTACGcGCTTTGATGCTTcGCGAaGAGCTTTtACTTTTTCT
AATTTATCTGCGTCcTTTAAaTTTGGCAGAAaCaTACGACCAACAGGCGGAGCATTGGgA
TCAGACTTTGTTTTCTTCGAAAaCAAaGGATCTTTTTTtGCTTTCTTCTTTTTtGGTTTA
TCGCCTTCGCCGCCGgCATTTGCTTCATCTTCTTCTTCCTCTGCTGGCGCTACACATTGA
ATATCTGGCTCTTTTAATAATCCGTAGTATACTTTTGCTTTGTTATCCTGTCTGGTAGCT
TCTCCAAGTGTAGCACCTGAAGTAGCTTCGATCTGTTGTTtATTCCTtGCTGTTCCTTCG
TACATGTCAAAGTaTAAATGTTCTTGAATAATGTTCAACAGAACGCTGTGTTTCTTCTCT
TGTAAaTGCCGTTTTAATATCGACAAaGTATCTCGAGATATTCTGATGATAAaCTGATTC
GAC
>contig00042  length=321   numreads=4
TAGGAATATTCCTTTCGCCGAGTAGAGGTTAGCTAAGAACGGATTTTATGAAATTCCACT
CACAAAGGGTGTTGCAGAGgCGTTAACAATGgAAAATTCCCGTaTTTAAAGAATAGCTCC
TACATGCTCAAAATTTAGTAAGAtGTTTTtCTATGTGATGTAGAAATGGTCTAaGAGTGA
ATTTtATGGTAATCTACTCCTAATTTGGATTACGAGCGTGGGTGTTAACAATGAAAaTTT
TTtAATtCCAAGCTATGGCTCTTATAGACTCTAAaTttGGAAAAAAAaTTtCATCCCcTT
ACACTCTCCcACATATCCACC
>contig00043  length=3893   numreads=282
ATaaaaaTAACATCATAATAATCTGTGAACTTATAAAAaCATTCTACATTCTAAAAATTT
TAAGCAGAaTtATACAAAAaTTTTGGCATCCGTTATCACATTTAAGTAATTCATTATTAC
ACACTAATCGCAGAGCAATAATAATCAGAGATCACAAATATTGGTCCTCAAAGAACACTT
GACTAAGAATTTAACTATAGTTACTTTTTTAACCTACCTTTCAACTCTTCTCTCGAAATA
AATTCGCTAATTTCAAGGTCGCTACCAAACTTCACTCTTTCTTCTGCTTTGATACGTTCA
GTTCGACTAGCATGAGACTTACACAACTGAAGAAATTCTTCGACTTTGACTTCCTTCAAT
ACCTTCCGATAGCCCTCATGTACTTCTTTAATTTTAGAGAAAACATTAGACGGGAAAACG
GTAACCAAATCCCCGTGAAACTTTTTTCTGTTGGAAACATATCTATAGTACTCACGTAAA
GTTGGATATTTGTTTGATTCTCTCACACATTCAATGAACAGTTTAGGTAAAGACAAAACT
CTGTCAAACTCTAGCGAATCGATAGCTTCGTAAGTAACTTCAATTTTGTCTTTGTCATCG
TCGTTGTTAATAACGACTTTCTTGTTATTCTTCACCAATTCCGTATAGAAAGATTTATCA
TTGTCGATAGCAAAATAGGGACGGAACGTCTTTTCACAAATTTCAAACGTGTCTGACCCA
GCTTTGGATGtCTCCAAGTCACCCTCAGAGTACATGAGGTGGACATAGTCATTTAGATGA
ACTTTCTCTTCAACAATATCGTCACGCAAAATTCCCTTGTGATTCAACTTTAGGTAGTTG
AGTTTGTACAGATTGAACGGCTTTTCAATTTCACTGACTAGAAAACCATCTACAGTCTTG
AAGATTTTCTTCAATAAATAATAAATTTTCTCCCTCCGTTTTTGGATTTTCTTCAAAGTC
ATTACGTAACTAAGTAGTTCCCTTCTCTTCTCGATAGACTTCAGATCCAGATCATAATTG
AACCATGTCAAAATTTCAATCATATAGCGCGCTACGCTATAATACCCTCTCAGCCGTTCA
TGCTTGAAGTGTTGAGGATCATTTTTAAAAATTCCTGAGGACAATTCCACGCAGTACCAC
AAAGCAGTTAGTAAGGTCGTGCTTTCTTGAGGATCTGTTGGAAAAGATGAAAGTCCAATT
TTGCAAACCGTCTGACTAATCCGTCTCATGGTGTATTTTCTGAACTGTTCGACGACGTTT
CTATCCATCCACTCTTTTTTCTCACAGGTTTTCCACACTGCATAATAAAATAGCCCAATA
TTGTATTTGTACTTATCGCCACCCAAATACGTCGCCATCAAAATGTAGTCGTTGTATTTG
TCAAAGTAGTTGGTATCTGATAGCACAAGACAACCCTGAAACCGTCTTCGGGTTTGTAAA
TCATCCGCCATCAGTTGTTTGTTATTCAAATAGCAAAAGCTATCGAGTGACTCACTCATT
TTTTGATCGTTCATCAAAAATAATGGACACTCCATGGTCGATTTTAAGTTACTAAAACTG
GCAAGTGTTAGCCGGAATCCGCAGTATTTCTTATTGTCAGGGGAAATGATTTTTCGAACT
AGATCATACCCTTTTAGAGTAACTACAGGAATTCTTTTATCTTCATCCAGAGTGACGTCA
GAGAAATCAATTTTCTCTGCGCACGTAAGTGTGGTAAAATTTCGCTCCTCTCTTCTTAAA
AAATTCTCGAATTTTTtGTCGAACTTCAAGGCATCGAACGAGTAACATTTCGGGTCGCTA
ACGATATAGTTGATCAAAGACAAAATATATTTTTtAATGCCAATCTTATCATCATAGACC
GTAGCATCGAGATTCTGGTACCAATCCGTTTTAACAAATTCGCGCAGGAATAAATTTCTG
TTCTTTGTTTCTAAGTAAACTgCCTTGTACCCCTTGCTTAATTTTTCCCATGACAACTCG
TCAAGTAGTCGATCTTTTAAGTTACTCAATTTCTTGATTTCTTCGGAAGCATCTTCGTCT
TGATGAGATTTATTGATGAATTTTAACTTGACATAAGACCTTAACTGATTTCTTTCAGCT
AAAAAGTTGTTAATATTGACTTTGTCGTAGTCAAATTCCTTGGAGATGTCAGCGTCATCA
AAAAGCTTGCTATTACGATACATCACGCAACGACTCTTGAAGAATGATGTTGCTGCCGAG
AGATCGATTTTTTTtAGGTTTtCATTGAGTACATGAAAAACAACTGTTTCGTAATGCATG
TCCTTGTTTAATTTGGAACATTTCGATGCACTATCTTTATCAATTGCACCATCCGTGACG
ATGTACAGCAACTTAATTTTATTATTTTTATCACCCACATACATTTTTTTCAGGTACTTG
ATAATGTTCTCCGGCTTTGTGCCATCAAAGTCAGCATCCAAATCGATGTATGCTTCTCTA
ACCTTGCCTTCATCGATGCCCCAACAATACTTGTCCCAGTGCAAGTAAATAACTTTAGAT
TCTGTTGGAGGCTCTCCAGCAACCAAAAGTTCTTTTTCAATTTCTTTTACATCCTTTTTG
AACTGTTCAAGTGTCTTCAAACCGTTTCTATGAAAGTGCTTGACTCCAGCCGTAGAGGTT
GAAGAATCGCTTGCGTAAATGAAGTAATTAACCATATTCACTTAATATAAACTTTtCTTT
TTTTtGCAGTAAAACAATATTGCTTCAATATCAACGTTTCTAATGAACTTATATCACTCT
TTATAATTAACTATCACAAATTCGCTGAAATTTAGTTACTTCTATCCTGTTTAATGGTCG
ATTTTACATTGAATAAAAACAACGACTTACATCAGAATTTATATGGCAGCCGGAACGTCT
GACGCAACAATTTTCATTACTTAGTTAATTATTTTAATTATGGTTAAAATAAATAATAAT
AACTGAAATTTCCTGAGCCACAAAGGATTTCCCATTATTTAACAAACACGCCTATTTATA
AATAGTAGTGACTCACCTTTCAACTGAACGAGATTCATAATGAGAAACAAGTTACAGAAC
TTGTGACATACTTATTGATGTAAACAAAACAGCGCCATCTACAGATAAGCTTGTTTCGTT
TATATGCATACTGTTCTCCACAAGTCATAACGGGGTTATCAGAGATCATGTCCGAAGTTA
TTAGTATGGAGCTTAAAGTCTCGTGCCCTACACGTGAGTACGGGGAGTTGATCTGTCTGG
ATTCCTTGAATTGACCTATCCAGAATCCATGTACTGAGTAACCATTCAAGTCCAAGCGTG
GGGAGCGTGATTTTCCGCTTGATAATGGTTACACCCGGTATGATCTCGTATGATGTCATA
ACCCTGATTAAAAATATTGATTGAAAAGTATTGGGAATCAGTCACCCTATGTGAACTGTA
TATCTATATATACATGAAAAAGAATTGAAATTATTCAAAAGTATTCTAATTTCATCATTT
TCAATCCTTTTCAATCAATATTTTTAACCAGGGAACGACAATGTTGACGGTACTTTTATC
AATACCTACTGAAAGCTTTCATTTGGGAATACCAGTCAGAATTTACTCACATGACCAGGT
CAGCTGACGTAACCTATTTTAAATTCCAAGTGACGTATATTTGTACGCTAATATAGTAAA
TCGTATAAAAGTCAAACCACTGAGTCGATAGGTACAGTTGAGTCTCAGCAGCTCTTACGA
AATTTCCAGCAAAGTAGTCATTATTGCACTCGTTGCTCTTATCGGAATCTCAAGTAAGTA
ATAATTCTGTTGATAAGAATTTTTTGGAAATCTTTCAAAACATCCCTtCCCTTTTTTTTT
TTTTttttttgAaTAGAatCAATTTTtAtATAAaTCACTTTaTTCTTATTATT
>contig00044  length=507   numreads=3
TGGAACAAGtgatcaacaaatgTCCTTaaaaCTgaaaaagacccgtcGctgagtAATgcc
tctgctggACTAACCACGTCaacaTTgggAATTccaaggACCTcaatgGTGTCCGTGcaa
TATCCAtttACTAgtttctggtaaaGTGGATTAGCCCGGGTGTAACACATTGCTTCCAGC
GGGTGTGTTATCAACCTCTTTTTTtCCCTATAAAGTTTAACAGAATTGCAGAAAACGCAG
AAAGGCCCGCTTGGACGCGGTATCTTCGTCGTCGTCAGCTCTGACAGTTtCAACGATTTA
AGTTTCTTGGCTATAGATTTATAATCAGACTTTATGCGACTACTtGTACTTGTTCCTCCT
CCTGCATTTAGTTTATCAGCCGGTGGTGGATGCgTGTTTTGAACGTGAGTTTtACTGTCG
CaCTTAGGGATTCCGAacAGCGAAAaGTGCCTACGTAGTCCAGAATGCGGCGTTATCaCC
CAcGTGTATTTATtGCCgATTTCAATT
>contig00045  length=288   numreads=34
GGTGTTTGTGCGTAAAATGCGCTAGCTCCGGATGcATATCACTCCAAaGAGTGTGcATCC
GGGCCATATAaCCGCTCACCCCcGGTtcgCTACGTtGGTAGCACaCCAAGaGATCGACTC
TcaGTTCTCCGTCCACTTAAaGTTtATCcTattATtATTATTATTATTATTATTGTTGTT
GTTGTTGTTGTtGTTGTTGTTGTTGTTGTTGTTGTTGTTGTTGTTGTTGTTGTTGTTGTT
GTTGTTGTTGTTGTTGTTGTTGTtGTTGTTgTTGTTttgTTgTtGTAa
>contig00046  length=496   numreads=4
TCTCGAaTCcGACTTACCGAGACTCCAGAGACCGGGgAGGAGTGAGTATCCATCACTTCT
TGCTCGGATGTCTGATATCTCGCTCGGAGATTCCATATTtCAGCTTTCTGCTGAATTTTt
CTCTCGATCCATGTTTtCTGAGCGCATTCCTCAAAACTCTCCTCCTTATAAATATATAAT
ATAAATAATATAAAGTTTCCCCGCGCACGGAAaCTTGAAACTCGCCTTTtCAGTCCGCCT
TTTtGCCAGGTAATTATTATTACATTACCATATATACATAATGAATTTtAATTATTCTTA
AACAAGGTGAATGAGTCTCAGTCTCAGTCTCCGTCGGAATTCATTAGGATTAGATCTATC
GATCTGCTGTCTTAATAATTGATAATTAATTACCAACGATTAaTATTAAaCCAAAaTCaG
GCgCcGGTACTCGCGCTaTTCTCGTTAAataTTTatGTAAATATGGATAaTTTTGATACT
CAGTAATTtAaCtCGg
>contig00047  length=513   numreads=4
CTCTAATTTTTCTTGGCGTATCAATTCTtCTCTAAGAGCAAGCTCACGCTCATGTTCAGC
TTTCTCCAGTCGTTCCCATGCCTTATtGATATCCGAAaTCATTTTACCTTCTTTGGGCGT
GTACGgTTTTTGATTGTTAGCCCGCATTTTAGACTGAAGGGTAAACAGCAGCACTTCTAG
ATTACCTTTCTCGACGAATTtCGGTGGTTTTTCGATGGTTCGGTAGTTTGAAAATTGCGA
TAGTTGAGATTGAACACCCACGAGTGAATTAGCAAAACGACGATCACCTAAAGCTTCAAT
AGtACTTTCAATCCaCCGTAAAAGATCACTTGTCATGCcTTcGTATTCATTGATCATACG
ATCGTtCTCCATTGCAATGCCGACAACCTTaCcAaTTCTTttACcGTGCACTGTTTCTtG
CTTCATTTTAgAAAAGTAATGGTAGTATGTAACGACGTAaGTTAtGATTGACTTTTCATC
AGgATGGTCTACGAaTATAtCTtCGgCgTcAAG
>contig00048  length=496   numreads=3
CCTTCCGTGTTTACCAAACGGTCCGGTTCACGGATGCCTGTTCAGGATGAGACCTTAGCT
AGGTATACACATGCTGAGTTGTCTGAGCCTGGTGCTAGAGTGTCCGTCCCTGAAGACTAT
TGCCTGAAGCCCAGCATGACACTCTAaCTAACGGCCAACTGGTCcAACCTAGGCCAGCGt
tcTCcGAACCTGCCTtGACCAATGGCCAGGAaCCAAGAGAACAaCCGACTCGGTAAaaCA
aTCCACGCCTGACTGGCCTGGGACTTCCATAGTATCTCCcGacAGTGACAAGCTGCcGGG
CTCTCAAaagTCccAGaCTTGGCGAAAATAGTCGTGCCTGACTGGCCTGAAACCTCcATA
GTATCTCCcGCTAGTGACAAGCTGACGGgCTcTCAAaGgCTCTAGACTTGgCGGTAGgTG
AgATCgaGCATCTACTGCCaTGTCTAATTGACcTCAGTGGCTCGGAGTTCTCaGAAAaGC
cAgCACGGTtACTGAa
>contig00049  length=549   numreads=3
CTTATAAGATTTTTTTtCGTTGAAATAAAAATCTAATCATGAATGCATCTCTTTCAACTG
CACGCAGATTTGGAAGACTTTAGAAAaGTTATCACTCTTTTATCAATTCCTaCTGCAAAc
TAaTTTaTATCTAAGCTTATACATCCACAgTCTTcTCAAACATGTAACCAATTgAGTTTt
AAACaTCTATTGAAATtGTTCTGCTTCAAAAAGAAAGCATTAATTTTACTtCTACTACCT
AGaCgaTTTTTTTTTtCAACAAAAaGCAATTTGGTaTATTATCATgTACGGTTAACAATG
TACGGTTcTTCTTTCTTAAATtAATGCTTcTAAATCTcTCTAGTGGTCGTAAATCCGAcG
AACcACTGTcTACCCtCAAacAcGCAGCGgCTAaTTtGTAAaTTAATTACGACaGTTTTC
TAaTtAAAtGcACTtGTCtCCCCAtAAAAAACTCTtaTCAATTtaCTTCATTAAACTTCT
tcATCCCTAATCAACTCTaCTAATGATCTcaCTgAaTTtAtCGtAaGCaGCgAGAAAAaT
ttCAttAGT
>contig00050  length=503   numreads=6
AGTATGAAAgTaGAAATACTGGAAaCATGCCTGGCATATTTTTAAGCCAACGCGTCcTCA
TCAATCGTCAGATATAAATTTATATGCGgACAGTTCGCGTACATATCCGTGCCCAAAGAA
GACATGAGATAAATTTCGCTGCCTTtCTTTGCTTCAACGTCTATCGGGTCCTATGGAAaT
TGCAACTACCTCTTTCATTTCATTTtATTTtATTTTATTCTATTTCATTTTCATCGGTCC
GAGGTTTTTATACAaCCATTACTCCTTCGTTAGAATTAAGCACGCCCACTCCACCTCGAG
ACGTATCTGCATTCCCCCGACGTTCATCATCATCGTCCTGGTCGTTATTCGGGATACAAA
GTCGAaTAATGAGCGCCCGCCGATCTGCATGACAATGtATATCCGAGGgACGTaGATTAG
CCAGTaaCGGTAACGTCAgTGGCCATTAATAAaTCGGgCATgACGGTCCTCGTAGCTTCT
GACGgaGaCTATGTACTGCtCCT
>contig00051  length=783   numreads=13
GACAGATGGGAGACGGAAGACAGGAGGGCGGCTCAGAATAGTACAGGTGCTCAGAGAATG
GACTGGGAAAGTCGCCCGGCGATATAAAACCAGCACAGAGAGGAAAATCTGCGGGCTCGT
CACAATGTGCCCTAGTTAAAAGTAAAaTCGCCTCTTAGCCTTTCATTTAACGGAGCTAAG
GATTTTTATTCAGAAATATATAAGGACATTAATAAATCCCAATCAATACCACCGCTGAAT
TGCAGATCCTGGAACTCCAGACATATTATTTTCCGATCAAGCTTGAGATCAAGAGTAAGA
GTAAAAGTAAGAGCCGAAaTAAAAAAAaTATTCTCGGCATACCTACTAGTTATtGATCTT
GAAATGAAACTGTTGGTTAAATATTTGTTCAGTGAGTGCGTAGGTACTTTACTTGCCGAA
CTAAAATTAAAGaGTaTGCTTCCTACAAGTCACaGTCTCAGTTTCAGTCTCaGTGTAGTa
CTGAGCAAaGAAGACTCGAGCAAGAACCATGAGCCAAAGCTAAGAaGCCtGtACTGTATC
GTGTAGCGTGTAGTAGTAaTAGGCTAGAAATGTTGAGCAAGGTAATGCcGGgAAAGTATt
ATACATCtACGTGCATACACTCACATACTCTGATaTATTAATATAGCTAAGCGTGAGTAT
GAGTAATAcTGATAAGACCTCGCGGCGTTAGCAACCCAGAGTTGACTACTTGGCAAGTGA
ATTAACCTCAGTAAGTTAATCTCGAGTTAAGTCAACCTTTAAGCATACCTCGAGTGATGA
TGC
>contig00052  length=732   numreads=7
ACTTACATTGttaaCTATAGTTAACGGTTCTGaGCCtGTtGAGTGTgCTGACGgTATTGg
TTTGATTTGGGGTATGATGTTTGTTTTGCTGGAAATTTGGGGACCAGTGGTTTTCTCGTC
GATGaGTACTTCCCGctCgTCTGAaACACTGACCTCTTCTGACTCGACGAGCTcTtGGaG
TTTAAAGAACCGGGAGgTACATACGGTTTCTTTGGTGGGGCAGATTTcaTTTCTTCGCTC
ACTTTCCCCATAGCCTTAATTtCTTTAACCTTCTCGGTTAATTTTtCGCCAAACAAGAAa
CTATCTGCTTCCcTTTTCTCTAGTGCCGAGGCCCATtGTTTTGAAAGTgtGGGTAGAATA
CAGGCTCTGCgCGCAACCGTTTGAGATTTATGGATTTCGATCAACAGCTTTCCAGCATCC
cAAAcTtGTTCTAGTCTTTTAACATTGTCTGGGTCTTTAAgaGGCGCCAGAGATTCAATT
ACAGGAGCCAAaGCAGCCAACGCAGACCCTGCTAACTTTTGTGTTGAGCCAAAGTATTTG
TCTCGCTTCAGAGCCGAATCTTTTAAATtACCTGCCACcTCTTCATTTAAGATCGGCggC
TCAAGGGtAAGTTTCCCCTTCcTAGGgtACTTTTCTAAAAGTGACTCTTtAaCCTcTttC
TTtAAGCCTTCaGAAAGaTATTTTCTCcAGCGACtATCAACGCTAGCATGCAGGaTTAAC
GTaggtttctCc
>contig00053  length=1396   numreads=32
TGATAAAATTTTGATCTTTTTCCAAATCCGGTTTACTCGAGTCTTTAGACAGAGGAGAAT
TTTGTCCATCACTAGCACTCTTACGACAAAATTTATGTTtCTTTGTAGTGTGTTAAATTA
TCCCTTCTCTTTTCTAAAATATTTAAAATATTCTACCGTGGAATTATTATATAAATATCG
TACTGGAAAATCTTTTATAAGATGACTACGACTCAATTAGGTCTCAGTTTGATACAACCA
TTACTCGCGATACCATTGGATCCTAACAGACCTGAAaTAAATGAATACCAAAAGCGTCCA
AAATTTTCAAAGCAGCTCTAGAAGACGTTGctGTATTCTATCAACAAAtAAGGTCAAGTT
CGATCCTTCTGTGAGCTTCTTCGATGGCCATGACATCACAAAGAAGTTCATGGTGTTCAA
AGAGTCGGCATCTAACATCTCATTTCCCGAATTTTGGGATTTGATATGGAAAACTGGTAG
CAGAGTGATCGTGCGATTTGACAAaGGAACATCGATGAAGCATTTTTGGCTGAACAGTTC
TTCGTCCCTTGAATATAGTGTCGGGAGGTATACTCTGTGGAAGAAGACGATGATCGATAA
ATATTACACTCAGATAAACTTGACTGTAAGGAACGACAAAGAAAATAAGTCAAGGAAGAT
AATACACTACCAGTACCAcGACGTTCCAGATCATCAGGCGCCCTTCtACTCCACGCAGTT
CATATGCTTTTGGAAAATGGTGAACCAGAGaCATGAAGGCTGCATCTtCGAAGGAGCTAC
AGGGAAGAAGAAaGCtCTCAGCCCAATTGTGATGTACAGcGCCAAAtGTTTTGAAAGACT
TGTGTCGATTTGTGTGGTAGACATCTGCCTGGACCAATTGACGgAGGAACAACCAGTGTC
AGTAGatAAAATTTTTACGAaTATCAAAAaCCAGTtGTTTCTCCATTCGATCAGCTCGGA
TGAAGAGGAATtCGTTAAAAAGACTTTGCAGCACATTCAACGCTCATTTGTTTGGAGAAA
AAGAGAAAaCAACAACAGTGGCCTTGAAATTAAATCATTCAGAAATCGAGTTAGAAAATA
CTGCTTGCTTTTTAAACGCAAGTCTGTTGGTTGAGTGTTTAGTGTCAGAACTGTTGTAAA
GGCGAGGTATTTTTGTGATAGTGTATACAGACACGTGAAATGACTATGCGGAGCAGATAG
GTGTGCATAACCTGTTGATTTATAAATGAGAGGAACGTTTGTGATATGTTTACGAAAATT
ATAGGTTTGTTGGTGGAAAATTAGCTTAATTAATTGAAATAAAGTTATTTTTtATGTAAC
TTATGAATCTTTTTtAATTTAGTGAATTTTATACTTCACGAGATAACAGGTCTCAAAAGA
ACCCGAAATGGATTTC
>contig00054  length=982   numreads=8
AAaCGTAAGCTCATAGACAGGCCCGtCAAATTCGTACGTCCACTTCTTGTTAAaGTCCaT
TTCCCAAAGTGGGACTTGGCTACGaTCTATATTCCCtcTCGTGTAGTTAAAAaTTATGTC
ATTATTTAAGCGCcGGaTATAATCGTGCGAGACTTCATTAAGATTTCCGTtGTTAACTAC
CTcTTCCTCTTCGATAACCGTCTCAAATTTGGGAAaGaTAGGAAcACGAaGAAAAaTATC
AAAATCTCTCGTGACATTTCTATCAATCACTCCGTTaTTTCCAATAGGTaCACAGTAAaT
CCGGCTAaGCCTTCCGtATTCCAATTCCAAgAACGATTTTCCGTgtAAAGAAATCACTCT
TTTGGATAACAAaTCCTGGgTACCTGTGAtGTTtGGAAaGaTGACcTGAAGCACCCAAAA
GTTTGGAACATCAaCTGAGGCTtCATTTGCTTTGACGAtcGAATTGGCAAAGCATCCaGC
TACtAGTGCTACCTGAAGGaTTCACTTGGTTAGATAAGCTTAgaGTgaTTAGAAAGGTCA
CTTACCAGAacAaTCAACTGGGACGACATGCTTCTGATGATTCGTTGCAACTGAAGTTCC
GAAGGTTTGAATTCTtCaTTTtATTCGCTTGGTaTCGTGGTTAAACAAAGAAtCTTTGGA
CAATATTGAAGACAAcAGACAAAGTGAATCATTGCCGTTGAATAaCCAATGCGGAAATCC
CAAGCTGTTATCAAGCATTTAGATACGAAACGACCTGGATGACAAaCTCACAAAGCTTCC
ATTGTCCAGCATtGGTTTTtCCGCGCTAAATTGCTATTGTCTTCATCAGGCTTTTGTtCA
AAaAcTCTTtGTtGGAtCACGAGACGAAGCCAACAAAACCAGgACTTGCCGtGCCGAGAa
CCTCAGTCaTAaCGAaTCATCAGAACCaTGCAGTCGCaGCtAaTTttCCTGGTAAgTGAT
cTTCcTaatcGCTcTAaGCTTA
>contig00055  length=595   numreads=4
AAAaTaGcGgCTATttGtCCTTAtaGGCCGCTTTtGtCCTTTGtCAAcTGGaTAtCTGgA
TGGTAACGCAGCTGTAGAAGATGGTCgATATGGAcACCTAGATATTTGACTGTATTTCTG
TTCGGTATTTTGACCTCCTCGTTGgtGTTAGGAGAAaGAGTCGAGATTTGGAACTCCTTG
AGTTTGGCCAAGGCATTcTtGCTtAAGTGATTTGaTTCTCTTCTGAATACTATtGTCTCg
CACTTTTCAGGATTCATTCGCAAGTTCCaGgTCTtGTAGAAGGTTTTGATaTtaTTGACC
AAGTCCTCTAGgCGCTTTTTGAGgaTTTCTGGTtGTTTTTCAGCcACTCCAaTTATCAGA
TCaTCTGCGTACGCTaCAGCAAATAGtttttCaTCAcTGTtCAGGCCAaaCATGCTGAgA
aGCATCATGGTAAGTAagCAGAAAAGGATCGGTGAGTTAaCAGTACCctgCTGCAaaCcT
TCAacAAtttTATCtttttttAGACaaGTTGGAgCCATCCCAGGTgCGGAATGTCCTtCC
cATAATCaTGTCgAcGATaGtcaaTAGAAgccattgagggaacccgagtttgatt
>contig00056  length=468   numreads=12
ACGCGTTAAAGTACCTGATAGCGGGAGTGTGTTACGGCGGACACGTGACTGATGACTGGG
ATCGACGTCTGCTGATGACTTACGTCGATCAGTATTTAAATCCGGATATATTTACAAAGA
GTTCCTACCGGCTGTCAACATCACCGAGCTACTACATTCCGCGTGATGGATCGCTCGAGT
CTTATTGTGACTTTATAACGATGTTGCCTAGCAACGACAGCCCAGAAGTaTTtGgtCAGC
ATATAAATGCAGAGAtAACGTCACTTATCATTGAGaCACGTTCAATGCTTGAAaCTTTGA
TGAgTCTGCAGATTAAAGTGTCACCCAATGAAATTACAACCAGCAACAGCAGCAGTTACT
CCAAAGAGGACAAAGTGATGCAGctAGCAGgTGACATAGAGgCGATGCTGCcTCAGAatA
tCGACTGGgAGACaGCTGAGAAaCtAaTTGgaTCAACAAatAAgAcAc
>contig00057  length=790   numreads=7
CCaGgTCAAGTACAATGAaGCCaTaGAcTTGACTGCATATGGATGTaGGTACaTAtGtGA
GTGAGTGAGCGTGTTGtGTATATGTGtGTAcAAaCATAAGCATAAGCTTTtGGgaTATGA
TtGTTTGTCaTTTAGCTCCGTtCATGATGTAAGCCCCTTTCGATtATcACCCCGAATCTG
TtGCTCAGTCCCCGCGATACCacTAaGtGCCAGTAGGAaGCAGCcAACCGGTCAATCGAA
TCTGTCAGGCCTGGCCAACTTAACgCGCAtCCCTTACTCAATTGCTTtGATGATTGATAA
CTTTTTAAGGGCAGTAAAaTAATTATCGGTAACACACTCTAACCCGCCAGAATTGTGTtC
AAATCAGAAaTAAAATTACCGGgTTGCATGTGACGTGTGTAAaGGGAAAGGGATAAAAGG
CAGAAGGGTGAAAAaGAGTTGAAAAGAATAAAGAAGTGGCTGGTATTTGGGGTGAGGGTT
GGAATGAAGTGTTGGTGAAATtGCATTGAGgACCcTCATCTGCGCCTCTTTTCGAGTTGT
ACTTGCCAATTTCAGGAACGCGTTGCTTCACGAGAGCAGATAGCCTCCGGGGAATTTTTC
GTTCTTATTTTTtATTTTTTTTttCGCCTCATCCTTTTTCcACCCTCAGgTTtACTTTCG
AGCAGAAAAaTCGCGTTTTGGAGGCTGCCGATGGCACATGGAGCCGGGAAAACGCTATCT
ATAGATGAAAAAAACACCcAAGTTTCTTTTATATCTCACTCGCAGTTTCGCTGGaGTCGA
TTTTTTAAAG
>contig00058  length=449   numreads=6
AGTGAACGTTGCGCCCTGTGGTTACTTCAATTAGGTGAAaTCGTGCTCTCTGCtCCTTTA
TCGACGCCGATCCACCAGCAGAAGCACCAGCTTACAAGGgAGTAAATTCACGGGCACTAA
CCCATCGCACAGATATCCCCAGTAAGAGCTGAGTCCATCAGCATTATGCTCATTCAGATA
TGAGTTTAACGTCCTACACTCATATCTCCACTAGGAGAAGTAGATGCTAGCTGATACCAG
GTACTGAGTTATTGTACCAGTAGTAGTCTTCTGGGCCAACCAGATCGCGCTAATTTACTG
ATACGTGATCCTACCCTTTAGATTATCTCAATCGATGACGATACACCGGTTGTTATCGGT
GGATTCTCTGTTCAGAGTCcATCCATCCACTCTGATGGTCATCTATTGATCATGGGAAAA
aTTTACATTCCAAaTTACTGGGTTGCGGT
>contig00059  length=465   numreads=4
AGTCGTTTTTtACcATTTTCATTGTTGGCTCTGTCGAACCATTTATTCTCTTAAAAGTTA
GACTGTAATGTAGCATAAGTTTGaTAATATAATGTAATATTAATATAAGAACGATTATtA
TtCTTACGATTATCGACAGTAATGATTAATACAAAAGATAACGAGGGGATAAAATTTGCC
GTAGATTAGTTGAATCACAAAGACGAGCATAAGTTATCCAAAGTGATGTCAaTATCGAAT
AAAAGCTTGAGGgATGAGGACGTGGGAGGTCTTtAGAAaCGGTTGCACCGAGAGCCTTAC
TGAGGACAACGGAGGaCTAGGTACAAGGAATAGAAGGTACAGCTTACAaTCCCGGTTTAG
CTGAGGgTGCGcaTAaTGCAGGGGAaCAATGCGAgAGCATAAATTtAtCTTTTCCAaGAA
TTTTCGTATGAaTGAGaGAaTtAGAaGgAAGaGAAGGAATAAAaG
>contig00060  length=803   numreads=68
GAAtctCCTAGCTTTTCCGGTgTCGATAATTATTtCGGGTTTTAAAGCGGATGCATTGAT
GAGGCATACATCCCCCCcagTATCGaTGAGGAAGCGCTGATAATTGCCTAGGAGTGAGTT
ACACGACACGTATATTTTTGGCCCAGTTCCTAGAGCGAGGACTTTTTGCTCTGGGAACTT
TCTTGGGTTAATTATAGGGATGGGTTGTATTGGTTTATTTTTCATTACTAAGGTGTTCCA
GTAAAACGAGATGgTTACGCGTTCtcGAATAAAGAaTTCATTTCCGAgTatGGCCTTATA
ACCTCCGGgTGGTTCTGGTACGAGATGgAAGGTAATTTTtGTTCCGAATAcTTTtAAGGT
TATTGAACCGGTTATGGGCATTGAGCTAGTAGCGATGCCTCCTACCACTCCTGTATTTTC
GAAGTTACAGAGGACCTCGTCGCATAGTTCTTCGATGCAGAGTAGgTTGAGGTCAGAGCC
GGTGTCCAGGAGTGcgTTTACCCcTCCATTACGAAATGCTGGGCTTCgTATATGGACCGT
GGGGCCTTTTCCGGTCGTTAGACATTTTGGTTTGTCCTTCCcTGGACTCGTAATTCTCCT
GCCGTCATCAATGGCGGGTTCTGTTGAaCGAGTAGTGGTTTTACGTTGTTCGGATCGGGT
TGTTGTTCCGATCTCTGATGGGTTATCATTTCGTTCGTTtCTGGATGGTGTTCTAGGTCC
GGCCTCTGGGaGTTTTGGAGGATTGGGCGGGggtGTTGaTTTTGGAACCGCCGATATGGA
CCcTTTtGGTACTGTTGATGATT
>contig00061  length=183   numreads=10
AGCCTAAAATTAAATTTAGTAAAACTTtCTTTTTtATCCCTAATGAATCAGCTTTTTtAT
TTTGTCCGGATGATTTTCTTGTTTTTtACATGTTTGCCACATTATTTTCGACATTAACCA
TCTTGCTGACAATCTCATTGAATTAATGTGGAGCGTATGTCCATCGTACTGAGAGAAAAA
TGT
>contig00062  length=452   numreads=6
TGGTTTCCGGTCAGAATGCGAAGCTCgaGGTAAaTAAAATAaGCCGAaCcGCGCCAAATA
AaTCAAATtGaGTATGGATGGATGCGTCCGAAaGAAAAaTTtACTTtGTAAaCTAAGAAT
GTGTGTGAGAGAGAGAGCGacTGaCAAAaGCgACCGGGCgAACCCGCAGTTCAGTTTtCC
ATCTACGACCAGGGAGACATCTGGGAGGCACAACGATCAACGAGGgAAaCCCGGAaTCGG
AATTGATGAaTAACAGTACGaGGAAGCAACGAGAGCACACCAGGTCTCCACTTGAACGCC
GAATGGAgTaCTAAATTGGGAATCGACCAACCATTGACTATGGAAATGTATCCAACAACG
GCtGATTGGACGCACAGCTTTGTAGCTGTGCTAGCGAAAACaCcACATGTtGCTGGAAAa
CGgAAaaGCCAGCAATtCTGAgCCGGAcaCCG
>contig00063  length=539   numreads=3
GAGTATTAACATTGCGAAGGCTAGTTCAGACAATAAAAGTAGCAGTAGAAATCTTAGCAT
CTCAAAGGTTAGTtCGTTGaTAAAAAAaTATTAAACGTTATTATTCTCGCTGTTCAAAGA
AATAGGTAAGTTTCAATCTGTTCTTTCGTTGAACTTATATTTATCAGACTACTTAAAAAG
ACaTAAGCCCCGAAATAAGGGgACACGTGTAACATTCCGGCATCTTGACGTCCCAaGaGA
ATAaCAAaCCTCTTGGTACTCtAGTTATCAAACTATAAAaTTTTATATTATATTCAACAT
CCACGTCGTtAAATGAAACaCTAAATTCCCGAGTTAATTGCCTATcgCGTCTAGaTTCAG
CCTATTTACGGGaTCACTCAcaCaCGGTTGCCACGAAAAGaGCTAGAAGAGCGGAgCCAA
AACTATCAGGGGGGTCTAGGGGATAACTAaGGTtATAAAaCATATCGAaCCCcGGTGAtC
AcTCcttAGtCGCAAGAaTTaTCTGCTACAaTTGtAaCcTTtCCccaTATGTTtATTCC
>contig00064  length=10486   numreads=442
aTACAaGTTCTATTGAgTTATATAaCTTATATTGaGCTTAATAGATCAGACATAATAAAT
ATACCATCAAGTAATGATAAATCAATCTGGTGAATTaCAAATAAACGAAAAGTCcTTGTT
ACTTTTTAAATAATTtATTTTTATTtAATACaCTTATTtAACCACAGTATTtAAAAAaTA
AGATTAAAAaTAAACGTTGGAATCTCGATTTTTAGGCTACAATAGTACATATCTAAATAC
TTAAGGCATGCAATATACAAGATCTATAAATTGAGTTTTTGCAGTAGAATCTTCGTCCGT
TATTACGTTAAGTCAGCTGCATTGCGCGTTAGGGTACAATAATCTCATATCCATGAGAGT
AGTTAAATTAATTTGCCACGGAGGACGTTAAAAGTCATTTGAAGTTGCGATGCACGACGT
ATGCTCAAGACGTCGATCACAGACTACTAGATTTACAGGTTAGAACTCTACTTAACCTAC
TACATATAAAAAaTATCAACTACGGCACATAAAAGCTTCTATGTCTACAGTTACAAGCTA
CGTTAATCCTAATCTTCTTTGGAATTATCCGCTGTATTTTCAAGAATCATTTAATGCGCA
TAAGACACCAACGATTCGTTACTCTACTGATGACTACGCTAAATATGCATGAAACAATTT
CTTACAAGGCTTCCAAAAAACTGCTCTAAAGTTCGATAGTTGCTAACGCCAAATTCTACT
AAGGGTGTTGCTTTAGATGCTTGTGACACGTGTTCCATGGATAACCTGGAGATAACTTAA
TTCATCCGCAGAATGTAGCTTAAACACGATGTCTTTTTcTACATCTCAAAGAGTACAGCT
TGTTTCGCATAGACTTTATCATACCCCTGCGGTCTTCAGTACACCATCCTCTCTTCTCTC
CATATGTCTCCACGTATTTTACTAAAACATCTCTTGCATCTTTATCTAATCCGGGTCTGA
CTTCTGTCTTGGAACCACCATAAAAAGTGGTTCTTGCGCCAGTAAGCGAACAGACTTTAA
GAGCGCTGTGTGAAAAAATTTCCACCATCAACATCCGCGCTAATGACTTGCAATCTGTTG
CAAATACATTGCAATGTTTGAGACTTAATGTGTTGACGTAGATACCACTATAGCGTAAGA
GTTCTGTCAGTTCTGGTCTTGGATTACGATGCCTCAAAGTCCACTTTGAGTTATTTGGTT
CGTAATCTGGAGGTAGAGTAAACTTTGCCATTCTCCGTTTCCGCGTTTTAGTGGTATCAT
TATTATTTTTTTtAGTAGGCAAGACTTTGTCTCTTATCTCTACATTCAATCCGCGAGATT
CATCCACGTTGTAAGTATTAATCCTTCCAAAGTGTTCTTCCTCTGAAACATGATCGGCAA
TTGAAGGCTCCAAGCCCAGATCTTTGGCAATATCTTCAAAAAGATCTTCTAGAATGTTTG
ATATTTGCGAAGATTCATTCAAATAGTCTCCATGCACCAAAAGTGGTTTGTTTGATGCAT
ACTGTATAGCTGGTCTAAAAGTGTATTCCATTATACTTTCAGTTTGGATCAATCCGATTG
AAACCCTTTTACGAAGATCTACTGGCACTGACTGTTCACGAGCTCTGTTGCCCATACTAA
AGCTACTGATGTCCAATCTCGGTATCATTAGTATCCTCTTCAGCTCTCGATTCCGTTGAT
CTTCTGGTGTTCGTGCCGGAATTGATAACTTTTAATTAGTAAAaGGTTTtAGAAGTATAT
GACGTGATTCTATTAACATGAAGGTGTCTCTTAATACTTATGTTGGTTAGTTGGTTCTCT
TaTAACGAaCGAACGAATTGCAGGACTTTGCTGAAGCCCGATGGGGTTGTTGGCACCATC
GAAGGAATCTGTAAGCAGAAGAATACCTTAATCTCTCTGTTGTAGAACGTAAACAGAACT
ATGACCTACGTCTATTATTATTGAGTTGACACCGGTTCGTTATGACGTCATACTGCTACG
AACAAAGAATTATTAACGTAGCCGGTTTCTTTAACCTAGTCGTGATGATAACAACTCAAG
AAaTAACAAGACAATTAAATTAAGAATAAGTAATTTTGTACGTCACTTACGTGAGGGATA
CCCAGTGAAGGCCATGTACGTGAAAACTGGAATCGACGTCTGGATGAAGTAATACAATGA
GAGCCACCGACTAGTGACAAGCAACCCACATTTCTTATCTGCAAAaTGTTAAATATATTT
TATGACACAGTAATGAATTTAAATTTCAAAACACATAAACATATTTCACATTAAATATTC
ATCTGCATTGAACCCCACGATAAGGAAGCGAATGAGGAATGTAATAAAATTATTTTTGTA
TTCTGCGTGGATGAATCACAGCATACCTAATTTTGCTCCAAGCTTTAAATAAATTCACAC
TTCATTCGTATGTTATTTATCACGATATTTAAAAACTGAATTAGAGCACTTGTTGCTGCA
GACGACCAGTGCCATAAAGCTGCGAAGGTACACTAAAAATGCACTGTTCGAGTAAACTAA
ATAAAGCAAACATCTATCTGTGCAAGAAGACAAAGGTAGAAATAGTTTTCTGGACTATTG
ACTTTAACACAAAGTACAAACAGTGCAATTACGATTACGAAGTAAAAACAATAACGATAA
ATACATCGCAATTAATATATTTGTTTTGCATAAGATAACCCACCACACTTTGTGAGTTAa
TTAAACTGCGTGTGTATCAAGGTTATCTGAATTACTAACAATGTATGTGTCACACATCGC
GCTATTAGGAGGTATATCGTATGGGTAGAAGCATTTATCTATGAGGTTCATTATGTACAT
AGTTATGGTACTAATTTGTCATAGGTGTACATTTTTCAATAAAGGGCAAAGTGACAAACA
CATAATTTGCTGTGACGTTACAGAGTCAAATTCTTGTCGAAGTTTTGCAATTTTTACCTG
TTATAATTATCTGCAGCAAGACTCTTAGGTGGAAAACGACGCTAGGAACTATCAAACTTG
CGAACAGTCTCGCATTAGCTTTATAAAAGATTGTTTTGTGGGTGGTTTGTGTATAgCGAC
GTAGTTTGATGGTACGTTGTAAGGATAGTGTAGTTTAGTGTTTTAAATAAAAAGTGATTT
GCTATTTGCACGTTATATTTTATTAAAGGATAAAAaGTTATAAAAAaGAATTACATTAAG
CTTATTAACGATAATAAAAGGAATgTTAACATCATGTAGAAACAAATTAATTCAACGCTT
ATTAATAATAATTATGACAAAATGGTAACGCAATGAGTGCAAATTATTATTAATAaTAAA
AATAGAAACAAATGATTGCAAaTTAATATTACGCTTATTgaCTAAAAAGTATCTTTAAAT
TCCACAAACAAATGCGTCATATTAATAAACGGCAATTTTTTTtAGCCAATATCAGCTGAT
ACCGCATGGCAGCTATGATAGACTTCTTACTGGATGGGCGCCAATTATGACGGTACCCAT
ACGTTTGGACGAAATTGATGATGGCAGTGACCGCGCCGGAGTCTAACTGGAGACTATTAT
AACCCCTCTGTTTCTTCTTAACGTACCGACATTTATTCAAGGCAGACTCTGTGAAGATAT
GTTTCGTCAGGAGTCTTGTCAACTGGGTACATCTTATGGAACGTTGCAAACAGAAGTTGA
GTTCTGAGTCCTTAATGTATACACCAGTATTGGGgAAGAGCTCGACGAGTCCTGGTGCCC
ATTCGCGATGCTTCAATGTCCATCGGATGTCGTTACCTCCGGGGTTTACAGGCGCATCCT
TCAATAGGTTGGTAGCTCCCAACTGTTCGTCTACCTCTGAGGAATTAATAGCCCAGTCAC
GAGAAACTTCACCGTCAGCACCATCTTCGATGGCTTGATCAATATTAATACTCGATTCTT
CTTGTTGTGATTTTGCAACTTCATCTATTTGACTGGCCATCGATAACTCTAGGTCACCAG
AATTTGAAGGATTGGAAAATAATCTTTCGATGTTTAaCCAAAAAGTGTTGCTGTCATTTA
CTCCGCAGATTTTCCACCTGTTGCTGGGCGCTGAGGGGGAATCAGAACTTCCGACTTTTG
TGATGATCACTTCAGGGCAATAAACTTCTTCTGTGCTGGTTCCGTATTCGCTGTTGCTGC
GACTCTCTGAAGAGCACGTAGATAAATGCCAAGGAGTGTCGTCGTCACTATCTAGAACAA
TTGCACTTTCTGATGGATCAGATTGTACCTTCGGAACTTTTTCCATTGCAGTCTCTGTCG
AATAATCTGAATTAGTCTCTGTCGTAAGCCTACCAAGCCATTTTTCGAATTTTTCTGAAT
AGGAATTGTAAGGACTTCTAAATTTGGTGGCAGTTGTTACGGGgCTGACATATTCTTCGG
CACTATCCTCGCGTTGATTGACACAACAAATCACACTGTCGTAGAAATCTGAAACAAACA
TGTCATTATTAACCCTTTAATGCCGAAGTTGAACTAAATGAGCCGCGTGGCACCGGAGTA
GGGAGCGTGTAAAGTAAATGTAGAAGAGGGCGTTTCACCAAGATTGGGGGAAACGCCCAT
AAGGCTTAGAGGGTTAAACAAGCAAAGTATTGGGATTGTATTGGATCTTACTATTCCACT
TGTGCTAAGTTGTTAGTATAGTAGCTAAACACTTCTTTTCGAGTAGCCATTCTCTATTGA
ATATGTCACGTCAGTCAATTATGCGCACAATTTGATTTGAACTCAATATATATTGCTTAC
CTGTCCTGTACATGATCTTAGCCAAGCAAAAGAGCCAGTCTTTCTCACGATTCTCGTAGT
TTTTCACCCGTTCTTTAGTGACTTCCCATGGTTCATTAGGATACGCCACCAAGACTGTTG
AACTCTCGCTATCTTCCcATACAATCCAGGAtACCGGGACGCAATGGACTTCACTGCCTT
CCATGTTCTTGGatGACATAAATTTTACCATGTAATAACATTTTTGGCTTTCGtCCATCT
aGAAAATTCAAGGaTAATTAGCCctgTTGCCAATAATTtAATTTTCTATTACTTATTGAA
GTtCGACTACGTACTCAAATTTACCCGAaTGAATAAAAAAAaGcTCcGAATtCAAaTTAA
AAAAAAAAAAaTCAATATCCATaGAATTAAaCGCATTTGTTtGATTCAAaGtAAaTTTAA
AACACGAaTAAATTAAAGGACGAGTAATATGTAGAATGTAGAAGGAAAAATGTGTAGTAA
GAAAATATAATCTAAAATCTGTTTCGTATTTATAGCAATAGCAAAAAAAAAaTTaCGACC
TACCTCAAGAAACGTGTCTTGGCTAACTTCCAAATGTAAATCCTCGTATTAGAAACAAAA
TATACgTGCAGAGATTAACGAACTGACTTTATAAAAAaTAAAGTTAAAAACGTCCGGCTG
GACGCAGGAGAGTTTACCAATGAGCAAATTTTGTACAGTACGATACCTTTTTAACAGTCG
CATTATTATTGtAAGTTTTTTTTCGATAGACTTAATCAAAATACCCAACCGCTATTCAAT
TTGATAACTTATGAACTGTAACTATTAAAAGAGCTATTAATGGGAAAAACCTTAATGAAA
CAAACCACTAATTATTGTATTGTGAATATTATACTTTATAAtAAAAATTACAGTATGTCT
CTCACAAAAATAAGGGGTTTGTCAATAAATCTAAAACATACAATAATTTGCTCACTTACA
TGTACCGAAATATATACATACCGACAGTGATTGTAAGATTCATTGTAAACTACAAAGAAA
AaGGATTAACGGATAAAAATAACTTTGTGGGATTAAATGCGTTTGATGAAGGCAAGGTGA
AGGCAATGACGTCCTAATTAGCTAGACCTATACGTCACATAAAAAAGtACACATCCAAAT
AAATATTTTTTCTGTGAAAGACTTACCCTACtATTTGCTCGACTGcaTCTGTTGCTGACG
TAAaTAGCAATGTGTTacTGCTTTGCCAATTTGCGACTCATTTTGAaTCACATTCCTTTA
TGACGTCAACAACAGTTTTGCGATTCAATTTCGCGCTGCATAATGTTTTTCAACGCGTAT
CAGCGGGCTGTGTTGTTATTTCTTAGGAGTTATTAAGGTCACGTTTTTTttAACGCAACG
AACTTTTtGTTCgTAaCAATCCGCAGGGGAAATGTTATTAATGTTAATCATATGACAACG
TTTCGCTCGTATTTCACTAAAACTACATTTCGTCGTACAGTGAATTATATAACGATGCAA
TGGTATAAATAATGTAATATACGAATTGAATAATTAATGTTTAACTCACCAGCACTCTAT
TCTGCGCAAAGTAAGACTCCCAATCTTTTCCAGGGTTCACGTAAATTTTAACCCGCAGCG
AGCCTCAGGACTTAACTATGTAGTGTTTGCAAACCTGCGTCGTGTCcATTACATGCCAGT
GCAGTAGGAACAGGGCTAAGtCCcTAGTAATCTATAaGAAAGTCTTCATTATCGATTATC
GGTACGTTAGTCTCCTTTCTAGCTCGCTGAAATCTACACGCTcGCTAGCACTAACTAAGC
GATCACCAaTCCAAAAACTAACGTCAGAAAATGCTGCTTAACATGCGTCTTTGCCAGAGT
CAGACGCTTGCCACGTGGTGTGCAATATATTTTTAGTAACAAAAAGCCGTTTTATAGAAT
GCAATAATATAATATATCGGTTCAACAGGATTTCGATAACATGTAACCTCAAGTTTTAAT
TAACAAAAaTAaGATCTTATcTtACGGATTATAAACAATGTTTCCAATGTGAGCCGAGAT
AAGTAACTCCATACAAAAAaTATAGGTATtGTTTTTtATTtCAAGAAaCGTTATTAATAA
TATTAATCCGTCTGTTAAAAAAAAaTGCGACATCTATTTTGAACCAGCATCTATTATGAA
AAATAGTTGCTTTATCGCTGTTTTAATTTCATTGCTAATTTCTTCGCTAACAGAGTTGAC
GCCAGGCTTGGGTGACGTAGACGTCAATAACAAGTCCATTACGTCAATAGCATCTGTCCA
GTTCGAATTCGTACGGCAGGTCACTTTGTTCAGCAAAAACTTAGCATAAGTACAGATCTC
CTTCTTAAGACTATTGTAGTGGGGGTTATTGCGGCGATCTTGTAATTGGCTCCTATATCT
TTCACGAAACATATCAATTGACTGGAGAATGCTGACGATTAATGGTCGAATTATCATAAA
TTGTTCCATCACTGTAAGCACCTTGATAGCAGCAGACAAATCAAAAAaCGACTCATTAAC
CACGATATTTTTGATGTTAGTGGTAGTTTTTGGTATCAGCTTGGATTTAACTTCGTTAGG
TGATGTGTAATGCGCCGTGTAGAGGAGTGCGTCTCTAaGATTATCTACACAAGAAAAATC
AAAAtGAATActCAATTTTACCAAATGAAaGGTGTTCACTAATGACCAACTAAGTACTGA
CCTGTTTGATAGTACACGGTAGCCAGGTAAGTTTGCCAATGAAtGAACACTGGAAAGTTC
TCCTTCAGGTATAGTAGCATGTTCTCCCTCTTATTTGGCGGTGGGTAGCGCACAAACACA
ATCCTATCCAAAGTTGAATTGAGCCAATTACTTGAAATGCATGTCAATCCTTTTTGGTGT
TCAAGGCTGCCTATGAACTTCACGACCAGGTATTTGCTCTGGAAAGTGTATGTGTCCGTT
TTAGAGGCTAATTTACTTTTGCTAAGCTTATAACAGCACGAAAAAAAAaCTCACTTTATT
TTTtAACGTCGAATTCATTTCACAAAACGTATGTGTATGTTCTCGGATCAGGACAAATTT
AAAAaGAATTGTAAAATAATCGGGCTTTTATATGTGCCAaCTGCCAGACAATCTACTTCA
TTTCCAACTCTAATTTTACCCATTGAAATACATTTATCCAGAATATTTTGGAGGAAAATC
AATCAGTTTAAAAGATCAaAAAAAAAAaCTGTTTCCAAATGCAGAAAACAATATCTGACG
TCGTCAATACATACATATGTTATTTCGTAATGGAAATACAAAAGACCAGACAAGCTGAGT
TTATAAACATTTTATTCAAAAAaGTAAAAAATCACTTGCTATGCCATAACATCGTAAGAA
TGAAGGCAAAaTAAAGTTACTTTTGCAGAAGTCGACGTAATATCAACGTCGTTTCCTCAA
AATCAGTCGCTATCAGTTCTTGTACGTATTTAGTtATTTTtCCTCGCAGGAACTGCATCC
CCTCGTTAATATCATCTGGAATTAAGCCGACTATGAAAAAGGGGTGACGTCGTCGAAGGA
ACAATTCCTAAGTTGGTATAAAAACACTAACCTGTTGCATACTCCAAAGTCGCCGAATAA
ACTGTGTAAGCCATCATCCGGTATATATTTAATGACACTTTAGTTCGCAGCGGATACGCT
ACCATAACATTGTCACCGTCACGAGTGGCAATCCACGATTTATGAATGCACTTATACGGA
ATACGATTAAACACTCGAGGCAAGCCGACGAATTTCACTACAAAGAAATTTTTATTAAAA
TCTTTTTCTGACATAATTATCAACGATGCATTAACAACCTATTGCAcTGGCAGTCAAGGT
ACTATTGCGATAAAaTAAAATTGGATTTATTTTATTTtAAAACAAAAGTATTGAAaCAGT
TTTTAAAATAAACACCTCGTTATTGCTATGATAAAAATGCAGCACAGTTTTGCCAAGAGC
AATGAACTCCAATCGGATTAGTTTGACCTTAACACTTGTTCTATTCTTACCAAGGTTACT
TCTGATAAACACATGCGTTGATTGTATTATAAATAGGTATCGCACCACTTACACCCAACA
TCTTCGTCGCATATAATATCACATGCGCAAAAAACTAATGACGTAGTTGAGTCGCGCCCA
CATTGGTTTGATTGAGACTCATTACAAACTAGGgCATCTTTATTAGAATAAAATAGCAGT
TTATATTTCACGTGTTTATTCAATATCCCGACCCATGAACATCATGGCTTGGATTAGCAT
TGCTATAACATTATTCGCTATTTTTTtGGTTACTAGGACCCCGTTATCAGTCTCTACTTT
TTTtCGGTGCAACTGAAGGCACTtAGACATTTTCTTATGCACGATTTTCAAGAAAATATC
TCGGAGCTGCGTGTACTTCAGTCTTTCGACTGCCATTGGGTCGTCATTCCCTGGCTGCTT
CTGTTCAGAGTCaGTATGATCTTCAACCTCTTTGAGGTATTCCAAAAGaGTTGCGAcGAT
CGGTTTAATCgTCAAGAGAAGAgAGACGTCATCAATTTCTTTCTTGTTGCTTTGTTtACT
CGTTCCTGGAACTTGTAGATCTGGAGCTGGTGCAGATTTCTTCTTTTGTAGGCGTTCTGA
TTTTCGGTtaGATGtACTCATTtcTGGTCGATTGTTTCTATGCTAAAAGAAGCATTATAC
ATTTTtAGATTAATTATTCTACTTATTGACGTCAATTTAACAATGAAAACTCTAAACTCT
CcATTAGAAAACTCGGAAGACGAAaGTAAAAAATtCTTACcTCCAAAAGACTAGATAAAC
AACTTTGTtCTTgTTtAGATGAACAGGTAATGAACTGCAGGAGctCGTCATCGAAATATT
TAtACCGTCGTATgTCCAATtCGGGATCAACCGGATGATCAAaGTAAGATAATAAATCTG
TTACGTCGCAATGCAAACAACAGGAAAAAaGTACCAGAATTATATTTTTTTGGACAGGGT
TGTTAAATATAGTAATTAAAACATTTTATGACCTGAATAACCTTCTCTTGACTGATAATA
GATTAGCGTTGCGACCAACTTGGaTGTCAAGGATAGTTATACCCAAAAATTCTCCATAAA
TGAAATATCTACGGTCTTACTCACAAGAAATAAATTTATCTGCAGTTCAAATAATTACCC
GATATTTGATAACACTGAACCGAACACATGTTGAACGCGTGATTGTCATCCGCTCCTTAT
GTAATCAACGCTGCAACGTCgCACTaGCCATTAACCTTATTAAGTGAGCCGAAGGTAaTT
AAGGAAAATTTCTCGGATAGCTCTtCCCATTAATGTtGTAAGTTTTTTtCTTATCCGTAT
CCTTTTTAGGGTAACGTAAAAATTCACAGAAATTTCGAAATTCTTACAATAGGGTCATTA
TTTTATTAATCACTTACTATTGCATTTCTTGAGAAAAaTCAAGATTGTAAGTAAaCAAAA
aTAATTTTTTTtACGATATTTTtAGGCCTCTCCAATTTGCTCCAGTTTCCCGTTTTGCCC
CGCTCTGTATTTTATAATGGTAGTTAATTTGTTAATTTCTACATGGATAACTTGCCTAGT
AGACGCCAGTACTAAATGTATTGGATTTTCGTAAAGTCCACTAGGCAACGTCGCGAACTG
AAAAATCAGGgACTTAGAATAATTGCGACGATTCTTCAAGCAAaGAGaGTTgTTGTcaCC
AATAGATGgCgcTACAaGACAAtGGTTTTGATGACGTCTtAtAGCc
>contig00065  length=1607   numreads=28
TGTTGTGTACGTAAAAAAaTACTCTTTTTCAGACATCATTAAACAATTACCAATTTAAAA
GATTAATTTTTTtCTATAATGGAAGTATTTTAATTAAATTAGTTATTCTATTTTGTTCTC
ATTGTAAAATATAAACAACATTTTCTGTGTGATTTTAACACTACTTCTTCCGTCAGCCGA
GAGCTCTACAAAAGAGGAGTTTGCCCAGTGGGAGTCTGTGTCTGGTAAGAAATTCACTAA
GCACAAGAACACACCGAGGTGGCTATATTAATTGTCTGAAATTCGTTTTATtATTTTACA
AACTAATTCTATTAACTTGACTTTAACGTTCGAAGCATAaATGATGACCGgcGACTtGAT
ACTTAACTTATCGCACACACAACAGAGCTCAGGATtACTGCCAATGTAACAGaaaaaaGT
GGACTCGTTGAGGTACAACAATCACTACATCCACTGCCATCACCGCCACAACCATCATCA
CAACTCGGTGCCTACTAGTCCCAACAATGATGGGCGaTAACgCCCTTGtcAACgtACCTT
CAGCGTTAGAaCGCACCTCATGCTGCCAGAACGATACTTCCCAGTCGTCTTCGTCGTCGA
TGGGCAGCAATTCTTCGTCTATTGAAGACACCAGCCCTCAGtGGTCTTTGTCACCAGCGT
CGCCGACCTCGGTAATGTCCTCGAATTCTGGATCTCGCAGTTGGAAaCTATCAGTAATAT
GTCCAACCTcGAcTACAATAaCAAAAaGACAATGGATATACTtAGTGCgCGAAATACTAT
AaTGGTGAGTGATTCGAGTGACAGTGACCCGACAATTCTCGTAAGTGAACCGCCCCAAAA
GCAACTTAAAACCGTGTACAGCCAAGAGACAAGTGATCATCACATAGTGATACAAGTCAA
AGGCCCTGACAAGGACTCTCTTTCATGAAATAATAGTAATAGCAATAGTAATGGGAATAG
TAATAATAATGGTAACAACAGCAACAGTAATTCTGCAGGAAGCCTACGACAAAATCGTCA
CAGAAGCTTCGGGGAAAATAACGACCGCCCACTTTTCAGCGTGAGTCCTACAAATGCTGT
TGGTTATCAGGTATTTtCCTGCTGTCCTTGTCCTCAGGaTTCTTTTGTGTTACTtCAACT
CGGAaCTCTGCATtCTTTTCTtAATCACCTGCTGGTTTCAGGTCAAAACATGCTTTCACA
TCTCCGCAAAAAaTaCTTATCCGATAATTATAATAGCAaTAAAAAAaaTGATTATTTTAT
TTTAATAATTAAATTAAATAATTGTTTCTGGTTATTAATTTATTTTAAATTGAAaTTGAT
AATCTATTTtGTTtCCaGCAACAACTTCTCCAGaGGTGTCGTTGAAGAGTACCTGAaGtA
cTtCAaTTTTGAACGAGaCATGCTGgATGTAGCTCTCAGAAAGTTtCTCGCGCAATtCTT
GTCAACTAGCGAGACTCAaGAGaGAAAAAAAGTGCTtGtATTTTTTtCAAAAAGATGCAT
AGACTGTAAtCCtGGCtCTTTTAATtaCCCAAAGTAATTCATATtAcGTTGTAATAaTtA
aTtCATTTTttaTGTtCTCAaCAAacTCAaTAAAAAAAACTCCaTTt
>contig00066  length=3401   numreads=187
AGAAATTTGAATAGCGCGCTACGCGTGCCTTAATCTCGACCAATAAGGAATCAGATTCCA
TGTTTTCGAGTTATGTCGATACTAAGCTAACTTTAATTGGCCATCAAATTTAATGAATAG
GATTAGCCGGCCAAGGAGCTTTTACATACGAACGATTTTTTGGTCGCAAGATTCTTGTCG
CAGAGCCATATGCAAAGCTTTTAGTTTTTAGCGCATTTCTTACACATAAATTTAGTAAAA
GATGCTTGCAATTTAAATCTGTCACAAGGATCTGCAGCAAGATCAACGAACTTTAGAGCA
GTCTTGCGCAAGCCTTGTAAaCGATTGTTAATTGGGTATATTTTCAAAATTGTGTTATTT
TTACGAGAGTGATATTAGTAACCCGAAATCCATCAGGCCTATACTGTCCTAAATCTTTAA
GATGATCTCTTTCGTGATGACATAATCCGTAAGAAGCTTACAGTCGTTTAACATGACAAC
CTACTTAACTTATGGGAACAATACTCGATCAATATATTTTTtATAAGATTGACAAAGATT
AAGATCATAATTAGTTGCGACGTTTGAAGGCTATAAAAGAGAATCTACTCAAAACGTTAT
GACATTATTAATCCATTCATTTAACTGATTTGACATACTCAGACTCATTCATTTTTGCTC
GCTAGGTGAGGTTATTTCTTTGCCATCCATTAGACAATGTACCGAAGAGAAAATATCTTG
GAAAACGCTTCAATTTTAAGTTCAATTTATTTTTTGTGATAAATTTGCTTGTTTCATGAC
TAGAAGATGGATCGTATTGCACGAACTTATATATTTGAACCAAAAGGCCCGGATATGACT
TCACTACGCGATTCTCCAAAACCAAAAAaGAAGTTAGAGAAGCCAGCTCAAGAAAAGCCG
GCTTCAGGAAATCCTGGGACTTCTTCAACTTCTCCTCTTCGTCAAGAGACCAACAGCAAT
GAGCCTGCAGATACTGAACGAGCGAATTTGGGCTCTAAGTTGACCAAGTTTTTGAAACCT
TCGACGTATAAGAATAAGAAATACGATCGAATCTAATCCATTTTGACAATTACGAAAATT
GTTAGTGTTAGTTAAGTGGTTAATGGTGAAAATTAATGTTCAAATGGTTTCATTAATTGC
AAGTAAGTAATCAAAACTAATCTATGTTATAAATAAATCACATACTAATTCATTTGTTGT
GTATTTTTtATTTTAAGCCACAAGCTGTTTTAGTTAGACGCATTGTCCTTGATCTATTTT
TTTGATAAGTTCTCATTGTTAAGAGTTCAATAATCTTTCTTCACCAACTACGCAGAATCT
GTCACAAAGATTTTTTATTAGAATTGATACACATTAGATTGCAAAAAACGCAACCGTAAG
ATTGATGAGTTCGATCTAATTGAACCAATTTAGAGGCATTATAAAACAATATTACGACGG
TCAGACTCATAGAGCATCTAGACGTAGTTTTTGTGAGGTATTTTTGCAGCTGACACTCCA
TCAGTCATAATTAAAGCTTCCTTAACTGCCTTACAGAGgTTGTTATATCCTTTACTAGCA
TTGATTTTTTCAGATCTATTAAAAGTAGATTTAAAATAGTCTCTTAAACTGTAAGAACAT
CTATCACACTTTGTTGGTTGTCTAAAAATCTTTTAAGCTAATATATCAAAAAGTTAAAAa
TTATCCACTGACATAACTACCGCTATAACTGAATTATTACTTTAATCGTACACAAACTTA
AACATAAACATGATAAAAAAaCCGCTTGACCTTCCCAAGCGCTATAATGTATCATGAGCC
GACAAAAGATGTAATGCGTAACGCAATCACTAAAATGTTCCTTGCTCTAGGTCAGGCCTA
TTGATTTTTATTAGCCGCGGGCATTGACTTCGCTCCGCGTAACATTAAATTTCTAACAAT
AGCTTTTTGCTTTAACAACATTCAAATTATTTTCAGGAAAATATGTAGACAGGAATAAAC
TCATTAGCGAGCAAGGTCAAACATATGCTATTCTGTTTGCTGAAATACGCAATAGTTTAC
TATAAATTAAAAAGTTTAATGGTCGCAACATTCTGCAATTGTTCTTATTGTTCTTTGATC
TCGCTTAAACAATTTATATTAAAGGAATAaTAAAAAATCTTCAAAACTCAGTGCGTTATT
TGATACATCTGGACTTCCAATTGTCACAATTTGTCATAAGTAACTCTCATCGCTAGAAAA
TAAGGTTCAAATTTGAATAATACTGGATTTGTGTCTTATAGTGTTTCAAATCCTGAAGAA
GTATGACAGCGTTATAAATTAACTCTAAAGAATGTTCTAAGAACTCTACTACAAAAGAAa
TAAGGAATGTtTtGTTTACTTCATGCACTATAATAGTGCTTTAATGCTTAAATTTAAAGT
GGTATTTTtAAAATTAATTAAAATTTTTtGACATTCTTATTCACGTCCTTCGACTAACGA
GACGTCGATCTTAAGAACTTTAAGAATTTTAAGGACTATGTAGCATTTTTCAATCGCTTA
TTGAATAAATTTACATATTCAATATATCAGTATTATGCTTCAAAGTATAAACAATGTTCA
AGGATAGTTCAACAAAAaTAGAAGCTAACAATAGCGAGGATCACAATAATTCACCGTCAA
AATgAATTCTGGAACAACATCACCCGTAGAGGAGTTATTTATGTCGAAATAAATCAGTAG
GCGATTAGAAGTATGACGTCTACATGAAGTTAGGCCCCAaTTCAATAGTAATAGCGATTT
ATAACAGTTACTTAATCTACTTTTAGTTTCTGCCTTAGAAGTGATGGTAATTTAAGTAGT
TCTACATGCTAGGCAACTTATGGAGATCACTAGCATCTGTATGCATTTTAGCAACGTCCT
ATTGGGCTTAGTAAATATCGCAGTTTTAGAAAATGCATTGATAATCAAATAAAGGAGAGT
TGCTCAGTGAAAGTTTTGGAAATTAAATGAATTCAGAAGACCCACGCTTAAGCACTGCAA
TAGATTTGCAATGATGTGTTAGAGTTATATTGCTCTGAGgTTCGTTCAGGAGTTTCTCGA
CTCGATAGTCATGAGTCTAATTTGAGCGGATTTCAACTATATTTTCGTTCTTAATTGCAG
GACAAGTTTGAAAATGGATTAAATATCTGTTTGAATATTGTAATTTAGAACTTGTAGTTA
ATAAAGCTTCAAATTGTTTTAATCGTATCAAAATAAGATGCATTGACTTGTTGACGTTAC
TGTGACCAGGTTGACCATTAAATCATTTGTTTTTGGAAACGATATTCAGCGATGTTGACG
TAGCGATTATCTATACAATTTTAGCTGAATCAAAATCTGAAAATTGGTATCGTAGGTTGA
CGTTAATCATCGCACTGACACCCACTGAGAAGTAGGACATG
>contig00067  length=174   numreads=10
GgTTCTCTGGACTAGGAAAATCTAGTTAAACaGCATTTTAACTATTtGGTTGAAATtATT
ATACCTGATATTATTGATtGTAATAAaCCCTAAAaCAGAGTTGCTTAACCATACACACAC
ATACATACATACATACATACATACATACATACAtACaTACATaCATACATACAC
>contig00068  length=12465   numreads=462
ATaTTATTCCAGCCTcGCtCAATAGaCATTAaTtATtCAAAGGATTTCAGTGAATCGTAA
AAaTTTaTTtAtATAaTTtAAaCATGTATAaGTCTTTTcGACgTTGCtATCGTAAACGCC
GTCAATCAGAATAAATTaTTTCACATGGTCGGTGTTTTTCTTGGAATAACCCTTCCCACG
TAGCTGTAAACCAATTTCCTGCTTTTTAATCTACCACAGCTCTATTAAACTGGTTgTAAA
TCGAGTTTTTATGATGCATCATGTGATAAAAAATTTGTGACTACGTTTTGACAGTTTTtA
TTAATTTCATCACTTTATTTCTTGACTTCACATTAAATTGATCTTAAAATATGCCTTACA
AGAAGCTTgaTATCATAAAACGGGTTGAAaCCTGTAAATGACTACGAAAATGACTGTTGT
TgaGTGATTTATGAGCAGCTGTCGTAATCTGAGTCAATTAGAGCCACCAATCATGGAATT
TTCGTGTTATTTTTAGGTTAAAAAaCAGTGCGCAGGGAGCAAAGATGATCGTTAAAGACT
TTTGCAAATGATCGTTCTACGTAGGCAGTTATAGTGATGAGCAGGGTTCAGCAGATCAAA
AGATCTATCAACTCACACATAATAAATAAACATAAAAGCTTTCTGTAATGAAAGCTCACA
ATCATATCTTTGACGTACATAAATATATTCCAATTTTATAAATTTTGGCTTCTATCGTTG
TTATGTTATGCTAACaCATCATAAATCAATAGAAATATATTATCACTGTAGTCAACATAT
AAATTTTCCATAGAGGTATGGAAAATTCTAACAaTAATAATGGTATATATATTTATACGT
ATTCTTAATGCTTAAAaTCAAACTTaTACTAAAGGAACAATGAACAATGAAGGCCGTAGT
TGACTAATCGATTACTTTTCGAAAAAaTAATCCACCCAGAGTAAAAACTTCACGCTGTTT
TACCATGTTTACCTCTTAGATCCTGAATTTTGCTGCGTAAGGTATTAACGACACTCTGCG
AGTCGAACGGACCCCAATTTTTTtCAAGAGCATGTTCTTTAACGAACGCTAATATAGTTA
TTCTCGCCTTCTCGTCTAGCCCAGGTCTGACATTTGTGCCGCTTACATCGAAAGCGTTCG
CTCTGACACCCGTTAATGAACAAACACTCAAAGCGCTCTGAGAAAAAaCTTCTACTAATA
ACATTCGCGCTAACTCTTTACTTtCTTTTGCAGATAGCTTGCAATGCGCTAGTCTCAGAG
AGTTAATAAACACACTGCTTCCAGGAACAAGTTCAACCAGGTTAAgTTTCGGATCATTCT
CACGATACTTCAGTGTCCATCTGGTGTCATGTGGGTCGTATTCTGGAGGTAATACAAAGG
ATCGAATTTGGCTACGAATCTTATTTGGAATCTTCTTATCTCTATCCTGATCTTCCACAT
CTTTGACGTCTCCACCACAATCATCATCATTTTCGCTACTTTTAAAGTCCATATCGATAT
CTTCCTTTTTGCCTTCCTCCATACTGTCATTGGGCTTTTTCTCCTCTTTCCTCTCAGCTT
GATTTTCTTCAGCTATTTGTTGAACTTCCGCCGTAACTTCTTTAGACGTCACTACAGCAA
CTTTTCCATTCTTCATAGCTCGTAAATTCTCTGATGCATTCGCTATACGTTCGATCACTT
TCTGGGATTCAACTAATGATTCGTGTAAATCACGAGCGATCTGACAAGTTTCCGCAAAGT
TGATTTTCATTTTTTGAAAAAGATCAAATAATCGATCCACCCAGACATCTGTCTGGTTTA
ATAGAGAAATAACTGATTGGTTTGCTTGTTCATTAGAGTTTGGACTAGTAGTTAGAATTT
CGTCTGAACTTAGTTCTGAAGAGTTACTTTGCTCATCAAAATCAACATCTTGCGACGACG
ATACTTCATTTGATGCAACTGCTTCGACCATCGGTGATTTTTTCTCCACAGAACTCTCTT
CGGTCTGCCCTGAATGATTTGCGTCTTCCAGAACTTTTGGATTATCAGAGGATTCATTCT
CTGCTGTAGATCCAGAGAAGACATTCtGTTCAATACAGCTTACCTCAGTCAATTCGTCAA
CGACCATGTCTTCTACAGTTGAATCCTGATGCTCCACTATATTTGAATAGGCAATCGATT
CATCTGAAGCCCACGTCATCTTACTGCAGGTAGTAGGTTCCGAAGTAGCACACTCCACTT
CTGAAGATTGGTCAGGTGTCTTCTGTTTtGGCAAAACTTGTAGATGCTCTTGAATAACCG
GCGATGACTCTGGAATCTCTAGTTGACTGAaCTGGTTAGCTTtGTTaGtAAAATTTTGAA
TGACAAACGAGCTGTTTGATCTGATATCTGGGTCCTGGATCAGAGgTTCGGGTAAATCAA
AaGTAAaGGTTCGTAGATTTGGAATCCTTTtATTTTGTGTtCCTCGAGTCAATGCAAGGT
GATGCAAACGTTTACGATGAATTAACAATAGTTGGTTTTCCTGTAGTTTCTGAGAATAAT
CAGAGACTTGGTTTATAAAAGCTAGAGGTATCTTTGAAGCATAAAGAGTTTTTTCCATGG
TACTTCGAGAGCCAGCTCCCAAACTGTTAACTTGGGTTTCGTTATCCTTTTCTGATATTT
GTTGAAGGTAGGGATATTTAAGTGAGAGATTATCAAAACTTGGTAGAACATCGAGAGAGT
CTCGATCTTGGTGTTCTCTTGCATAAGCTTTTTTCATTACCACGTTTTCAGGAAAAaCAA
AGTCTGGCAATTCCGATGAAGTTGATGCTCTCGATTCGACGTTGAAACATTCAGAAAACT
TCCTTGAATTTAAAGTCATATCTCTCAGTTTTGCTTTATTTACACCATTCAGCTTATTTT
tATTTTTTTtCAATTGACGGTCTGACATTTTGATTGTTTTCAACGGCGGAGTATGTTGTT
TTGTTGTTGTAGCTGGCAAAAGTTTATAATCTGAAAAAATAGTACAATAATCAGCGATAA
GAATTATCAAAGTAAATTCACATGGCTACCAATCATACAGATACTCACCGATTCTGTTTC
CGTTCGAATATCTACTAAAAGCATTATGAATTCTCTCCATAATGAACTCACAAGCATTCT
CATATGAATCTAAAAAAGATATCATTTCATTATTCATTCAGGTTATTAACAAGTTTCTGA
CTACGTCACAATTTAGAATGGTAATTTATTCACGAGTCAATGTATTAACGATCGGACACA
TAAAATATTACTCACGTGATTCAAGTTTTATGATTGCCATGTATAGTTGCCATTTTTCCG
AAGGTTTATCGCCGTTCATAATTCGCATTTTAGTTATCGACAGAGGTTCATCGGGATATG
CAACTAGGCTCTTCCTATCTGTCGCTCTGCGGCCTCGTATCCAAGAGTGAGGTACACAAC
TGTAGTCGCCAATATCTGGATACGGTAATTGCAAGAATTGGACCACTACGTACGGATACT
CAACAGCGACATCTCCCTGGAAGAATAAGTACATGCTTCTAACAATAACATATCAAGTCC
cAACAAATTACACGTCAaCGTTTGTTTTTTTTGTATGACCTTGAATTTCATGCAGCGAAG
GGCCTCTAACGGTCGTTTAGATAAGAATCCAATCTGATTATTACAAGCTATTCTCACCTT
CATTCTGTCGTATCTTCCTCCTAATAGCAATATCACGCAGAATGAATCAACACATGTCGT
CTAACTAGCTGAAAATATTAAAATGAAATGAATTTTATTATTTTTGAAAGGACACGTTGG
TCTGCAACGTGGACGGAGTGGTGTTTACATAAAACTATTTCCACCGTTTGTTTTTATAGT
AACATGAGACTGAAAATGGGGGAAACTCAATAGATACGTCTACGCTCGCTGACTGAACGA
TCAATACTAATGGGTTAGTCCCGAGTACTATGGAACCAAAATTTATTGAAACAAAACACA
ATAATTCATGATTATTAATAGCCGAGGCCGTCGGAATGACATATATTCCCACAAGGCAGG
TGGCTTAAATTGAATTAGCTGACTTTAAAGAGCATTACACTTTTATTTTACAGTTCGCAT
GTTTTTGATGAATTAGGAACTAACACACCTGCTTCAACAAAATAGCGTATTTTTTATCGT
GTAAAATACAGTTTTATTAAATCATAAAATAAATCGTTAAATAACGATGATGTGAAATAT
TCAATTTGTGAATCCATAAAACTATTATCGAATGTTACAGTCGTATCTGTCTAAAAATTC
CCGCTGTTTATAGGTTCCAGAATACATTGGTTAAAGGTTCCCGAATATTCCCCCACCCGC
TTTCTTGAGCGACGATTCACAATTCGGTTTCTTCACAGCACTTTCTTTAACCAATGATCC
TGTCCCGACCTATAACCTTTAGACAAAATCGACTGTAATATAATTTCTAGGAAAATAGTG
GCTTATTTGTCATTGTTTATCGTTCAACGGTTATTCTATTAATGATTTCTCTGTTTTtGA
AATTAATTAACACAACAGGAACTCGTTGCATACTAATGATCATGTCTCCTAATTAAGACT
ACTAAATCAGGTTTTTTtATCAGCTAAAAATAAATTAATGCTCTAATAAGCTTCCACGCA
AAGCAATAAACTATATAAAATATTTGTAGATCCTATTCGTGGGTGCGTATTGTTGTAGAA
GTAAAGTACCTGATGTAAATATCCTGTGTCATTTATTGCTTTTTCTAGAAAAGTAATTTC
ATCATTTAATTGGTGCTATCGAGTAACACTATCATCAATTGAAAGATCTTTGTCAACAGC
ACTTAACCTTATTGAATCAATAAGGAACTAGtCTCGAATTTTATTAGAGGTCAATGTTCT
AGTTCGTTGAGCACATACATTtCTTAAATTGTAATATTTTTCGACGTACATAGAgACGAT
ATTAAGCTTAAAGCAGTGCGGCAGACTTGATAAGATTTGATTATTCACAGTCTCAAGACA
TTATTAAAAGTtATCATGACTTTAACGGAAaGGTTATCTTAATAAAAaCACAAGTTTATC
ATTTAATTGTATAATTTTTtACAAGAAaCAAGTTTTAAAAGACGTATAAATATAAaCAAT
AAAGCATAAaCTATAATATATTACTACAGTTAGTGATCAGTCTTGACTTCATTGCGTTAT
TGTATTCATAGACCAATCAGATTAACTGATAACTCATCTAATCAGCAAGAAAACATAAGT
ACACAATTACCTGTTTTAGTTGAACTATAATACTTATAAGACATACATGGATTACTCGAC
TATTTTGGCTCCAGGGTAATACAGAATAATCAGGTACAAGAATATAGAGCTAAACTACCG
AACTTTAACTAATCTAACACAGAAAAAGGCTCACTCTCACTTACACATGAAAGTTACGGC
ATGAGgATAAaTACAATAGTTATTtACTAAaGAACTCTGCTAAAAATACCCACTAATTTA
ACTTATTATGCACTACTTATAATTATAACCCGTAATCAGTAACATAAAAaTTACAAATTA
TTATTCTAATATATATTCAAGCTTTGGATGTCTGCTCATGCTTGGCTCTTATGTCATTAA
TTTTGGTCCGAATAGTACTCATAACAGCTGATGTGTTGACCATGCTCCAGCCACGTTTCT
TCCTGAACTGTTCAACGAATGTCAGTAAGACCATTCTCGCGTTTTCATCTAGCCCTGGCC
TGACGTCAATATTTACGGAATTGAAAGCCTTTGCTTTACTGCCTGTCCAGGAGCACACAC
TCAATGCGCTGTGGGTGAAGATTTCTGTCAATAGCAAGCGTGCCAGTGTTCTGCAGTCGT
TTGATTCTCGTATACAACGTTTCAGCTCTTtCCTTTTGACGTAAACACCAGTTCGAGATA
TGAGCTCGACGAGTCCCGGCTTATTCTCTCGATACTTCAGAGTCCACTTGGTATCATTTG
GATCATATTCTGCTGGCAGAGAAAATGTACCTCTTTGCTCACAAATCGATGTCTTTGAGT
TGTCCTCACTAGTAGTGTTGTCGTTATCTTCAGCTGGTATTTCTTGAGTACCTTGCGATA
TTTCGTTGTTACGTGGAGCCGCAGAATTCTGAACGGGCTCTATCGAGTTCAATTTATCGA
CTTTTTCTAACAATGTTTCGTATGTCTGTGCACATACGAGAATGGAATTTCGTAAGCCAT
AGAACATGTCACGTGTGAAACACAAATTGGCTCCCATTTGAGTCAAGAGAGTACCAATTC
TATCCAACATGTCCTGCTCAGCAATTGTTTTGGATTGTTCACGATGATTTTCTTGAGTGA
GGTTTTTTtCAGCGGTCAGAGTCGCCTGATTGGCTTCTGGAATTACTTCGTTTTCTGATT
CATTCTCGTTGTCTGATTCACATTCAGAATCTAAAAATGTATCTTGATAAAGTGAGTCTT
CTTCTTTTTCTAACCATTCGTTCGTCTGACATACACTTTCCACTGCTTTTGAAGCGCTTC
CACAAAGAGAGGATTCAGCGATTGTTTCTACACAGTCACTGACATCCATCATAGGATCCA
TTTCGGTAGATTGATCAATCATAGTTTTTTtCATACCAGGACATTGGCAGATATGTTTAT
TCTGAACCAAAGTAAGTTGTGTCGCCTGTATTTGGTTAGATGATGGCAAAGTTTGAACCT
CGGTGTTTTTCATAGGAGAAGGTAGTTCTACCGTCTTAGTTTCAGAAATAGTTGCTGGAT
TTGTATTATTAAATTTCGTAGAACTTTGATTCACTTTTTCTTGCATATTCAGTTCTTGGA
TTAACAAGCTTCTCTGAGCATCTAAAAGCGCCAGACTTGGAGTTTTTGAGgTAGAGAGTG
ATCGTGATCTCTTAGTGACTTTTTGAGGCTTAGGAATATGAGAAGGACGTGTCGAATTGA
GTGAAAAGCGATTTTGTGTATTTGTTGTACGCGGATCTTGACAATTTTGTTGATCTTGTT
TATTTTGTGGAAGTTCGGCATCCCGATGTGACTGGCTCGATGAATGATGTGCAAGAAATT
GAACATTCACTtCCTTGGAAGCAACAGGCTTGTACGTAACGTCAGCTGCATTAGTATATC
TCTTTATCAGTTCATGGCTTTTCACTCCATGTGAGTACGCGCTGTTAATCTGTTCGTATT
GATTAACATTTTcAGGGAGGAACTGAATAGGCTGGTTGACTGGGTTCGGTTGACTTTGTA
TAACGTATCCTCCGTTCATCATAGCATTTTGATGATAAGCCTTCTGATCAAGAGTTGGAG
TCATGCTGGGCATTATAAGCATTTCTTGAAGATGTGCGAATTGCTGCAGATAGTCTTCAC
GAGTCGGCAAATATTGTTGTTCATGTGAAGTCCCTTGAAAAGGGTGATACTGGTGAgtAA
CTTTGAGAGGTTCTGTGCGGCTGATGCATTTATCATACcTTGAGCACGGGGATCTCTCTG
ACTAATGAAGTTCTCTCTCATTCCATGTCTATCGTCATTTCTAATTGATCCATCCATTTG
TGCCTGCTGCTGTAAgTGATGTTGGGCAAATTGTGCAGATTGCGCGACAGTTGAACCACC
AGGTAAGCCGACGTGTCTCATTGCGTTTGTTGGATATTGTAGAGTTGCAATATTTTGTGT
GATATCTTCAAGGCGAATTTTTTTATCCATGGGATTTTTCGGTTTTTtCACTGCTGAAGA
TTTTTGTCTAGCCTTTAGTTCTAACATTTGAGTCAGCTTATCTGAAATGTGCTCATGGTT
AGAAGTAGTTGGCATGCTATCAATAATGTTTTGAGAGCGCAGAAATGAGTGGTTATCAGC
CACTTCAACATAATTTTTCCCACCAAATCTTTGGGGTTGGGATTTCGTATTCAAAGTGCT
ACTGACTGAATAAATTGGTAATTGAGGATATCCATATTGCTGAAAATACTGGTTAGTTGT
ACTGGAGGACTTCGGTACTGTCTTTGGTGCAGTCAAAATCCAGTGAAGAGTTTTTtGGCA
GTGATTGGGTTCCTTCGATTGTCCAGCAGTTGCATCTCGTGAGTGCACCTCGGGAAATGA
ATTTTCATGACGAACCAGTGGAGTTGCTCTCTCTTTCATCGGGTTAGGCTGCGGAGCCGG
TTCAAAACTGCTCGGAGAAGTTCTAGTTAATAGGCTTTCATCCTCGCCAGGCTTAAaCAA
AACGTTTTGACAGTTATTGAGATCTCTTTTAGATTTATCCAGGTCTACAGCTGACATGCT
AACAGGCTGTTGATCGTCTTGGCCAACAGGTTGAGGTGGTTGTTCATCTGAAAACTTCGA
TGAAGAATGTTGCTCAGCTGTAAGTTTCGGTGAAGGTTGTCGATCGATTGAAGGCTTCAG
TGACGGTTGATGCTCAACCGAAAGGTTTGCTGAAGAaGACTGGACTGAAAGGTCAACCGA
CGGATTTTCCTTGATAACTTCAGGTTGAGCACTCTTCTCGGTGTTCATTTCACCATGAGA
AGCGTCGTTCGTCTTTACAGGAACTTTCTGAATCACCGTATTGCCAGTGATGATTATTGA
TTGTTCTTTTTTtGAGCTGCCAAACGCTGCGGTTGTGTGATCAGTAATGGCGACAGGCTC
AGGATTTTCATTTAACTTCAAGCACTTGTTATTCGGGTTTTGATCGCGTTCCTGAGATAA
CGGTCGTCGAATCGCAATTCTCGGTAATGGTTTTCGAGAATTGTTATAGGATTTCACTGT
TACCTGAGGCTTGTCCGAGTTTTTATCTGACCAACAAGATCGATTGGCACTTCGTAGCTT
TCTATCCAACTGAAATTTAGCTCGTGTATCTGGAACGCAAAACATTAAAAAATCATTAAT
AAGTTAGCCCTGTAGCAAACATAGCAGTTGACATTTTATATATTATTTACTTTTTTTTTC
GATTCTTGTTCATCAGTTCCTAATTCATTCCTCGCTATCCACGAATCAGCATCTTCAAAA
TCGTCTGAAAAAAAAaTAAaTTTCAATCGTTACTTTAGGATTATCAATTAACAATTAAaC
ACAAAGAAAATCGATCAATTTATTTACCTGACTCATACTTAAGGTAGGCCGTGTAGAACC
TCCATGAATCATTTGGTCGCTCTTTCCTTCTAACACGTTCTTTCGTTTTCAAGGGATCTT
CGTTGTTGGGGTAAGTCACAACTACATTGCGACTTGAGGATTTTCCAAATATTATCCAGG
AATAGTACACACACACGTTGTCATCAATGCCCTCGAAAGGTAACTCTATGAACTGAACTA
CATAAAATAATCTTCTTTGATCCCTATTCATCATTCTCgTCTAAAAAAAAAAAAAaaAAA
AAAaCaTGAATGAGCTATTCATAACAAAGCAATTGAGTCTGAGAATCCACAtATTTGGAA
AAGTCTGGCGCCAAGTGTCATAAAAATGTGTTGATAACATAGCACTAGaTTACTGAGTCT
GTTTACCGTGAACAGAATGATAGTCTGGCGTCGAAAAGTGTTATtAATTTACCAGAACTA
ATTGTAAATTACATTGCATACCTCATATCAATTACAGTAATCAATTGTAACAATAAATTT
TATTTCTGTTAAaTAAAAAAAaTtGTTTTTGCTAGTCATGCTAATTCAAATTTGGCGTGA
CTCTAGTCAAACTGCTTCGGTCTGAAAATATTAATGGAACGACGGTTCAATGACTTTCGG
CGTCAACATGCTACACGCGCAGAAATTGGCCTTGATAAGAAGTACTGACAATCGAGCGTG
ACGTAATCAATTTCGGAACTGCCTACGTGAAACAATGTTACATCACGTTAGCAATAACAA
TACATCTGAACGTCTAAGCATTTTCTAATATATCAAGTACGGTAAAAATAaATCTAAATA
ATTCACGTGAATCGATTCAGAGATAAAACATCTATAAAGATTCACGAACATTCGATAGAT
TTTGCAGAGTTGTTGTTTTCGTCTGCACAAGGCCAAATAGTTTCAAGGTAAGAATAATTT
GTGCGCATTTACTTATAAGTAAACAAAGGAGTGCATAACATCTAGTACGAAAACAAAaTA
ATTATTACGGAATTAATACTTCTAAAATAAATGTAAAACTTACTCAGTGAATGTATTTTG
GAATCAAAAATCCAAAATCTTTTGACGAGTCTATTTGTCTGCGAGAACTTTCCATCGACG
CAAATTCCATCCGACGAAACTGCTGTTGATCTCCTTTCTGTAGAATCAATTGGAAACTTT
ATCCGCTCGTTACATTTCTGTATTTTTTAATAAAACCGCAGTATATTATTATTGCATCTG
TTGTCCATATCAGTCAAGAATAAAATAATTCCCAGAGTTTCACGAAAATAACATGCCGCG
TCGCTAACGGCTTTTCTTTGAATGACGGCCTCGATAACAAGCCGAGTTGTATATATAGAG
TCGAGCAATTTGAGGTTTGAAGGGCATTTACTATCGCCGCAATAAGTACATCCCGTCATc
GAGCCGTCCTATAATCATTCAAGTGTGAACAGATGTAGGTATTACAGTTTGGTTGTTGAG
CGATATTTTTGGGAATAAAAAAATCTGATGGGTACTGCGGTTTTATTTGTTTGAACATGC
TCCAAGTCGATTAAATTTAGTGGCCGTATTAATAGTGGAATTAAACTGTCgTTTTATAGC
ATAAAATAAAAATGAAAATCAGTGTTCCCACATGGAATAAAGACATATAACGACATACAT
GTAAACACCTGTGGAAACATGAAAACTTTGTATAAAATTTCGCCTAAAACGTATTTCAAA
AATTTTTTATACATTTGCTTACATGTTCGCCGATATGTTTTTACATATATTTTCCTGTAT
TCAGTCATATATGAATCATATAAACCAGTATCATGGCTAAGTAGTACATCGCTTGCTTAG
AACTGATAAGGCGTGCACATGTAATCTGAGGTCACACGTAAACAAACATGTGATCTGAGG
CTTTGTTATTTACTTTCCGTGGAGTGTTTACTATTTTTTTACTCGACGAAGGCAGGAAGC
GGCGACTTCGTTTAGCGCAGCGGGCTGAAAGTTGACGCTTTCTGCCCGCCGAGCAAAAAT
ATTATTTTtCTTGGTTCAAGAaTTTTtCTCTCGAATCAAGTTAATCTTTTCAGTGTGAGA
CTGTGCAAACGTAGGTTTTTCGATGGTTTCCCCAAGCCTTGTGCTACCGATGGAGCACAG
gCAATgTGTGCAGTTTTCCCAAAGTCTTAGATTAGCCAATTACCTCTTAACGATTTTTAA
AAAaTTGTGAAGTTTTTTTTTtCATATATGAACGGATACCCATGTACATGAAAACATATT
ACATAATTTCTAGTTCCCTAATTCAGAGCAAACCTACGATAAGAATAAAAATAGTTTTAT
CTATACTGTATTGTTATCGCGAAGCTGACCTCTATTTTGAGATAAACTTCGCCAATTGAG
TACCTAACTAAATTCTGCCATCAACCAGCTCACTGGAACAAATTTTTGACTGTCGATAGT
ATTTCGTTCCGGCACAATTGAACGCAAACTTCTTTATTGAATCGATAAATAAACCTGTCA
CAACTGAACAAACACCCTTAGCAACAGTATCAAGCGAATAATAATTTAATAATCTCACCT
GCTTTGAACCGGTTAGGAATATTTTAGGTTTAACGATAAAATTACAACTCTTCTGACCTT
GGCTTCTCGTCTGGCTTCGAAAACAAGTGGCAGAATACTGAGAACTGATGTGATGACGAT
GCCATTAATATACTATTTTTTTtCTTtCTAATCTGAAATAGCGTGGTAGATCCTGTTACA
ACACTTAAACTCTGAAGTAGAATTATTAAACGTCCGTATAAGATATGTAAAGCACGCATT
CTCTTCCAGCGTTGAACGCAAGTATATCAGTTATTATTCAAATAAACTTTTTTtGGTGAT
GATAAATTTGTTGTTAATTAGGAGCTTGTTATTCAAGTAGATTCCGAGCAATTATGAGTA
AAGTCTATAGTTAATTAAGTCAATGCTAACTTTATACGTTTCTCAATTAATTACCAATTC
TGTGCGTACAATAGCGGTCGGATTAGGTGCAAAGACAATTAGAATCAATTAAAAATCTTT
CACTCCGCGTTCACTCCGCGTTTACTCCGCGTTCACTCCGCAAATTTTTTACAGTGTAAT
AAACAATTTTCTGGTACTATAAAACAGGTTTTACATAATGTAAAACGCAATAAGAATCAA
TTAAATTTTATGGTTTtCCTGCTGTATCCCTACTTTTAGGTACCTACCAATTAGGTTCTT
TTAAGGACAATTCTAGGAACGCTCATTTAAATTTAAACATTTACGTATCCTGTTTACAGG
AaCAATTACATATTCTGTTTACAAAGAAGTTAACGTATCCTGTTTTTtAAATTTGTCCTC
ATTAGAATTTAATAGCACGTAACGGGgCACTActAGTTTtATCTAATtAAGTTTTCAAAG
CAGgAAGCAATGTCtGATTCATAAATATtATTtGTTTTCCTACGA
>contig00069  length=2462   numreads=82
ATAGTTAAaGCTTAAAAAaCTtGCGTtGAAaGTGgAAAaTTCGTATCCAAAAAGTgAATT
TAGATAGTGAGTAACATACATGCGTCATATCAGCTCTGTAATTGAAAATAGTACTCTGTT
AAAACATTACATTTCGCAAAAGTAATAAAATGTATCTCTTGAATGCATCAATCAATTTTC
AATATCTAACGATATGTTACTTTCAAATCTTATCGTAAAATTATATGCTCGGTAAAACTA
aTAAaGTATTTCTAGATATAATTTATCTGCTGAACGTAAATCAAACGTCGAATAAAAGCT
AAGTATATCACTTTCAAGGCGTTTGACTGCACAAAACTATATTGGTTTTCAGTTTTACGA
GCAGTATCGTGTAAGCCACTCTGGAGCTCTGTTTACGTTTAAATTTAACGATGGACAGTA
GTTGCGTTGCTAAAATTTCGACAAAAGACTTTTTGAAAAGAAGAACACAACCGAATTGTT
TCAAACTGATACGAGATGAGTACTACAACATTGTGTCTCGGCCGATGGATAAAGCAATTA
ACAGCTTCATCAAGTCGGAAAATGAACCAAAAAaCCGATACCTGGACATTCCGTGCTGGG
AGCATTCACGCGTTGTGCTGGATACCAAAGAAGGATCTAACTACATCCACGCGAATTGGA
TAGATGGCTTTGAaGAGCCGAAGAAGTTCATCGCCACTCAAGCTCCCTTGGTGAACACTG
CTGCAGACTTCTGGAGGCTCGTGTGGCAGCAGTGTTGTTATGTAATAGTGATGCTAACTC
CAACTGAAGTTAACGGTGGAGAAAAGTGTTACCAGTATTGGTGCACCAGAGAAAATGGGT
CGCTGGACATAGACGACTTCCGCATCAAAACTCTGAAAGTCACGGCTCGGTACAATTACG
TCCGGACACTGATTGAAGTCACGGATAAATCCTTGAAGACATCGAGGAAACTGAGTCACT
TCCAGTACAGCAATTGGTTTGAATACAACACTCCTTCTGACTTGCAGTGTTTCGTCTACT
TCACCAACATGATCGACAGAGTACGTCGAGTCTACATGAAGCTACTCCATCCGCAATCCG
ATTCGGTTGAGCTACTCCAACCAAAGGATCCGTTGCTCTGCCCAATAGTGGTGCACTGCA
ACGCTGGCGTCGGCAGAAGTGGAACCTTCTGCGCCGTGGACATCTGCTTGAACCAAGTCG
TGAAAACTTCAGAAATTTGTGTACCCAATGTGGTTTTtAATGTGCGTGAGCAACGATATG
CTGGTGTTATGAGTTTTAAGCAGTACTCGTTCATTTATGAAGTGCTACATTACTTTTtAA
GTGTGCAAAAAAATGTTGATAATCCATCCTTTATCAAGTGACTGAACGGAAGTTGTCCGA
AAAaTAGGACATCTTTGATGTTAAATCCAGTAAGATTTACGACGCTAAATTGGATGCTCT
TCAAGACAGAAAAAGTCGTTTGTATTAaTAAaTAAAaTAGgTAATGTAACTAaCTCACCA
GACAGTATGCCGTCGTTGATtGAGTATGTAATCCAGTTTAGGCGTAAATATTTGGATCAA
CTAGTGTGCAAGATGTTTTATTATATTATTAAACTTCACACGTTTTATGCCGACAACTTG
GTACGGTCTGCAATCAAAAATGTATCTGTTTTATTtCGTTTAAAGATTTATAAATGTGCA
ATTCATATTAATTTAAAGAAACTTTTGTACCAGTGTACtGTGTGTTACAAaTAAaTTTTT
GtACTGAGTTTTACAGAAaCTTTTTTTAAAGAaCAACTGAaTTTACGTATCAATTGACAG
GCTGCCATTTTTAACCTCTGCTCATAAATAGGCAATTTTCCTTGTTGTTTGACTCACATG
TGATAAGCTACTTGGGTAAAATCATTATTACCATTTGAATAGTAAGGACACAATAAGCCG
CGCGAATAGGCTATTTCAGTCTGACAAACGACAAACTAATAAACATATAATCCGTCCAAT
ATCTGGCCTATAAGAGCACAATGTTATAGTTTGAAGCGATATACGTGTCTAAGTACAAGT
CTTGTTAAGTTTATTTCTGTTAAGCTTACTTCTGTGATTAAATAGTGTATTGAATCAAAA
GTTAACATGTTATCACCATTGTGGTCAAAAGGCATTGAAAGTTAAACAAATACTGAAAAA
ACTGAAGATAAGAGAAGTTATATAACGGATTCCAAAACATTTGGAATTTAGTTTGGAGTA
AACTGGAGTTATTGCTGAGTTTATCCAGTCTCCTCTGTGCATCGAAGCTGAAAGTTTTTC
TTCACAATGGCCACAGGCATCTTTAGGACGTACCAAAGCTGCTATTATTTGCAGCATATA
AACGAATCAGGAACAAAATTCATCGAAAGGATTCATCGAGAGCACCATACCATTCTCAAC
ATGCGAATAGTCGGCCCTCGTAAAGAATGTAAGAAATGGAAAAATATCAAGAAGAATCGG
TA
>contig00070  length=1035   numreads=29
GATccaccTcccGGAAACACcATCGAAGAAaTAATAAATTTTTAAATTACAGCTATTCAT
GGATTAGCGtCGTATtCTGACGATGGAACAAGGATGCTATGAAAATTATCCAAATTTCCG
ATGATCATTTAATTGGTACTAATTTTACATAAGTTCAATAAATTATGGAAGGAGAACAGA
AGGTACGAGAGCTATTAAAGCAATATAAAGTTTATAGCAACGgCATTGAAAAGGAAAATG
TTTAACTAATTAAATTTTTACTTACGTGATGTTCCCACAATAGCGACAAGTAGAAAAAAA
aGaGATTTTGCTGAaaaaCATGATCGCTTGAATTTCGGAATCCAATTATACTTTGGAGTT
ATCTTCGTCCGCTTTTATTCTATGTTTGTCAGCTGCTCAATATGATGTAATTGAAAAGGT
TTTGACTCAAGATTAAAATAAAAAGATAATAAGTCTTTTTGGTTACAATTTTTtACTAAT
TGGAGCTGATAACTCGAGACATGTTAATAACATTATTGGATGACGTTCATTTTCTAATCG
CAGAAACCGGCGGTTTGTTTTGGTTCGAACTAAAACCATTGATAACTTATCAAGCTTTAC
TTATCGAGTATACAAAAATTGACAATTGAAAAAAAAAAAAaTATTtGAAAAaTTGTTAAT
TTTATTATTATCACTGCAGCTGTCGACTGACTTGTGCTTCTTCTGCTGCATTCGCCTTAT
tCCTCACCTCTTTTTATAGGCTGTTGAAATaGGAAAACCACCGAGAAAACAAATAGGAAA
ATCACAGATAAAACCCATGATAGTACAGTTCGGCTACTAAAGCGACTCCCAGCGGTTAGT
GTTGAAaCTATTTTAACCTTCTGAGTCTTCTGGGCGTTTCCCCCACTCTTGGTGAAaCGC
CCCCTTCTACATTtATTtCACACCTACTGCGGTGCCACGCGGCTTACTTAGTCCAACTTC
GGCGTTAAACCCTTGGACCCTCGCCTCTAATgTTTtAGCCCGCTcGGCCATCATGTTGCT
TCAGAATTaTATaTA
>contig00071  length=581   numreads=4
AGTACCTTtATGTtAATAACTTAAAGAAAATTTTTAAAAATTCTAAACGTAACAAAaTTT
TATTTAATGTTTTCGTGGAGTATTTAaTtATTTTATTTaTAAGACAaGTAaTAAAAaTTA
TTTATTTATTATAAATATAaTAATGTAaTACgTTCTTCTTCTGTATTTTAAGTtGgATTA
CCTTTTGtATTTTCCAGTTGCGTATATGAACATTACACTTAGGGATAACATTTTTAGTAA
TAGCGCTTGTCTGAaCCTAGATGCAATTGAAAATATGAAACTATACCACTTTTCTACACC
TGGTGACTTTATTTtGGCTGCTGATTAAATCTCCTTTGAGATATTGATGTAATTCAATCT
GTTTTGCTCCACACTGCTATCaCCTCCTCCGCCTCTCCGTCTTtGACTAGTTTTTCAATC
TTAAGTATATTTCCATAtAGTTtATTTATTGGTTTACCTCAATTTACTGTCTGTATCAAT
AGCTAGTCGACACTtACTTTCACTTTATTACCTCACGGCTTCTGAaTATGTACTCtATCA
GTTtATTGTTTGCTTtAAGCTGTAAGTCTTaGAACTTAATT
>contig00072  length=1029   numreads=30
GGTGTCCAGGaGTGCGTTTACCCCTCCgTtACGAaGTGCTGGGCTTCGTATATGGACCTT
GGGGCCTTTTCCTGTTGTTAGACATTTTGGTTCGTCCTTCCCTGGGCTCGTAATTCTCCT
GaCgTtATTAATGGCGGGTTCTGCtGAGCTGATAGCGgTgTTCCGTTGTTCTGATCGGGT
TGTTGTTCCGCTCTCGGgaGGGTTatCGTTTCGTTCGtAGTCGATTGGTGTTCTaGGTCT
TGCCTCTGGGTGTTTTGGaGGATTGATCGGGGGTATTGATTTTGGAaACCCCGATATGGG
CCCcTTtGGTACTGATGGTAATTGTTGGGGTTCcTCGATgatATAGTCGGAGATGGgACG
GGTAgaCtCGTCATTGCCTctGATtGACGAGCGCCCATCCCGTTTAAAGGATCGTAagCG
TtaCGACGTTCtCCCTTtGGgCAAAaCGGacAGTTACaCACTATCGAAGGgtCCTTTTTG
tGCcGTAATTTAGCTTCTtCGGAATcTTtcgTCgTCTTCGAaGCGAACCGCTctcTTAGT
GGGACCGTTTACTCCagAATGATAACGATTTTGGTTAAAaTTTTGAAAAgTtCGGGgTtg
ATagTAATTTtGATTTCTAGGTGGATATTgaggAGTTCGTTCGGTTCCGAACgCAAAaGT
GgAACCTAacATCTGTTGTTCCctCtgATAATtcGGACCgtaGTAaTTTtCTTCGTAAgt
GTCcGGATATGGGTCTtTtCGTAATagTcaGtcGGGCGTATTGGTCCaGGAgcGATTGTC
TCTGGGGtcTGTCTGTATTCTTGGTATGATAAAaTGCGAGGCAATTCGCGAtAATTAtcT
CGGTCATCGTAGTCACgaGAAGATCTCGGCATTTaTGGgTAATGTCTGTTACCGTCTTGT
CCAGTTCGTCTATGGAATTCTACCGAGGGTGGTAGAGATTCACCTGGTATAAGTCCGTCG
TCTCTCATTGCACGTCTACGGTCTGGTCTTCTGTACGCGTCATTTTCAATGGCCTTGTAC
ATGTCGTCT
>contig00073  length=1242   numreads=102
TTCATGTATAACCAACTTAAATTGAAATCAAAAGTCACTGCTGAGGAGTTAGATGCTGCT
GAAAGAAGAAAAAATATTTTGTCTCATTCTGAAGGAAACCCAGATAGCAATATGACGTCT
TTTACAGTTCTTAAAGAACTCTTATTTAAGATTTAGACGTCAGAATTTTGATCAAAATGA
GGTCTCCAAGACGTTTCGAGGACGTCCAATGCGCCACCTAAAGAGTGAATCAGGACTTCA
TAGAGAGAGTTCTTAAAGAGCTCTTTTTCTGACTTCAAAAAAAGAGTTCTTAAAGAAGTC
AGAATTAAGAGCCCTTTCTGACTCCAGAAAAAAaTaGTTCATAGAGGGTGATTTTCAGGT
TTTAATTCTAATTAATAaTAAAAaagaGcTTAAATTGAgAaTAATCAAGTAtATTAAAAT
ATATTTTCTTCGAaGTAAAAAAAAAAAaTGCTATCGCTCGCAGCTTAGAATATGAATTTA
CTAGCGGTCACCCATCCAAGTATTTACcATGACTAATGCTGCTTAACTTCAGTGATGTGG
TGTCCTCTGGTCTGCCTTGGCTATAGCTGCTCCTAATGAGAtAGTAAATTTTTTTTtCTA
CATAAGCTCTTATGTTCACATAAGATTATAAACGACTTATAGCAACGATAAAAAACTTga
TATCAACTTTTCTACCCAAAAATAAAAAAAaTtACCTTTCGATTtAaTTaTcgataatga
TTtAaTttAATAAGTAGAATTACTGAACGTTTTGTTATTTATGATAATATTTTTATAaTA
CAAAAATAAATACACAGCGAAATGAGTTCACTCGAATGCGATTATTTTTATTTTTCTATC
ATTTTAAAAATTCTTCAATAACGTGAAAAAAATTTTTCTGTTCCATATTTTGACGACGTA
CATAATCAGAAAAAAAaCCTATTCAAGAGCTCCTATTCTTGATGTCTTACGAAGTCAGAA
AAAAaGAACTCTTAACGAGCTCATATTTTTAATGTCTTGGAAAGTCGAAAAAAAaGACTT
CTTAAACAGCTCATTTTTTTGACTGCTTACGAAGTCGGAAAAAAGACTTCTCAAAGAGCT
CATATCTGTGATGTCTTATAGAACTTAAAAAAAaCCTTCTTAAAGACTTCTTAATTAAGA
GTTCCGAAAAATGAGGTCTTTAAGACaTCACATTTGGAGTTCTCAAGGAAGTTTTTGAAA
AGACATCTTTAAGAAATCCTTCTGACTTGGATGTTGTCTGGG
>contig00074  length=537   numreads=4
TGAAAacGCtACAGGGAgCACGAAAacAACCTAGATGGAAGGgAATGGACAGCCGAGCAA
CGTTTCTCAAAACTCCGCTAAGCTGGTGACAAGCCCGGGGCCTTATCCTGAAGAGGAAGT
AGGAGTCGGAAGAGTTCAACCTCGTATTGTGTAGAAAAACCAGGTCTAATCTAGCTTCGG
ATGGAAACAACCTGTAAGGGTCCCTGCTTAGGgTTGAAGTCACTTAAATCTCACTTCTTG
AGGACCACACTGTCTTGAGTCGTTCAATGAGTCTTATGTGACAAAAACaGCCATACATTT
ACGTATGCCTATATGTATTATGGTATCGGATAATAGAACTCTtATTtCTAAGTTCGAATC
TGTAGATCCTCCTTAAACTGTCAAAGTCCAAAGGacTTATTTAGGtACTACcTAAAACGC
ATTAAaGaggTGGGATGATGACTAGGACCATGACGgTCTGCATaTCCgAGAAGCCcTTCA
aTAGGCCGTaGTtGCTcGTGGcTACTaTGgTGTGCGGGGgTTGACTaGaTCAAGGga
>contig00075  length=666   numreads=6
GTTTGTCTTTTAACCGAGTCTGGaGGGATGCTAAAGTCACGTTGGTCGACACCCTCGGTG
AATCcACGAGGATATATACACAGCCAATAGTAATCTTCAATTGCCGGTTAATACTTtACG
AGGTAAGCTGCGATAAAATAATACTCTTCAGTCAATGATTAAGTCTCTGATCTTGTTGAC
GAGTTGTTTAGTTACTATATAACATTTCTTCACTAAGTACAATCAGTAATAATAATAATA
AAAAAGGTTAGTTGTtACCTCTTTtCTGATCCACAGCTGGTGTTTTAGTTAAGCAATAAC
AAATTGTAGTGGTAGTtGGTGGCAACAGTAAAGAAGAAAAGAaCCTGTGATaTGCTGAGA
GGAAAGTaCGCGAaGAAaGaTCATGATGAAGAGGaTGGTAAaCAAaGaCGGCCcAaGTGC
GCTCGTTGCAGAAATCATGGACTCATCTCCTGGTTGAGAGGACATAAAAGaGAGTGTCGT
TATAAaGAATGTCTTTGTCCAAAGTGTTCTCTTATTGCTGAAAGACAACGTGTTATGGCT
GCTCAGGTAATATTTTCTTTTTAaTtAAAATTATAATATTTTTATTTATTCcGAaCGTTT
TATCAAAATTATTTTtATAATCAACCTaGTAGATTTTTAATtAATTTTTTTTTTTttCTt
ACGAGT
>contig00076  length=393   numreads=4
CCCCATAGATGTTACGGGgAAAaCTAGaTAGGAACCTTGTtAGCATTTTttCAATCCAGT
CCATGTAGCGTCTCACGACGCCTACTTTTGGTTtCTACTGGTTACTCTTccctttCTGCG
AttttttcatttaaaaggcactgcgcgtAggttgcgacagCtgaccAGttttCTTCtttt
ttGATcatgcaggttaccaagttctcaggagagaacgaagcgccaaattgtttcttCGGT
GctgCttttGtAGTCCttccacCGATCACactcgAagaacgtgTGTTCGACGTCATCAAt
tttgtctgggcaaggaagaagtccgtgTCTccgtgCTTCcgagaaagccagactttgata
tttgggatcaggcgcgccgtccatctgcccgtc
>contig00077  length=1470   numreads=34
ATAGTATTTAAGTCGTAAAAaCTAATAAGTGTTTtAATTTATTTaCAGATAaTGTACGTG
CTGTTATCTTGATTCTAAAAACTTTGATCGATAaTTAAAgTAAGGAGACTGGAGATgaCA
AAGAATCATCAGAGAACGGGGATACGAAAGAGGAAAAGGAAAAaGGCGAGACTTCGACAG
CAGTAGCTATTAGCAGTGTTTATAAACcAAAACATCGTtCCAGTTAACAAGATCATCAAA
AATCATTTCATTGACTATTCAAGATATTTCtATTTAATTTTCCCTTGTACATTGTGATGA
AACACGCTGATACTTTGAATCCTCTAGCACCGGTTAAAGATGAAGGATGATTTTGTAAAC
TTTAAGACCCAAAAGTACCGGTGCCACTTATTCGTGTTGTACCTTTATTTTGtcATAAAA
ATGATATAAATTTATTGTCTATCAGCTTTGATATAGAGGAACCAcTTCCAGTAAGTTGGG
CTCACTTGATGGTCGCTGATAACAGAATAATAATTGTAATCTTAAATTGTGGCTAATATT
ACAATtAGTTTTACCACTGAGAAGCCAGGTTATGAAGCACATGTATCGTCTTGCTAATAA
AGATTTATGAACACCAGCTGTTAGAACAAGTGCTGATTTTATGTGGAGCGCTGTTAAAGA
TGCTACTGATGCAGAACTCCcAATTTTACATCGTGATGAATTATATTTGGCTTTGAAATA
TTTtACAAGCATTAACAATGAGACTTGCGGGAATCGCTCAAGTAAATGCACTCATTACTG
CGTTCAATGAATTATGTAGTAGTGAAATAGTTGCTGAAGTGGAGCAAGTTGATCACAAGT
TGGCTGTCCGGATAACTGAAAATATCATAATATATATtcGGACTAAAATtAAACGTTGAT
GATTAAACAGAGTCGTATTGTTTTGAGTTTCCTGGCAATGAAGGGCTGAAtATCTTCGCA
GATTTTGACACTACGTAGCAAACTGCATAGTTGGAACACTGCGCACGTCCAGTTTACGAT
TTATTAACTATTCTAGTTAAACATTTAGCAGCAAAACGAGTCTTGCATCTTTATTCACTG
CTTGAGAAACTTGAACTGAAAGATTACACGAGACAAAGTCTTTTTTGCCTCAGAATTGAC
CAAATTTATATGGACATCAAGAGCTCGAGGTTATAATGGAGGCTTGTCAATTAAAAGTCG
AGATTTATCACGTGGTCTATACTTTAAATGTTAAAGAGATCCGTCAATATTCACGTATGT
ACTTTTAACTTtAAAAaCTGTTTAACTTCAAAAaCTGTAGTAACTTGCTAACAACTATTT
TATTTTTtAGCTCAAAGCTGGATTTAAAAAAAAaCtaTAAaCCAAaGCTAATTGTGTGAA
GAGAATGTACTTGTATTtCTAGGTAAaCaCcATTGACATTCTATTTAGATTATTGTGTtG
TTtAGTATtGAATTAATATTTTTATTGTGG
>contig00078  length=343   numreads=3
TATCcTTCGTTTTGtgTCGAAATGCCCCATCCGaTGaCGgTAcAAATTTCATTAGCTgCT
GgAATAGTTCTCCATATAGGTAAaGgAaGgCAAAGCTTCCGAACGTACCtATTAAATTtC
AGGGGTTCATCCAATTTCaTTAATGCGaTATCATTGGCGCCcGtCAAGAAGTTAAAATTT
GGgTGaCGAATTACAAaCTCCACTCGACGCGTTTGAGTCATTGGCGACCATGTAAGATGC
cTGAAGATTCCcGCATAAaTTCTGTAGTAATTTCTAGGATGGCTGCAGAAAaTAaCGaGT
ACACAGTAAAAAaTTTtGCGTTAATGTGTCAAAAAaTTTtGTG
>contig00079  length=752   numreads=5
GGAATATCCGAGCCTCTGGTAGGCGACGaGCCAaTAatGGCCAAATTCCAGTTCAAcGTt
CCtGaGCCaCCTGGtCAaCCAAGAGtCATCGAcTGGGaCACcGACAGCATCACcATTtCT
TGGGACAAGCcAGTTTcAGATGGTGGATcAAGGATTCAAGGGTaCAAAGTGGAGTATCGC
GACCCTACAGACGGTAGCAGCTGGCGCATAGCCAACGACtACCTGgTgAAAGaCACCCAc
TACATcTgTtACGGATTGGCTCGCGGTCAGGAGTATGAATTCCGCGTtCGCGCTCAAAAC
GCCGCTGGACTCAGCAAACCcAGTCCACCcTCGATaCAATTCAAaCTGCGTAGCAAATTC
AACGTACCTtCGCCACCTGGTAcTCcACAGGtCGTTAAGGTCGGcAaGAaCTACGTAGAC
TTGAGATGGgAGGCTCcAACTtCTGaCGGAGGTAGCCGAATCATTGGATACGTCATTGAA
AAaCGAGAAATCGGCTCGGCTATCTGGATGAAGtGCAACGAGTACAACGTGGTAGATCTT
GATtACACCGTGATGCATTTGATtGAAAGAGGTgATTACGAGTTCCGAGTATTCGCAGTA
AACGCTGCTGGAAGATCTGAGGCAAGCTCATGCACAACGCCCGTCAAAGTCTGCGAAGTT
GAGGGTGGAGAAAAACCAGAGTTCACCAAGTCCCTGCCAGTCAGTCAAGGAGTTCCATTG
GGCAAAACTTACGTCCTGGAATGCGAAGCTAC
>contig00080  length=378   numreads=6
AcACTGCTGGGTGGAAGTGTAGGTGGCTGCCATACATATGTATGAGAAaGAGCGAcACAT
GGgTAAGCcATGTGACAATGAGTAAGAGAGAGAgAGGGAACCTGAGAGTATAGGTTGTGA
TAAAGTGATCTCAGATGATTTATAGTAGATGCTCAATtGTACCTGAGTTGCCCATTGTGA
CAGGGAATTTGAATTCCCGCGCGGGGTTTGTGTCACTGTTATCTTGTCTCGGTGTGTAGG
GACTACTCCGTACCTTCTGAGCGTGAGTAGCTAGTTGTAAGACTCGTCACCTGGTCGTAC
GGGTcGCTAAGTCCCCACCGCtgTTCCctAGAAAATCTAAGCGGGAACGAGATAATGGGA
AAATTCGAGAACctGAgA
>contig00081  length=607   numreads=4
atgtccgcgatggtcttctgtaaggcttggcctcgatcagtgttcttcctcgaaagcata
atcagcAAGCtcctGGTCCTAGTTCTTTGGATCTTATCCACTGTAGTACGGACCTGTtCa
TCAGGGACGTCCtGcTTttgTTCGCTtCAGGATTTCAGCATACTTTGCCGTCTCTGCAGG
GCGGATGATCAGTGCGTCCGGCCTGATCCGTTTGCGGGGTTCTTTCCGATTAagCTCTGG
CCTGGACTCcTTCGGCGGTTGCTTCTGGAGCTTTTCTtCTGCTTGaTCTCTCTTGgACTT
CCTTGACTGGACTTTTtGCCATaCATTCACCTCTTTcTTTCCGCCGTTCTaaGTTACCGC
GTTTTTcgTAGGaCTTGGTTTAAGGTCCTTCTTCTtCTTAATACGGCTAGTCATTGAGTC
TGGGgAaTTtCGTtCcTTCcTTTTCCcGGgCCTGATATCAGTTCCAGTTTTCTCTctGTC
TTCGACAACTGACTCGACGTCACCCTCGCCACCTGTGTCCATCTCCTCGaCAAATGTGTC
GGCTTTTGCAGGTGAAACCGCTGTCAAACTCGTCTTCATCACgATATTACCGTGTTGTtG
TtGGATC
>contig00082  length=1057   numreads=13
gataagaattccgaaccctGCTAAaCGGgggTCAACcTCTAACTATCTCCTCAGAAGCTC
CTAtAACTTCTGACAAGATTCCGAACCCTGCTAAACGGGGTCAACCTCTAACTATTCCCC
cAAAAACTCCTACAACTTTTGAGGGTCTATCTAAGGTCGCGAACCCTACCGAATCGGGTC
AACCTCTAaCCGTTTTAAAaaaGTCTATtAATTTACAaGAAAAGTCGGGtGTTACCACTA
GAAGGCGTGGTAGACCACCAAAAGTTCGGGAAATACCTATCGGAGGAGAATCCGATCAAG
AAGAGCTGATACCTTCTGTGGACCCCGAGTATGACTCGGATACAGACTCGGATGACTCCG
TTGAGTCAGAACATTCTAACGAGAATGACGCGAGAAAGGGAAACAATAAAAACTCAAACA
TTATCCTGGTAAAGGATTTGTTTGAATATAGAAACGACAATTTAGTTTACTTCTTAGATG
AGAGAGGAGAACCATGCGATGCAGGTtCTCGTACTCTCAAATCTCTTCATAAaTTACCTA
AAGTCGGGTCCATAGGCACTGGTCAAGTGCATTGgACAAAaCGAGGCAaTAAcAATTACT
tCGgtcTTAtAaTACGAGGATCCAGGGGAGAATCGTCATTGATTGTCCGAAGTAATATCG
CTAAAGGCCTAGTAAAATtAAAAGGAATTTTGAGGGATAAGGATGTTCTAACTTTTtCtA
TCGCGATAACCGAGTTtATCGAGAATATCCCTTGGGGGGATATtCTCTCGTTAATCCAAG
ACATATACGATGGTACAAaTATAAAAATCATCGTTTGTCTTGGGACAATCCGCTACGTGC
CCCAAGAAGAaCGTAaCCGGATCTTCTTCGAAGCTCACATGTCTCCGATAGGCGGACACA
AGGGAGTTTCAAAGACCTATAACCGAaTTAAGCCTAATTaCTATTGGGAAAACCTCAAAC
AAGATATTCAGATtCGTATTCAACAGTGTCTGGAGTGTCAGTTAAAAAAACTGGTACGCG
TAAAAACGAAaCAaCCcATGTTGATTACTGACACACC
>contig00083  length=755   numreads=13
CATTATAAGGTTTCTAAAATTTTACTTCAtATGTAACtaTTGAGTCAAcGgACTAAgAGA
TTAACATACATTTTATTTTTATTGATCATTAATCGATGAATTGTTGTTATTACGGAGAAA
ATTTTAATTAACAACAAAATTCGCTGGACTTTGACCTAGGCAGATTTTAACTTCACTTAT
GAGACCTACAATATAACTTTAACTGAAATTTCcAATGCTCATTTAAAATTTTTTCGTTGT
ATGAATTGTTATTCATTTTTtCAAGAAAGCCACGGGAATGTTATATTAATTGCACATGGA
AAGTTACAATACATATTAGCTagAAGGATCACGTGGATAAAAGGTAAATGTTACTCCGAT
GGAATTTGGAATCTCTAAGTCAATATAACATtCCAATCAAATTTCAAATTTAAATCtATA
AATACAATTCTGTAAACGCCCAaCAGAGCGGgCGGGTAaCAGCTAGTTtAttAATAAAAG
AaGAAACTAATTAACATGTTCAAAAAaTTATTTTCAATCGaCAAGAGAATGTTAATTAAT
TTTAAtAAATTGAGGCTGAAaCATTGAaGGGAAATTTaCTTAACGCGTTCAAaTATGAAT
GAATGATGATtAtAaTTGTGTTTATAATATAAATGTATGAaTATATAAACATGCGTGCAA
CTgagaTTtATTtAGCGTTTTAATTAACaTTTGTTGgCGTAATAAACCGTaTAAATGTTG
GTAGTAAaTTGTTGAAaGTaGTtGTcaTTaCCTTG
>contig00084  length=610   numreads=7
cTCTTGgTaTaGgcGATTCATTCCCAACTgaCGCAGACTTGaaCgAAaCCATTGTCTtaC
CcTCCTACAAAAAAaGAAGCGGTGGAGATGGgAAGCCCCAGAGCAAGCCGCATTCGACAC
CCTGAAAGCCTGTTtAAAATCAGACCCAGTCTtGGTTCCCCCTGATTTTACGAAGCGTTT
CGTGCTACAAACGGACGCAAGCGACGTCGGAATAGGCGCGGTCTTGACACAGAACCACGA
TGCCGGTGAAAAAGTCGTCGCATACGCGAGCCGAAGCTTGAACAAAGCCGAACGAAACTA
TAGCGTGACCGAGAAGGAATGTCTCGCGGTAGTGTGGGCAATACAAAAAATGAGACCGTA
CCTCGAAGGATACGAATTCACGGTCATCACGGACCATCAGTCATTGAAATGGCTCCGGTC
AATCGACAGTCCGAGTGGTCGCATAGCTAGATGGAGCCTGTATTTGCAACAATATGATTT
TAACGTAGTATACAGAAAaGGAAAATGGAACAAAGTAGctGACGCTTTGtCaCGTAGTCA
ATCGGAAAATaCGGAGAGTGAGGAAaCCgAAGATCACGATACTGAgTTAgTGATCAACGC
ATtGATtCTG
>contig00085  length=486   numreads=8
GAAGAagTACATTTAAAATtGTCTTTtCCTAATTtACGGGCAAAATCATTGGCTTTTtCT
TGTAAAaTAGCTCCACTGATTGGTATATTATTGAACCTCTGGTGCTTAAACCAGAATTAC
TgAAAAaaCAAaTACagagaCACAATTACAAGTGCAAAAGCATGTCTTAGACgTTATAAA
CGATGTTTTtCTtCTTTAAGaTGGTTCAaCCATGGTCGTTATAAGCGATTTGTCGTTATA
AACGGTTTTTAGCTTAAAGGTTTtATATTGTATTTAGACGTGACCTTGAAaTTTTGTCGT
TATCTTAATTGATGTCGCTTTAAGCAGTTTTGACTGTaTtATTTtGGATATTTtCTCGAa
GgATCAAGACGCTTGATACCATGGAAGaCGGaGGTgACTTAcTTCTGGAaGaGATCTTTt
CGctGCTCGGAaGTCcatGgCcGcGTAaatccTGGAaGATATAAaaTaTTtATAAgTTAT
ttAATA
>contig00086  length=319   numreads=3
ACGATCATTTtcATCCgTGGGGGAaCCGTGAATGTAGATGgCTCGTAAATGTCcAAAaCT
GAAGGATATAGGCTCCAGTGGTCGAGCCATAACGGTGaGAGTCTGTtCGTAGTAAGATAT
TTGGGCTTTCTCACGCTCTAGCCAGTCGTTTCCGATGATACCtACTCCAGGGACGGACAG
ATCTTCTCGGCTGACTTGGCACTGGACTGGTAGGCCGAAAATTTTTTGATCGACTGTACC
GAGTGCTTGGACTGCTTCCCCGCTGATTCCCCTCGCGACTAATCGGTTATTCGAGTTTAT
GTACGTTCCGGGTTGGAGC
>contig00087  length=3000   numreads=118
ATTtAAAAaCAAATAAAAaaTttGTttATtACCCATCGATCATGCATACGATTtGCATTA
CTTGTAGTTGTTAAAAACTCTGTAAACACACTCTGGAAACATCCTGGAATCAGTCTGATT
ACAGAATGTTTCCAACGCGATTCCATAGTGTTTCCAAAATGAATCAAAGGTTGCGAGGGT
TCCTGCTACGATTAAGTTTCCATTTTATTCATCAATTCATACCGAGTGTCCTTTTAGAAT
CCTTTGAGAATCTCAAGCTGAGTTCGTTCCGTAAAAGTCTTGAGGCTACGACTGCCTATA
AGCAAAAATTTTTTTTTtGTTGTAGTTTTTAGTTTCAAAGTATTTACAGTCAGTAAGCTG
AATTTTTTGGTTATTATGAGACCATGGACATGCAACATCACTCAAAAACTCGCACCAAAC
TCTACCTGACTTCGATAACATGAAGTAAGGCAGTTCAAATTAGTGGAACCATTGAAAAGG
ATTCTAATTGGCGATTATATAAATTCTAAATTGGAGATATACGAAATCATACATTCGTAT
ATAGAAAATAATTACGTGTTTACAGAGTAAAATTATCAGATATGAAGCTTTTTtGTCAAT
TTCAATTTATGATAGTATTTGAAGGATTAATGTTAAATAAGAGAAATTTATATGAATTAC
AATTTATATTGGATTGTAATTTTATACGATGATGATTATGTTTGTGAAAATATTATTTTC
ACTGAAGCAATGATTAATTATTACTGTCGATTATTATTTATTTATCTCGTAATTTACAAG
CTTTTAAAATACTAATTTTAtATTTATACTCTTAGAATtAAATTGAAATAAATATAGGCG
TAAAAAAGTCCATAAACATATATTCAAAAaGAAAaTTTTTTCATTGTTTTGTtGAACTTA
GCAAATTTGAACGAAGCTAAACCTATACAACAATATTGTAAAAGGCTTGCTCAAAACTGC
ACTAAAGTTCGATAGTTGCTGGCGTAAGATTCTACCTGTGGGTCTTGCTGCAAGTTTCTG
GTGCTAGAGATACGTCAGAAaCCAACACAGTATTGAACTATGAAAAAATTTCTATGAACG
TAATTCTACACTGTGTGCCAAAATTCAATTTCCGTGAGAAACCCTTTAAAATTGGAATTT
TGAGTTCTGCTTTTAGCAGGAACTGTGTTAGGGCATTTCCTGAGATATTTTGGATTGAGA
AAATTCAATTGATTTTCACAGAATTTTGAACAGGAGCTTTGTTTGGGCATTCCACTAAAA
TTTATGGATTCGGGTGCCTAAAGCCCCTGTTAAAAATTCTTCGAAAATCAAATAAATCGT
CTCAACCTAAAAGATCTCAGGAAATGCCCTAACGCAGCGCCTGTTAAAAGCAGAACTCAA
AATTCCAATTTTAAAAGGTTTCTCACGGGAATTGAATTTTGGCGAACTCTATTCTACACA
TCTCCTTTGGATGGAGGCAAATAAATCAAACAAAATGATATGCTTCGTGTATTTTTATTT
AAAAaTAAAATATATCTTTTTCTTATTTCACTTAAAGTAATCAGAGTACGACGACTGAAC
ATTTATCATAAATAGTGGACATAAAACGCATTTCGTTTACCCGCTTTTCATCTCTAACGT
TATTTTTtGAGGGCAAGTGTACACATTTGGAATCGAAAGCTAATACTTGTTCTTCAGTTC
CTGAAAGTTAGTGCCGTTCAGTTGCTCGATCAGCTTGCTGTATTCGTCGAAGTTCTCGAC
GCTCTGGATCACTTGACAAACACCTTTTCCGAACTTGAAGCACGTGGTTGCTACTCCTCC
TAATTTTAGATAGCTGTTTTGGTAAATCAACTTGCAGCAGGGAAGCTTCGATTTCAGGCG
CTGGAAAATGGAAAGACATATAGCACATGTGTATACTTTTGGTAGTTAAATCCCTTAAAT
CAGTTTCAGTTGATCGCATATACTCACTGGCATTCCCAGCGATAAGCGAGTTGCCACTTT
CTTTGATGGTGGTTGAACTGGTAACTTCATTATGAACCTTGGCTCTGCAGACGACAACAG
CTATCACAATTGAGGCTAGAAGAACATTGAAGATTGTAAGAATCTTCCAGAAATTCATCT
GTGGAAAATAATAAAAATCTGCTTAAAAAATGATTCGCTTTCTTTTCAATCTTATGAATT
ATAATTGCAAATTGTCAACTTACTTTGGGCAGAAGGAGCGAGATTCGAAAGAGAGTGACC
CAACATTTGCCACGACAACCCGAGGGTAAATGAATCCCCAAAACTGTCGCCTCTGTTTAT
ATATGGCTTCATCTGAGAGGGGTGGAGGAGAAGGTTCATATCTTATTCATTGCATAATCA
AAAATAGATTATTCGATCCAAATTCAAATACCAGAAATGTCCACAAGTTAATACGTTTTA
ATTCCACTTCGATGATTTTCCATAGATATGAAGAGTTTAACATGTTGATGACGCAGTGAC
AAAAAGCACAAGTTTTATATGTGCACTGTATCTTAACACCCTAGTTTGTCTACAAGAAAA
ATGTTTGTTCCTTTGGTTGGCGCCAATATTAGTATTTGAATCAACCCTGCATTCAGTATC
AATCTAGGGCTGTCATTTTGCGCAACATACTAACTCTTTAACGCTGATTTCAAAATGGCC
CTAAGTGACCCGCTCAGCTCGACAGAGTCAGAAAATGACTAAATTTTTtAAAAGTTGCGC
CATGAGGACGGCTGCAATAGTTAGATTTTTATGAAATCTACTAAAAATATAGCTTCTACA
ATAAATTAGTATAAAATTCTATTAAACCATCTAAACATTCGAGAAAAAAATATCAATCAC
AAAATTGTTCTTTAAAAAAAATAATGTCATGATAGCAACATATCATATTCATATTTATAT
TTATATATACTCCTCCCTTTCATAACTAATAAAACAACGaTTTTTTtAAAATAATCATTT
GATTTTTATATTTGTATAAGTGAAGACAATAaTAAAaTTtATTaTCaCAATTAACACACT
>contig00088  length=882   numreads=33
GGATGAGATCAAACGAGTCTACATTGTtCATAAAAaTTAAAAaGTTAATGGCAGATAGCT
CTTCGAATTCAGTACTCATTTTCGCTCACTTATAGTCACCTCAAAACTAATATTGCACTT
GTCTTTCAATTTTATTTTAAAAACACGAATGGATCCTCACTGAGAGACAGCTCGTATCAA
ACTAGTGGCGCCTTTTTCATAAAATTtGTTAATTAGCTAAGTAATAAACAGTTCGTGGTA
ACATTATGAACATTTTGCTCATACTGGGTTGAACCCCCGAAGCTTGCGATAAAAATATGA
ACATAACCATGAGGTAGTAAAATTACTCATAACTAAATCATAAACTTCTTGATGCTCAGA
TAACATAAATTTATTGCATAAGTAATTAGATAATTGTAATTACACCAGATACCATTTCtG
aTTTTTTTTTTTtAAGTGTAGCCGACTGTAATGCATTGACCGTTGATTTAATGTACTTTT
GATAGAAAAaGAAGGTATAGTGATGGATAAAATATTTTTTTtCGAAGAAATTGCAGTCCT
TAATAAGCCCCATTCGCTTTAAACTCGGCAGGGAACTTTGCATGTGAGTTTTAATGCCCT
ATTTTCCTTCCTACGCAGGTAATTTACTGTCAGTAATTTGCAGTACTTTTGAAAAACTAT
TTACGACCGCTCGTAAATTTTTtATAGACCATTTCGCTTATCTTAATGCGACATTAAGCA
TTAATACTTTAATTAGAATTATTGGAAAAATTCTTTTATGTGTTTTtAACAAGAAAATTA
TGTAAGGAGTGTAATATCCAATTCAAAATATCAAAATGtGGTaGAAGATAGGTcAGAAAA
aTGATAGAAAGTCGAATGTCGTGAAATTCATCAGCGAAaGaT
>contig00089  length=944   numreads=77
ATCTAGAATACTACATCATTGAAGAGAACCAGAAAATTTTCGAGGTGTCTGATGATGAGC
CTGAtAACAAAGGGTGCCGACAGCTGTTACACCGATTTCTCTGCTTCATGAAAAGGTACC
CCAGAGCCGCTTTTATAgACGaTTATGAAGtgTATGACGGACAGCAAAAGTATATTTGTA
CAAGCGATCCAAAAGCAGAAAACTACGATAAATTTTGGGAATTAGCCTGGTGCCGTGAAG
TTAATACCATCGTGAAGATATCTCAAAGAAGAGAtGAAGGAAGCTGTCAGTATTGGAGTT
CCATAGAAGAAAGTGAGATAGAGTCTGGAGGTTTTAGAATTAAGACTCTGATAGTCATCA
AGAGACCCCGTTTCATTTCAACATTGTTACTCTTGTCTGACCAAAAGAACCGCGAGCGTG
AGATTTGGCACTATCATTACACTGCGTCGCCAACTGATAACAATCCAGATgATCCGTTTA
TATTTTTGTCCTTTGTGTGCAGTCTGAACGACACGTACACTATTTCTAAGAAGAAACAAT
CAGCTGAATGGAAGCCCGGAGCTGTTCTCGTTCATTGCAACGATGGTAGCACTTTTTCGG
CGGTATATTGTGTCCTCGATATTTGTGTTACCCAATTCAAATCCACAGGTGCGCTTTCAG
TGGCAAATGCTTTTCAGAAAATAAGACAGCGGGAGCACAACTGCTTGAATTATAACGCAA
ATGACTATAGTTTCTGCTATCAAGCCATTCACATGTATGTGTTAGGGGAAATGGGGTTCA
GCCAAAAATATCTAGATGAAAGGGAACTCACTCGATTATACACACTGCTGTAGTTATAAA
ATTTTACCATGCAATCTTTCTACGTGGTTCTaTTGTTATTTATATTCTGGAGcAGAAAAA
TTTTGTTGCCTACTTGTAAGTAAAATAGGCACACAATGCAATAC
>contig00090  length=2216   numreads=74
CTTCTATTTACGTTGAAGGAACATGTTGGACTGTTGTTATGCTACATTGAAACCAAACAT
CGACTGATTACTTTGGGAAAATCCAATGAACGGCTGAACCCGTAAATTGGCTTCATTCCA
ATATAGCAGTACCTATCTGGAGTTGCCGCGGgTTACGATAAGATCAAGATCAATTTAAAA
TAATGTTGCATTAGCTATAAAGTTGTTCATAAAGACTTTTAAATGATGATAGATTAATTT
GATGGAGAAGAGTAGTTTTATAATGCTTGTGAGGATAAATTTAGTGGATATGGTTGTGTA
AAGTGTATGTTGTGGATTAAATAAAACTAAATTAATAATTATTGAAGATTTtATTTTAAG
ACTAATTCAAAATATTTAATCATTGTATGGTTACGATCTCGTAAATTATCAGGCAAATTA
ACAATATAATAAGAATGATAGTTATTGAATAATAAATCGAAGGCCTTGCTACCTTCCAGC
TGCACCGGAATCGCCTGTGCGACAAAAGtATATTTTtAtATTtGTGACATAATTAAACTT
ATGCACTTCAATCTTATCGtATGACAaCTTACTtGGgCGGTTCTAAGCGACCGTAAGTCA
CAATAGTCCATTCATCGTCCATAACCTGCTCCTGAGACATCGAAGGACCTGCTGACGTCG
ACGGAATCGGATCAATTTCAAGTCTGAAAATTTCAAGGAAATATTAAAACGTGCTTTTCA
TTAAAAAAAaGCTCTACCAAAAAAaTAATATTGTAaCATTTATATGTTTATACTTACGCG
CTATTTTTAAGCCACTTGTTTTTtCGAATTGTGTAGGTCGTTTGAAAAACATAATTGTAT
CTTTCGGGACCTGTGATGCCTTTGAGCTTTAAAATCCTGTAAAAGTAATTTAAAATTACT
AAAGCACTTTTACTTTATTAAAGGACGAGTATTCTGAGGTCCATAGTTACAGGCATTATC
TCGGATAGCTTAACGGGTAGAGCCTTTGGCGCGTAACCAAATGGTCCGGGTTCGAGTCCC
GGTTTGGGCGGTCCGACTTATTTTTTCGGTtACTGAAAAATTCCTAAGGCCGAAATTTGT
CTTTAATTGTCTCTTATAAATAAATAAATTAATTAAAAGAAGGAAATTTGTATAGATAAA
ATACTTACTTTTTGACGTCTGGTATGAGCGTCAAAACTTTGTAaGATTCAGGATTCAACA
tAACcAAAGGCGAAATGATGTgATTAGATTTTATAACCATCGGCATACATTGTCTGAAAA
TTAATCAAAATAAAATTGTAATAACTAACTTATAATTTTTtAAGCCAAATAATTAAACAA
AGTTTTAAATACTTACACTGACTCTTGTTCCCCTTGACAAATTCCGTGAagCTGAAACGG
CAGCATCACAATTTTGCTCGGTAAAATAAGTTCCATTaTAAAAGTACCTTCATCGTTTCT
GAAAATCAAGTTTAATAATTgTTCAAGTCCAAAAATTAGAGGCAAAATCTAACAAaTAAA
AAAAAAaGGACaCTTACATTTCTTCTATCCTTTCTAAAAGATATTTCGGCGtATTTTCAA
CTTTGTtAATTAGTGCCGACACGTTATTTAtGGTTACGACTACTCGCTGACCTCTTCGAT
AATGGATAATTGCTTTCTTAACGAAATCTACAAACACCTGTCGTGCAATATCCACCTGCC
ATTCTTTTGGCACTTGAATTTCCGAAGTCAAGTATTGGTATTCACTCATTTTTTtATTCT
AAAAACAGTATTAAAATTTTTAATTAAACACATCAAACTAATACATAAATTCACGGATAA
TTTTTTAGGGATAATAATTACCTCAATGCTGGAGCTGTGTTTACTAGATCGATTCAAAAG
AGCGACGGAATTAACGGAAGTTATTTTTATAAGTCACTCCAGTTATCAAAGACACCCCGA
TAACGGTTCCACTGGAAAATAATAATAACATTGTGAAGCATACTTAGGAAAAATaGCAGA
AATAATGTGTCTCATTAGTGTTATCAGCTGGAaTGTATAACAATAATTtGTGATCTATGA
CATAATTAAAAaTTGGGAAAACCTACATGATTTCATCGCGAAACAAACAACGTACACGGA
AaGAAAaTTGAaGgAATTTTtACTATTTtACTATCGtAaTTTTtATTtcATAAAATAGTA
ACGgTGGaCTAtACTTCTCATTTagTAATTTTaCGATCTACtATTgtAAATTTTAT
>contig00091  length=678   numreads=7
ATCATAAGCATgaaaataTAtGCAAACTCTATATTCAGGcGCGCGCTTGCGCGCGCAAAT
TCAAATTCTAGTTCTAATATATAGATTTCGTCAAAACGGACTTCTTTTACAAACTGAGGA
TCTGTATAGTTAAGTCAATTAAATGTAACGCCTAACTTATTATGACGGATCGTCATTTTG
ACGATCTGCTGTACAGCTAAATTaCCTCTTCATAGTATCTCTATAACAAAAGACTAAACG
TATTTTACTTAGAATAGCGATGTGTATTCTGATTCTGACGATACTTTTTtCTCTGCGATG
TATTATtCAGAATTTGTGGGCTCTTCTTGAAAGaCCTGTCATCCATATCACTTCTGACTT
GCTTCTGTACAGTGAATCATACGTGATACAACCTAGTTCGTAAATAaTGACaGTTATCAA
CTCcaGTTGGTGGAATATTCCATTGGTAGTaGAGgAAGATATCATAGAAGAGGAAGGCTt
ATCTTGTTATTGTCATCTAGGGTCTCAACCTTTCAGATTTCATCATATTGACCAGCTGGA
CaGACTGAATAAAAAAGAATGAAGATTaCCCCGAAGCTATCCAAGTTGGAagCGGCAATC
AGCAGGCTGTTATCCAAaGCAAAAATGGCAAtCTGCAGGCTGCTGTAcATCAaGGgCTtA
acTaCCTGCAGCCTAcTA
>contig00092  length=1719   numreads=23
attATaGAAaaGACAACGGAAAgAGAAAACcTTAAATCCGAaCAAaGCCAAGCTTtCTAG
TATCGAACAAAAATCTAAAATCAAaTCTAAAGAACTCTGTTAAAGGCTTTACCGATATGA
AGACGCTCTTGATCCTTCTCATTCTTGGGAGTGGATGCATGGGGGAAGACAATTCAGGAG
AGGGAAATCAACAaCCCAAGGGTAAAGTCACCATAAAATCCCTACCTTCAAACCCTGGAC
taCTACTCGACCCATTCAAAAGGATCCACCTGGTCGAAGAAGAATGGAAGAtcATTAGCT
CCATCAACATCAGGAAGCTAATCGAAATAGAACCGTACAACAATtACCagTACGAGACCA
CAATAAATCACTGCGAAAGATATTTTATGAAACAAGATTGCTACcTATACCTCAGGATAC
AAGTATTCGAgAAaCCTACGGCGAAGTACAAGATGCAATCCACcGATTAaGCCAATtaCt
CGAaGAAACACAagAAAAAaCCGATGAGTCTCGCaaCCGAACCcGAaGGGgACCTTGGTT
tGgATtCGTGGgAaGTaTGGCCCGCAAGCTATTtGGAACTATGGATTACGACGATAATGA
GCATATCAACAAaGAATTagACAAGCTCtACCAGGACAATCGAGAATTGGTACATCTGAC
GCAAAACAAtatACAtATCATTcGCAGtGAGATCAATCAAATCCTTCGACAtGAGAATAA
CATATCCAAGAGAATCGAGACACTGAGCCAGGAAGCCGATAAGATGCAGCACTCTATGAC
CATGGAGCTCAGGAACATCAGGCGTATTCACATGTTCTGCCTAATAGGAAACGAAGCAGT
TCAAGTACTCACTCATCAGCTAAGAGCCCTAAATGACGCCGAAAGAGCAATTGAAGAAGC
gcAATTAGgCAGAGCATCATACATGAGCATCTCCGCTAAACaGCTTCATCAAGctACACT
CGACATGATGGCAAAACATCCGCATCTTAACCCGCCTCAGCCTCTCGACCGTATGGACAT
CCctGCTTTAGTACGGGTATGCAGAATAGAAACAGGCAGAGCAAACGGTCACTTCTTAAT
AATCATCACTGTACCCTTGCTCAGTAAAATGCCTTGGCTTAGCTACGAACTAAAGCCTTT
ACCGacACCAGAGTTCCTGGgAGACAAACTATCAaCGCTcACGATCTTACCGTCAAGTAA
ATATTTATTTACTGATctGGACCACAAAAaTTACTTCCTCAATGaTGaCGAATTTaTAAA
AAATTGCAAGCCTATCCAACAGGACCTAGTTTGCCCACCAGACACTCCAATTAAATCAAC
GACCGAAAATCcACtACTAGACTGCGAGATgAAAATGCTGATGGATCCGAAAGAAATCAT
ACTTCGAAGCTGCAAcGTAaGAATTATACCCAAATGTGTATTGACGTGGAGCAAGATCAA
CGCAAAGAataCaTGGGCATACTCCACATGCAAAACTGAAAAACTAGTGTGGTCATGCAA
AAACCAaCCTATGtAAACCACAACCATTAATGGTACCGGCGTCATTCAACTGGAaCCTGG
CTGCAGGgTAAAATGTAACGAaTTTTCATTCcATGGTCTTAGCCAAGaCATCAcGGAAaT
CGagTACaTAATtCCCcAGaTTAACCtGACCcTGGAAaCCTTAATTCAAGTCTAGCAGTT
CAGAcTCcaaatcTGCTAcTAAaGGACagaCaaGATgca
>contig00093  length=687   numreads=5
ACtACGgAAAGCTTaCAAAAaTaCGAGATAACAGCTGGCGTACCGTAGggTTtAGTCatG
GgCTCCGACTTATAAAACGCCGATTATGATGAGCTTCTGgAAATCTCATTGCCAAAACAT
GTTGAACTTATAGGTTTTGCTGaCAACATTGCTGCCACAATAACAGCGGAGATTGTCGAG
GAGGCTGAACTAGTGATTCCGAAAACCATCCACATCGTAAAGACCTGGCTCaGAAAATaT
CACCTTGATCTGGCGCAACaTAAAACCGaGATGGTTGTGCTGACGCGaCAAAAaTaGTTC
CCAATtCcTTTtACCGTGGACATTGGCAAGaCAACTCTGACGTTAACAAGGACAGTACGC
TATCTGGGAgTGATGTTAAATGAAAAGCTTtCTATTCGTGAGCACCTGGATAGTGCaTAC
CATACAGCCAGCAAAaCAGTGTCCAGCTtCTCGAGGaTCATGACCAACGCAATGGAACCT
CAAGCCAaGAAAaGAAGGGTCCTCTTAGAAGTAGTCCACTCAATACTTCTTtATGGAACG
GAGAtATTAGTGAATATTCtCAAGCAGAAGACCTATAGACGCAAGATAGCGGCCGTCCAa
CGGCGAGGagCCCTTAGAGTCACCTGCGCCTACCGCActGTTTTAGAAGCAGTGATACTG
GTTATaGCAGAGGCTCCACcATCGATT
>contig00094  length=492   numreads=2
GaaaGCTAAGTGCAAGGAACGTGacaaaatttacaaagtgggctaagCgaaagcgagatc
aaaaatttaCtttCTCTCtttaaaCTTAGGAGGAAaGATTtGAAAGTTGAGTTAAATCTT
GCTCGTGAACAATACTTAAAAACAGCTCTTTCATATCTACCATATGGTTCTGCAGTTTGG
AGCAAATTAAAGCATCTCGGGTtGGTTAAGTCAAGGTCCTCGTCACCGTTAAATTACTTT
GATCCAcTTGAACTaGATGAATATTAcGCCAATATAGTTAGAAAGCaCTCACCTTgCAGC
GTtGAtGTtCtAAATTCaCTACCAGTAAaCAaCAAATCTCAAGTAAATTGCtCTTtCAAG
TGATCCAAAATTGaTATtgTCGATGTAACTAAGGCAcTTCATCTGACTCTTtCAAaatCA
AAAGGGAAAaGTCCTGATGGGCTGGATCTGAGATGGCTAAGaGATCaCTTtCCaCAAaTT
TcACTCtACTTa
>contig00095  length=705   numreads=9
AGAAGAAGACGATACAAAGAAGAAAAATGGCGGAAAAAACATTTAATTTGACTTGGAACA
ATCATTTAGCGAACCTCTCGGGGCTCTTTGAAGGTCTTTACAAGAGTGGATCCTTGACAG
ACACTACTCTAGCTTGTCAAGGTGGAATGCTACGTGCCCATAAGCTGGTTCTGGCGGCAT
GCAGTCCTTACTTCGAGAGAGTATTCAAGGAACACTACGGTGAACAGCCTATCCTCATAC
TCAAAGGTAaTTAGCACTAGACACTTGGAAATTATTAATTAGCGgTGAaCTATTGAATAa
CTAATACCAGAGAaCTCTCCTGCTATTCGCCATGtAaTTtATCAaTAaTtAaCTATCATC
GCAGgTgTCCCcGTTGAAGAAATGGAATGtCTGCTGgATTTCATGtACCGCGGCTCGATA
AATGTCGCCGAaGACCATCTTCCcTCGCTCATTAAAACcGCGAcaGACTtGGAAATTCGC
GGACTCTCCGGTGACAGaGGTgAAAGTAaTAGCAtGTTTTCAcGCGTtgAAACCcGCTTG
CAGTCTACTCATGACACTCGACACCGCTCGTCAATGGACtATAGAAAATCACAAaCCGGG
TTCATTACAGGACAAAaTTCTAAtGATGTAGTtGGGgAAATTAAAaCCGAAGAGTTtGAG
GtCGAGGATGATCCAATGGTGATGGAAAATTTGGATGAAAGTtAT
>contig00096  length=486   numreads=5
CATCGAGTGGTGACGATCGAGATTCTGACTCGGATGACAAAAAATCAGTGACTAGCAACA
AAGCTGTGAAACCGAAGAAGCCTCTGTACGTCGGACATAGAGACGATCTAAATAAAGTGA
GATTGTCTCGGCACAAAATGGAACGTTTTGTTCATCTACCATTTTTTGATCGTGTAGTAC
GTGGCTGTTTCGTCAGGGTCGGTATTGGTAACAATAACGGCAAGCCTGTTTACCGAGTCG
CCGAAATCAGCGGCGTTTGCGAGACCGGTAAAATTTACCAGCTTGGAGGCACTAGAACAA
ACAAAGGATTGAGATTAAGACACGGAGCTCAAGAACGTGTCTTCAGATTGGAATTTGtCT
CAAAaTCAAGATTTCACAGAcTCAGAATTCTGCAAGTGGAAAGAAaCCTGCGCTCTCCAG
GgAaTTTCtATGCCcAcTTtCGAAgAaGTCGaGGgAAAaCTTAaaGaTaTtAAaGAaGCA
ATGGtC
>contig00097  length=676   numreads=6
TAGCCCGTGAATTAGACATAATGGAaCCAAAGACACCGGAAGATGTCTACAAATCTCACC
TGGAGAACTCAAGACCGCCGTTtGgTGGTGGCCAAGTAGACTCAGCTCGACAGAATCTCG
CAGCAAGTTTCGTAAaCGGATTTGTCAACGCAGCCTTTGgCCACGACAAGCTATTAATCG
AGGACGgAAaCAaGTGGCTGTACAAGAaCAAaGaGCACGGAATGTTGAGCGCAACAGCAT
CACTGGGTTtGgTGCTTCTTTGGGACGTTGACGGTGGTTTGACGCCGATCGACAAGTACC
TGTACTCCTCCGAAGACTACATTAAATCCGGAGCTCTGCTAGCTTGTGGAATCGTCAACT
GCGGCGTGAGgaaCGAGTGTGACCCTGCATTGGCTCTGTTGTCGGACTACGTGCTCCACA
ACaCCAACACGATGCGCATCGGAgCTATCGTGGGTTTGGgTCTGGCTTACGCCGGGTCGA
ACCGAGAGGCTGTtCTGAaTTTACTCGCTCCAGTACTGACAGATCCCAAGTCAAACTGGG
AaGTGATCGGTATTGCTGGTCTTGCTTTGGGAATGGTCGCTGTAGGCTCTTGCAATTCAT
TCGTGACTACCACGATAATGCACTGCTTGATGGACAAGAGTGAAACCGagCTGAAGGACA
CTTACGCTCGATTTTt
>contig00098  length=360   numreads=8
CCAAGGTCCACCTGGTCAGTCCATCTTCGCCAGCAACAACCGTCCCGCCTATTGGACAGA
CATCACCAGGGTTTGGAAGCTGGTCCCAATCGAGGTTCCAGAGGTTCACCCTCCGGGGGG
CgTTATTCCCATCAACGACCTCAGGTACGCGTATTATTCAGAGGAGTACTtCAGGAAGAC
GGGGCaCGACATTTTTCCGCCTTTCGAaGCGAAATGGTTAGAAACCCAGGGGGTTATATG
GGCAGACTTAtGGGGCCCATAATGGTAAGTCAGTAaTAAaTCATAaTAaGATAGTAAGTT
CATCTGTGACGACACACCGGGGGTCGATCGACTACCCtCAGTGTCAAAACCTGATAgTgT
>contig00099  length=480   numreads=4
AAACTTGAAGTAAAATTGACAAACTCGACTTCAGCAATTAAAaTGAAAAGATAAAAaCAA
ATTTAATGAATATTGTTGTTAGTTAGGTTTTCCCAAATTTAGGGTATTATATCAGTAATA
TAACAAGCATGTTACAGAGATTCTAGATCAAATGTCAGTATTTGGGCTTTCATCTTGTTt
CCAATTACAGTGGTACGCTGAGGTTAACGAAGGCGAGACACGGGGAACCACGTACTCCTT
AGTGGTGCAGCTTACTCGGTCTCGCGATCCGAAAaCCACAGAGGGAaTTTGAATTGTTAT
TCGAACTGTTCGTCCGGGCTTtCCTCACGCTCGGGATGCTCTGCTAATTGGAATTTCcTG
TCTCCATATACCaCTATCCAATAGTTAgTATTTCTGTATTCATTCAAACTATCTCCTTtA
CTTTAATTtAAaCtACAAaCTAGGAATGCACTTCAGCTAGTtACAGTAAATGCATtGTCC
>contig00100  length=287   numreads=3
GTCGGCTGCAACAGCTGACCAGTTATTTtCTTTTTTGAGCATGCAGGCTATTAAGCTCTC
GGGGGAAAGTGTGGTGCcTATAATTTCTCTGGTGCTACTTCTGTAGTCCTTCCACCGTAC
AGACTCGAAGAAAGTGTGTTCAACGTCATCGATTTGGTCCAGGCAGTATTTGCACGTCGG
CGtGCGGTTCAGTCCCATCTCAAAGaGGTAGGCGTTAAACTGTTCGTGTCCTGTCAATAG
CTGTGTGAGGAAGAAGTCCGTGTCCCCATGCTTCCGAGAAAGCCAGA
>contig00101  length=1058   numreads=54
cATCtcTTGACAAATTACTGaGATAaGTAAGCttaTTAATAGAATTGAACCAGACcTATC
AAATAAaTGTCAGCTTGGATATTAACATTATAAAaTGTATTATTTATCATGTGGTCACTT
TGTGTTATATTACAGTTGAACTTAACGGCTTTATAATTGCTTTACATTTAGCGACCTAAG
GCTCATAATACTTTAGAGTTTATGAAAAACAGTTTTCCCTGAATCTGAGCGGGTTTATTT
ATTACAAAAAAaTAAAaCAAAATTTGGTGGTTAGTTAATATATTAAACGTCTACAGGTTA
ACATTTATTGAGTCAAAAGTTACATAAATCACGGACGCGCATCTCTTACTTCTTACGGTT
ACGGATAGCAACGTACTCATTCAAGGTATTGGAAGTATCCCTGACGTTTTTCTCCAACTT
TTGTAGAAGCTCCTTCTCTTTATTCGTCTCCTTGCCCTTCAGTCCAGACGTTCCTGGTTG
TGGAATTGCGCTTTGATATTTCGAAGAACTCGATGATGATTTCTGCTGCGGGTTTATCGA
TACGGAAGAGTCGGAAACGAAGCTACTTCCAGATGACACTGACGACGTCGAATCCGATTT
AGACAGCTCGACGTATTGACGTTTCAAAGGGCTTAACTTTTGAAAAGCTCTGACCAAGCT
AGACATGTTTTTCTCAGACGTCTTTTTATACATCGTTTGCTTGTGGTTAGCCATCgCAAT
TGTTTCCTCAAGCCTCGTATCTGCAACTAAAAACCTTCATTAATATTGACACTTTTGGAA
TAAGTCGGTCGGGCCGCACACTTACAAGAAAATGGGGTTAGTTTAGTGGATATCACTTCA
ACTTACCTAATCAACACTTCAAAGCTCGGCGATTCACTTGTAACAGTACTTTGGCTAAGA
TAATGATTACGACGAACAACTTTGCTCCAGTACTAATGCTATCGTCTCAACAGCGATGAA
GAATGGTGCCTAGTTGCGACGAGCGAACGTTTTTACTCCACTCAATCAGGGTAGTCTACG
GTAGTCAATTGAGAATGATCATCTCAAGTGTTCTGGAG
>contig00102  length=500   numreads=5
GTCATaCtGTAAaCAAAAAaTTaGCTCGTCAaTTTTTTATATTtATtATtattaTTtaTt
AaaTTTtaGAAAAtACTTACATGTTCTtCGTTGTACTCGAACATATCTCGGATGTGGAAG
CAGTCTTCAACATCGAACTCATCTTcACcATCTTCATTATATCCGAGTAGGTATTCGTAT
GTTGTTCGCTGCCATATACGCTGCATTTGAGTGCATCTTCTCCAAGTTCCAAAATCCATC
CCATCGAaTAACTTgATGGGGATTGGAGAATAATTTAACATGAAATTTACATACTGTTTC
TGTctGTATGTAAGACGATTCCATATTATTGGAACTCTGTCCTCAACAATTGAATTACAT
GCTAATTCCCCATTAGCATTATTATGGTTCTTATATAGTTCAAattAAaTTTTTtAAACA
TAGTGATTggTCTTgCCAAACACcACCTTTTTTTAGATATTTTTTtActtCgTTCCGAaC
TCTCAATTCACGAaTTAAAT
>contig00103  length=663   numreads=10
TGGGGACTTATGGGCTTCGAAGAaaaTACGATCGCGTTCTTCTGGAGGAGCATAGCGTAT
TGTACCGAGGCATATTATGACCTTAATTTGGTTACCACCGTAGATATCATGGATTAGGGt
AaGAACATCTACCCAAGGAATATTCTCTACGAATTCTGAATATGCTATAGAGAATGCcTT
AAGACATTTATCCCTCAATATCCCTTTAAGTTTCACCAAACATTTAGCCATGTTACTTTT
AATGATcAATGAGGATTCTCCGCTATTCCGAATAATTAGACcGAAATGATTACGATTACC
CTGTCGAGTCCAGAATACTTGACCTGTGTCCATGACTCCGCTCTtcGGTAATTTTcGGAa
TTTCTGTAGGGATCGAGATCCCGAATCACAGGGATCTCCGTTTCCATTTAGAAAATAAaC
CAAATTGTCATTCCTATATTCGAACGAATCTTTAATACGAATTATATTGTGATTATTGCT
CTCAGTGGGgAGgCCTGCACTGGAATTCATAGATTTATtAACATTATTTTCcGCATCGGA
CCCAtCCGTaGaTTCCGATTCATCGGAatCTTCGGAGGaGtCGGTCTGGGtAtcAAGATC
CAATCGAggTgTcGGgTCCtCAAGGTCCAATTCTTCcTcGGTCGTTATcTCTtGACACTT
Acg
>contig00104  length=1014   numreads=15
AGTGGTATGAATTTTTATGAGTTTCTCTAATAATTAAATCAGTAACATAATGATGTGATG
GTAATAAGATTGGATGTTTTGTGGTAAAGGAGATAGGGGCGTGTTTtAAaCGACCACCTA
CTCGTAATAAACCATTTtGATCAAGAAATGGaTTTAAACAACGTAATCTCAAATTTTTAG
TTTCTCCAGTGTCTTTAATTTGTTCTATTTCATTGTGAAATTGTTCTAGTTGGATTAATG
CAAGTATTCTAATTTCAGTTTTTGACCTTTCTTCAACACTCAGAGGCTTATGTTTGAATT
GACTTGACTTAAGCATACGTAAAACAAATGAATATGAGTTGATGAGTGTTGAATATGACG
AAAAGCGTTGGAATAGGTCATTGGTGGATGTAAGCAAGCAAGTAATTTTTCGTAAACCTG
GTAGTTCTGATGGAACGGACTGAATTGAGATTGGCCAGGTaTTAGAGTCctGTGAAAGCC
ACGTAGGACCCTTGAACCACaTTTTGTTTTCAaGAAaTTTAGAaGgTAATTGACCTCgAG
ATAAAGAGTCAGCTGGATTATCACATGTTCGAATATGACGCCATTCTATGTCTTTCCCGA
GAGCTTGTATTTCTGAAACTcGATTGGATTCAAaGACTTTAAGAGTGTGAGGTGAACGTT
TGAGCCATTGCAAGACTATAGTTGAATCTGACCAGAAAATTGTTTtGTTACATGTGAAAT
CAAATGCAGGAAGTGCCTCTTtGTATAATCTAGAAAGTAATTGTGCTGCACATAGTTCTA
ATTtAGGAATAGTCACATCTTtAATTGgCGCAACTCTGGATTTTGAACAAGCTAAATTAA
CCATGATTTGACCTTGTtGATTCATTGaTCGTAtATATAaGCAGgCTCcGTAGCcTATTT
GACTGGCATCACAAAAGCcATGTAtCTCAATATAAaTAGAaTTGGgAaTAACAaTATtaC
GATCAACAGCaaaTTCtttAATTAATGGTAATTGTTCAGCaaatttACACCAGT
>contig00105  length=4020   numreads=147
tCCATACTACCATCATCTAACATCAAATTTTACTAATTTAtGTTAAAaCAGGTTtGAATT
tATCCAGAAaTTTATTAGggATAATATTTTtAACTAACATAACATAATTTATTAAAAGCC
ACAAAATAGACGGCTGGATAATATTCAATTTGGAATAATAGAAGGCCGTTTACCAAACAT
TTGAAAAAGCACAAAAAGTTGATGCTAGTTTTAAACTGAAGATCTTAAATAAAACTCTGG
TTCCATTCAGTTTCATATCAGTTAAAATCTTGACGCTTGAATCAGGTTGAACATCTCGAT
TTCAGTTTCAATTTAGCTTAGTCAGTTTTATATTAAGTTCAACTTAGCTTGAACAGTTTG
ACTTAAGTTTAAAATCAGTCTCAACAGTTTTAATTCAAACGTCAAACTTTTGCTTCAGGA
AGTTAAGGACCATTTACCGTACTCAAACAAAGTTTTTTTtGGACTCTGTCAATTTTTGAA
ATGAAATCTTGTATAATATGTGCATAAGAAGTCTATAATCCTCTAATAGACTAAGTTGCT
GCACTTTGGAGAGCTAACATGCATCACCCGCATTCAATTTAAGCTGATAATTGTGCGTAT
AACTCGTATTATGAGCGTTGCTCGTATTGATAAGAGCTAGTGGTCAAATAATGAAGACTT
AGTAGTCTATGGCAAAATCTACTGTGTAGAAATAATGGAAAGTCCTTTAGTGCATTTGGG
ATGAAACAAAACATGGAGACTATAGATATGATCTGCATACAAAGTGCAAGGCCTCTGTAA
TTTGATGAAAAGACAGTAACGCATGATAAGATGAAAAACTTTACAATTTTTtGAAGCTGA
AAAACAAAAAaGGAGGAAAGGGGTAAATTAGCAAAGGgTTAATCGACCCTAAGCCAATAT
TGAATGGTCAGTGATTCCAGCTTTAGATATACTTAAATTTTTTTTTTtGGCTTTAAATTC
TTAGAATTTTCACCCTGGCAGTTTGTATATCCAACCCAAGAAATAAAAAGGGGATAGACA
GCAACACTTGCTGGGTTTTAAACTTGAAGAAATTAAATAAAATAACTTATATTAATATAA
TATGGTTTATTCATTAAATTTTATTACTCTACAACAACCGACATATCATAAATCATAATC
ATAAGCTTATTTACACTTAGAATAAGAATTTTTGAAAAACTATAGCTAAAATCTTATTTC
TAGTAGAAGGTGCGACTTCATAATCTTGATAACTATCAATAACTATTATAATAGTCATAA
AAGCCAGAGTTTCAATTTCCATAATAGTTTCTTCTTTGAACTGCAGTTGATCCAAAACTG
ACCGGACCTCTCACATTTCTATTATTATATGTGTTTCCGTCGTTGGTTGTTTCTGCTCCG
TAGACTATTTTTCGACCATACTCGCCAGCCGCAGGATGCTTATCCTTCGGCATGAGGTTA
TTTATGATCTCCATTCCCAGTGATGCACCCGCCACTATGGCTAAGGGACCAATAGGCTTC
GCGTTGGCTAGCCCTGTTGAACTGCCGTTCGGAAACACTGTAAAAATAAAGGAAATGTCA
AAGATGATTGCTTACTGCTACTGACTGACATGTCAGTCGCTGAGATGAGCATCTGGTAGA
ATGAAATAGGACCTTGTTTGCTAATTAAAAATACCACTCTATTAATATAATATAGAATCA
AAATTTGTAATTTTAAATTTACTTGATGTTCCGATGATGAGGAAGAACAAGAAGATTGCA
GTCTTTCCGTGATGCATGGTTGTTAGATTGTAGAGAGTAGCTGACGGATTGACTAGATGT
TGTCGATTTGACTGCTTGGACTCAAGTGTACCTCGTCGAGGCGAGTCGCTCATTATATAC
GGCTCTGTGACGTATTTTTtCGATTCAACCAATCAGAAGCTTTGACGTCCATTGACTATT
CGGTTAGATGTTTTTTTTtCTTTtATACGAGGAAAATTGTTCAAATGATAACTCCCAGTA
GGTATTGGACATGTTTTGGTTGACCACACGATAAGAACGCGTCACGAGAAACAAATACAA
CTTGACGTGACGTAGGTAAAAAaTTTAACTGAAGCTTTGACCCTAACTGACTATCCGTTG
GCTTTTTTTTTACCGAGAAGGCGTAAATAACAGCTGATAATAATGAGTTCCCCGAATTAG
GGTTTAGTCACGTGCAACATGGAATAACCGAAAATATATCGGGATATGGTGCCAAGACCT
TTGATCCTAAATGATCACAGTTGGTATCACACATCTTTTAGGTGACTGCCTAACAATAAC
ACGCCACGGAAAACAATCAATTCTAAATTTATCATATTAATGGCCTCGTTGTAGGCAAAA
CGATAACAGCTGTTTTCAGAATTTTGAAGTCTGACCTTTGCGAATGTAAATAATTCTCTA
ATTAACAGTTCCCCGAATTAGGGTTATCAAAGATTCTGACGTTATTTTAGGTCACCAGGT
CGTTATTATTGAGCTTTACAAATCGGTCTGTACCTACTTTGAAGCAGTAGAATATTCCAC
CAATCAGAAACATTGAACTAAATTGACAGCTATTTGATTTTTTATTATGCCTCCTATGGG
AAAGTTATTAATCCTAGAATATATGCTGGAAATGTATCCTAGTATATATTCTAGGATATA
TGCTGGGTATAAAAAAaTTCACTGAAAAAaTATATCTTAAGACATATTCTAAGATATACA
TGCATGTGTTACATCCATTGATTACTTAGTACGCAATAACATGAAAATAAAGAtATTTTT
aCGGGGTAAAAAaGGACGCTAAGCAGTTAATATCTTAAGATACTTCATCCTAAATCATAC
AGCATTCAAACAGTATAATTGAACAGTAAAAATAATTTTTATTAAATGATACACTTAATT
ATTTGTTTCAGAAaTTGTGTTTTACCGAATTCGTTTGATTTTTCTTATTGTCTTGTCTTT
TTTtGCTTTATAGCTCGACTGAAAAGTCAGAAATACAAAATAGTTCACCACTTTATCGTG
GCGTCCTCTATCCGCAGGATATTTGACTTCAGAGTATCCATAAAACCCTTTTATCTACTG
AAGGTTCCATGTCAGAAAAAaCATAACCATGATATGTAAGTGAGCTATTTAAGTTTTCGA
CAGGATTACTTGCATGAATAAAATTATTTTGTACCGTTAAGCCATCAATCATACTACTGC
CTTTATAAGTGGGTGTCTACTTGCCATACAGTTGCGCCCTCGGTTCTTCATTTTTCTCAC
CTCGAGTTTCTTTGTCGGAAAATTTAAAaTTGTTTGTCATAAGAGTGAGAAAGAATGTAA
TAGAGGAAAATAAAGAATAGACATTGCTCACTTGTATTACCGTTGCTAACGATAAGTAAT
TTCACTGTCACAGTGCGCAAAATGCCGGCTAGGCTGTCCTGATAAGACTGCGTGACTTTT
GAGTCTGAAAATCGCTAAATAGGATGAATTTCCACGGCACTCGCATATGTGAAAATTCTA
GCAACCATTTTGTGGTACTATTGAATGGATTTATACGTGTTTGAGTCATGTAGTTGTTAG
TGAGTTATTAGGACaTcTAGGTACCATCCGGCCGGCCAATCAAaTAAAAAAaTTtGTGGC
GGGTATATTTGAATAGTTTAAGTAAAaTTATTGAACTGTTATAGTTCTGTAGTTGACTAT
AGAATTTAAGGTTACGTTGACAACCTGCTTTTGCTTACTACGCATTGAGCCGCGCAGACT
TGCGCATGTAAGACATAAGTGTCACTACACTAGTGATGGAGGGACGAGTCAAGTAAATTG
AGATTTTGCTGTAGTCAGTTAGGAAATTACAAGTTAAAATCATGTCTGATTTAGATGTAT
CTGCTGTTAACCAAAATAATAAGATCTTTGCAATGATCTTGTGTGTTTAAAGGATCGTGA
TATTAAATTTCCTAAGTGTtCCAAGTTCTTGTAGCAGTTCTTGCGAGAAAAGGTTAGAGT
GAGAACAAAAaCAGTAAATTTGTATAACTATTTATTTATTTAATAATATTATGATATTAT
>contig00106  length=763   numreads=24
CGATGACTTTTGGAGCATGATCTGGCAGGAAAACTCTCGGATCATCGTGATGCTGAATGG
TACCAAGCAAGAATCACAACCTCCAAGCCCCCAGTATTTCTGCATGACCCAAGATCATGC
GATATTGAAGGAGTTtATCATCAAAGAAGAAAGCATTAGGATGGAATCCCATTACATGTA
CACACAGTTGATCATTGTTCATATATCCAGTGGAGAATCGAGGATGATCCATCACTTCAA
ATATTTtGACTGGATAGAAACTGGCGTTCCTGATGTAGGATCGTTtCTTGAATTGCTGCT
AATAGTCAATAAGCAAGACCAGTATTATTTCAAGCAATCACTGCTGGCTAAGCAATTTCT
ACCAGGTCCAATTGTCGTCCATAGCAATCTGGATATCGGAAGGACGGCAGtATTTtACGT
CGCAGACATGTGCCTGTATCAAATTCTTCACACAGAAACGGTCTCAGTGCCGTTAATGGT
GCTGAAAGCCAGGCAACAACGGCGATCCAGCATCTCAACTTTGAACCACTACATGTTTCT
TAATAGTTTCATCGCTTTTTTtCTGgtCgCCaTtAGaTCTAaTCCtgTAATTTtCttcga
attccgatctcacttaagcatccttgatgcgtttttactgtcgctagattttaatcgtac
tgtataagtcaagtattcaatgtatttatagcattaattggtgtttcatttattttgctg
agGttttGTAAGAGttttATcaaagtgcaaaaaaataaataTG
>contig00107  length=435   numreads=6
AAAAAATAaTTTTgAAAAATTtCATtGTCTTGAaTTAAgAcGGAAAaTTaTTGAaTCAAG
TAAAGTTAACTCAAaCCAAAAAAaaTTTCTtAGTTtAAGAATTTTtCtACTCAAATCAAG
AAGCTAATATTCATCAAAATTATTTTCCTTGTTCAAGTAAATTTTTtCAATATAGCTGTC
AAAATAAAGAACAAAATTTCAACCTGTCAGTTTAATTtCTtCCcATCACAAAaTTtCCAG
CTTCTTCTCTTATTATTTCCTTACGTCAATCTATATAATTAACACCcGTCAAAATAaTAA
TCGAGCTATCAAAaTACCATATTACCcACCCATTAATTAGATCGAATAGAAaCTGAGCAT
GTCGGCGCAATGTTTtGCCTGCACAGTCCGAATATTAATGCCGTCGGTGATCAAACAAGT
TCGGGAATATTTCAA
>contig00108  length=513   numreads=3
CATCCTCGTACACGCCcGGAACAGATATAGAGTAGTTATTTAGTTATAGTTATAGTTGGC
TCTGAAATTCTGAAAGTGACTATCCGAAACAGAACAGCTTCTGACGTTCCTGATACTCCC
ACCcACACACAAACACACACACATACACACATaTTTTTCGATAAAaGACAAAGACaTAGG
AGGTTtAAAAGACACAaGCTGCAAAAaTTCCCGAGAGAGTTTTGAGCCGGgTGTCAacGA
ACcGGTTtCCCAaTTTGCGCGAaTGTTAAaCCGAGAGAGTTCCtCGTTgTCGTCGAGtCT
TTTtCTCACcTtAaGAAACcGTTtcGtCTTAACGAaGCGAAATTTTtatCCGCCTtAGGg
CGCTCGTtAAACTTtGACTCTCGTTCCAaCcGGGaCAGTGTCATTCCACcGaCCGAGgAa
CTTCCTCtGTCTTCTGTCCTTtGTTCTCTATTCTCTTCTTTTCCATCTACaTATACaTAT
ACgTATACAtATCCAaGAgCAAGGgATAAGGAG
>contig00109  length=454   numreads=3
GTtcGTtGTTtATATtgTtAACAAGaTAAaCGtCATCagAAACGAGGGAGTCTCTAGGCA
ACGATGACGTGGgCGcTGAaTCACCAGTGGAAGTTTGCCtCGGCGGAGGGGTCGGaGGTG
AGTCGGAGGGTgCtGAGGAGgAGgCCGAGgACGACAAAGACACAGAAACaGAAACaGAGG
ACGCAgTGGgTGTCTCTGGCGTGTTGTCACTAGGTTTTCCGcACCCTGGACAATTGCACT
CCCTGGgTAAATTGTTCtCTTCGTCgtCGGGgTCTTCAaGCGGCTTaTTGtCGTGGTCGT
GAGAaTTGTCGTTGGTGTCGTCGCTCAGaGCGAGGTTTGTTTCGGCTGCACAGGCGGAGC
ATcGCCTCGAGACCTGCAAGGaGAACTtGTTTCTGCTCGGTGgAGTTGCcGCGGAaGaGG
TGGTAGTGCCGTGCaTGGCCATACTCGTTGaCCG
>contig00110  length=1164   numreads=13
ACGCCCTCCTCGACACCGGTTCCGACCTTAACTTACTCTGCATCGAAGAACTGCGCGACG
AAGTCCCCTGTAACATCGAAGATACTGGAGTAATCGGAGGTATAGGTACAAGCTCAATGC
CTATAACCGGTTCTATCAGTCTAAAAATATTCGGAGTTAAAATCACGTTCCATCTCGTAC
CAAAACCaCCCGGCGGTTATAAGGCTATTCTCGGAAATGAATTTTTCATTCAAAATCGCG
TAACCATCTCGTTTTACTGGAATACTCTAGTAATGAAAAACAGACCTATTCAACCAATAC
CGATCATCAACCCaCGAAAGTTCCCCGAGCAAAAGATCCTCGCTCTAGGAaCTGGACCAA
AGGTATATATCTCGTGTAATCTGCTCCTAGGTAACTaCCAGCGATTCCTCATCGaTACAG
GCGGGgATGTAtGCCTCGTCAaCGTATCCGCgTTAAAaCCcGAAcAATtATCGAcACCGG
AAAGgCTAGgAaaTTCCGAGGTCTCAGCGACAGTACCTTTGAGACCTTAGGAGTaGttAA
ATTGAAAATTCTCAATATCGAAGTCGAATTTCAGGTTAGTCGCGAGGATTTACCATTCCC
CGGAgTGGGAATCCTAGGAAACAaTTTCCTtGAAACCGAAAAaGCTGAAaTCTCGTATGA
CAATCAAACTTTGGTTttGTTATCTTCTCcAACAAAAACAACCTCTTTtAGCCTTAAAaC
AAAGCCTTCTTCAAGCTATACATTACCACCTCGTATGAAAATGGTAGTAGCAATACCAGT
CCAAGACTTCGAAAAGAACGAGGGATATCTCCctCGAATGACTCTTCCGGATGGAGTCCT
TGGAGGAGAGGCCGTCGTCAAGGTAGAGGACGGTTACGCCACGTGTATGGTCATTAATCT
TAATTCAAATCCAGTCGACATAGACATCGGACCCCAAGCACTCGAAGATTTCGAGTTCAG
TAACCCtAGTTCAGACGGGGACGAGTCCGATGACCCCTCcATCGAAAATTCtAGTCGCAT
AACCAaTCCGGAAATACGCATTAAGACCATACTTCAGAAAATaCCCCTATCTCATCTAAA
TGAAGAAGAAAAaGAaCAaGTCCAAGAgCTCATAAAAAaCAaTCACGACgTCTTTCAccT
TCCCGGGgACAAGCTGGGTTGCTC
>contig00111  length=510   numreads=4
tGAACTTCATCTTTTTGAATATAATCTTCAACGTAATtAGCCTTAAAGGGGctAGATACT
TTTTAAaGACAGTTCAATATATTATTAAAATAACGATTAATATATCGTGCACACGTGACT
GGATTATTGCGTATTAAAAGGAGTTTTTCATTATAATCAAGATCAAGCGCATTCTTCACA
CTAATATTTTTATCATATTGCTCTTCATAGAGTTGTTGCAATATGtAaGGGTCATTCTCT
AATACAATAGAGAATGTAACAAaTAAaGTtGCTGGACCAATTTGTGCAATTTTAGCAATC
AAaCTTTTTTTATCCTCTAAATAAGCTGGAGAGCcAACAATTGGCTTTAAAAAaTTtaTA
AGCCTTATCTTtGTTAATAaGTtCGTCAACTATTTtCTTTtGTAAAACGtCTTCAGCTTT
tAAAGATTCATTCTtACAACCTCGACgAGAAaCAAAGCTCATTGagTCTCTtGTACgTTT
ttgTACTGTCATTTGACcAAGTAaGaGAAC
>contig00112  length=474   numreads=3
gTGTGCGCCTTCTCGATGAGCAGTGTATTCGAcGTCTTCCAAGGGGCGTTCAAAGAGCAG
GAAACGaTAAACAGCAACTGGCTGCGCGTGCTCCcGGAAAaGGTCCcAGAGCCGCGACCA
GGTGCTtGTGTCAACGACTCGCGGACGCTACCcGACATAACTGTGAATTttGTCAAGACC
CACCCCcTGATGGACGATGCAGTGCAGTCGTTCTTCACCCtCCCGGTCcTcACCAAAGTC
AGTTTCAATTACAGATTCACGAGGGTGGCCGTTGAtCCCCAAGTTAAAGCTCTCGATGgC
AGAAcTTATGACATACTTTACAtAGGAACTGgTgAGTAATaTAAGCCCCATCGTGCTACC
CTACTCTTCTCGATtGTtaTTATTCGATGAaTtATtCaGATAAATTtCGTCTATTCAATc
tCTTCTCCcTTgatctCCaTCTCCATCTCCATCTCTATCTtCcTCCTCCTCCTC
>contig00113  length=500   numreads=6
GTATtATAAaTTAACATCGCCATTGGGACATACCGATCCCATTTACTGAaTTTATCTACG
TAAGCCCGGAGGTAGTCGACTAATGGCTGGTGaGATCGCTCCAAGGCTCCGTTCGATTGa
GGaTAGTAAGAAGATGTtATTCTTtGAATTTTCAGCACTTTGGCTAGTTGTTGGATTAAT
TTGCTTGTGAATGAGGTGCGCTTATCTGATAATATTACGCGAGGGCACCCaTAAaGGGCG
ATATAATGATTTAATAaGGCATCTGCAatGGTtACTGCTCTGATATCAGGgAGAGGAaCT
GCTGCAGCTGCTTTGGAAAAaTtNTaTtGAATtgTTAAGaTATgTACgTtCCcGTCAGGG
GTCATGGgTAGGGgTCCTACCGTATCTATACTAaTTTTCtCAAAaGGTTCAAaGGgTgTA
TCTgTGATGgaCaTaGGCTGTTtGgTCTTTATTCGCgTGaGCTTATTTTCTGACtAAaTC
TcGcAaGCTCGGaTGTAATT
>contig00114  length=472   numreads=3
ACCcgAGATACTCTCGaCGGATAAGATCTCgTCTGACAAaTGaCAACgTTttGGGTTCAa
GTACATtGCATGCAATAAGAGAAGAAGAGCGAAaGAAAAacAAACCAAaCGAAGTAGCGA
ACGAAGGCCAAGACGAACTGACAATTTATCTTCGCACACCGAGTGTATCCGCGCCAAGTT
CAGTGGTCCGaCGATTCTCAAAATCCGGCAGAAAGTCTGAAGAAGATAAATCTTCAGTGA
GCGATAAGATCGAAaTTGACTCGGAAAATATCGAGACGCCTCCCGTGACACGTCGCGTGT
TTAGTCCTCCAAGGGAaGTGAAACCcGTGGAGAAAGAGCCTTGCAAGCGCGAACGCTGCA
GCAGTTCTATTACCGGCCGCGAGTTtGCGAAAGTATCTAGTTGCAGCAGTCCGAGTAAGC
CAGCGACGGAAaGTGaCCTCGGAAGCGGTAACTTtGACCGCTACGCCGCAGC
>contig00115  length=520   numreads=4
GCGCAATATCCGGTCTTGTCGCCACTGCCAAATACATCAGAGATCCTACTAGCTCTCTGT
ACTTTGGATTTttCGTCGATTTGTTCGGATCGGTTGAGGCTTTCAACATCGATGTTGGAC
TCGCTGGTACCTGTTGTGGAGTACAATTTTTCATCCCGAATTTCTCCAATAaTTCTTCGA
CGTATCTACGCTGGTTCAGATTTATTTCGCCATTTTcTtGCTTGAaCTCTATGCCTAAGC
AAtATTTGGCTTCTCCTAAGTCTTTTATtCGGATTTCATTTGCCAGTCCGCTTTTtAGTT
tCTCAATCcACTCAGGATTATTCGACGTGACtAATAagTCGTCGACATAAACTGCTACGA
GCAATATTTCGTTtGCCGTCcTGTATGCGAACAAaCATGGGTCTGATACCGTcGgTTTTA
GgCcTAGGTTTTtCAGAaTGCTGCTCAaCTTGtCGTaCcATTTCTtACCcGACTGTTtCA
aTCCATATATTGATTTtCGTAGCTTGCaGACTCGATCATT
>contig00116  length=4988   numreads=154
CCTATTtCACaGtAaTTTAtCTACCTCATAATTAGGTGAaTTTATtaCATCTTtATAATT
AAaTtGAAaTAAAATGTTTCTTAaCGCTAATTTTtCGCTCAAGTGACTTGTCTAATATAT
TATCAACAGGAAAATTCGTATAATtCTATATTtATACACCCACGCGTGTACATTTTATCA
TCTATCACATTACAGACGGTCCTGAAaCATGTTGCTGCATCGTTtGTtCATCGAACCATC
ATCACAAATaGAaGTAaTTtAATATCATGAATTTtATTGGAAaCAGTTATAaTtATTCCA
tATttAATtAcATTTTATGAAaTCACACTGATGTGTCATCATTGGTAACCAGGCAAAACG
GTATtAGTATTGCGGAAAAAaTGCCTGTATTAATTTCATGAGGTTAATAAAATTGTCACA
GTCATTGGCTAACCATTGTGAAAATAGGACGGGATCCATTAATTATTGTTCTTACAAATT
AAATCATAATTTATAACGTGAAAATGGCGGCAAAGAAAATGGTATATGAAGAGCTTAAGT
ACGCAGACTTCCTGGCGCTGATGTACCGCACCGACTGCAAAAAAGTTATCGATACAGAAC
ATCAAAGGGTTATCAGTGAGAAGGTAGAAGGGACGTTTACAGCTGAAAAaGAAAACAGAA
GTTTGAACCGGTTCGCCCACGCTGTGTGCTTCGATCATTCAAGAGTGATACTACCGACGG
AGCGGAACCGAGGAAACTACATCAATGCTAATTATATTGATGGATTTGAATACACGAAGA
AATTTATTTGCGGAGAAGCCCCGACTCGTCACACGTGCTACGATTTTTATAGAATGCTGT
GGATGGAGCAAGTGCAGATTATCGTGATGCTGACCCAAAAGAAAGAAAATGGCCGAGAAA
AATGCTACCCGTACTGGAGCAACGCGGAACAATCTTCGTTCCGGTTAGGGAAATTTCAAA
TTACGACCACCAACGTTGAGCGGTTACCTCATTATGTTAAGTCAACCCTTGTGCTGACGG
ATGGAACTGGAGCAACCCAGACGATGACACACTTTAATTTCACCGCTTGGCCCGACCACA
ACGTGCCCAAAAATACGTCAGAGTTTCTGAACTTTGTCCTGGAGGTCAGACAGTGCCAGA
GCGAACTCCATCAAAACTCGCTACAGGCTGGACACAAACGCTCCCAGCCGCCGCCAATTG
TTGTGCACTGTAACGCCGGGCTTGGAAGGaCTCCCTGCTTTTGCGTGGTTGACATCAGCA
TTTCAAAGTTTAATCAGACACAAGCTGTTTCAATTCCGTCCGTGGTGTCCAATATTCGGC
AACAAAGGTCCCACAGCCTGTTCAATCCGTTCCAGTATTTTTtCTGCTATGAAGCGGTTA
AATTGTACTTAGCGTCAGCCAATACGAAACCTTTGATAAGGACAGGTTCTGTCCAACAAG
TTGTCTCTTATTTAAAAAaTTTAaTCAAGTAAATTATTGGTAAGCTTAGTTAAAATTTAA
GTTGTTCCTTACTGTAGAACGATCTCTTTACTTCAAGTATTATGTTATATAGTTTATATA
ATATGTGATATAAATGTTTAATCCTTAGTAATAATTTTtAGCCCTAATATAAGTTATTtA
TCAATTTTTtATAATGTACAAACTATtATTCTAAAGGTGCTATAATAATTATCATTATTT
AACTTGTCCTAAATAAACCAGTATTTAAATTGTATCAGAGTCATTGTCTTATTCTAATGA
GGAAAAATTATAATTAGACTTTCATACTGCAAAGCAAAGTCCACGCTACTTATTATGGAA
TTAGTTTGACAATATAATTGTTCCAAACAATATAAAGGCCACCTAATTTGGGATTACATA
AAAAGACTTAATTAATGACGCATTTAGTGTAGCAACCGTTGGGTAAATCAGCGCTCTTAT
CACTCAATTTAGGAaTTTTCAATTATTAAAAaTAAACATTGTGACCCTAGATACCTTATC
ACTGTGCACTTTGCAAGATATCTTCATATTTGTTGTCAAATTAGGTaCTGACCTTACTTG
AGAAATaTTTTATTTTtAAACGCGCTATGCAAATCTtATaCGATTGAGTATGGGGCCGGT
AGCGACATTTTGTTAGTACTAACTTGATAGTTTTGaCTAaTTAATTTTCGCAGGTATTAC
ATATAATTACATACTATATAAGTAaaCTAAAAaTTATATCCTCTGACGCATGACTAACAG
GAAACTCTTCTTACCAGACGTCATAGGCCTTTCCTACACATCCTGATATGTCGCTGGGCC
CCATTTAAAAaGTTtATTAGTATTGACATCATCAAGGTACAACATGTGATCGCGGTGACA
CATGCTCGCGGTACCTATAAAAGTGCCTTATAAGGATGCGAGCCTGAAATTTCTAACATG
GCAAACGTAATTCCTGGTAGACTTTTCCTTATAAAACCAAGTACGGATTAATAATTATAT
TACTCGTTATAAAACCAGTTTCGAGTGAACATGTATTCGTACATTTCGCATATTTCTCGT
GAGCTTAAGTGTAAGGAGCTCCTGGAATTTGTGAGACAAAGTGACTTTAAGGAAATTGCC
GCGGAAGAACACAAGGCAATTCTTTCCAAACCAGTGGgTGGAACGTTTCAAGAATGTCAG
AAGGCTGCAAATAAACCgCTAAAtAGActCAAGTACCCAAACTGTTTCGACCACTCCAGA
GTAGTCCTTCCTGTGGAGAAGAAACGCCAAGATTACATAAATGCAAATTATGTTGATGGT
TACAACCACGAGCGGAAATTTATATGCATGCAAGCTCCCATGCACCACACTAACTATGAT
CTGTGGCGCACTGTCTGGATGCACCACTCACGGATCATCGTCATGTTTTGTGAAAAATCA
GTGTTtAACCGCCAAGTCTATGAcGCATATTGGTTTTACATGCAAGGAACCCTCAATTGC
GAAAAaTTtACAaTAAAACCAAAAAATAGACACTCAGTCAACGTAcATCTTAACAACCCT
GGAAGTGACTGATGGAACTCCTGCAAGTCAAGAAGTGTTGCATTTTGCATTCACTGCGTG
GTCTGATATGAAGTTACCGGCTAGTCTTGAGgACGTTTTGAACTTTGTATTAGCTGTGAG
GCATAATCACGAGGAAATAAAGGCGAAACTTATCCAGGAAGGTTGCAAGTATTGTAGCCC
TCCAATTATTGTGCATTCTTTAATGGGTGTAGATAGATCTGCTGCTTTCTGTGCTGTAGA
TATTGAAATATCGCAATATAATAACACTGGAATTATTTCTTTAGCATCCACAGTGGTCAA
AATTCGGGAGCAAAGACATAATTCTCTCGCTGATTATCATTATTACCTTTTCTGTTATAG
AGTTTTAGCAAAATATGTCAATCTATTTCGCCCAAGAAAGGATGTTGATTCACTAAAACG
AACTACTAGTCATGCTGTGTCTTTAaTTAAAAATTTGTCTATTTCAAAATTATTTAaTTT
AAAAAaTAATTAATTATAGAATTATTTtAAATCTTAACTTAAATAATTGGGAAATGACAT
ACGCTTtAATTGTAGTTATTTTGTAAaTTAGATCACATATATATATATATATATATTGTA
CACTTTTGTTATTTTATTGACAAGGAAAaCTATTTTAGAATTACTGTTAGTACCTATTTT
CCTTATCACGTATTATTGAAACAGCACTTGTGGAATAATACTAAATAAAaGTTTTAAATT
AACTCACTTAAGTGTTTCTTTAAAAATTAATTACCCGAGCTTTAAGTCCTTTGATCAACT
CAACAGGTTGTTTTTGGTTTCTTCTAGAATCACATATCTCAACACTAAGTAGCAAAACGC
ATATTGTTCCGGAAGGAAAACaCTAGAATGCCTTTGGCTCCTAATTTTAAGAACTACATC
ACCAACTGAAACTTCCTTTTCCCTATCAAGTTGTTCTAGCGCGTTGTCGATGGCACAAAA
AGTTCCCGTCCAGCCGGTTCCGGTGGAACAATGGACCACAATAGGCCCTGGGGTCCGAGA
ATCGTCTTCAGCTTGCTTCATCAGTCTGGATTGCTCTTCGTTGACTTTATTTCGTAGCTC
CAAAAATTCTTCCATACCAGTGGGGATACTGTTGTCGGGCCAGTCAGTGAACCAAAAATT
GGTAATCTCCCGTGAAGCTTCTGTAATCTGGTTAGTGATCTTCACTCGGATTTTGGTGAA
ACTTAATTCTTCTTTGACATCAAGGATTTtGACGACGAAACTtCCAAAGGTCGCCTCAGA
GCCATTGGGGAGGGTCCAAAGATGGTAACTTTTCTCGTGATCTCTGTCTATATCTGTTAG
CGACACAATAACCTGCGATTGCTGTTCCCAAATCAGCTTGAAGAAGGTGTCCCAGGTGTC
TTCTATCGGCGTTTGGGCGCAGATGTATTTATTGGCTTTTGCGAAGCCGTCGACGTAATT
CGCGTGAATGTAAGTCTCTGTGTTACCTTCCGACGTTTTCTCTAATCGCGAAGAATCCCC
ATCCCCGTCTCCCTCATCAAAAGTTAAGCTTTCCCcGCCGTTTATAATCACTAGCGAATG
GTCCCAACACGGAATGATGCTGAATCTATTCTTTTTGgAGTTTTCTTTTCTTGAAGACTG
AACAGTTGTGCCCCTCAAAGGAGTTTCCATCACTTTTGCGTGTTCTTGAAGGACGAGCCT
GCAGAACTTCGGATCATTTGTCATCTCCAGCAGCTCTGAGGCGTTCAGAGTTTTAAAGCA
CGGGGTTTTCATCTTAAAAAAGGTGAAGATTGATATAACATTAAGCACTTGCCGTCGCGG
CTATGTTATTACAAATGACTTTGTATTTATTCGTCCTCTTGTATATAAAAGACTTTCAAT
GTTTAAATAAATACCCTGACCCAAGTTTACTTGGAAAGACCAACGTAAGCGTATTCAAAA
TACAAGGAAAAaCCACAaCATTACCTTATTTTACGTCATCATTCTAATAAACTTGTAATG
ATTCTCAT
>contig00117  length=184   numreads=3
CCACCACAAATGATTTTAGGAACCATTTTGACGTGTCAAaaCGACCATCTCGATTTTCTA
TTTGGCGAGTTTCAGGTGATGTATATCAAGCCAGGTCTCGACGGCGTCAATGGTTTCCCG
AaCCTGTACTTCGGTCTCTTCTACGCTGTCTACGACTATCGTGACCGCAACGTTGTAAGC
CCAC
>contig00118  length=691   numreads=5
cGgTtgAAcgtCTTAGttGAaTTTCTGaTGCTTGCCAAtCAATTGATGAgAAGgaaTCTT
GCGgCaGCTGCATTGTTGGTTGTTCTGTCAATTGTTtGGTGATCTCTTGTATATGTTCCC
GATTTTGtCTATTAaTTtCTCTCTGCctGGTTATCATACTATTTAACCGGCGTgTTtCGG
TGTCCATACGGgCtACCCATCTATtCATTCTCGGTGTtAGCTCATCACGGGgTATATCAT
CACCATCGTTGTCATTATATATGGCCCAAGCCTCATCGCCCTGCCTATCGTCCCCATTtG
CCTGCTCAGTACGAGCGGTCTGCTGGTTCTGATGACTTTTTCCAGCGATGTGGCTATTAG
TtATACTGACTGGATTGTTTaGCTGATcTCGATTGAGGTCTTGAGTGCTCGTGGATGCGA
CCATTCGGGGgTCgTATACTACCTGATTTGGCCTGTTTCCGcGGCCTCTGCCcAaGGaTG
TGCGTCGATTCtCaCTATCTTCTGGTaTaGgTCCCTGTGACCTCaggTgCATCCCTGgTT
GGTcGGTCATCCTGAAaCTGatGGtCcTTTtAGTACTGtGAATAaTAATTgTATTaTTGT
CTTCTAgTTTTTAAGTCCTTATCTtcTAGTTtCCAaCcTCGGTaTTTTAATtCGTATTCG
GCAtCGAaCTATCACGCTTTgTCAaGAaCTt
>contig00119  length=509   numreads=3
ACTtGACtCGATGATAATCCATATTGaCTTttAAAaTTTtCAATCGATtATGCAaTAAaC
AAAAaaaaCTaGTATGAGTGGAATATAGAGTGAATGATTGAACTTGAGAATATTCATCAC
ATCTGTTAAAGATGACAAACGTAGTTGGACTTGTAAAAGACAGCAGAGAAAACGTGTACT
GGTGTACTATACCCTAGGTTTCCGCCGATCGGGCGACGTTATAACGATTCGTAAACGTAC
TTTATGGcGCCAGCCTAGTTCCCAAGCCGCCAGTTATTTTCGTATCGGCGTCAACGTCcG
AGTGGaGGAAACTCACTACCTCAATCAACATCATCACTGTATAGCACTACATTATAtAgA
GAtAGGTtGTTTCTTAAaTGACATTtGaTTTATATAGTGGCCTTATGGCAGACTGgACTA
CTCaCaGTGTcAcTGCGTCTGTGTTTGAGTCTCTACATTTtAGTCGAGAaTTTtGTTACC
ATgTGACATGGTAaGTGTCcAGTTGTAGg
>contig00120  length=661   numreads=5
CtgTtGgTatACGGTGGTGTAGTAGCAAGCGTTGCAAGATTCAGCAAACTCTCGGACAGG
ATGTTtGTTTTTCAGTtGAACCGCAAAGTTTGGTCAGAGATtCATtACCcACGTGCGCAT
cTCCGAGACACTTAtGTtCCACGAGAGCGTGCTTTtCATACATGCAACATTGTCGGTAAT
tATTTGGTTGtATTtGGTGGGTACTCTCATCGACACAACAAGGAaGAAATTTGCTATGAT
AATCAGATGTACTtGTATCATTTGGGCTGTCACGTTTGGGTTAGCCATGAGGTATTTGGA
GTCACCGATCATAGAGACGGTGCTGGTTATCCCAAACAACAGGgAGtCTTTGCCCATGCA
GcTGATGTAAAAaaCGGCAATACTTtATtACTGGTTGGTGGGTATCACGGGAaCGTAAAT
GCTGATCTTTtGGCGTACACTTtGCCACcGATGTtGGCACcTGGTGATGGTGATTACACT
GGAGCTGAGCCAGAaCAGCTTTGTTTtAAGCAcAAAACCTTtACAGAgTGCtCTGCCAAT
CCCGaGTGTGgAtGGtGTTCTgcTGATGAGaTCtGTTaTGGTAgAACAaTCGgAAGTAaT
tGTACAACAAaTTtGCAAacTTCTCGTTGTCcTGGTgTATGTCCTGCTTTGGgTgATtgT
C
>contig00121  length=853   numreads=7
ATGCGGCAGTGgCATACCcTCCGCTATGAATTTGAATGACATTTCAGCTAGTACAGGACC
TGATATCAGCAATCTTTTTGTCTCATTATTCCATAGtGTTTATGCACCAACTACCAAAAC
CAACACTAATGATAATGATCCATTACCAAGATCAAACTTGCAACTCACTAACCTACAAGA
ATTCACAGTATCATACGATGAAGTACTCAAACGATTACTCTCTCTAAATCCCAAGAAAGA
CACTGGTCCTGACAGTCTACCCAATATCTTCATAAAAAaCTGTGCCATAGGACTATGTGA
ACCACTAACTCACATCTTTAGTGAATCACTTCGCCTAGGAGTTTTCCCCACATATTGGAa
aTTTTTCTATATCTCTCCAATACACAAAGACAGACCAAAGTCATTGATCTCGAATTACCG
CCCTATCTGCACCCAATCTGCCCTGGCCAAACTTTTCGAAAaGTTTGTCCTACCTCAGCT
TCTTAAATCATTTGAGCACATCATAACTACCAAACAACATGGATTTACAGAAGGTAGATC
CACCACCACCAATTTGTTTCTATACGTGAACCAACTaCTAAACGCCATGGATTCGGGTTA
CTGCGTTCATAGCATTTATACTGATTTCAGTAAGGCATTCGATCGAGTTAaCCATGAAAT
aCTCATTAGTAAACTAAaTGACTACGGAGTAAGTGgTAATGCCcTATCCTGGATTCACTC
GTACCTCACAGGAAGACATCTCCAGGTCAGAGTTGAAGgTCATTtGTCTGATGATTACGA
aGTGCtGtCaCGgTACcGCAaGGATCCcACCTtGGTCCAaTGCTGTtCAaTaTTTttGTC
AaCGaCATTGGtC
>contig00122  length=19934   numreads=1881
aaaaaaaaNaaaaaaaaaaaaataGTGGgCgCATGTTTTtATTtCAAGTAATTTACAAGG
ATAATTCTTAAAAAAAAaTACACATCTAAAaTAACAATATACCTTATTTCTAAGACTTAA
CATACAATCAATACAAAATCATAAGAAAAAaTTATATGGGGAGCCTAATCGATTAAACCC
TTTGAACATAATTCTTTACTACTTCATAACATAATGCATAAAGGTCTGACGAGTTAATAG
ACCCGGGCTTTTGCTCTCGCATCCTTTTAACGACATGTGACAATGAGACTACTTTCGTTA
AATCATGCTTCGTAATGCAGATATCGATTGCACAAAATACTTGCGAGCCTCCCAAACCAT
CAAAACAATGAATGAGTATAGGGGCAGATTTGTTATTAGGCATTCTGTTCTTCAACTTGA
GGTACACGGTATCAACGAAAAAaTAAAAATCCAAAAAGTGGCCTGGATGAGGTAAGCTAC
CTTTCGGCCAATCGGTGTACTGATAGTGAAAAACCAAGCGTCTCTGTTTCATCGAAGTCA
GAATCAGCAAAGTTGCAGTAAAGTGTGAATGAACTATGACTTCTCGAGTCGTAATCTTGA
ACTTCCCGCTTACTACAGATTGACGCTCTGTAGAGGACCAATATTGGTAGCTCTTTTCAG
TGAGCTTGCCTATCATCACGATTATCTCGATGTGGTTATCCCACACAGATTGCCAGAACA
CTTCCGAGTCTTCTTCAGCTGGATTTTTCGTGCAGAGAAATTTATGTTTCGTGTCATATC
CATCGACGATGCTCGCTCTCGGGATAGTTTGGTTTTTCTTGGACGCAGGACCGTAGTAGA
GAAATTGCAGATAAGAGAGGCAGCCGTTTATCGACACCTCTTTGTTCTGCTCCAGTGCAT
ACTTAATTTCTCCTCCTTCCTTCATGAATGTTGATTGATACTCTTCTATGATGCGCACTT
TTGATTTCGGGTCTTCCATGAAACGTAGGAACTCGTCAGCTTGCATCCTTGGAATACAGG
GTTCTGTTGTCAAGGACTTCATTATCAAACGTCAATTTTCAATGTCAGTTGATTTCCAAC
TAAACTTAATTCTATGATTAAACCGGCTTTTATAGAATCCTTGAAATGCTCAACACGTGT
TTATCATCTACGTCATTTTTCGTTGGCTATTATTTGATGCAAATAACGTTGCTATAGAAA
TAAATCTGTTAGTCATTGAATTTAAAACATGAATTCCTGCATATTAATAGTTCTTAGTAA
TCGATTAAATTTAAGTTTGTTTATGATCCAGAAAAaTAaTTGATATATACagTAAaagTA
AAAAAAAAAAAaaCTCCGTTGATTAGCTTACACCTTTATTTCAAGTGTTTATAAACATTA
AAAATTTAaTAACAATCCTACTTACAATTATAATTTCAAGTCGTTAAAAAaGATAAAAAa
aTCTAGCTACAACTTTGTCTTATTTTTAAGTACAATATCGAATAGCAGTTTTTGAAGATA
TTTCACAGATACGGTTCACATTTATTGCAACTTACATACTACATTATTGACGAAATCCTA
TCAAGATAAATCTTAACTAATTGATAACACATCGCATATAGATTTGAGCGGTTAATAGAC
TTATGTTTTTGTTCTTGCATCTTGTTAAGGATATTTGGCAGTGAAAGCATTCCTGTTCTA
TCGAATTGCGTAATACAAATATCAAGTGCACAAAAGACTGAAGAGCTCCCTACACCGTCA
AGACAATGGACCAAAATAGGGGGGAATTTCTTTTCAGTTATTCTGCTTCTTAACTTAACA
TACGTGTCGTTGACAAAGTGATAAAAATCTATGAATGCATCTGGCTGATGAGGAAACTTA
TCCCTTGGCCAAGCGGTGTATTGATAGTGAAAAATCATGCGCCTCTGCTTTTGCTTTAGT
TTAGATGCAGTCAGAGTTAACAAAGTTAAAGTATAGTGTGAATTGATCATAATAGCCCAA
GTGGCTATCTGAAACTTTTTACCTACTAAAACATATTCTTCTTTGGGGGACCAATATTGA
TAGCTCTTATCAGTTAGTTTACACGTCATTACAATAATTTCGACTTTGTTATCCCACACC
GTTTGCCAAAACATTTCACACTCTTTCTCGTTTGGATTTTTGGTACAAATAAACTTCCGC
TTAGTTTCATATCCATCGATGAAACTCGCCCCAGGAATCATCAGACTTTTGGACGGAGGA
CTGTGGTGAGGAAACTTCAGAGATGAGAAGCAGCCGATGATCTCCAACTTATTGTTTAGT
TTATGGCGTGTTTGTTCTTCCTGCTTTGAGACTATTGAGTTGTATTCTTCTATGATACGA
GCTTGTGAATTCGGTTCGTCCATGAACCGCAGGAAGTCGTTGATGTTCATGCTTGAGAAG
CAGGACGCCATTTTTGAAGATTGTTTTTtGTTGAGAAGAAAATACTCTGCACTTTAATTT
GTAAAAACTGCTTACAATTAAAAGCGTTTTTtAAGCACTTGTGCTATGGAAACAGTTTTA
AACTCAACCGAGCTAGACTCAGTGAAGTATCTATTCACAAGGGTGGTTGTTTTtAAACTA
ATTTTCATTTTTtAACTAACTCCCTTTTATACCATTAAAAAGCACTACATATATAGCACC
TAATAATAGGTCCCACATATCGTTAAACTTCAATTTATAACTAAAACTGCTTAACGTTAA
TGGCAATTCTCAATAGAGTCGATAAAAGGTTTTCTATGTTAAGTATCAATTCTCTAATCG
ACTAATGACTTTAACTACTTTGTTAAACTAATAAATTATCAAGAACTGAATAAATTAAAT
GATTCCAACGATTCCAGCGATTTTTGCTGGAATTTTCTTGCTTTGAAAAATGTTCACAGG
ATCCAAAATGCGGCTGTGCTACGATCTGATAATGCTCTAATTGGATGGCTTCCAAGAAAT
TAGATTCTTGTGCATGTCTTTCAAATTCCCTGACATTTATTGGAGCAAACTTTGGAGTAG
ATGTTATATTGAGATACATTTTATAAATGTAAATATGTCGTCTGCTCCCATTAAAATCTC
AAGAATATCTAACAAAGTATTTCTATAATTCTCTTGAAACTTGGTATTATTCTCAGAAGC
TCAATGATAATAAGTCATTTCATTTATAAACGTCAATTAGTTATATTGTAAGTAAAATTT
TtATGAATAATTTTTATGAATATATGATGAACTCTTAATTACCGGTTATCAAAATCAAAA
TAATAAATCTGTTGTTTTTCCTTATAACAGATACCGATCCTCAATTAGTTAACGTAACTT
TCTGTTGTATCATATAAATTCAGTAATCGTGTAATTCTCACCTCAAACGTAGTTTCCTCA
TGGTTTAGAATAAACCACAAAGAACGTTAGCTCCAAAGAATTCCTAACCAAAGACTAGTT
TAATTGAAAGACTTCTGCCGGTATTTAAAGCCACCTGCAAAGCCTTCTGCGTATACCCAA
GTATTGAGTAAACACAGGCCCATAGTCTAAGAACAATCACATTACCTATGAACTAGGTAA
ACAAAAAAaCACATTTTCTTTTTATATTAGCATACACTGTTGCTTACTAACATAAGTCAA
CACTATAATAATGTAGAAGTAATTGATCAATATAGGACAATATTGATATTGACTGTCTGG
ATTGACTCCTCTATAAGAGAGCCACTTTCACCAAATATTTAGTCCTTTAGGTTATACCGA
GCTAACAGGAAATGTGAAACCATATAGAATCCACAATAAGGTTCATTTTTGCTAATTAGC
AAATAATATTTTTCAGTAAATAATTTAAATAAGGCATTCCCTTTTCTTCTATAGCCACGT
GATTCAAATAACCTAATTCTATAAGTAACAATCGATGATTAAAACACTCCAACATTATAC
TGAACCTCATTGGAATCTTAATGAGATCTCTACCGATGACGCATTGGACGCTTGTCGCTA
GTTGTCAAGGAAAATGGGACTACAGTAAATAATTATTATTAACATGAAACTGGGGTCAAA
CGTTTTAAGTTTATGATACCCCCAAGAGATAATAAAAATTATGGGTTATCAGCAGTGAGG
TCAACCCTCGCTACATCGGATAACGCATTATCAAATTACTAACAATTATAATGTTAAAAG
ACCGGCTTTTATCTGTGAGTTTTTCTCAGAATTAATTAAGGCCCAAATAAGCAAATCGGT
CCGCAAAGTGATTAGGTTACTGTTTATAATCACGTAATCGATCCCAATAGGAATGTCCCC
TATTAATTAATTAGTTTATAAAGGCTATAAAGTATGATTACAATGGCCGATAACGTTCTA
AATTAGACTTTTCAACGGGAAAATAAATAATTGTGGTTATTTAAAAACAATTGTTTTTAA
ATGATGCACATGCATGAAACTGTATAAAATGGCACTAATTAACTGAAATAGATTGTTTGT
ATGATGTATTTTTATCAAAATATAGTTTTACCGCATACGCCGTACCTACTAAACAATTTA
TTAATATATTGCATTTACAACTAAGCATCTATTTTTAAATTCAAAATCTACTGCAAATCG
AAACTTTAATTCAGCGTAAATAATGGTTTACAGACGCCACTAAATAAAACTGTTGAATTT
CCAATGCTTATGATAATATTGAAGACACCGAAAGTAAAAATAAAGTCATTGCGGACATTG
TGTGATATGATAATAAATGACATTTTTTTtATAAAAAGTCTCTTTTTTCGGCTACGAAAT
AAGAATCATTTTCGATTGGCCAAATCCTCGACCTAACGACATTCGCATCTATAAATAATG
CATAATATGCCCTTGTCTGAAGGAACAACAGATTATTTATATGCATTTTTATTCTGCTGT
ATTTTTTtCAGTTATTTCATTTTTTATTATTTATTGAGACCAACAATACCATTTATGGGA
ATACTCTATGTATGAATATTATAAAGTGAATCATGTTAAATCTATTTGAAAACAATACTC
ATTGTTATTTGATACCACACATTATAAACAACAATAACTTAAGTATGACGCAAACAATTG
ATAAATAATATATATATTTTCAAAAATATGTAACTTATTTGTCTCCTTTAAAATAGGTCA
TTGATAGCATCTCGCCCTTATTGGGTGAGGGATTCGGGGTACTCACAAACTCGATCAAGA
ACACTCAACACGGTTAAGTTCACGTTTTATGCACTTTCTGTCACAGTCCCGTCTGTTTAA
TTCACACTCTAAGGATCTGATCTGACCCTTAAGGCGGTCCACTTTCGCCCTTTGCCTGCC
ACGATCGGCATCGGTATACATTTTATCGGGAATATTGCTTGTAAAGATGGTGATAAAATT
ATGGGGCCAGCCATGGCAAAATTTCTTATATAATGTTCCCTGAATTACCTAAACTCCTAA
TACAGAATTTTTAATTAGCTGGAAATTCCCTGAAGGCATTGTTTAAAATAGGATACAAAA
GAAACTTCATGATAATTTTTtCCTCATTAGTAACATAATAATCTATATTTAAAATTAATT
GGTTAACGCAATTCTAAAATTTTATATCTGAAATCAATACTGAAACTATCGAATTAAGTA
ATTCTATTCTGAAATATCCTGCGTCATACCGATCCAGTTATCAGTATTCCAAATCGCGGA
AAACGGGACCATTAATATTTCATTATTCTCTGAAACATGTCCTATAAATATGTCCAGATA
CGTAAAAAAaTTTACATTGAATACCTGACCACAGTCAAGATAAGGATTCTTAACCTGAAA
GCCTAACTCTGAAAAAATGGGCGCGAAATTAACTAAAAAAAaTTCCTTCGTTAAAAACTG
CGAACATATGATTGAAAAATCTAACGTGGCTGACATACTGAAACAAGAACACCGTGAAAT
ATTGGGAGAATATGTTTCCTCCCCCTGCAGTGAAGTATTGAAGCATGAAAACTGGTCAAA
ATGCCGATACTGGAACACATTCGTCTTCGACCACAATCGGGTAATCCTCCCTACAGAAGA
CGGAGGAAGCGACTTTATTAATGCCAACCATGTCGACGGTTGGAACGTTAAGGGAAGATT
CCTGTGCACCCAGGCGCCACTCCAAGAGACAACCCAAGATTTCTGGAAGATGATATTCAC
TAATCAAGTCCGGGTAATCGTCATGCTGACCAGACTAGTAGAAGAGGGACACGAAGCTTG
TTACCCGTACTGGAGCCCCAAAAAGTGGAGAAAAGTGGTCCATGGCAAGTTCACCATCAA
AACTCTGAAAATCAAGTACTTCCGTCACCACGTAGTGACCAGCCTACGAGTAAAAAATGA
CACTGGAGCTTCGCTAGACATCAAGCATTTCGCCTACAACGACTGGCCCTGCTACAGCCT
TCCTCAAGATCCTTCAAACTTTCTGGACTTCGTTCTCTCGGTCAGAAAGGCTCAATTAAT
GGCCGATTTGGACAGCGAGTGTATAAACGTTCCTCCTATGGTGGTTCACTGCAGTGCCGG
TTTAAATCGTACTGGGGCTTTTTGCGCTATTGACATCAGTTTGTCTCAATACGACGAAAG
AGCAACCATTAGCCTTTCGTCGGTACTGCGTAATCTGCGTAAGCAAAGGCATAATTGTTT
GTACTTGCCTAAATACTATGTCTTCTGCTACTTAATCGTCGTGATATATACTAAGTTAGT
TGCTGATAGCCTTTAGTCTAAATATTGTGTTATATCTAGTTTTGTTTGTTATACAGTATT
CAAAATGTTAATCTAGGCAGCTAGGCAGCTAGCTTTAAATAAAGTATATTCTGTGTGAAT
ACTCTACTTTATTTTAATCTATGTCCTTATCACTCACCTTTCAAGTACTGAATTACAGCT
CTGAATTTTGGAATTAAATTTGGTACTTAAAATTTAATTGGGAATAAAGTAGCGACCGCA
AAAACATAAAATAAATAAGCGGGTTTTGTATTCTGGGGTGACAATTTACACATGCACTCT
TAACCTGCAGCACCTTGTTACAAAGCATTAGGTAGCAAGTGAGTTGCCCAAATAAATCGC
TATTAATCTCCAATCTATTTAATCATAGTGCTGTAAGATAGCAATTGAACGTTTGATTAC
TTTCTTGCATCTAGGCGATATAAAAATAGACATAGTATGATGCGTCCGAAAGAAATATTT
TTCGGGGATTCCCAGCCTACTAACAGACAAGGCCAAGTTAGTTGTTTATACCTATCGAAA
AAATCGTTTGGCGCGGACCAATCAGATTCTTTCTTTGGATTTTTTATGTTAATTTATACA
ACAGCCATTCGTTAATTTATTTAAGTATATGGCTGTCTGGTTAATTATTATTAACTATCA
GTCAAGGATTCGTCTTGATATAAGGCGTCATTCGATGTTTATACCTATCGAAAGATATCC
TTTGGTATGCACCAATCAAATTTGATCAAAGGATATAGTATGCTAATTTAAATAAAAAAA
CATCCATTACGTGAAATTCGTAACTGTTATAATTGCTTTGGTAAAGCCCGACGTATTTTT
TAGACATCAATAAACTATAAAAACTAGACTGTAAATATTATTTTATCTACATGTCTATAA
TAATTAATATGGAGCACGTGTTGGGTACATATGATATTATTTCCTAGCCTGGTAATTATT
TTtATGTATATTTCAAAGACTTACATCATTTTAAATAAGGAAAATAACTTGTtGCTACTT
GATTCGAATTTTtCCAACGGCTACTaGGCGTTGCTTTtAAATATAACGCCcTTATTATAC
TTAAaTCACATtAAATCATTTtgCCCCcATATTTAATCGGAaGTATTAGATAAACTTAaT
ATCCtAtATTCCTTTGTTATCTGTTCAGAATTTTGATTCAGAGTTCGAAAAGCTATAGAA
CATGATGTCTATTCGTACATAATTCTGCACTAATATCTCAATAGTGAGAAATAAATTCAA
TAGTAGAATTCACCCTTAATAGAACATCCGAATTAATTGTAAAGTGACTTTATTATTTGA
ACTTTTAAGGACTGCTATCTTGTTCGAATAGTTCGACATAGTTTGAATAGACCAGATAGG
TAACCTTTGTATAAAATACCGTAAAGATCATCAACCTCTTACGCAAGCGAATGGATAGTC
AAGGTCATCGACTCGGGGTGGTTTTTATTTTGAATTTGATGTGACGTCATTATCGTTTGC
TCGAGTTCTCGTTTTCCGTCTTGAAAAACAATTTCAGAACCGGATCTAAGTCTCTTAATT
TTCAGATCACGTACATCCCTGGTGGCGTTTCAAGATTTTTCATACTTATTGTACTGGCCA
TGACTAGGGTCCTACTCGTTGTCGAAATTTAGAATTTCAAACGCAAAAAAAaCTCGTCTA
TTTTTAATTGATTTGTTTATGTCCACATTGCGTGTCAATTACAACACTCCAATTTTCCAG
AGTGTGATATCTTATCAAATAATTGTTTCCTGAAATTTTGCTAGTTGGTTTTTCCGTAAT
CTGGGGTTAAATTCAGGTCAAAGCTAATTTCTTTTGTCCCCAACTAGTCCGATGATAATG
AGCTACTATTATTTACAAATATTATGAGCTCGTGGAAGAGGTTTTATCTTTAATTTTACA
CTAATTAAGAACCATCGTTAACTCAGAACTCTTAATTTTTACAAATTGACTTTTCGTGTG
TGTATCAAGAGTATATGTTATACTGGATGCTGACATACTTAGCGGATTTACACCCTTAAA
TACGAAACATCCCTAACTAATCAGATTCTCAAATATATGATAGCACCCAGTAATACGGAA
GTACTACTCCTTGCGAATAAACACCAATGAAGTTCTTAATTGGTTTGGATAATGTTGCGT
AAAGTATGTAATTGATGAATGGTTATGTGTCACGTACAAATAGGTCATCAAACGATAGAT
TTACGTCATAATTTTGTTATGTTATTTTCAATGATAAGGTATTTGTATTGTTCTTGCGGT
TTACTTATTGATAACATTTTTCCCATTGATGTTCTTATTGTTACAATTAATACAGTTGCT
tAGGATACGTGACTAATAGTATGTACGCAAATATCGGCACGTTTGCTGTTTCATTGAAGA
CGTTTGCTTCTCTATTTAGGTAAGATAGCTCATCACATATCTAATTTATAAAGTATATTG
AAAgTAAAaGACATATCTGTAATGACTAGAATTTTTATTCTTAATGACTAAATTTACTGA
GATACATGTATATTAATTCCCATTGGATAATTTAAATTAATAAAAGCGTATCTTTGATTG
TAAGGTGGGAACGAAATTTACAAAACACCGCAAAATTTGATTGAACCTTTTTCAGATAGT
AGTGTAAAAGCATGTGTATAAAAATGTACTGCCTTACACTGGGAATGCTGAAATTCCTCT
GCTGTCTGATTTTCAGTACTACTGATGAGACTGATATGGTCGCTGTACCTACAAATTGAT
AAAGACAACTATCTATTGCACAAAATGTGCAAGTTCTTCCGATGCTTTTGCTTCCATGGA
CAACAATAGGGCCTGGTAATACACATTCATTAACTTTTACTATTCCGGGCCTTTCCCATG
AAATAAAACTGAAACGCGCACTCGACCAGTCGACCTCATGAATAATACATTTTAAATTGG
AGCAACAATATTGTTTATTAAATACTTTTCAATACATTAAATGACGGTAGGTAATTTAAT
TTAAACCTAATCAATTTATGATTTTCCAGTGACGTTATCCTGAAACAAAAACATGGCAAC
TAACTATAATTAAATTATTAAAAATGTATTTGTAATTGAAATAAATATCTAACTAAGTTA
AATTGCGATCATCGATGTTTCATATCAACAGGAAAAAAGGATCCTATAAGTACCAAATCC
TGCAAAGCGGTCCCTCATTCAACTGTGTAACGTCCCAGAACTTACCCAAACTTTTCATAA
TTTAATAATTGGTGCTAAATCAAAATGGGTTGTGGAAAGTCAAAAGTCTTAACTGGAAAA
GGTTTAATTAAATTCATCGAAAACAGAAATTCGGCAAAATTAATTATCGAAGAACACACA
GACTTACTTAACGAGAAAGAACAAGGAACATTTGGCGCTTCATTAGCAGCTGGGTACTTC
GATGGCTATCAAAATGAAAGTGAAGGACTGTTCTACGATCACAGTCGCGTCGTTCTCTAT
AAAGAAAATGGCTCCCACACGTACTCGAATGCGAGCTACATAGATGGTTTTGATTGCCCA
GATGAATACATCACGACAAAGACACCTCAATCACGGATGGCGATTTATAATTTTTGGAGT
ATGGTGTGGGAACACCAATGCGAAGCTATCGTTATGCTCGACGTGCCGGAGACTAACCGA
AATATTCCTGTGATTCCTTATTGGTGTCCAGAAGAGGGTTTCTCACTCCAGTGCGGAAAG
TTGAAGATTACAACGTCGACGATTCATCTGGATCATCATAATTTTGAACTAACGAAGCTA
ATCATCACACATCAAAATGGAGGATCGTTGTATGTAAACCACTTTGCATACAACAATTGG
CGAAAAGATCATATCTTACCCAGGACATCTGACTTCATTGATTTCATGCGGATGATATCG
TTATATCGCCACTCGACAGTGACACCAACGACTCTCAAAGGCTACACGAGTCCGATGGTG
GTCCATTGTAGTGATGGACTCGAACGATCAATGGCGTTCTGCGCCATTGATATATCGATC
GCAGAAATTAAAAAAaCCGGCAAAGTTAATTTGTATTCTAATGTTTCAAAACTAAGGAGA
GATAGGTATGACTGTTTGAAAAATGTGAATTACTATGCGTATTGTTACTTAGTTTTGTAC
TTCTATGTTTCATTTTATTTGTAAGCATACATTTATTTCTTTTTTtTTtATTTATTTATT
TAAAATCACTTTATAACACCTAGATTGTTGACAGCTTCGCATAATAATTCTGACAGTAGG
TTTCATACTCGATCTCAAAAGAATTACATACATGCATGTTAACGGTATTTGGTGTTAACT
TTTTCCTAGTCTAAGTTCAATTATTTTTAATTTATGAGAATATTATTAGGTTAAGAGTTT
TAGCCTTTAAGTAGACCTAAGATTCTGTGGTTGTCTAAAGAATATTTGAAAATATTGTTA
AATCCTTTCCTAAAAAAATCAACTAATATAATGGCAGTATTTTTGAAGGAATGAAGGTGC
ACGAACCGCGCACGATGTATCTTGTATTTAATAAATAAATATTTATTCAATATTAAACTT
TTTtATTTATATTTTTCAAAAAAaCTATCGCACCTACCTATTATTCAGAATTTCACAGTA
ACGACTAGAAGTTTATTTATTAACTAAATTCAATGAGATACAATAACTTCTATTGAATAT
TTAATAAAGATGGATACGTATTTATtAACTTTTACTGTTCCGGACCTTCCCCACGAAATA
AAACTGAAGCACGCACATGAGACTAGTCGACCTCACTGATAATGTATTTTAAATAGGAAC
AACAATATTATTCATCAAACTCGTTTCTCAACAGTATAAAACGGTAGATAATTTAATTTA
AATCTAATCAAAATATGCTTCTCCAATGACATTATGCTGTAATAAGAACATGCAAATTAA
TTTAAGTAATTTAATTTATCCTTATGCTGGTGTGTTTTTCAAAAGACGTTATGCTGCGAT
GAAATCATGCCAATTAGCTACAAGTAAATTATTAAAAATATATTTTAAATTGGATCATCA
CTACTATTTATCAAATTATTGGAATTGGTTGATGAAATTTTTTtCGGTAAATATTTTATA
CCTTGGATGGTAATTtAATTATACTATTTTTtAATTtAAAAaGCTAAaTTATTAGAAaTA
tATTTTTTAttaTTGAAaCAACAGTATTGTGAATCAAATTATTTTCTGAGAAGTATAAGG
CAGTAGGTAATTTAATTTACCGTTATCAATGTGAGATTTTCCAGTGACGTCATACTGAAA
TAATAACATGGTTTCTAATCACGAGTAGCTCATCAAAAATATATTTTCAATTGCAATAAC
AATGTTGTTTATAAAAATTTTTCTATATATGATTTTCCAATGACGTTATTCTAAAACAAA
AACATGGCTACTAACTACAGGGAAATTATTAAAAATATATTTATAATAGAAATAAATATC
TAATTTAGGTAAATTGCGGTCAAATATGTTCATATCAATAGGGAAAAAGGATCCTATAAG
TACCAGATCCTGCAAAGCGGTCCTGCATTCAACCGTGAAACGTCCCCAAATATACTCAGA
CTTTTCATAACTCAAAAATTGTTCGTATATCAAAATGGGTTGTTTAAATTCAAAAACTCT
GTCCAGTAAAGGCTTAGTAAAATTCGTTGAGAAGAGTAACACAGCTGAAATTATTAATCG
TGAACATCACGAAATAATATGCAAGGAAAACAGCGAAACGTCAAGTGCCCTTGTATTTAC
TGAAAATTATCAAAAGAGCCAACCTGCAGAGGAAGAATTTTGCTTCGAACACACTCGAGT
GATTATATCCGACGAAACAAGATCATTCATCCCTACTGACGCAAGCTACATCGACGGTTT
TAAGGATCCGCATGCTTACATCGCAACAAGGACTCCGGATTCAAAGTCGACAACTGAGAA
ATTCTGGAGGATGATATGGAGACACAAAACCGAAATCATCGTCATGCTTGATAAGCCGGA
AGAAAATTGGTATGGCGCTTCGTTTTGGAATCCAGATACAGAATCGTCACTCCAATTTGG
AAAACTAAACATCAAGAAATTTAAATCTCACCAATTTCATTCAAGTTTTGATATCTTGAG
AGTAGAAGTGACTCATGAAGATGGAGGTACGTTGCAAGTGAACTACTTCCTCTTCAAGGA
CTGGCAGCAACACGATAAGGCGCCCCAAGAATGTGAGTTAATAGATTTCATCTTTATGAT
ACGTCTATACAACCAATCGGCAGTGACGCCAGAGTCTCTAAAAGGCTTCAAAAGTCCGAT
AGTCATCCACTGCAGTGATGGCTTACAGAGATCGATGGTGTTTTGCGCTGTCGATATTGG
TATATCGGCTATTTTAGAGAAAGATAAAGTTAATCTATACTCTATAGTGTCGAAACTGAG
AAAGGAGAGGTATAATTGTCTGCACGACGTACTGGACTATGGCCTGTGTTACTTGCTTTT
GTGTTACTATTGTGAGTTTTATATGTAGACATATATTATTTTTTtATTTATTCATTTACG
ATCACTTTAGATCACCTAGTAGGTTATTCATGACCACGCGTACAAATTTATACTCTGCTT
TATACTGGATCTCCAAGGAATCATCAGCATGTATTTAGCTTCAATTTCCTTTTAGTGAAA
TTCAGTTATAGATAAGTTAGTTTAAGATTTAGTTGTAATATTGAAATTTTTAATTAAAAG
TTTTtAATCTGTAAGTATGTATAAAAaTCAATGGTTGTGTAATGAACTCATGTAAAAGTT
TTTtAaaTATCcAAtAAAaTtAAAGCTTCAATATGTAACTTTTTTTTttGTCCTTtCTTA
ATAAaCcTTTtATTTGCcAATAATATAGAACTTTACTTtACTTTTTtATTGAAACTTTAA
GAGTTTCAAAAaTTTTAATGGATAAGATTTTAAACTACCATGTTATGATACCAAGTTTAT
GAAGGGTTGACTTAAAAGAAAAAAATATAATGTAAGACCAAATTTATATTAATTTTGCCA
TCGGCTGATATAAAAAGTATAACTCCTTAACAGTATAATAAGTCCGTAATTTTACAAAAT
CTGGATAGTATGATCAAAAATATGCCAGAAAGTACAACAAAACACTGTGCACATACATAT
AATAACTGAGTCCCGGAAAACTGAAATTCCTTTGCTGTCTTGTTCTCAGGACTACTGACG
GTATTGAGACGGTTCTCTTGAGTACAGCTTCAAAAAGACAGGTATCTATCGTACAAAACG
TAACCGTTCTTCTGATACCTGCGTTCCCATGGACAACAATCGGGCCTGGCATCCGTTGGT
TATTCATCTCTGCATCGATAATAAATTTTGCATTCCTTTCGTTCATGATCCTTAAAAATT
GAAGAATCTCTTTTTCATGAGGAAATGTGTGCTCGGGCCAATTTAGGTATTTTAGATGGC
TTACCCTCTTTGACCCTCCAGTCTTCAAGTGTGTAATAATAAACACTGTTTCAGTGTAGT
ACGTCTCCAAGTTAATCTCTTTCTGTTTAATTGTGAAGTCTCCTGAGATTATTTCACTTT
GACTCGGAAAAAGATATGGATATGATTGTTGTGCTTCTTCTTCTGAACCATTTAACATCA
CAATAACACGTGTGTTTTCTTGAAAAACCATAGTCCAGAAGTTTCCCAAGGTGCTTGCTA
TCGGTTGCTCCGTTGCTATGAATTTCTTCTTCAGCTCGAACCCACTGATGTAGTTTGCGT
TAATATAATCTGCTCCATCGTCGGTCTGGTGTAAAACGACGCGGGAATCATCCCAACATG
GAATGCTTTCAAAAATATTTTTCTTTTtATTCTTCGGCTTCTTCCAGTTTTCGTAAGTTC
CGTTTAGTGGTACTTGACAGATGCAGGAGTACTCGTGAGCCATGATGTCGATGTACTTCG
GATGAGTGGCCCAGTTCAAAAATTCGAAATCTTGAAAGGATGTATACAAATCGGTTGCCA
TAATTACAAAACAAAAATATAACTCCGGTCTGGACGATATGTGGACGTCTGCTCTTTGTG
ATTGATTTTATTGTACTGAATACAGAGTGAAAATGATATCTATTTATATATGCATGTATA
TACAATTTATCGATGTAAATTGCAATGGTTAGCTTTGAGTAGGTATAGTTTTTTtATATA
GTAATCAAAGCATAAAATCCTGGTTTTACCACCACGCAAGGATAATAATAATTATATAAT
GGTCTGATCCTTTGAACAAATTTTATTAGTTATACTGATAGTGGAGGGGAGATCTATAAA
AATGGCTTGTTAaCATGTGACGGCGTCTATCAAGTTTGTAACGTACCGGGATTCGTTAAT
ATTTTTTGAGAACTTTACATTCTAAGAAATAGTCAAAATGAGTGCTAACAAGGAAGAAAT
CCTGGATTGCGAAATATCAACATCAATAATTGACGAAAAATTAATTAATGAATTCCTGCG
TCAAGAACACACCACACTAATGATTAACATGGAAGCGTCTGCATCTGCTAAAAATCTCGG
AAACGGTGAACCTGAGACAGGTGAATTATGCTTCGACCACAACCGCGTAATTCTTTCGCG
TGAGGAAGATAAGGAATCCAGCGATTACATAAATGCGAGCTACATCGACAGCTTCAAGCA
ACCCAAAGCATATATCGTCACGAAGACTCCTGATTCAGAGGCGGAAATCCATAAATTTTG
GAAAATGGTCTGGGAACAACAATCTGAGATAATTGTCATGCTGAATAAACCGGATCAAAA
CGAAAAGGGTGTTCTCTATTGGAAATTGGAAGAACGGGCGACGCTCTATTGTGGAAAGCT
CAACGTAGAGACAATTAAAGTTCGACATTTACATCACAGTATCGAGATTACCACACTACT
AATCACGCACGAAGATCGAGGTTCGTTGCTGGTTGACCACTTCTTATACAAGAACTGGCC
AAAGATTGATTCTGTGCCCCCAGGCGCTGATTTCCTGGATTTAGTCAACATGATACAAAT
GGACAATAGATATGTGCAAAAGTTTTCCAATGGCTGCAAGAGTCCAGTAATAGTCCATTG
CAGTGATGGGCTGAATCGATCAATTGTGTTCTGTGCAATCGATATAGCGATAACTAAAGA
TCAAAAGGTTGTCGATGTAAGCATATTCTCTATTACGGCACAACTAAGAAAACAGAGATA
CAATTGCCTGTACAATGTTAATCATTATGTTTTTtGTTATTCAGCATTTTGTGAATATTT
GAATCTTTACTAAGAATAATAATTGTTGCTCTTTATTTtATAATGGCTTTAATCTAATTA
ATTCTCATGTATTTTATCAATATCAGTGTTAATTTTTATCTAATAACCGTCCAGTCTTAG
ATAAGTTAATCTAAAATTTATTTGTAATATTCTTTTGACTAGTTAAGAGCTTTTAATGAT
TGTATAATCAACATGTAAAAGTTTTGTTTAATATCTAATAAAATAAAAGATTTTTTCTGC
AACTTTCTTTCTTATTATTTTTtCAAAGATTCATCCCTTTCCAATAATATAGAACCCAAA
ATCTGGATAGCATGATCAAAAATATACCAGAAAGTACAATAAGACACTGTGTGTCTTTTT
CGCTTTCATTCCCAGCGTTCTTAATGGTACTGACATAATCGCCGTAGCTACTAGTTAAGT
AAGACAGATATCCGTAGCATAAACCGTAGCAATTATTTTTATGCCTACGAATTAACTGCT
ACAGAAGTCTTGATGATATGTAGACATATATTCTAATTTATGTATTATTGTCTGCAATTG
GTTGTTTGGAATTGAGTATGTGGTGTGAATAATCATTTGTTAAATATATTCTATCATAAA
TATGTAAGTCGTGTACAATGGTCAGCTTTGAGTAGGTATAATTTGGTTTCTAGAAACTAA
AGCCAAAAAAAAACTGGGTTTTCTATAGTCAAGATAATAAAAACGTCGTTTGATTCGATA
AACAAAGTAGTATATGTCATATTGATAGAACAGGAAGGGATTATATAAATACGGATTCCT
GATATGTTCGGGTATCAATCAAGATTGTAACGCGCCCGAATCGATTAATACGCAAGCCTT
GCATTGCCAGGAATCAGCAACAATAGTTGAAGAAATGGAAGGATCTTTCAACGCTTTTTT
ATTTGCTGGAGACCTCGGAAGCGACCAACATAAAACAGAAGGACTATGCTCCGAAGACAG
GCATGCAGTTCTTTCGAAAGAAAAGAAGTCCCAGGATTTGAACTACATCGATGCCAGCTA
CATCGACGACTTCGAGCAACCTAGAGCATATATTGTAACCAAAACTCCTGACTCAGAAGC
AGCAATTCATAACTTTTGGAAGATGATCTGGAAAGAAAAAaCTGATATCATCGTAATGCT
GAATAAGCCTGATCAAAACGAGAAGGGTCTTATCTATTGGAACTTGGAAATAGGATCTAC
GTTCTGTTGTGGAAAACTGAAGGTTGAAACAATTATAGTTCAACCGGAATATCATAGTTT
TGAACAAACGAAACTACTCTTGACACACGAAGATGGAGACTTCTTGTTCGTCGACCACTT
CTTATTCACGAGCTGGCCAAGGATCAATTTTCTGCCTCCAAGCAATCAATTCTATGAATT
AATCAGCATGATAAGATTGTACAATCGATATGCCGTAACAAATAAGCTTCCCAATGGCTA
CAAGAGTCCAATGGTGGTCCATTGCAGTGATGGGCTAAGTCGATCAAGGGTGTTCTTCGA
TGTCAATTTATCGATATCTCGAACTCAGAAGACTAATGAAGTAAACTTTTCGTTAATCAA
GACGAAACTTGAACACGAGATTTTTAATCGCTCGCAACATGCAAGGTACTATTGTTTTTG
TTATTTAGTGCTTCGTTACTATTTAAAGCCCCCTACGAAAGAAGAATAATCGTTGCTCTC
TAAGTTAAGTTTTTtAATCTATTAAAGTTGTAAGTTGTAATAGAAATCTATGGTTGTGAA
ATGAACATGTAAAACTTTTGTTAAGTGTATTTTAAAATAAAGGATTTAATATGCAACTTT
TTGTGGTGTCATTTCTTTAAATATTATTTATGTTACGAAACATTTATAACAGTATTTGCT
TAAACAAAAAATCATTATTGCATCTAAAAATATATATTTATTTCATTATGTTAGGATTAC
ATCATGCATACAATATCTTTACATTAATCATAAATCTACGAATTAATCTAAACAAATTAA
TAAAGACTGTGACCATTTAAAATTTTCCACTGTACCGACATTTGCCTGTGCCCCGCCCTG
GAGCACAGTGAACAGGAAAATCATAGAGAGCCTAGTCAAGCAATCGAGCCGTGTAGAGCG
AGCCGTTGTTGTTGTTGTTGTTGTTGTTGCtgTtGTTGTTGTTGTTGTTGTTGTTGTTGT
TGTTGTACAGAAAGCCTATGACGTAACATCAACAGTTAAATATTCGAGTTTTTTAACGAT
AGCAGCATTTGCAGGACGTTTAATTTTTAATCCAGTTTTCACATCTTGTAGAAATTCGGA
AACATTCATAGGCGATAAGTCGAACGTTTCTGAACCAAGTTTGCCTAAACGGTATTCTGT
TTGTTGTATTATATTATTAAAGGCTCCAGTTTCATAATTTGACAGAACATTAGGATACAA
ATCGTGCGTTAAGTTCACTGGATTTTCCGCAAGCATGATATCAAAAAGATATCCTTTAGA
ATCGTTATCAAACACCAGTATGCTAGTTCCTGCATATCGTTGGACTCTGTATCGACCATC
ATATACATTGTGGAATGCAATGACGTCATATCCCGCTACTTCATGAATTTGGAGATTACC
TTGATATGTATTGTTAACTAGAAGTACATTATCTCCAACTACGTAATGATTTTGTTCCGG
TCCGGTGAATTTATTATTAACCATTACTATTTTCTTTCCAGTTATGTTGAAAGCATGTTT
GTAACCCGGAAATTCATTATTATCCAGAATAATTACCGAAGCTTTCAGGACACAAGGATC
GTCCGCCTCCACAATGATGCTGTGACTTAGTTGAATGACATCTTCTATCATTGAACTTTT
GTGCAATTCAGAGCAGTTGAGATAAAGAATAATGTTACGTTCAGGTTCTTTCTGTGCTTC
CGTTGAATTTTCGACGTTAACCCAAGGTTGACCCTCTGAATAAAAGAAAAAATTCCAATA
TTAATTATATTTCTTAATAAAACGATAAAAAAATTTATTTTtGATTGCTAATACAACGAA
AATCGCGGTCTAATTCAACATAGTTTATTTTAATCAATTTTATCATAGAAAATGAGACTA
TGAGGCGTGTCCTTTTGGATTTTTCAAACTTTTTTtGATTCCTAaGAAAAAAAAAATTTA
CCTTCATTCAGCAGTGTCGATTCATCCTCTACCGCTTGAAGAGCTAAAAAAAAaTAGCAT
GTTATTAAAATGAGTAATAAATGGCCATAAACGGTACTTCCATCCTATATTTTCGATACT
AATGCAAGAAAAAAAAAAaGCAATTTGCACGGCATTAATTTTGCCGTGCAAAATAGTTTT
ATATTATTCGAAATATTGAAAAACTACCAGTCTACTCCGGTATTTAACAACAATTTCAAA
ATTAAAATTAATATAATAGAGCCCATGTCAACCGTGAATAATGTAGCTTCCCAACAGTGA
TATAATTTTTCAAATTGGCTCAGTAGTTTCGGAGCCTATTCAATGCAAACAAATAAACAA
TCAAATCTTCGCTCTTAATAATATTAATATAGATAAATATATAATTTCATAATGAGTTGT
ATCAATGCTTACATGCGTTCTTGACGAGCGTAACGAGCACAACAATAACTACTATTCTTC
CGAACATCTTCCCGGAGCTCTGAAACTGAAATGTACTTCTCATCCCGATGTAGTGGCTTT
TATACGATTTATTATCGGCAAATAATTACGTCAACTCCCTATTAAAACAATTATTAAGTA
TAATGTCATTTAGTAAACCACAATAAATAACAGCTTATCAATTGACTTTGTGTTAGAGGT
TATTTGCTAGTGGTTTTTCCCAAAAAGCATTTTCAGTATTATAATAATATCATTATTATT
ATTATTATTATTATTATTATACTCCCCTCTTGATAACTAATAGATAAAGaTGCtATTAAA
AAAAAAaTGTTTTTttGAACTAGACACTTATAATGTTCGTtATAGGAAAGAaTATATTAT
CTTCAAAaTTACAGAtGGTTGaCtAAccattttttcgttacaatcttatcattgggtcta
aagaatacggggta
>contig00123  length=710   numreads=7
AGTATAGTAATAGTGATAGTGATGTAAGTTTCAAATTCAATGATAAGGTTTCTCGCGTCA
CTTATTGCCGGTTATTTTTATCTTTGTTAACTTTTGTTACGTACTTTATTCTTTATTCTT
TATCCTTTATCTGTATGAACGCGAAACAAACAAAAGAGAGCTATGCACACGCCCTGAGCA
AGCAAAGGGCAGACCTCATCAGCATGTATATGTAGGCGTATGTACAGAAGGGGTAAATGC
AATCGGTATGACGCTTCGTGGTGTTCTTGTGTCGAACCACGGCTGTTTAATtATGCGTAC
ACAAGGGTGTGTCATCTCCTGCCACACTAACGTTGTGAGAAATtATtATTGCGAGTGAGC
AAAAGTGAaGGtGAATTTtGtGTTCTGCTTTTGTGACCACATTAATTAATTAGCTTCAAA
TTTTGAtGTTTCTACAATTTATTCCTCTTTtAAaTAATTAAaCAcTAATtAtAAAaTTTT
TTtAGTtaTTtACTTAGTCGgCTTTTTTATtCATCTCAGAGCTGTAATATATTCCACAGC
AAACAAGAATTTGTTGTTCTAGTTATTTTTTCtCTTTGACAAGGCCAACAGACTATCGGG
ATGATAaCATAGAAGAAATTGAAAGAAGGCGGTAGTAAAAAAGCCCGGCAGTAGTGACGT
TGGTTAGAAAATAAGAGTATGAGAATGGACAACCCAGGAGATGGCACAAG
>contig00124  length=466   numreads=14
CTCCGAAATAACGTAATGCCATTTTTGACGTCAATGTTATTCCTCCCGTGTCCACGGCAA
AaGGTTTtgAgAACCATTTTtGTCGagTCAGGAcGACCATCTCTGTTTTATGCTTGGaGA
GtttCAGGTGGTGTTTTTCGAgCcAGGTTTTGACAGAGTCAATAGTTTCCCGAACCAATA
GTTTTGCCTCCTCGGCGCTATCTACTACTGTCGTAGCCGCGACGTCGTCAACAAAGCCCA
TGAGCTCTACTTGTTTCGGCAATGGAATTTCTAGGTGCTCGTCGTGGTCCACATTCCAAA
GATTAATCCCCATAATTGAATCTTGCGGCACGCCTACCATATTATGTTCCTGTGGGCCTT
CCGTGGTTTCTGTGATCAGCGTCCTTTCGTCGAGGTAGTCATCGATGATTCCCGGATTTT
CTGGCgTCGAATTTGTGCTCCGGGCCATCTAAAATaTCTCCTCAaT
>contig00125  length=720   numreads=7
GTTTACCGAtGATCGTCctAGTCGTCATTGGTGGGAAAGCTTtAGAAAaCGAcACCCGGA
GCtCTCAaTTAGAAAaCCaCAGCAGTTAAGTGCAaCTAGAGCGGCTGTTACCCAACAAGA
TCTCCAAGATTGGTTTACAAaCAaCCaGGAaTAtCTTCAAAAAAAaaaTCTATTAAATAT
tCCCTCGAACAGAATCTTtAaTTGTgATGAGAGCAGTATtCAGTTGTGtCCTGATGCTGA
AAGAGTGCTTGCTGCAAAGGGAACTCGTGCGGTCTATAAAATTGTTGATgtAGGAAAAGA
aGCCTTGACAGTGTTATTCatGtACAGAGCCGATGGTATTCGTGCTCCCCCCATGCTCAT
GTACTCATACAAAAAAACTGTACCAAAGAAAATCATTGAAAATACTCCGAAAGGCTGGGG
AATTGGTATATCTGATAATGGCTGGATGACATCTGAAACTTTCTATGAGTACATTACAAA
TGTATTCTACCCTTGGTTGGTGAAAGAGAACACACAATTTCCCGTTCTTGTGTACATGGA
TAATCACTCATCTCATTTAAATTTACCACTGGTAAaTTTTTGtCGTGAAAAACAAaTAGA
GTTAATtATGTTACCACCAAATTCCACACATATCATGCAACCTCTTGATATTTCGTTTtt
CcATCCTTTCAAGGAAaTTtGGAGAAAATGTGTACCAAAaTGgAAGAGTCAGCAAGGTGT
>contig00126  length=517   numreads=7
CGATGTTACAACGAATAGAAAtGTTATATTCGCATCATCTGTATtAACTTTTAATtCACA
TTTAAAaGTAatATTTTATCCATCTATCATTGTAAATGTGTACCGACTATCGTATATtGt
GTTTAtCCGTGTATTGCGTCATAAAGTTGgAGGATTTGATAAaCGTGATCATGTTAATAC
ATTTTATAAATTTATTATCATTTGAGAAAATAAaTACTAAATTATAAATTAACATTTATC
GTAAATATAAATATATATATTGTGCTTGTGTGTGTATATAGCCAACAGATACTTAGCCGA
TGTTACTAACAGTGATATCGGTAAAAAGTTTAAGCACAACGACGACGGTTTATGCTAATT
CTCAGGACGTATCAAACGTTAATATCGAaTATTTATGATCGTCGAAGGTAAGACTTATGT
TTATtACTTTCACCTCCAGTATCACGATAACCGTGtCCCCGCATAGCTCGCCCGTCCGAa
TGGcTAAaTTaTGCAGCACGTaCGAGGAAATAaTtAC
>contig00127  length=571   numreads=6
ACATCAATTTTTtGTTTTAGACCTAGTAGTCTGAGTTCTTtAACTAATTTATTTGCGTAG
TAATCTCCTCTTTTAACaTCTATATTAAAATCTCCTACTACTATGAGTTTACCCTTATCA
ATCATATCGTTTAACAACGCTATGATGTTTCTACAAAAACCACTAATCACACCTGAGTTT
GGCGACCtgTATAAATTACACAAAaTTACAGGTtcTTTGCCCTGcAACTTTATTATATTT
AACCAGGTACCCTCAGTATAATCATCAgtATTCAATAATATTTCATACTTTAAATGTTGT
TTTACAAACGTTATTACACCTCCAGTCCTGTTGCTATTTGAATCAGTGCGTACTATGTTG
TATCCGGGCAGGCGAATTTCGTGGTCCATCACATCCTCCTTGACATGTGTTtCTGTTAAa
CAGATAACATCTGgTCCAaCTGATAaTGTCcAaTTTTCAAaGATATCTTtATGGCATATG
AGCCCAcAGAtGTTTAAGACTACTATGTTCAACTCGCGGTtCTtGGTTTGCTATTGTTTA
CTTGTTGATTTTTtATCTTCATTTTCAaGTA
>contig00128  length=405   numreads=8
CCGCAATCACTAGTGAGCGTCTTGCAAATGCCTCGTCTAGATGTGAAGCGTCTGAACGCT
TTCAAAAAGCCTTGAGCGCTGTAGTCAGTGACAAGTTCtAAcTGGATGGCAGAAGTAGCA
AAGCACACGAACACTGCAATCCAAGCCTTGTAAGATCGCGTGCCACGCCCTTGGAAAAAC
TTGAGCAAAACTGGACCTGCGTAGTCGACTCCAGCATGCTCGAAGACCAGTGAAGGTGTG
ACACGGGAAgCAGGAAGCTGTCCCATGCGTTGTTGAGCACGGAGACCATGTATCCTGGTG
CAGGTGACGCATCGATGAATTAAAGATTtGATCGGAGCACGCCCACcAAGGATccagcag
tatcgacgtacgtagtcaagcgtcagttgggttccaccatgcatt
>contig00129  length=510   numreads=3
GGtCTTCATGGGCTtgTtGGGGgTTGGAtCTTCGACGCTGAAAGCCTCGACTGgTCTCAC
GCCGAGCgTCCGGgAAAGGGGgACGTTGGTGgaTCCACGGtCCTCGCTGGCCTCGGGACA
TCCACGCAGGGCAcTCGGCAGTTCGGCCCGAtCcGTCGCGCGGGACGCCCGAGCGTCCAC
CCGGACACcGATCAAAGTCGCGAATTGTAGTGTTGGCGTCAATACTATTTAGGGGgTTAA
aTGAATTaTtGAGTATTAGATCGGAaCTATTTTGGAGACTATtGTTGGGTTGATTTGTGA
AGTtCCGTCTGCCAACGCGACCACCTCGACCGTGTCCTACCTTCGTCCACcTGGGACGgT
ACATGTTGTTGTtATAaTtGTTGTTTTtGTtGTTGTTATTATtGTTATTGTtGTTATTGT
tAATaTTTTTGGaTGCaGCGTAGTAaGAGtcGtCAGATAAcTCGtCgCcGCAATtCCTGC
tAttttttgcagaggttttcagttttatta
>contig00130  length=532   numreads=4
tACTTCCTCATGAACTCTTttATAGATTTGTTGAAgCGGTTtAtCTGATTTtCTtAcAAA
ACcACGATAAACGGGCATTTTATTTTCATATGAAAATGCAGAAACAGAATCCAAGGATCC
GTATAATCTATAGTCCGCAGGCAGATGTAAAATACCATGAGCGTTATAAGTCAAGAACTG
CAAGCCGTGAATATCTTCAACCTTAATCACATAACTTTTCAGTGACTTTTCAGCGAAGTC
CACATTTTCTGGAGAAGATGAACTATTTAATAAAACCCGcATAGAAGAGTGGAGCAACaG
GAAGTGATCATaCTGTTCAACAGTAaTTATTCCGCGAAACACAACTATAAAAGTATATAA
AaGCAGTTGACGAAACTCTGTAGCTTtAAAATtAaCCAaTTtATccAACTCtCGAGGTAT
TCgagCAAATTCTCGTGgACAATGAAGTTGAAGAGTTaTTAaTCGATTTGACAGCAGCTT
CACTTtAAaGCTTGGTAGTTtCTtGAGTTtACACTTCCcGAACACTAGCGAT
>contig00131  length=482   numreads=4
TTTATCATGTCTAAGATAGCCCGACGACTATGAATCcTCAATGACAGACAACTCGCTCTA
aGAACTCGACGTAGACCTACACATAGACGTAGACGAGGAGACGGATAAAGGATGAGAAAT
GTCgTGGGCCcACAGCATTTTGTCTCTGCCTCCTCCTGCCGGTGATCGGCGTCTATACTG
TTGATTGAGTATGCAAGCATCGTTGAAACTTTtCCAATCGGGTAGAAACTTTGTTCCGGT
AATTAAAGCTGCATGAATACCCGATGGGCTCATCTATGCTCACcGCTTACCGCTTTCGCT
GGCTGgTTGATCGCTTTTCGTCTAACTTTCTCTtCCcGACTCGACTCTTGCATCTGGATT
CTCTGATTTTtGAtGATTTTTAAAATGCAAATACTTGGACGCTAAAGGCGACTACTtCGT
CTCGATcGGTAaTAAACTTTttCcACaTTAATTCATCTGCATCCcTTTCgCCGcTAGctc
TT
>contig00132  length=584   numreads=9
AAGATAATTTAATTAATTTtCATTAAAAAATTtCAACTTCATTTTTTGtAAAaTTTCGAC
AAAATTGCATCTAAAATAACTTTGAATTATTTTTCATTTCTGAAAAAAAaaTTTAAAaTT
TTTtaCAGTCCATCtATTTTTATTTTATTTtGAAAAGACTAATCACTATTACTAAAATAA
aTTCCTGACAGTTGAaGAATTAATTAAACCAAAAAaTTTGTGTTAAAGGTcTGGTTCCAA
AACAGAAGAACCAAGTGGAGGAAAAaGCACGCGGCGGAGATGGCCACGGCGAAGCGACGC
CAAGAAGAAGTGGAAGGTGTCTCGgCGGACAACGAGGACGGGTGCAGTGACGGCGAAAGC
GAATCCACCGGAGAAACAGCTGCCAAGAGACTTAGACGAGAGCTGGAGCAACAGTACGGG
CCGTGAGAAGAGATAATGCTTGGGGgTGgAAGGCGTGGCCGcGGACTCTAGGGGCGgTAC
AgCTGGCATCGGGGTAAgagCGACGTCCAACGAGGgAAGAAATTCCAAAGACCATGCCAG
GAGTTTCTtCGGCTAAGCCCGGcACGAGCTTcTCAACaCCAATT
>contig00133  length=493   numreads=4
GGTTTtGTTGCTGTTGCtACTGTTTGTTTTGTTGTTTCCTGACATCTTCAAGTTGTAAaG
ATTGTCATTCAAcTCGTTCTCGTAATCGAACACGTGGTTTACGGTGGCGGCCATTTTTAA
TaTAAAATGaTTACGTCACAAGATTGaTTATtAAATGAAaCTTAGAGAATCAACACTCCG
CGAAACACGTGATAATaGTTTTATAATTATTtaTTTATTTCGTCTGTTGAAAaCGTGGAC
GAAGTAAATGGAGAAAaGTATAGgCTTttAaGgTAGCTTTtACTCAAATGTGCGCTaGTG
AGCGAATGATGGTGAGTGGAGCTACCCcGAGCTTATATACTCGTTGGCTGGTCGGGGGTA
GaGCaGAGTGGGGAaGGCAGgTGCACTCtGgCTGTGGGAACTCAGAGAaTTcGGAGCTTC
CCACGTCGaGGTCCAcGCCGaCcaTCTGCcGCTGCTCGCCTTCaCTCAatACAaCACaCC
AcaCACACCCTAA
>contig00134  length=575   numreads=6
gAGAATGagTAAAAAAaGgTtACGGTaaGaGgTAaGAGgTAAGATGTTTGAGGGAGGAGA
AGaGATGCTGAGAAGgAGAGAGTGAGTAaGCAAGATCCTGGAGGAACTTTGCCGgCGGCA
AAGTCGCGgTAtCCTTTATATATCCTAGCAGTTTGGAATTCGtCCGGTGGAATCTCTAtA
ACGGACTCAGTCTTTtACTTTtCCCTtCCGTTCTGTTCCAGCGTCAACGGgAATAACCGT
CTTTCTTTATtCTTTTCATCCACACCTCTTCCTTCTTTATTCTTTATTATTTCTTCTTAT
TTTCTTTCTTCTTTCCTGTTTTCTCTCTCAGCACTCACTTTCAAATAATTCCTCTACTCG
GCGGAATATATCCCGGCTAGCTATCCGAGATCCGAGCAGAGGGTACACCAAGGCCCTCTT
CTTTCTCCAAGGAATTTTTTCACTCCTACCTTTTACCGGTAACAGCAGTTTGCGGACTAT
ATAAGCTCAGGATTTTAAACTCACTCGGATTTATTCATCTCGAGCAGGTTACCAAAAAGC
CTAATGTATGGTGTGTAGAAATTTATACTCTGTAT
>contig00135  length=600   numreads=6
AAGCcATCcGACaGACCCCGTCcAGTCAgTTGGgTCCTGACTTcGGTCGGGgCTAGTTCG
TCTTATtGTAGATTGTGCACAAtATTTTTtCGTACTCCAAaCaCCAtCTACCATCTACAG
TTTATACTCCTCACTCTTAGCTTCTATCCTTGTATTGTACATtACACATtACACATTATA
TTATACATTACTGTACACAGTGCGCTCTATACTTTTACACCATTTAAAaCGAaCTCACTC
TCTCAGTCAGTAAAaTCTCCTTCCCcGTCTCTCTCACTCTCAGTGCAGTGTTTTTCACTC
TCCGTTTCTTTtCGTTCTCCCTACTCGTATCGTGGTGATTTTACTGAAACGTCTGAGTCT
GAGAGTAACCAGTAACCAGTAACCAGTCGTGTGTTGTTGGGTTGCGTGTGGTTACGATCA
ACGTGTTCAGTTCTGAGTCACTCTACTTACGTTCTACAACaGTTTAtATTAaCTTGGATG
GATAGgTAGATAAaTAAaTaGATAAATAGAGAACACTTTTAGTTCTCCTATAcATtCAAT
TACTcTCATGTATATTTAATTaCGTTACATTGtACATGaGTTtCACTCACcGCACATAaT
>contig00136  length=481   numreads=5
AGTATGaGCgACGGgAaCAAATGTAATGAGACTAGGCAGCCGTGCAATGTCGTGAAGTTT
TATTACcGAGTTTTATCACGTGTTAACACGATATCGTAACGATCTTTATAAAATAAAACG
AAACGAAAGCGATTAATATGATATCCCATCCCCGCGGTATTTtCTTTACTCGGAGTAGCT
GAGCTGCTGCTGAGAGAAACGTGACTATCTTACTTCAGCCAGCTCTGGAATCTCtcGTTT
TATCCCCGTCACGTTTGTAACTCTCGGAACATCTTCTATATGCTAGGAGAGCCTCATAAA
ATCACCCAACCTTATATTACACTTTACTAAATTtACCTACTCTTACTCTATTCCGCTCGA
GTTTTAATTACAATTTATTATAATATTAAAaTAAATATCagCCTGAAATTATTTtCATCT
CAAAGTTTGATGGTTTTTCAGGAAAGTCATTAAACCTCGGTTaTTTATCGACTAAAaTTT
t
>contig00137  length=657   numreads=11
GGTGACaGcTAAATGGTTCATACGTCcGGgTACCGGgACAAAGCTtAGTCAAGTGTTCAA
AAtGTTtGACCAGTAcGCAATtaTCATCcATGAAAAATTAGACCTTATCTATATGGTACC
AAATGAGTGGCCTGCGCGTaCGGAAATGCTTTTAATGGATTTAGTAGAGAAGATTATTGA
ACAGTTTGAAGTTTCAAGTCCTATTGTGCGGATTAATGAtGTTTCGACGCGATTGATTCG
TTACAGCTCCCCGGGAGGGGTTTATTATGTTTTTGAACGAGTCGCGAAAAAGTAAGTGTT
TTTGCATACATTTAAGcTTGAAACTGACTTAAaTCAGAGTGTTGACAAAATgTTtGCTGG
TTTTCGATTTCAGAGAAATtATCGGTGCTTACGCTTATGACATCGTAGTACCAGAAGATG
gCGGAGCTATTAGACTTGAAATTACCAGCGGAAGTACTTTGAGTCCTGCTATATGGTCTC
CTTCTCCACTTCAACGCACTTTAGgaCATGTCGATCAAATATATCGTTATTTCTCTCTTC
CAAAGTTACGGTGAgTCTCcAGCTCTCATTATTTGATTCTGGtAAtATTtGGCGGTTTTC
AAtGGTTTtCAAAAGtAAttGTTTTTTTTTtttttttacaggaggagagttcttatc
>contig00138  length=2225   numreads=47
AACGCATTATCGACAGCCTGATGGACGCTATGTAGTGAGGCTGCCGCttaaaGcccccGA
GAGTcaaCTTGGCGACTCTATCAACGCAGCCATggggTCACTCCGCAGAttaaTTACTCG
CATGTCGCGAGaaaaGGATTATTCTGATATGTATCGCGCGTTCATGGCAGAATATATCCA
ACTAGGACACATGGTACTAGTTTCAATCAACGAACTGCCCGCAAACGCTTACTTCTTACC
TCACCATGGGGTATTGAAACTTGATAGCACCACTACtAAGCTCCGCACAGTATTCAATGG
TTCCTGTGCAACATCTACAGGAATTTCATTGAATGACATTCTCCACGCAGGACCCAAAAC
GCAAATTGACATTTTTGACGTGATGTTGAGAaTTCGCTGTTACAGAATTTTATtCGCTAC
TGACATCACCAaGATGTTCAGACAGATTGaGaTcGACTcaCTTGATTGGCCGCTtCAGTG
CATtCTCTGGACAGATGAGAATGACcTGGTagACGCTTACTGTCTCAAGACAGTCACCTA
CGGTACCGCTAGTGCACCTTTTGACGCAGTACGaGtCCTGATTCAACTTGTGAAGgAtgA
AGGAcaCCGCTTtCcGCTaGCaGTTGCTCcAATGTTGGatACgCGCTAcGTAGATgaCAT
CTAcGGTGGAGCAGACAACGAAGAAGACGCTATCAAGGTTgCAGTGCAAaCAAAAGCACT
GTgtGCcGCAGgCTGCTtCCCGCTTGCCAAATGGGCTAGCAaTAGTCCAAAaCTactCGC
TAAaGTCGCTcAaGAAAaGCAGCTagAtACACCaCTTAAAGAAATCAGTGATGCgCCAGT
AAAAGTCCTGGGCATGTActGGAATTCACATACTGAcGcTCTCCAGTTCAAaTACACGCT
ACCCGCAGAGACACCGAAGACAAAAaGAGCGATTTTGTCAGAGATCGCTAAGTTGTATGA
CCCGCTAGGACTACTCGCACCAGTGGTCGTCAAaGCCAAGATCTTTATGCAAGATCTGTG
GCTAGATAGAGTGTCCTGGGACGAACAATTGTCACCAGACCTCATCCACAAATGGACTGG
ATACCGCGAGGATCTtCAAAACATCGAATCCATCCGCATTCCACGCTGGAATAAtATAGC
ACCTGGAGCAACTACGGAATTGCACGGGTTCGCTGACGCTTCACAAAACGCTATGGCTGC
CGCAGTTtATTTGAGAGTCACTGACGCTGATGGGAAcACAAAtgTCTCACTTTTGTGTTC
AAAAACgCAAGTAGCACCGCTGAAGACAATGACAATTCCACGCTTGGAATTATCTGCCGC
CTGGTTGctAACTCAACTGATACTTCATGTCAAAGAAGTCCAGTCGCTAGAAAATGTCAA
GATCAACCTGTGGACTGACTCCGCCGTGACTCTCGCATGGATTAAAAGTCCAGCAACCCG
CTGGAAGACATTCGTCCGCAATAGAGTGGAAAAAaTCCAAGAAACGCTTCGAGATGTCTC
CTGGAAATTTATTCCAGGAAAACAAAACCCAGCTGACTGCgCTTCAAGAGGTATACCTAC
GcTAAaaaTTAAaGCAACACGCTCTCTGGTGgCATGGACCaTCCTGGCTTCATAAACCaG
AACCcTCTTGGCCCACTCTGGACCcTCCAACTGACAaCGCAACGCATCGGgAaGAaCGCC
AAGGTCTGACATTAGTAACTTGGAGAGCaGAAAaGTGCCTGCTCCAACAATTACTAGCGC
ATTACACACAGCTGTTTCCATTACTTAGGAAGCTCAGCATCTGGCATCGGGTCATCGACC
GCTTCAAAAGAGTTCCACAATCTTCGCTGGCCTACCCGCTAACTCCAACAGACCTGGAGC
GCGCTAAATTGACCTTGATTAAGTTCACTCAGGGCCAATACTTCGCTAGAGAGATTCACA
CGCTACAAGATGGTGATGATCTGCCAAAAAaTAaCAGCATCACCAAGCTGATTCCGTTCA
TCGACCATCAGGGGGTCCTGAGAGTCGGTGGCCGCTTGAAAAACGCATTGCTGGACCTAG
AAGAAAAGCATCCAGCAATCCTACCACGACACTCACCGCTTACATCAATTTTGATTGATG
ATTCGCACCGCAAAACGCTTCACGGAGGTACTCAGCTTACGCTCGCTGATTTACGCAAGA
CTGTCTGGATCATTGgAGGCCGTGTTCCAGTCAGATCATTTATCTTACGCTGTGTTATCT
GCACG
>contig00139  length=2020   numreads=63
AAGTGACCAGACCATAAAAATTGTATGTAACCAGTCTTTCCAATTGAGTGCTTTCGGTAG
GTATTTCAAGAACATAGGAAGGTATGGAGGAATAATAAAAGGAGACAACTTTTCTTGGAT
TAAAACATCAATTTTTGATGTAGAAGTTAAACAACTCAAAATTCTTTCAAAATTTTATTT
GATTTTCAATGTATAATACATGGAACACTGAACAAGGACAGATTTTGATAAATAACAATC
ATCAAAATTGAACACTTTGAATTTTTtAAAGCATAAAaTTATACAATGTTAAAAGTTGAT
GCAATTGAAGAAaTAAAAATGATTgAATTCAAtAATTTATTGTCTGAAACTCAATGACTT
ATTGTAGTTATTTATCGCTACATCAGCATGTCTTATATAACATCATACTCAATTCCCCGA
TACTTGAAAATCTTTTCAGTGGGAATAGATAAGTTTGCATTTATTTTGCATTCCGCAGCA
GATCCCCAGACAATGATATTATCAACGTCATTGTGGTTATTATTTTTGCAGTAAAAAGGG
GCGTTAATGAAGTGATTTTGATAATTTCCCCGAAAGATGCAACTTTGTCGCGAGATATAT
CTCCTTTGATCAGAAACGCTACTAGAATTTCCTGTTTCAAATCCAACACGATCGTAAATT
GATAGGTCTTCAGAATATTCGTCACGAATCTGCTGTATATCGGCTACTGTCAAGTTATGA
TACTGCTGAGTTCCACCATATATCTCTACATGTTCGTTGACGTAAGATCCCATCACTTTA
TACCTCAAATCATCACCCTCATGGTAGTTGTTGAATTTAAAAACAGTAACTCCTAGAGCT
TCAAAGGTTGAATTGTTGCCAACGAATCGGACAGAAGCTATATATATATCTTTCGCAACT
ATGCGTATATTTTGGTTGTTTCCTTTAAACGTGGTTCTGAGAATTTTGACATCTTTGGCA
ATTAaGTAAAGAGTTTTtCCTTCCACCGAAATCATACTTTCTTCTATTATTATACTTTCT
GCTTGCAGCTTGCAAGAATTTTTCAGGTTCAAAATTTCCCTTATTTCTATAAATATCCCT
TTATGAACTACGTCAGGACAATCTAAAAACTCGATCGTTCCGTGGAGAGGATAACTTAGT
ATCTCTGGTGTCGGCAGCGTTGTTGGCAGCGTCGTCCAAGTCTGCGTTGGCGTTGGCTTC
GAAGTCAAACTCAGCGTTGGCCTCGTCATTCGAATCGAATGCTTTTTAATAGCTAGAAAA
aCAAAAaTTTTGATAATTTAATTTAGGCATCTCTTGATATCTCATTTGAAAACAATAATG
ATCAGTTTTTGAACTCTTCGAGCTCAAAAATATAATTTGTGTGCATTTTTGAGCTCTCCG
AGCTCAAAGAAATTGCCGCTGTATGGGTTTGAGCTCTTCAAGCTCAAAAGTCTTATAGAA
ATTTGAAAAAACACTTTTTTCGGTTTTCTTTCGTCAACGATAACTCACGAACGAATAAAC
CGATTTCGACCGAGCTGGTGGCGATCGACGTGGATTTTTGACTTTGAAAGCTGATTAGTT
TTtGGAATCGATCGGTAAAGCCATTTAAAAGTTATTCCAAAAAAAaCCACGTTCAAAAAA
aCATTTTTTTTtATTATTTTTAGATTTCTCAAAATCTACCAGTTCGAATCGATCCAAATT
GTATTCAAAATCTAAGTTTTGTCAAGGCCTTTCGAATGACGCCAACCATAATAAAATCGG
TCAAGCCGTTCAAAAGTTATCAACGGGTCACATACTCACATATTTACACATAAGAGAAGC
TTTAATAAACACAATTAATACTCACACATTGATTTGCACATCGCCATGTGCAGAGCGAGC
ACGAAGACTAATAATTTTGCGAACATTTCGTGGgAGCTGCTGGGATCCAACTGTGAATTt
CGCAATGCTTCTTCGGCTTTtATAGGATCGCTAATGAcATTTTTTGTCtAACTATACACA
aCCGTGGGAAATGATCAaTCTATGaTTaGATCcAAAAaTt
>contig00140  length=318   numreads=3
ATTCCATCAGTCTCCATCACAGATCAGCATTGGTCTCATCTGAGCAAGCTAGAAAGAGCA
GATCCAGACTTCCTGAAACCTGGACACGTTGAAATCCTCATCGGGGCAGATACGCTTAAT
CGAATACTAGAACCATCTCCAACAATTAAAGGGCAATCAGATGAGCCATTAGCTATTCAC
ACAATCTTTGGATGGGCCTTTcTTGGACCAGCATCATCTCAAaCACGAAATCACCCCCTC
AGgTCgCTTCAtACtGTGACAAaTGATGAGCTTCAaGaCTCACTCATAAaGTTcTGGGTT
CAGGAagAGTACCaGaTC
>contig00142  length=420   numreads=3
GGGCTTACCTATGCCCGAGACcATTTAGTACaTTTTTtAGCAGCCGACTGCGAAATAATA
AAACCTGTAGCAAAgCTTCTCCGCGACTTAAAATTTATAAATGCTGACGACCTTCATGCC
TCAAAACCTACAAaGGGGgACGTGTTTGTCACCAAGCTAGGTCGTTGTAAAATCTTcACG
GTATTCATCAAAACAAAACATTTCGAAAAATTAGATCCAATCGATCTGATCAAAGGATTG
AGAAATCTTCGACAGTCGATGCATAAaCACGACATtCATTCACTCCGCTGTGCAAAACAG
GGAGATGAGTTCGATGACCTTAACATCCAAGCCTAcTTaTtACATGAATtAAGAGATTGt
CCAATAACAaTTACCTTGTGCgAGGGgAAcGTCGAGGTACcAGaCGAATCCcTTCGAACG
>contig00143  length=589   numreads=12
CTATTGACTTAATAAAGTATTATACACAAAATATAAGCTCTACGCCAATACTGAGTATTG
TGATGATTCAGATGTCCATATTAGTACCACACAAATActttttttttCTTATTAGTAAAC
CAGCTCGTTAAAATATACGCCTAGGACAGATTTTTTTTtAAAtCCATGCTCGTGAaTTTC
AAGTCTTTGCATTTTGACTTACTAAATCTAATACAAGATTTATTTCGTAAAGAGTTTCTC
CTTAATTTAAAAGCACATAATTATTCTGGGCGTAGAAAaagAGgAAaTAAAAtAAAAAAA
AaTACGAGAGCTTTCGGTTTACGCGATCGGTCGGCGAGATTAGATAACGTGCTGAGAACT
TTTCCGGATCATAAAGAAAAAGTGGGCGAAGGTAAGGTGTAAAAGAGGAGGAAGAGGAGG
AGGCAAGGACTCGAAAGTCAGGGCACAAATCAAACGTCTACTCTAATCTGCGTCGCCAGA
AGCTATGGATTTCAATTATCCTAATGTAAGgCgATACCCAGCATCATGATGAcTCGCACT
TTTttCCAGGgTAGTttGCCAGatATCCACacAATGCATCcGTtgTACG
>contig00144  length=547   numreads=28
aaaaTAAAAATATGTCTCTGaTAGAGTATTTATGGAGGTtATAATtAAATtAATAAATAA
AGTCTAAAACCTTAACATTTCGGAAAAAAAAaTTATGTGTGGTTGAGTTCGTATAAATAA
AATATCGgTGAATACTATCCGTAACTTtAATAATTTAcTtACATTATaGGTCTATAATAA
CATAAATAACTGAGTGTCATTATGAGCCAAGTGCAAACGAAAATCGAAGTATACTTCAGG
TTTCACTTTTATGATACTCAGAAAATTAAGGATGAAATTATGAATGAAAATGTAGTGGTT
CAAAGTCGGAATGCTAAATCaCCGTTGTTGCCTGGCTTTCAGCACCATTAACGGCACTGA
CACCTTCAATCTGTGTATCATTTGGTACAGGCATATATCTGCGACGACAATTGGATTTGC
CGGACGTTGGTTAGTTACAATCGTTCGCTTGAAATAATACTGGTCTTGCTTGTTGACTTT
TAGCAGAAAGTCGAGAATCAATCCTACATCAGGAGCATCAGTTTCTGTCCAATCAAAATA
TTTGAAA
>contig00145  length=505   numreads=2
GATGAaTAaCACCaTCTTGATTTtGCAaTAaGCTCAGTAGAGAaTATtCaGCATGCAGAa
GCATTTTtCcTtGACGATCATCCTGGGTTtCATCTtCGCCAtCGTTTTTAaGAGTAaGAA
TTTtAATtGTATAGtaCTTATCAGTCCtGACTTTCCtGgCGaGACATTGAACAATACTTC
TgaCCGGAGAAGTTCCAATAAGCGGCCCCAGGATGTAAGGCCCGGCGCGTTTAATTGTCT
TTGGATTTACaGGAGTtCCGTAaGAGGGTACTGGGgTCTTAAAATCGaGCTCGTCGTCCT
GaGACCTCCAAGTTTCAGCTCtCTtATTGGAGtCATTTTtATTACTAGAaTTACTCAACT
GaCTAGGCTcTACTtCAGGTACTCTTTGaGCTTCTGAaGCAAatAAAAtAGAGTTAGAGc
TTGAaCtAGGACAAGGCTTtGgCTCcGTCCTGATGaGaCGATGTTGGCCcAGCAGaCACT
CGAcTCTtGGATTTTCcGCcTCTCG
>contig00146  length=529   numreads=10
AGGTATTGGAAAATACTCAGAAGGCCTAATTTATTGCGATAACCAGGGCGCAATATACAT
GTCGTCGGCGACGGGATTCCTAGATCGAACCAAGCATGTTCGAATCCAATTTAaCTtCGT
AAAGgAaGCTGTTAAAAAaCAaGAAaTACAGCTAGCACATATATCCACTGATGAGATGAC
CGCCGACATCTTGaCGAAAGCATTGTCAAGGGATAGACACGCCAAACTCACAAAAGCcAT
GGGTATGAGTGAAACAaCATGAGTCGCGTACGTGTTCGTATTAAGGGaGAGTGTTGGAGA
TATAGTAATAGTCACACGTACAACACTCACACACACCGACACGTCGATCTAATGCGCATG
CAGTTGCGCTGAaTTATTGTATaCTAAAATTGATTATCGAATAGCACGTTGTCGAGTAGG
GTCATATACTCAAAAATTATCCATACGTTGTAaTCAGTTACTGAaTAAaTTCAACCGTCG
TTATTTtACATTAAATcTTTcACTCTTATAaTTTAtATCAACTCTATTC
>contig00147  length=427   numreads=5
ATAGAATTTTCAACAGGCGCTTTGTTTGaGCACTTCCGGTTCACTTTCTAAACATGAATT
AGTGAAAATTCACtGGAATAAGTGAATATTCACTTTTTCTAAGTGCCAATCGAACCACTT
GGAATTGGCAGTGGAaTTGGCAAACAAaTAATGAATCTTCTTACTAAAGgTTGTATTTTt
GGCAATGCTAAATAAGTGTCACATGTATACTGTTGAATGGCAAAAGCGTGGACTTCCTCA
TATACATATTCTTCTCTGGTTGgAAGAAAaTTAAAaTCTGACTCTATTGATAATGTTATA
AGGGTTGAATTGTCTGACCCGGCAATTTAGAACGGGATATAACTCTTTATGAAATTATTA
GGTCAaCAATGATTCATAGCCCATGTGTAATCTTCAACATCAATTCACCATGCGTGATGA
ATGCTGC
>contig00148  length=531   numreads=13
ACAAAaGAGTtCGCACAAAaCcATCTACTTtACAGAGATCGAAAAAaCCTATAAGCGTTA
TTTTCTTTGGATTCGCGATTTTATtAACAATGTTCTCTTCTGTGAAATAAACtCTTTGAC
CATTGTCTAGAtGAACAGCAAGATGAACAACAGgaGgATATCtCTCATGAATGTGAAAaC
CGAAAATACGCCAGACTGcTtCAGAACTGCTtaTGTATCGtCCtgCTTCATACCTAGAAA
CCTCATCTAAATTTTCAACGGTAAACGCTGCCTGATcaGAACCCTTATTTACGTACTTGC
AGATGTATCTGATAGATTtAACTGAATTGCAATACTCAACATTGATATGAGCTTtGAAAG
TACgTGACAAAacAGGATTAAaTGGTACCACCCATCGATTATCAATATCATTTCCATtAA
TTTTTATTGCtATTCcACCGTCTTCcGGAGACcGCcTTCGATACTtAGGATatCCATCTT
CACCTGTTTGAGTTtcTTTTAAGAAAaGgCcTTGGGTACcGTTTAGTGCAa
>contig00149  length=509   numreads=6
CGCCTCAAGATATTCGGTGTACCGCACTATCTGCCCAATCTCTCCAAGTATCTTGGGAAG
CACCGCCGGATACAAGCTTGAACGGAGTTCTCCGCGGTTTCAAAGTTAACTGGGAGAGCA
TGGACGCGCTTACTGAGACGACCAAGTACGACACCAAAATAACCTCTGCATTGACGATTG
TATTGAACAATTTAGAAAAATATACGAACTACTCAATCCAAGTAGCAGCGATGaCCcGAC
CGGGTgACGGAATACCcTCAGCtCCAATTTACTgTAAAACGAAGgAaGACTTgCCGGAaG
TACCTGCTGgaaTTAAAGCTGTCGCTAaTtCAAaTGAatCGATAaTAGTTtCGtGGTTGC
CGCCgCTGAGAGCtAaCGgtGTTATCACTAcGTACTATGTTTATATTAAGAGTGAaGACA
CTGatGGAAAGTGGTATAAACaCATCTCTAAGGCTcACAaGACTAGTtaCAAAGCTGAAA
aTCTACAGAAGaGGACGCAGTACtCGTTt
>contig00150  length=629   numreads=6
GGCTtCTCAGTGCAggttACAGCCCTGTGATTTTTtCCGCTACATTTGtAGCAGCACCCG
gTTCTGTCTGGTCCCGCACACTGCTGTGTGTGGTGTCcGAaCCcAAGACACTTAAAGCAG
CGGGTtACTTTTGCAACTTGGTGTATGCGGCAGTTAACCCAGCCGATCTTTATACGGGCC
TTGTTGAGGATTTAAGTCGCATTGACTTCGTCGATCTCGCAGAAGGcTGCCCGATTACcT
CGTGGTgTGGGTTTtGTGAAATtcACCCGTTTGATCTCTAGGCTGTCATTGAATTCACGT
TtAAGTGCTTTGCGAACTTAGTTCTCGGTAGGGATTTTATCCAAGTTGAGGATCTTAATC
GTTGTTGTTGGTGTTAGCGTTTTGACCGTGCCGATGTTTGCAGTGGCTGACcTTACTGCA
TCGGTAAAAGCCTTGCTGTCCTCGGTCTTTCGAGCCATTTCAAGAAGACTGCCTCCGTGC
CTCGTCCTTTTCATAGACCTTATGTCTACTCCAGTCTCTGTCAGGCTAAACTTGGCCTTG
ATTTTCTTGAGGAGATCGGCGTACATTCGCCCTTCAGCTGGTTGGaCAAGCACAGCCTTT
GTtCTTGTCTTTTCCTTCTCGgTTTTtCg
>contig00151  length=632   numreads=4
AGAaGTCTTTAgCGGAaGCGgTTATTTTAAATAGCATTTCTAtCTCTTAGgCcTTATTAC
CcGTGGgTACCTTAATtCAAaTATTTTCATCTTTTCCATAtGAAGTTATGTATCAAGTTA
ATtACaTAAAATGATTtaTAAAaCaTCAATAAATCTTTTCaCATGTTtGTTAGTAAtCCA
TTtCTTGAATCCCAacAAAaGTGAaTAAaTCCTCGTATGATGCAGAGTACAGATCGCAGA
GCATGTATACACATATATAATGATAAaCATTtACTTGTCCATAGACGGACTATTTTATCA
CAGTAGCTCCGTCTCTGTCTTAAACtCAGATGTAACTCCTTAGCGGGAATTGTTGGGTGT
GCGTATGTAAATGTGAAaTGAaCATAGATCAGCGAGCcGGgTTtAGTTGtGCGGCTGCGA
AGTACAgTCGAgAGTCgAGAGTCgAAAGTGGAGAGTGGAGAGTGGAGAGAGTGTAGCCCA
GCCCGTATACCGGCTACACTCTCTGGCACAATGGCAACTAGTTTtAaTtACAAAGTAaGG
TGAAGCGATCAATCATAATGATGTACGTGAGGCAGGCGCACCAGCtCAAGAGGGAGACCA
GGGAGACCGAACGACGAACGAGGGGAGGTGCC
>contig00152  length=970   numreads=18
AGGAGGAGCCAGAAACCAAGGGAAATACCCGAGGCAGAAAGAGACAGCCCAGATTAACAT
CGGAGGaGTAAGGCCAGGGACCAACTCAGtGGCCGTACAATGTACTATCCTCTCTGGgCT
GCcAACAATTCAGCCTTcTACGTCGCGGGTATCTGCTTTTTGGAGGCTGGGACCTCAAGT
GCCTGGTTCTCACTTAGTTCCAGCAACAaCTACACCCTCGGTGGCAAGCCCTGTGGGAGT
TGCCGTTTCCGAGACGGGTACTCCAGCCATAGTGGACGCTGGTCCATCGGTTtcAAACCG
AGAGGAGTCCGctGcGACTGGGGGgCGCGTCTCGACGGCGTCAGCTGCCAAACCCTCGGT
TTTCCACCGAATGGGGGTTGCTGGAACCAGCAAGTTGGAATCGAAATCTGCAGAACCCTC
GGTATCTCACCGAGCGGTACCAGCTCAGgaTAAAAAGAAaTTGAtCCAAGGGAGAGTCTA
CACTAGTGAGTCGAAATGGCAtGGCTGCACTGAAGGTCAGACCCGGCTCAACAGGCGTCG
AGTTAGGTTTAATAAAATGCTGCTGGATCCCCAGACACCTAAGGTGAAACTGCGGGCAGC
GTGGGCAAGAGCATCGACTGTGGGGgAGCGAATGAaGGACAAAAGGCCCAGACTTCTAGA
AGTGTTGACTTTTGGAtcTCGAgCGgctCaCGTGGAGAAGgAaTCGGAGACTTCTCCTCT
GACGGTTCGAGTTTCAATTCCACTGGAGAAATCTCAAACACCTACGTCTGCGCCTGAAAC
GaCTCAAGGgTCAGAACTCGCTGGGTCTATTGCAACATCGGTTGAGGgAATTGGCGCTAT
ACCCGGACACGTTCCAGGTGTGTCCAAGGgTGCCaTACCCcGTCTTAAcGaCGAcTtCtC
cTAaTATCtCGgTtgaGTCcAGAaTACCAGTcgAAGaCCagggtcttcacccggtctaac
tgttgtccgt
>contig00153  length=564   numreads=3
TTATCAaTGATGCcTCcAAtAAcGAtGCcGAGTAttAaTTTTTTTTTATTTtGTTTGTGG
AaTTAAAAatAGCAATAGaTtttGtGTATTGAGGtACAACATTATATAACTTTTCGGATG
ATTGTACGATGCAAATACCGTTCGATGGGTGTTACGACCTGTAATAtATATTCCGTGATG
TGACATTCTGATCGCGGAGTAGTTATGGTGATGTTGCCCTGGATATAGATCCTGGCTTAT
AGAACAATATGTATATATCTACTTGTGTATATAGATACACATGAGAGGGTATTTGTTTAC
ACATATGTACACAAAcatacAtttcccGTAGATGTGTgagtGCGTGGTAtttGTATTGGT
AGtagTGttttGtCAGTGATACGTAgatgTTAATCAGAAtgggatttacatacctaccgc
gtattatccaTaaCTGAggCagatgCAcCGTGAGTtgaagataacggccccccggggact
tgaaatctctataaagggattcaatgtacttgttatacaatgtatcctttttcatagtgt
taattatgataattaactgaaaat
>contig00154  length=450   numreads=3
CCACGAGGACGACGTCTAGCTGCCCTGGaGTCAACTGAGCACACACTTCAGCCAGgTCGA
TGTCCTCGTCGTtGAGCCGACGGAAGAACGGCTTGTAGCGCATCTTGTACTGGGGgAGAG
TGTGCTTCCTCTGAATCGCTCGACGGATCTGAGTTATAATCGGTGCAACGATCTGGGGCT
TCAGCTGACGTCCTTGAAAGTGGCTCTGGACCTCCAGCTCCAGGATCGGTTCCGTGTAGA
AGCTCAGGGACCAATGaGTATACGGAATCCTGGTGAATtGCAGACGAGCTTTTCCCGTGA
TTtGTTtCACTTGCAGGGACAaGTTTGCGgTTCTGCCTcGGAACATCTTGACGTCTATCG
ACAGCTGGAAGTTCCCGGAgTAGTGAAGGTCCAGGGCCAGGTCCAGGGTCTCCAGCAGAC
CAGTGTCCTTGtCAaTCACTgCgTCTGCCA
>contig00155  length=1900   numreads=155
TACATAAACATATATTTTTTGCTCCGTCTTAAGAAaataTTTCTGCcTtATTTTGCCTCC
GGGCATTTTCTGTTTCAGAATTATTGCAAGcGCTAAATTGCAATCTACAAGCTGATATAT
AAATTTTtATTtATTtGTGCCTTGTAGATTGCTGGTTAATTAAATAAAACTTTCCAACAT
TGAAGAGGTTAGGTTCTCAGTGTTACtGTGAAATTGTTGGTGTATAGCATTGATGACAAC
AATTGATGTCTAAACTCGGCTAAaGTTTACCGAGTAGCGTCATTCTGCTTACTACTTAGT
CGGTAACTTATCATCATTATAACTTCAATCAGCATCGATTTGTTATCGTCGGTAAATCGA
TCAAAGACATATAGTGTGTGTGCATAAGATAGTATTGATGATAAATCTCGGAAAATTGGC
ATTGCTTGACTACTATTCTTTTCATCACAATCATACAGTAAATTCTTAAATCTGATTTTC
TTGTGGTATGCCATTATTTTCGgATCTATGTGCAAAGTGTAAAAAGGCAGTAAAAACCCC
TAGTACTTGCGATAAGTGTGGAAAACATTTTCATCCAGGTTGTGCGCGGGATTTCATCAA
AAATAAACCACAATCGgATTGCTGTCGAAAAAAaTTTTTTCATCTGTTGGAAAATTTAGA
TGGTAAATCATTACTAACTAACAGAAGAGAAAATTCCTTAAAGTCTACCAACTCAAACAC
CTCTTCAGTCTCAAGTTTCAAATCCGCGAGATCTTCTACATCTGAGCGTGTGTCTACAGG
TCGATCATCGATCTCATCCCTGAAGTCTCCAACGACACCAATCTCACCACTATCACCTAC
TTCTGACTCAGCATTTGTATCACCTGTTGTATCTCCAGAAATGGCGCAGTTACCAGTAGG
TTGGGCAGATAAGTCTCTCGATCAAAAATTAACAGCAATGATGGAGAGATTCTGTAGTCT
GGAAGTCTCAACGAATGCAAGATTTGAAAAGCTAGATGCTAAGTTACTAGAAGTTCAACA
GTCCcAAGAGTCTATTGCTGCGAATCAGGAAAGGCTAACTGCCAATATTAAGGCAAACGC
TGCATCAATCATCAAGCTCAGTTCAGATCTTGAAAATCTTAGAGACCAAACAAAAAaTGA
AATGGCTGCGGTAaCTGAGAAATTGTTACTCCTTGGAAACTCAACTCCTGTTGCATCTTC
TTCCTCTCAGGTACCAGAGAGCTCTGCCGAATTAGTCATATCGGGTATTCCCGATTCGGT
AGCGAATAACCAAACACCAGATGATATCTGTACAGCCGTCCTAACGAATTTGAGTTTGCC
AAATCTAACTGGCTGCATCTTAAATGCTCGTAAATTTGAGAATAAAAATAAGCAAGTGCG
AGATCAAACTAGGCCTGCCTCTCATTCTTTTATAATTTCAATGATGTCGATCCAAGCTCG
TAACTTTGTGGTCAATAAGAAGCGTCAGTCTGGCAATCTTCCGGTAAAGAaGGTTTTtCC
TACGCAAGTCGATGCTGCATTCAAGGGATCTATTTATGTTAATGAATTTTTTCTGCCAGA
AACCCATCGACTTTTACTCAAAACTAaGGAGAAGGCTAAAACTGCTAAATtcAAGTTTGT
TTGGgCGAGAAATGGGCAAATCTTTGCAAAGAaGGATGAGAACTCTGAAAGACTAGTTAT
AAATTGTGAATCTGATCTTATGAAAATTGATTAACGCTTAGACGATTCAACAAATAATTC
TCCTAATAACTTGCTCCAACATTAAATATACTCAGTTTAAACATAAATGGTGTTATTGGT
CGCTTGGCTCAGTTTTTGGCTTTAGTTGGTGATACAAAGCCTGACATTGTTGTATTTGTT
GTGACCTGGCTCAAGCCTTCACTTGATAACAGCATTTTTG
>contig00156  length=477   numreads=4
ATTCTAATTcTtAAAAaCtAGCGATTGTGgCCGAACGCAAATGGCGATGACCTTCAGctG
ACATAAGgCcTGGCTGACGCCGCGAactCGAGAAATTAAtcAGACATGATaTTtGTACCT
GGAGTTTATTTTCCTTTTCTTAaTTTtATCAGCAATCCCTCGaCGCTGCAACTCCTTatc
GTAagttCTACGTACAAATCTCTCCTCGGTAAGGTACTCAATACGCGGCAAAATtCCAGG
TCATCAcGTCGCGTCACGTTCTCCTTAGATATTTTCCTGTAaCAGCAAGTTGGCATTaGA
ATTTAtCACGATATCAACCAAaCTTAAGCGAGTTGACATGCTAGCCTAGCAAgTaTGAAA
CTTGTCAAGTTTCATCGCCTGTtCCaCTGTGgTGgAGCGAATtAAAaaTAaTTACCTGAT
TCGAAACTTTTcACGAGgTGTTtGgTTCGACTGTACAGTCACcATAGCTCTTCcAAA
>contig00157  length=484   numreads=5
CATGTCGAGTCTTGGTAGTTGATCAATAAAAGCTGACGTGGACGTAAACATTAACTGAAC
AGAACTCTCATAGCCACAGTGCAGTGCACATTTGTATAGACGTATGTACAGTTACAGAGT
TTGTATATGAGGAAAAGCAACTATTAGTTTCGATAAATTTTAATAACGGGGCATCTGCAG
CGTGATATATTTTGTGAGTTTTCCCGTAAATATAAAGCTGAGTTTCAGCAGAAAAACaTG
tGTACAATGGCTATGAATATCGGTtGtATGTCCAACGAAATTACTACTTTGATTcACGGA
GAAATTCAtCGAGAGACAAGTCgTTCAAtGGTAgAAAAGGCAACACCAATTAtCGGAAAA
TCCATAAAACTTGTaCCCATAAAATtAaTCTCAATCTGAACCAAATCCGgATTtAcATTT
tATTTttATATTTATTTtCcACGgAGTAaTATtCTaTtCcAAATGCCCAAaTATTTTTCa
CTAA
>contig00158  length=407   numreads=8
tAGCGTCCGGTGGACGATTTTTGTATGAAATTTAGTGAGTATTtAGAAACGTTGTATAGA
CGCCCGAGTCGGGGGTACAACGGATTAAGTtAAGAAACCGCTGCGTAGACGCCCGAGTCG
GGGGCGCAGTCGGGAATAGGTTTTAATCGGTATTCCGTCAGGTTGACGAGGTAAATAATA
TTAATTGGTATTCTGTCAGGTTGACGAGGAAATTTAGATTTTAAGGTATTCCGTCGGAGT
GACGAGGTttGAATAAaTTGGTTATTtAGTTgTAaGAAgAATTGGCAAGGGCCAACGTAG
GTGAGAGGTTCTCACAATTAAGTTAGTtaTAAGGAAATTGTTAAGTTTGTcgATTgaTTg
AATAAATtaTTTtAAaTtgTTATAAATAaTTTTtCTCAGTTTTATTT
>contig00159  length=548   numreads=7
AAGAGTTGAGttGAGCTtcACcAGTGCAaGTAtAGTAGgAGTGATTTtgTtACGGgtGTG
CcGaCTAAAAGATGCCcTACAaCAACGGTTAGTAAGTGAGAAGCGAAAAGTGTGCTGCTG
GgTAGTGTCTAcGGAGTGAGAAAGCTTGAGTAtAACTTTAAGAGGACTACCGGTAAGAAG
TCTGCAGGAGAGGACGAATTAAAGCTAAAGCTAAAGCGAAAGAGAAAGAGATATTGAGTG
CAGGAACAGTCGGAGGaCGAAAGAGGAAATTGAGAGAAGCTCCAGCGGTACTTGAGCTGC
TTCTGGTGCTGGCGCTGCTGCTGCTGGTGGCATAGTACACCAGTAACACTGGTAATGTTA
CTGCTACTTGAAaTAACGGTGTAGAGCTGCTGCTAGCGCTTCTGGACCAACACGTAGAGC
ACGTACGAATAGGTACGCGCGTAaTCGGTAATCGATATtGAATTCTCcACGGAaCAACGA
TAGTCATTACCGCGAAGgTATAAaCGgTAgCCCGGGgTTcgTCGTCACCGCTACcACCGC
CACaGCCC
>contig00160  length=522   numreads=4
GAAATTTAGAACTTACATAGACGACCATCGAAGTACtCCGGAaGAGCTAAaTCATTGGAG
TTAAAATCATGCGGCATAACTTCaGAGAAGACCTTGCTACTGAAGTCCTtCTTCATCCtG
AAGACATTGAGGTtCaGAaGCGTCTGCAAGAAGTTGTTCTTCACCACCAGCGCGTCAGCG
TAGAACCTCTtcAATtCCTTCGAGATaGAAAACTTCTCCGACATTCCGAAGACAATAGAC
ATCTCAGTGATATCCTTGATCCCCTTGCGCTTAGCTTCGTCATCCAGATCAGATTCTCTG
ATCATCCTGATCATTTGATTGCTCAGCGCAGTGACCATATTCTCGATAGTCCCTtGGCTG
CTTTGATAaTGGTCcAGGTACaGGTTGATCACCGcGTACTTGGCATTAGTCGTGACTACC
TCAGCACACTCACTACTGAGCGGCTCCTCCGgAAAGCCTACGAGTTtCAGGAACATCTTC
CGTGTCTTTCGAAACTCCTCAGGCAGGTATGGAACTGAGTAC
>contig00161  length=1856   numreads=101
AtttAATCAaTaaataacaatttttatctaaatcaattacatatctattgaattttaata
ttattaccaacTtgTaGTATACTTATtATCAAaCAtAtCTTGGGCCcAaGATACGTCACA
ATCAATAGAACTAAATCGATGTGATtCTAATTTTTtGGCAAACAATTTTTtCATTTTGTG
TAAAAAtAttttttttttttAaCAAAAAGTATCTTATCTTCTAATATCTaTAAAAATATT
AGTACAAAGTTTCAGGATGATCGGCTAAGTAATTTTCGCGTGAAAGCGTAACAAACAAAC
CTACATTTACATTTAAAAAaCTAGTAGGGATATACACAACTTAACTATTCTAACCGGCCT
GCAAAGATATTAGCTCTAAATTCGCTGTTTCTAATATCGTTTTCAAGTGAGCCAAATCTC
CGTCAAAAATATCATGCATCGGCAGAGTATCATCGTTAAAATGTCTAAGACGTAGTTTTT
GGTAGTCGAGTCTTGCCTTCAACGAGTCACATTTGTGGAATAAAGTATTTAGCTTTGATG
ACATGTTCAAGTCCTCGTCAGTAGACTTTTCAAACATTCGGTCTAAGCCTCGATGAATTC
TGCTCTCTATCTGTCTTACTCTGCTCTGTATTACTGCCAAAGTTTGCTTAAATTGCTCTA
TTTTATTATTTACTACATGATATCTCTGCTGTGAAATCCTTGTTCCTAAACTTCTGTGAA
CGGCGGAGGGTGTCTGCTGATTCGAAACATTGTACCAATAAGgCAAAACAAGATAAACGT
TAGTAGCGTGGTCAACACTGGTATAAGAATTGCTGTCTTGATTAGTTATCGATCCTATAA
TAACCGACGGGTTTTGAGAACCATCGCCACCTTCCGGCTTCTGATTTAAGTAGTAATTGT
TTTCATAGTGCCGATTGAGCGATCCAAAATTCACCCACTTTGACTGTTCATCAATTGCTC
TTCTGTGTCGCTTGAGCCATAAATCGCGGCTATGTGCTGACTCGGCCCCTTCGAAGAAAA
AAAaTGTTATTTTAATTAGTAGTTTTAACACTTAGAAAGATGTTACCGTGTGCTGATTAA
TTTTTTTtAGACCGGAAGTTTATTACATTTTAATATTTTACTGGCTGACCTTGACACTCC
ACTCATTGCCAAATCATACTCAGTAGGGATGAAAAAAAAATTGCAGTTAAAATAGATCCG
AATTTTTTAAAGAAAAATAAaGAAAAATAAGCATTAAGAGTAATTAAAAATACTTACTGG
GTATGTCGATAGTTGTGATGAGCAACAGAGCTATTAACTTATTGTTAAACATGACTATTC
CATGTCTCGACGAATTATGCGGTCCACTGATTTTTTtACTCTCTTATATACACACCGACg
CACTGACGTCATTTTTAACCCAAACGCCGAAGTTGGACTAAGTGAGCCACGTGACCCTAG
AGTGAGGATCGCAAATAACATGTGCTCACTGACTAACAGCTATAAAATGGATTCTGTAAG
TGTCCCGTTTAAAAaTATCCTATTTCTATTTAAAACTATAGTAGGTAGATAGCCCGTAGA
GTGGGGGAAACGCCCAGGAACATCAGAAGGTCAAATGCCTATAAAGAGCATGATAAAGTT
TGTTTGCGTTTAATAGTTGGTTTTTACAGTTCCAAGAAATTTTTTATTACCGGGAAATAA
TCTAAATtGTCAAaTAAGGTCGGTTATATGTTTGAATTATGTCTCATAACAATATAATTA
AtaTTTTATGAAAAaTACcTAACGATtGTCATCTtAAATCAAACATTCAAATCACTGTTT
tCTTCAaTtAGTTTCTGGATAAaTAtACAAAAAaaaaTGTTCcAAATCATTTTATG
>contig00162  length=641   numreads=4
TATTCCACGTTTTtCTTCAaGTCTTTAaTTTTCTCAGATtCcATGCGCTTTTCtAaCTCT
GACAGCAATCTATGCCTAAGTTTCCGAACgaTTTCGTTtCGCTTGACTTCTCTGATCCAA
TTGTTGCGTTTCTTGCCAAAATCATCCTCTAAATTCATTTTtCgAGCAGATTTTCCGACt
AATCGTGAAACTAAATTCTTATCCGAGCGCTTtAAGtACTTGGTATCAGAATCGGCGTTC
ATATCTGACATGTCAATGGTAAACTCGGAATCTGAaCTGTCAAAATCTTCAGGATTTCTA
TAAACAGATGAACCTTTCATAACTTTCACTCTCAAACGTGGATCCAATTCCCGAAGAGAT
CTGGAAGACCCTTCAaCaGATTTGaCCACTcGGTCAGCAAAGCTGGAGATTAgACGGTTC
AGaTTCTTGTCCTtGTACAAGTCTTCGAAATTCAAGTcaCcgAGGgTTGATTtACGATGt
CTTTTCGACTTGACcACGTGACTGCTATTtCcGgAGTCCTttATtCTAGTCATGTAGaTC
AaGaTCTTCTCAGTAACTCCTAGTTtGTTGCTATCAAGACCaCTGGgTACTCCTGCatAA
ATTTTTTtgTgTCgTtgTGAAgATCATgCTTATTGTTAaGc
>contig00163  length=479   numreads=5
TTGCATATCTAGGTCGGGCGGTATAATTGCGCTAGAGTTTATTGTTAAGCAAACAAGATT
CGTATACTATCTACTTGCGGTCGATTATTTTAATAACAAAATCCACGGGCAGATAATTTA
ATAGGTTTGGTATATAGTATTGGGCATTAATCAAAACAATCTATCGCAGTCTTTATATAA
TATATACATAATCAAATTTaCATGAAACTACGATACTTCTCCTGGAGAATTCACAGCAAC
GGCAACAGAAGTGCTAACAATTGTATTGTGTAAGTTTGTGCTAATTTTCCCAAGTGGAAA
CTTGTTTGAGaTACTTGGGACTGGCAACTGGGgAGTtGTAATATACACGATTGGAGGGTG
AAAAAGGaTAAATGGAAaGCGAGATGAAGGCTTCGCTtATCcACcAAAAtAaCCATCAAT
TCAGAGAaCGATACACTCcGGATTtGACGTAACAAaTTTCcGATCTGACaCCcTCTAAC
>contig00164  length=4137   numreads=151
TATtATTTAGCTTTTTtAGATGAAGGAACAAAATAAATTACAGTGATATAAATtCAAAAC
TATATaTTtATTTATTtATCAAAATATACAaCTTTTTACACTATAAAAATtGGCGTCCTT
AAAAAATGATTTTTCTCTCTCATAAGAAATTAATAAGAAATAAGTTTAAGATACAATGGA
AAAAAaGTTTTCTGTAGAACACTATATACAGTAGATAGTGCAGAGTAGAAAaCTTTTTTT
tAGtGTAGTGCACTCGCTAGAAGTCTTTTTCAAATGCCTCTTCTTTTCTAGCGTTATTTT
CATGCATCGTTTCATATAATGACTCTAACATCTGTAATTCATACTGTTCGCGAGGATCCA
TGAGCACTGGAGGTTtCATTGAAGTTGTTAGAGTGGGATAAGTAACTTTTTCTTCATTAT
TAGCTTCTATGGGTCCCtGTTtAGATGTCACGCTGGAATCAATTGGAACTGGAAGTTGTG
CTGAGGTTGCTACTGTGGGGTAAGTAACTTCTTCTTTGGTATTAGCTTCTATGGGTCCCT
GTTTAGATATCACGCTGGGATTATTTAGAACTGGAGGTTGCGGTGAGGTTGTAACAGTTG
GTGAGGTTACTCCTTCAACGCTGGGTTCCTTGGGTTCCGAGTCAGATGCCACGCTGGGAT
CAATCAAAACTGGAGGTTGTGGTGAAGTTGTAAAAGTGTTAGAGTTGAACCCATCGTCTA
TTTGAATGACAGCAAAAGTTAGTTTTTGGAGCGCCTTTTCAATTGCGCGTAGTTCTGAAA
ATAAATCTTCACGGGTAACATAGCGTTTTCCAGATGTTTCAAATTCATTTCCAGGTTGCT
GAGTTCTTGGTGCGTCAAACAATTCAGGTTGAGTAAAATGCAAATCTCCAACGAAATTTT
CAGGTCCGGAAAATACTCCACTTGCAATGATCGATCCAGGTAGACCCGTACCGCTCCTTT
CATTGAAAATTCCACTAATATATCTTTCAAAAGGTCTTGTTTTGGTGCTAGATCTATGTT
TTTtAAGGTGTCTAGGCATGTAAGGATGTTGAGACCTTAGAAAATCTTCAAAATTAGACT
GCTTTCTAGGTGCTTCAGAATGATGCTTTGGAATCATCGAGAATTTTCTATTGTGAACAT
CTATTTCATCGAAAGTGTTCGTTGATGGCATAATTCTTTTAGCTGAGAAATCTGATTTTG
GAGAGGAACGATGGGTCAGCGGACTAAGGGGAGCAACGGGAGCAAATCGGTTCTCTGGAA
TACCTTCCCATTGGTATGGGGATGGAAGAACTTGCGTACCTAGAACAAGAAAGTAACATT
AAAGTCTATTCAATTAAGAAATCACTGATGGCTTGATGATGACATCACATGTAAAATGAA
TGTTAATAATAAATTTTTCAAATGTGAACTTACATGATTGACACAAGAGAGCTGAGAGCA
GCACAAACGCACTTTTGACGAGTGACATGTTCAAGACTCAAACACGAATGCTGCTCTTCG
GACGGTAACTCGTTTTATATCACCAATTGTTTATCACTTTTCAAATACATCACAAGTGCG
GTCATACAACTTATCAGCTTGTTTTGATGTTTTTTGACATATGACTCTACTTTAAGGTCA
TGAATCACTTTTGTGTGCAATGGTACACAGGAAAAATGAACTTTTGTTTATAATCGACAA
TTTAATTAATAATAACCGTCGCTATAATAATCGTTGGTATGGGAACCATTTCCAAAGTTT
TTAGTAAAGAATTTTTGCTAAGAGCAACTAGGAGAATGAAGACAATAGTTTAGTAGATGG
TGATCCTAAAATCGACAAGTTAGCTGGCACTTGATCATTCTAATTGGTATAGAGTTGTAT
GACGCACCACATTGATATGTGAAAGaCATTCTGTAGCTTAGTTCACATCCTATGTAGCAT
GTATTTACTACGCTTAACACTTGATCTCTGTAATAGAACTAGATGAATGAAATTGTTGCA
TCACTTCTAATCACAATGTTTTAGTGTTAAAAGTCATCAAGTTTTATGTTGATCAGGAAC
TGGGGTGCGGCGTACGAaGAAAAAAaaTTATAGTCGGAAAATAGTCCTTTTATTACATTA
TTTTATAGACTACATTCTATCATAATTAAGCCTAAATAAAACTAATGTTACAGTACATAT
TATGATTAGTCACACGGAATAAAAAAaTAAGGATTTCCACAATGATAAAACTTTGTTACA
TTTTAATAGCTCACAAATCACCGTTTTATTAGTTTAACTATAACCAAGTATAGTATCTCA
TTGAGTTCATACTAAATGAATAAACTATTAACTGATTAGTTCCCTTCTGGGTCGTAAAAT
TCaCCTAAAAAaGTAATTGTGACATTTATATTTAAACATAAGGACGGCTCCTGAACACGC
GATTAGTTATTTAACTGAAATGTTTTTTATTACAATGGTTGTTAGGGTAAAACACCGAGT
GGTAGGACAGACTTTAAAGTAAAACGCGTTTGACTCTACTTTTAGTAGATAAAGATATAA
TTATTAGATCAAATAAGTGAGCGGCATGATGGCCGAGCAGACTATCATTATCCCGTTAGT
TCGTTCGCTCGTGAGGCGAGGGTTCGAACCAGGTTGTACTGTACAACAATCCGAAAAGTC
TGTCCAATTACTGGTCCCATTTTCACAGGTATACAATAACTGGGTAGTTTACCCTATGGG
GTTGTAATAAAAACGAAGGAGTTTTTtGGTGAAAACGTTAGTTCAGCGCCGTATCGGAAA
GAACAAACACTTTTACTATTAACTTtCAATTTTAAAAAATTTTAAATTATAATTAATAAG
ATGAATAAATTAACGTTGGTTTGCATTCAAATGTTTGTGTTGACTGGAGTATTGGGAGGC
ATTTTAAAATCTTCGTGTTCACCAAATTTTGAATTtGTGAGTATGTTTATAAATTCAaTT
AAAGATAAACTAGTGAATAATAAAATTAGTCAATAATTTTGATAATTGTTCGTATAATTT
TTtAATGAATTTTTTtATTTAATTGAGATTCCAATGATTTTAATTTGTAATAATTATTTA
CAGTGTGCAAGAAACAGTCAATGTTGTTCAAAATTGTGTGTACTGTATAAAAAAGGGATG
CCTAATATCTGTTCGAGTATTCCGAAAATCGACAAAACGATAGTTCCCTCGAAATATTTT
TTAAAGGAGGCGCCAGATAAACAAAACATGAGAAAATGTCGTCCACTTAACTATCTTGTA
CGTATGGTTTCGATTTAATAAAaTAAACATTAGATAATAATGTAGAGTTTTATAATTAGT
TTTGTTAATAATTTCTTATTTTATCTTTGAATTTACAGTGCTACAGTCCGAAAGAATGCT
GCTCCCGTTCCTGCAAGTATATTTCGCTAAGTTATCCGAGAGGACGGTGCGCTAGTCGGC
CAAAAAACGATAGAGCTAAGAAATCATATTTAATCTAAATATATGGTAGAATTGAATATG
GCGAAATCGATCTATATTCAATACAAGTAAGGAATATATTGGTTTCAAACATTAAGATAT
ATTTAGCATAATTCCAGATATATTAATAGTTAAGATATCCCTATTTGAACTAAGAATCAA
CAACTTAATTATTATATTATTCAAAATTGTCGCAACTCATGATTTATTAATAGTTAAGAT
ATTTATATTTGTATAAAaCAGTAGTATTTTTtAATTtAATGTAATCTCTTAACAACTGAC
AAATATATCAAATGTATCATTCTGTTGCAATCAAATTtACTACTTTGGACTTTAATGACA
CAAAGCGATGATCAGTCAATTAAACATATCAAAAAAAAAAAAaaTTaCATGTATGATTTT
TTtAAaTTtATGATGATAATGTTACGATAGTTtGTTtGCCCATCATTTTGTGAGGCGAGG
ATTCGAGTCTCGACGGTTGATCGAATAGTTTTAACACcAACCTTCGAGGGTCGCTCCGGT
AGCCGAACTGTACTaGGCAtGGGTTTTTTCTGTGGTTTTtCCCATCGCCACTATTCTAAC
AATTGATAGAAAGGGGTGAGGAATAGGGTAAATGCAGTACAGAAAGCACAAGTCTGTCCA
CAGCCGCATTGAGAATAGGTTATGTGCGAAAATTTGAAAATGTACACGGAAAAAaGT
>contig00165  length=475   numreads=3
CGTGAaTGGTAGGGGAGGCATTCTAATTTAACACGCCACCCATGATGTTGGCCCGACGAT
GACAGCTCGCATCCcGGCTTTGATATTTTACCGCTTTTaCAGTCCTTCTCCTCTTTCTCG
CTCACTCAGACCAGCTCGTTCCCTTTTCTCCCTTCACCACTACATCAaCCATCTTCGTTC
CcTTCGCCCCGTAAGTTTATGCTCATCTATTTCTGTGTCTACGTCTCTGATCTCCTTAtA
CTATTCTATTTCTtCACaCAACGCAGCCCACGGTTGTTTTaGGGTATCCTATGAaCGTAG
AAaCTAAAAaTTCTACAGCGAGCATTGCAGTAGTTATGTATGTATTTCtATACCAATTCA
CAGTGATGCATTGtGTaTGTATAcAaCATCAGCAGCTACGACAGCAGCAGCAGCAaCCCG
ATATTTAtACcGtgAAaCcTGTCTgTcTCTTCACCAGCCAGCCGGCTTCGCTTAA
>contig00166  length=481   numreads=7
CATCAACAGAAACCAGGAGCTGTGGTTGTGCCGTCCACAGCGCGGTAAGGGGCGCTAAAT
ATGTAGCAGACACCTTTAGTGGCAACCTAAAAGCTAAAAAaCTCTCTTTTGAGGATATCA
GATAATTGAAGGATACCTTGGTGGCTTTAACCCGTGGTAACTCTGCTCCTGTTGGTGCTA
GATACACCGGATAGGAATTTTTTTGTTTGCAGTATTATTATCTTTTGTGATATTATCATT
TTGTAAAGTTTGATACCCAAATTTAGGAaCTAGGGGCAAAAAGGTCATTTTTCCGAaTTC
aCGAAATTTAAGATTTTTtATAATTGAACCTCAaCAATTTTTTTTTTAGTGGTTTtGCGT
CAGAATTATTAGTTTAGTGCCAAAAAATGCGCCTAGCATGTTAAATAGTAAGCAAATACA
AAAAAaTATATAATTTTAGGAACATCATCGAATTGAAGGATaCTtAGGTGACTTTGACCC
G
>contig00167  length=442   numreads=7
TGTGTAGTACCTAGAGATAATAGAGTGAATTACCTAGTTTTTGAAGgTTTTACTTGAGTG
ATAGGTCCAGAAAAATATACCCAGAGTTAGCTTCTTGCTGGAACAACTCAAGCAATAGTT
TATTAATCAATTAAATGGTACTAACAGATAATTCTAGTTTTTACATAAATGAGGTTACTT
CATTTTCAACTTCCCGCTAAAAATATCAAAAaTTTTCGAAAATCGGaTATTtATTGGTTT
tACCCCATTTTTAGAaCATTGATTTTCCAACAGATCTCGATGTTTtACGGTCCTAGGAAG
CCATTTAGAGGGTTCCCGAGAGGgTGTCACCGTGTTGTcACTATGTATGTATGTATGTAT
GTATGTaTGTaTGTATTTaTGTACGTATGTATGTATGTATGTGTGTTTgtGtAGTTTTTT
TttATAGTAGGTGaCGAAAAaG
>contig00168  length=689   numreads=7
CTTGTtCTACGTTTACAAACAAGTTCTAATTGTGACATAAAAGATTCACGTTTGTCACTA
TCATCGCTATCACGTTCTCTTATGGTAGCTATTTCATTAATATTTTCTTGACTCGTAATA
TCATCTTTGGCTTCATTAATTGTGTCATtACGACTTTTTTGAaGTGATCTATTTCTATCA
ACCATTCTACGTTTAAGAGGTGATGTTTTAGATTTAAATTGaTAAGAATCTTTATAGGCC
TTAGAAGTTCCGGGTAAAACTCTATCATCATCTTTTtGAGCGACATTAATCATCTCATTA
CTGCTTTCTTGAATATCAATaCTATCACTATCACTGTAATCAGGGGGACCAAAAACTTtG
TTAGaTCTAGAGCGTAATTTACGtCTACgaGGTGTTAATAaTGGATGAGGATCTTCAGTG
CTCTCAGAaCTTCCTAATTGATCAaTATCATCATCACGTTCTGTTGTCGTAGTCCTTTCA
TCCAAATTTtCTtGACTGGTATTATCATCTTCAGCATTATTAATTATCTTGTTACTACTT
tCTTGAAAATTAATATTATCACGATCACTGTGATCAGAaGAACCAGGAGACTTGGGAGTA
TATAGGGGCTCaGGaGTTACTgAaTTTtCtGAAGTTtCTGAaTTCcgAAGaGTATCTGAG
GaTTCAGGACTtACTGAaGCTTCtGAAGT
>contig00169  length=703   numreads=6
ATCCAATTTTtAATTGAaTTTATCTCGGATTACAGATGGTCAATCGACTTCAAATTTTtA
GACTAATTGTATCATTATGTCCTTAATAAGTATACAAAAaTTTAGAaTGATGATGATGAC
AATAGTCAAAATATTGTCGACTTTCATAAGTGTTAAAAATGATAATGGTTAtAAaTCATA
ATGATAAAAaTATTTTTtCAATCCAACTCAGTAATGAAAaTGAaTTAAATCAaCAaTAGC
ACTTATaCGATGCCCAGACTTGAaCCAATTaCCGTTTTCTtAAaCTCAGCAaCtGAGAAa
CTaGCATGATACATACcAACTCAaTGTCATAAaCGTGATATGaGgCGTGTCTAATTACaC
GATCAGTGCCcGGTTCCAATCAAATCACCATCCTGTGTCTCGACGTCGATGATACTCATC
ATCATTATCATTATtATCACAACTGTACTGCCACCAGGATcACcGTACCCATCCtGTCAG
tCTtAATTTAAACTtATCGATTCAACGAACCGCCGATCCGAGAATCATATATTTCTATCA
CGATTTATTTGTCCCCACCAGTTtCTTTATTTTATATTGACCTGTTTCTTCATCAACTTC
GGCTTATATTACAGTCTAGCTGTTtCACTGAGGATTCTAATTAAATCATCGTCAAATAGA
AGATATTCACTTCTTAGACTATTGCCATAGGCATGTTGAAAGT
>contig00170  length=414   numreads=6
TAATTCTGCcGGGATTAAGAATAAATGATAACAACTACTTGTATTCACGTGACCACGACT
CGAGTTACGTGGATTTTGaTGTAGATGAGAATGGTGAGTCGGTTTATCTGAGCACGCACC
AATGCACTCCATATTTACAAATGGGTACACCCAAACACCTCGAATTAAATTAAaCCTTTG
CTCGAACTCCCGCTCTGAaTAACaCAATTCCCTTTGCGTTAGTTTCGTTTGGGTTGATCT
AACTCCACGGCTTGTCTTATCTTTAAGGTTTATGGGTCATTtATGGTCTGCCGTCGAACT
ACACTGCAGTGCTGAAAGTTGATACCGTAAACATGCGAACTCAACAGGCCTGGAaTATAA
GTATCGACCATCATAGATTCGGGGAGATGTtCATTGCcTCCGGTGTGCTATaCG
>contig00171  length=436   numreads=8
GTACACTATACtAcTAgCTcACTAtAATATTtACACTTTtATCTAGTtCTCTAGAAaCTA
TtACATAGAATAATTAGACGGAaTAAaGCTAGAaTACAATAaGTtATtAtGTtAGAAAaC
ATAAGATAACTTGACTCATGACTAATAAGTCATAACCACAATGGTTAACATTGAACTACT
ACACCGTATTTTAaCCGAATCGCTTGAATCTTACTGTGTAAAGTGCTGAGGATAGGTTGT
AGATCAGTATTCCAACCGCGTTGGAGTCCGAAGTCTGTAACAAAACTTAaCAGTGCCGAA
CACGCGTTATCATCTAATTCTGGCCTTATATTAGATCTAACATCATCAGAAGCcTGCGCT
TTCTCAGTTATTGTTGAACAAACACTCAGTGCTTTTCGGTTGAaTACTGCTAaTAATAaT
CGGCGCGCTAaCGATT
>contig00172  length=4251   numreads=95
ATAAACTAAATTCCTGTTGGACAATTCTTGACTCCGTAAAacTATAACaaTTTGTACATC
AACaTTGATGAAGAAAGAGGTAGACTtACACTATTTTtATTGTCATGTCTTCCTACTTGA
TCCcTAAAATTTATTATAATAaTGACATTAGTTACCCTAGTTACAAAGATCATTAaTTTT
TAGCATTAATAaTTTAGGAaCATTGAACGGCTCGACgTACGACCAACAGATTGTACTCAT
AATAGTTAGCATTCAACCATCTCACCATATTTGAACCTCATCTCTTGAATTTTACTGTGT
AGAGTACTGAGGATAGGTTGTAAGTCAGTATTCCAATCACGTTGGACTCCGAGCTTTAAA
aCAAAATGTAACAGTACTGTACACGCATGATTATCTAATTCTGGCCTTCTATCAGGTCCA
ACGTTATCAGAAGCCCGCGCTTTCTCAGTTATTGTTAAACAAACACTCAGTGCTTTTCGG
TTGAATACTGCTTGTAATAATCGGCACGCTAATGATTTGCAATCTTTTGATACTCGCTGA
CAGTATATGAGGTCTCCGTAGCTGATGTAAACACCACTTTGAGGCATAAGTTCTACGAGT
CCTGGCAAATTTGTTCGATACGTCAATGTCCATTTTGTATCATGAGGATCAAATTCCGGT
GGTAGAACAAAACGCCCTGAGTTTTGTTTTTtCTTCTTTGATTTGGTAGCATCGTTATTG
CTTTGTTGATTCTGAGTACTAGAACTAGTACTAGCTGTTACTTCAGTTTGTCTTTCTTCA
GGAGACTGACGGACTTATTCTGGTTTCAAGTTAATCGAAAAAGATTCATTGCCGGTTGAA
TTTTGCGCTGAGTTGAATTCTTCGACTGCACCCATTAATTTTTGTATGTTTTAGCAGTGT
CAAGGATTGAACCTCGTAAGGTATTGTACATATCACATGTATAACGCAAAGTAGAGCCTA
TTTGAGTGAAGAGGTTAGCAAAATTGTCCACCAACGGTTGCCGCTGTAAGTCTTGCTCAT
TTGGCTGTGACAAGTTCTGTGACGAGTTCTGTGcGGTAATTTCCATATTCCTAAGACGTA
TTtCcTTTTCAATAGCATTTCGAGCCTGcACCAAATCTTCTATCTGGTACACGTTATCGC
ATAGTTGAGCAGGCCTTTTGACTGAGTTTATTACCTTATGAGAGGTAGTTTGTGTGTTAG
ATGAGACTTCATGACCTCGCAGTTCGCAATGTGCATTATCAGCATTGGCATGAGATCGGA
CATTTTCTAACTGTATTTTGGAGTTTGATAATGAAATTCTACTGCCTAGAaTATGTTCTT
GATTATTATACTGATTCGGTTGATTAGTCCGTTCAGTTGAAGTCAAAGaTTTTGCAGCTG
ACATAGATACAGTTGCTGTGCTATTAGAAatgTGACTGTGGCTAGTCCTATtACTTTGAT
TGGACGTTTtGATACcTTGTGAGTGATGTCTGCCATCAATTTCCATAaCTTCAGAaGGTC
CATCGACGCCTATTACAGGTAAACTtGGAGCTtCTTtGTTTtGTTCGGgACGCTGAATTT
GAGGCCTTtGTtCAGTTCTCAAaTTAATATTAGAAACAACAGTACTTTTTTGTATGTGaG
CAAGTTTCGTTGATTGGTTGTCGTGAATACTGGTCGGTTGTTCCCTTTTtGACTCtGTAT
TAGCGTCGGCAACaGAAGCGCTAGATGACTGAGCAGTTTCATTCAGTTtCAACCGTTTtc
ATCAAGTTGTTTGTtCGGTTTAAGTACTGCTGGTCGCTTGATTAATATTCTCGGAAGTTG
TTTTCGAAGaTTATCTTTCAaTTTCGACGAGTGACCTTGAGTGAAATTCCTCGGATTcgT
GTTAGATTCtGGTTGCGTACCTaTAAaTAAAAATTTTtaTTATTATTtACAAGCTtGacA
TTTAAAaCGAATAAtATTtGTGAaGGTATTCGCAATAGAAaTTCAATAaGGAAGTCCTAT
AAATtCATTTTATTCTTACCAGGcaTTTTtCTTGTTtCTCTTTCTACTAAGTTATCTaCA
ATTCTTTCTACTAGAGGTCGATGATTACTTCTTGACGCTATCCAATATTCTGCATTTTGG
TAACTATCTGAAAaGAAAAAAaTAaTTCTTATTATATCTTAATTACTGAGGTATTCTGAA
TTTGAATATACTTTGATGATACAACACACAACGAAATGACGACTGAAATAATTTGAACTC
ACTTGATTGATATTTGATAGCAGCCACATAAAATTTCCATTCATTACTGCATCTTTCCTT
TCTCTTAGCGCGATCTCTTGTGACGGAAGGATCTTTGTCTTCAGGGTAGGCAATAACAGA
TCTCCCATCCTGCCTTCTATGTATTATGACCCAAGTGTGTGGTACGCATACGTAATCATC
AATACCTTCATAAGGCAATTCCAGGAATTGAACAACATAAAACGCCATCTCACCACTATT
ACGTGTCATCTATAACGATTCAATACATTTCCGTTAATGGAATAAAACAATATTATCAAA
ACAaCATCAATTCTAGCTGTTTCGTAAGCTACTGGGCCTCAATTACTAAAAACTAACCAC
TTTCATTAAAATCACTAAGAAAAATTATTTTTATTGTGAAAATCACTTGAGGAAAATAGT
TTCAATAAATCATAAATTATTCGGACCTTTAAATGTAGATAAAAATTTCTTATAGCAACG
AAATGTTATCATTACAACCGATTACGTTGTAAACGTCGCGTAGTGTTTTTCTGACTGGAA
TCCCCACCAGCTATTCGATTCAATTTATACCATCGGTCGAATGACGTGGTCCAATGACGG
GTAAATACGCATGGCTGATTGCGGCATCAGACCAATACCAGTTAATTCTGCGCCAAGTAG
ATAAACAATATTTACGCCcACCCAGTTCTTTATCAGTATTTGCTTCGCCACATTATATAA
TTACTTCGAAAATTGCGTAGTAAATATGTTATTCAATTGAATATGGAAAAAAAAaCTGAA
AATGATTAATTTTAAGGATTGTGTAATAATAAGTATTAGTTCTAATCATGCTTTATCGAT
CCGTTTAGACTTtGTAATGAGGATTTTGAATAGATCATTCTTACATTAAAaGTTAAAAaC
GACCTTGAAAAAaTATAGAATTTTTtGAcTCATGCCAGGAGTCTAaCCtAaTCGCGCAAT
AaCTTCCGCTGAAAAAAAAaGCTGTGCTGAATAACTACTAATGATAGTGTAGATTTTTTC
AATGAGTTGAaTtAACTTTCAGcTTtCCGACTTGAAaTaGtGACTTTGAATTAtCGACAA
CGATCTTCAAATCGGAATTTTGACTGAAAGGCTATGACGTTCAATCTGTGAGATCaCTTC
TTTTCATTAAATTCATTTGATTCTTACTAAaCATTCTTCTtGTTtCTCATTTTACTAAaT
TATTTGCAACTTTTtCTACTGACGGTCGATGATtACTtCTTGACGCTATCCAATCTTCTG
CAATTTGATAACTATCTGAAaGAAAAAAAAaTAAaTTCTtATTTtATTTtAATTACTGAG
AtACTTTGAATTCGAATAtACTTTGACGATACAACACACAACGAACTGACTACTGAAatA
ATTTGAACTCACTTGACTGATATTTGACATCAGCTGAATAAAATTTCTATTCATCAATGC
ATCTTTCCTTTCTCTTAACGCGATCTCTTGTGACGGAAGGATCTCTGTCTTTAGGACAGG
CAACAACAGCTTTCCCATCCCGCGTTCTATGTACTACTATCCATTCGGCTGGTACGCATA
CGTATTCATCAATACCATCATAAGGCATTTCCCAAAATTGAACAACATAGAATGCCAGCT
TGTTATTATTAAGTGTCACTGAAAACGATCTGAAACTCTTCCGTAAATACTAAGTAAAAT
TCATGTAGATAAAAATGATATTATTCCAACCGATTGCGTTCTAAGAGTCGCGTAGCGcTT
CTCTGACTGACGTCCCCACcAGCTATTCGATTCAATTTATACCATCGGTCGAATGACGTG
GTCTAATGGTGGGGgAATGAATTTGACGATTGCGTCAGCAGGTCAATACCAGCTAGTtCT
GCGCAGAAAaTACTTGCGCTCAAtAATGACGCCcACCcaGTTCATTaTCAGTATTtGCTt
CGCCaCATtAGACAATtACTTcGAAAATTGCGTaGTAAATAtGTtATTCAATTGAaTATT
tGATTttCGACTCATGcTAGGAGTcTAACCTAATCGcGCAATAACTTCcGC
>contig00173  length=401   numreads=22
gaGGCATCGCTACTAGCTCAATGCCcATAACCGGTTCCATAAATCTAAAAATATTCGGaG
TCAAAATTACTTTCCATCTCGTACCGGAACCACCCGgAGGTTATAAGGCCATTCTCGGAA
aTGAATtCTTtATTCAGGAACGCGTgaCCATCTCaTTTTACTGGAACACCTTAGTAATgA
AAAaTAAaCCAaTACatCCAATCCcAATAATtAACCcaaGAAaGTTCCCAGAGAAAAaGG
TCCTCGCTCTAGGAACTGGGCCAAAAATATAcGTTtCGTGTAActCACTCCTAGGCAATT
TTCAgCGCTTCCTCgTCGATACCGGGGGGgATGTATGCCTCATCAATGCATCCGCTTTAA
AACCCGAAaTAATtATCGACACcGGAAAAGCTAGGAGATTT
>contig00174  length=714   numreads=4
CCTGTGTTGACTCTGTGGACCTTTCGATTGgTTGGAGtATTtCTGgCTGTAGCTCGgCTT
GGACGATTTTGCTTTTGTGCCCGtcTGAGCTTGATATCTTGTCACAGaCGGGCTCTTGGC
GTTTAAATGGTTCGCTGGAGTTCCAGGCTTCTTAgAGGGCTGTTGAGATTTTAtATCTgT
CCCTATTTTATCAATAATTTTaGATTCTTTGaTTTTTttCtCCCAATTtGTCtCCAAAtA
ACAGCTCACTAGtCTCGGTTTTctCTAATAGAGCaGCCGTTTGTTtGTTCAGaCTAGGCA
GAAtGCAGGCTcTTCtGGCAaTAGtCtGTCCacGGTACAAGTCGATTAAAATtGTGAGGA
TTCCCACAAGTTTTCCAGCATCTTTTTtATGTCGATCTCTTCTCGTTTCTTTGTGAGTAA
AGGATCGATAaCCAAaCTTAaTGCTGATAaTGCAGAGCCAGCTAGGTTTtGaGtATTTGA
GAAATATTTATCTCTCTTtAAAGACCcGTCATTGAGTGACGCTGCAATTTCCGGGTTTAG
TTTtGGaGCTTCCAAAGAaCATTCCCCTTTTCTAGGGTATTTTTtGAGTAGAAGCTCCTT
AGCTTCTTTTGTTtGTCCCGTCTTAAGCCAGATTTTCCAGCGATTAGCAATATGAGCTGA
TAGTTTTAAGCCTTCTGGCTCAGTTGTtGGTGTTtCTCCGATtATTTTTAAGaT
>contig00175  length=501   numreads=3
GGTGAAGGCAAGAGGGTGGGGCTGTAGTGTTTAGTGGTACGTAAATGATACGACAAGCGA
AGCGTGTAGAGAATCGAGTTTTGGTCGCGTTTGTAGAATGCTCGGATTAACCTAAGCGAA
CTATATATTGAGTAAACTTTACTAGTAGTGTGATTCGAAAGATAGAAAAGAAAAGAAGAA
CAAAGAAGAGTTTCGAAATGACTTTAGTAACAAGAATGCTGCATTCTCGATACGAGTACG
ACTCTCCAGACACAAAGCTCCTGGTGAAAAAGGAACGAGTAACTACTACTTtACGGTAAT
CCGAGACGCCCcTGAGCAATATTTTAACCGAACAAACCAAaCTTTTTtAAAAATTTCCAG
TTTtCGAACTTCGTTAAGACTGTGTTtCTTTTtGtaTtAAATAGTCTTaTCATCTATTTt
aTTTtACAAAaTTTtAatAATTtCTtATCAATGTTTATAATTTGATTTACCATGTTAAaT
CTTAtGTTTTtCTTCaTTGAC
>contig00176  length=555   numreads=5
GTAGaTCAACTCTGCAGGAGCaGATCTCAgCCAGCTGCCAGCAGATCATTAGTAaTTTtG
ACATGAACGCaGAAACAGCTGACCAGGAGCCTAGTAAGCCAACGAaTATTAAAGACACTG
CGTTTGTTTATCaGAAACTGGTCCAGAGTTTTACTAAAATCGCGGGTGATAGTTCAGACG
CGAGCTCAACTCCTTACAGTAGTCCTCCGCTTATTGCTAAAGTAATGCACCACATTGGCA
GCAGGCTAGTGGCGCTGATGCACCAGGTCTCGGAGAACAACTCACCGGCGCACTCCTGGA
GGCGGTATCCTCAGCACACGAGGGCTCCTTCGTCAGCATCGACGACTGAAGACGAGTCAA
CATCGGATTCTGCGCAGCAAACTCCGACTTtCACCCACCTACAGCTCCCTAGGTCTAAAT
CACACGACCCTCTGCTGTtGATCAaCAGCCACCAGGTCaCcGGAGCGGAGAGCGAAGAGC
GTGAAGAGAAAGaGACCAGCGATtATGAAaGATtCTCCTGGAGGGGAAGCTtCGAGTCCG
CGCTCATGGCTGCTG
>contig00177  length=3681   numreads=107
TCTCTGGCATTCTTCCACTCATTTAACTCTTAAAAATAAAATTCAATAGTTtACAATACT
AATGTCATTTGAATTTTCTGTTCGATATGAATTTCCTTTTTGAACGaTAGATGGTCCAAT
TATAACTTTGgTGTGTTTATATCAGTGACTTGCTATTTTAAACCTtATAATTTAATGTAG
AACGAAGAAACACAAAACTTTAGTAGGTTCTAGAAGTTTTTATAATACCAAAAAAaaGGg
TGACGTAAAGGGTTCAAGGTTACATCAGAAaTAaTACAGCATGTTGTGTATGAAATTAAG
GAATTTACGATAACATTTTGCAATAATTAATCTATGCGCAGACGAAAAAAAaTAAACAAG
CATGTTAATGTTAAAACTAACTTAAAAATAGTTGACTCTTGTATAACAGTTCGTTCCGCT
GGAAATTTGATCAAATAaGAGTAGAATTGAGTCTAACAAATCTCAGGGATAATCTCACGA
AAAACTGTAGATTTCCGAGTTGAAATCATTTGAGCATTTGATCGATtCACAGTtGATAAT
TAAAAaTAAATTtATAACATAAAAaTGCATAGAAATATTAATTTAAATATTTTtCTTtGA
AaaCAAAAAAAaCATAAaGAAACAAGAAaTACGAAAtGTTTTACCATTATGGCAGCTtAT
CCAAATACTTGACGTCAATATTCAAATCATCATCACGTCGATGATGCACGTCTGGACAGT
CCATCACTCTGAGATGTGTATCATAGCAGATAAACAACTCCGACAGATAGATTTCTTGGG
TGTACTGAAAaGAAAAAAAaTTAATGAACACATAGTTACACAAAATATATGAACATGTGA
AAGAGTCAGAATATTGTAAATGCTTACGTCATTTGTAACAAGGTTAAATTGAATTGTTGC
GCCAATTCTATCTTCGATAGTATCGACAATATCTTTCAAGTTGACGGTGGCTCCAACACG
AATTCCATTGGCGTATAACGTCGTGCCGACGTTAAGCTGATTGAATAGTTCGAGTGTTCT
TTTGAAATAGTTCACATCATCTCCAATAACACTCGAACGAGAGGCACAACTTCCATGCTT
ATTAAATTCATGTTCCCAGAATTTATTATTGTCGCTCCATCTTTTAGCAAGTATCGTGTA
CCAAGTGTTTTCTAACGGACCCAATATTTTATGATCGACAAATCGGTTCTTATTAAACGC
AATGTCAAATCGCCGACATCCGGGCATTGGGTCTTGATATCTTTCAAACATCGTTGGCCA
CAGACCGTGAATGAACCATGATGCGTGGATTCTGTCACGAATGTGTAGGCCCTTTTTCCG
TTCCTTGTACGCGAAACTTGGAGCCCAACTTACAGCCAACTTAAAGTAGTCAAAGCAGTT
CTCGGCAGGTACAACAATCTTTGGTATCGTTTTTGTGTTGTCTATACACGATTCTCGGCT
CGCTCTTGACTTCGTAGATGCTGtACTTTTAATAACATTCAGGCCAATGGGTTCTGGTCG
GTTCCAACTGCTGCTGGAACCGGAaGAAAAaCTACCCAATGAAGTTATTGAAGATCTACC
ActACCCGAGTTATATCCCGAACTTCCGCTGCTTATAGAGGTAGAACTTGACGATTTAAG
AATTTCTGATCCTCGTTTCGCAGCATCAGCATGAGTGAACTTTGGTGTTCCTAATGTAGG
AAAATGATTGCTTGTAGAAGGTTGAGCATGATCAATTGAAGGGAGACTAGACCAAGAGTT
AATTGGAGCTGGAGGTCTGAATATACCTGGATGAACGGGAGATTGAGGTCTGGATGGACC
TGCATAAGCAGGAGATTGAGGTCTGGATGGACCTCCATAAATGGGAGATTGATGTCTCAA
TGAACCTGGATTAAGAGGATTTTGAGGTCTTGATAAAAGAGTTGTAGAAACAGGTCTAGT
GGAAGTTCCTGGAGCTCGAAATCTGAACCAAGGTGAAGGAGCAGAAGCTTGAGGTCTATT
CAAGGGTGAAGTAGCAGGAGGTTGCGAGTTGGCCCAGTGCCCAGCTCTAACTGGCGGGGG
TTGGACTGAACCTCTATGTGAGTGCGATGGACCCCAAACGTGATGTCCTCCGACATTGGC
TTGAGTAGGACTCACTCTACCAGCATTACTTCGTCCTGGACTAGTTCCTCTAGTACCAAA
ACCCAACCTGCAAATGAACAAAAAAACAATGTGTTACAGAAAAATCTTTTGCCATCAAGG
TTTTATCAAAAACTAAGACCAATTGATGCTTCAAAATTACTTACACCGAGAATGGCGACT
TTCGACCGTTTGGTTTGGAATTTCTTCCAGCTTCACTAATTATTAGTAACGTTTGAAACA
TCAAACATACTAGTAACCGCTTACTACACTTCATTTTTAATTGAAGAATACAATAAGTAA
ATTATATAAGCTTATTATTTATCCCACAAAGACGACCTTTTTGGACCTTATTCTGAGCGT
AATAAAGCTCCTACGACACCAAAACGCTTTATATACAATATATTATCAGTTTCCGGTTGT
TGTTCATGTATTGAATTTGACATATACCTACCAGAATCGATCCCTATAGGTCAAAAGTCA
TCGCCACGTGACGATAAAGTCGTCCATCGGAAAACCCATTGTTTATCGACTAGTGGAATT
TATCGAATCGGGAGGAACGAAATCCAACCGGAAAAATCCAGTAATAACCAGTTGAAATTT
ATAGCCTCTGATTGGTTGAATATTCCACATACGTCACGTCTCATCGTATTTAAGCAACCA
CGGAATTCGATGAGCCACACTTGAATCCGAGCAGTGACGGAGCTACCATTCATAGTCGCT
TAATCGTCCTCAACAAACTGATAACCATGGTTTACACCAAAATGTCAACCTTCTtATTTT
tCCTAATCATCGGtACATCAAGTGAGTTctAATATTTCCAAATATTTGTGTTTTACAACT
TTCTAGTATGGAAGTTATTTACTTCAGTGATATTATGAaTTTTtCTTGTACATTTTGTAA
CgaTCACAGTTAAAACGAATTCGAtCTATGTTATTCTGCCAAATGGTTGATTCAGGATCT
GACGTATGAGCCAGTATCGTTGAGCAATCTTTAATGAGATACTCTTTTCTTtCACAGTGT
TTCCAAATGGTAGTTCAATAGGCTTTGCATACGCGAAACCTGTAAATTTTCTAACTATTT
GGAATGGAATAAACCTTAGCAatACCATGGAACATATTTTGCATCGAGCGAATCACCAAC
CCAGAAACAACCAGGACCCTATTATTTATATATTATACGGAGCAAGCACTAACAACGAAA
ACAACACTTATTTtAATAAGAATATAGGTGGTTCAGTCACTTTCGACGCACCTCCACTGT
AGAATTATTATCACTATTTGCACTATGATGGATCTCAACTTTTtAACAAAGTTGACGTTC
TGAATAATAATTTTAATCAATTTTTtATAGCTTATGTTTTttGTtGTaCAAATAAATAAT
TGTATCATATAAAAAaTGTAAATAcTTtCcATACGATaCATTtCCAATATGgATaTTTtt
AAtCAGCTAATTATTAAATaGtGAAaaTCTATATTTTcAaTtattatcgttattttttga
taaattttttatgtttgtagtaagtataatattttgttacgttacgtcatccgatgtaaa
gaccaacaaagtcatatgacT
>contig00178  length=478   numreads=4
ATAAATCGCGAAGGCAGAAGCTCGAGTGCACTCGCGTGTTGGATTGtGCTCAAGGGAAAG
TGAACTGGGATAGAAGATATAGGATGGAATTAGAGTTTGAGCAAGTGAGAAAGATAATCG
ATAGCAACcAATCAATGTATCGAGTTTACCATTATCCGACGATTACCCTCCAGTCGGTGC
ATCCAGCTCCAAACCGaTACTCCCGATACGTCCTTTATTATCACAATACATCAACCGCAC
ACATACATATCGgTACCAATGCAAATGTATATGCAGATATGACTAgACCGGACTTTCCGG
tGACCACATCGATAATTTCGCTTTCGACTTGCACTCATGTCTTtATTtGTCATTCAAGTC
CcGgTGATAaGAGCTGTACAaTAAAAaTCcTTtGTtAATAATGTACATTGCCAGATCGAT
AAGCTAATaGGaTAATAAATCcAGCTATtAGTCAgtCTCAGTTCTcTGCGaGtAaTAC
>contig00179  length=696   numreads=6
GGTAATaTAAAGtCtAAAGTCGCGGaCAAAAcGCCGcGGCCTCTGTATCTTCGGAGTACG
CcTGAGATGGgCTGGAGAGGAGATGAGAGACGAGGATGATATGGATGAGCCAACACACGG
GGAGGGCCAAGAtGCCGAGCGAGACAAACGAGGTAGGAAGATTCTCTGTGTAGGTGGTCC
AGAACTCAGAGACGAGCCACCAGCAATTCACCTCGTACcTCATCTCCTTTCAGTTGTGAT
CCCCCTGCTGGATGCTGGTTGCTGGTTGCTGGTTCCCGATGCTGTTCTTTCTCTCTGTCT
CGTCATATAAAATCTTCTCTGCTGCTTGGTTATTTCATATGTTTGCGCTGTACCTCAGTC
GAAAACAAAACGCTGGTACGCAAGTCTAATAAATCCTagACGATCCGAGCAACGTCCCGA
GGAATTtaTAAAAGCCTTCACGGATGTGATGTTtCAACTCAAAACGACGATGCAACTGAC
ATGTAACGTGTCTTGCTAGGAATATATCTTTCTGGTATTACCATACAAGTTCTCAGAGAG
GTGAaGaTGTCCTCAGTTTGCAGCTCGTGCTGTACACAGTCGAGGGAAAaTTTGATGTTA
ATTTGAaTTGTATCTCATGACTGAATATgTGGACAAATTTTAaCATCATTAATCAaCTAT
TtGTctACAAGTTGAATAATtACaTAgAGAAATTTt
>contig00180  length=748   numreads=7
CTTGCAAGAGTCAACTGTGTAAGGTGGAGCCTGAGTCGTCGGGTCAACCACTTCATTCTC
AGGCGTTCTTGGTTCCTGTGGTTCCTCCGGTTCTTCAGTGAAGGTAGGCGCTTCAGTCAA
CGTAGGGAAGGTAACTCTTCCTTCCCTGTCAACaTGATCTGGCTCTATAGTATTCACCTC
TACGTCAATGATATTGCTATTAGTTGACATCATTGTTATtGTTTCAGGCAATCCAGTGAC
GaTCGGAGGTGGCCAGACGCCAATGTCACTCTCAGTCGGCGTATGCGCAGGAGTTTCACC
ACCTGGACACCTACCGAGCAGCGCATTCGGCCGTTCCTTtGTGTTtGCAaaGTTtATGaT
CTctCCGTTTAGCGTCGCATCACCAATGCACCCTACAAACGTACCGCCCTTCCTCTCCCC
cGCATTAGGTAATCCTCCGATGTaCAAaTtACCTTTtGAaTGTtCAAAGCAGGCGgTGGG
TACtCTGTTACGAAATTATCCACATCATCAATATCTATtCTCAGGGCGTTTTCATCaTGC
GTAGCAGTGACAACATGCCACTCGTTGTCATTGAATTtACTGCCAGCTGTGCTGCTTCTT
ACCTCCTCACCTTGACTCCTGAACACCAAGACtCCGTCTtCAaTTGAaaGCGCGCTTTTC
GCCGTCTGCtCGGGGTCGGaCACGTaGAAAaTGAGACCATTGtCAGCAGTGGTCTTAAaC
TtGAGaTTAACTTGCAGCATCGAGgCTG
>contig00181  length=673   numreads=10
ATCATGAGcgAAAATGATCAtcATAAGCTCGAATAATCGTCATgaGCTTCAATTTCCATT
GTGGGTTCGTATATTTGTCATGAACCAGaTTtATCATCTTATGCTCGAATCGtcATCGTG
AGCTTAAaTATCTGTGATGTAGGCTGTAATCGTTATTTaCTTACTTTACTTTTAGTCTCC
TTACTTACTTTAGTTTCTGGTATCTTACACATAATTGACACTTTTCACTGTCTTTGGTTt
CTTGATCATTCGTCAAGTCTGTCGGCTTAACCTTTAAGCAGTAAagATCGTGAAACCATC
TTTTACATATCAGACATGTGATTTTtCTTTGCTTcTTTGTGtATTTCtCTTTACCACAGT
AAATACAActATTCCTtATATCTTGAGAAGAACGTAAAATTGCACGAGCCATCTCTTGTC
GTAATTGCAATGGCTGCATATTTTCATCCATTGTTATatCTCGTCCAATACACTCGATAT
AATACGCTACGTAAaTTCCCcAGTTACTTCCGTCTTCAACcGCTTGgTTtGGCCGTGATC
AGCTGGGTTTCACAGTTCAAGTTCTCGTTCTTAGTTCtCGTAAACATGATTCGGAACTGC
ATGAATCAATAAAaCACTCAAACGCTTCAATAcTTCTGACTTTTtGAGTATGGATtCAAT
AACTCGACAGTaT
>contig00182  length=510   numreads=3
AAAATAATCCCGAGTGTATACATTTTTCGGCGGATCGAATAATCCCTCGGACGCGCCCCA
TGTTTGTCTACATTAGTAAATATGGGATGCTTGACACTCGAGATTGATTGTTATTCCCGT
AATTATTACAaTTAATTATTTGATATTAAAAAGTAGGGGGAAaTCCTTGGAATCAGAACG
GAGCTAACTGGCTtGGCGCTAATTTGAAAAGTTTCCCCGCGTGAgCGTTAAATTAAAACT
TTaCACCACTCTCGCCAAGTTACCATCAGAAAAATAAaTTAATCACACCAACTTTTTCTT
TTCTCAACTACTTACGGCTCCCTAGACCTCAACCTCAaCCTCTTTTtACCATTCGGTCAT
TTtCCAAaTGCTTTTCATCCGAaTACcGGAAAaTtCtGTAaTtaTGTACAaTTCATGATC
AATTtgaTAAAATTatAAAAaTAAaTttAATTTTtttAtATTtATTAGACTTTTTATatA
TTtAAAgACTTACTAGtAaCCTtGtCAGTC
>contig00183  length=868   numreads=19
AATTCTCATCAAACCCCAGCTCACTCTTCTACGACCTGAATTTAGACGTATAAGGTTTAA
ACAGAGTCTTAAAATTTGAACTAAAGCCCAACTCAATACTGCTCACCCTGACATAAGACG
AGTAAGGTTGCAAAAGGTTCTTAAATCAAAGCGGCATATGTCGACATCAAAGAAATCAAG
CTCTACTAGgTTGAACTAGAGTTTTAAAATTTCGACTCGGAATAAGTACTATGTTAAATT
TGAAGTCAATCAGTTGGATATTTTTAGAGAATTCGTGATGAATGAGTGATAAATTGCTTA
TATATTGAGAGATTAAAATTTTtCAGGAAATCTAAGTTtAATGGAACCcTTtCGATTGTG
GTCAaCCACGTTTTGATCAgTCGAGTCGTTCAAAAGTTGTAAAAGGTTTTACACACACGC
ACATACTGACGTCATCGTGAAaTtAGTCagAAtAGCTTCCTaGgACCtCAAAACGtCgAG
ATCTGATGAAAACTCGATTTTCaaaaCGGGgTGAAAaCAATAACTTCCCGACTTTTtGAA
AATCTTTGATTTTCTAAGTGGGAAGTTAAAAATGTTTTTTGGAGTTACTTCGAAATTTTT
AGCTCAATCAATTTAAACTCGGAAGTTTTTCACGAGGCTTCAAAAaCTGCGTCGAATGCT
GCCAACCctGCGAAAATCAGTTCATTCATTTAAAaGTTaTTGCGATTTGAAAATTCAAAA
AaTAGTGTTTTATTAAACTTCTATCGgAGGTATCCAGCTCACACTCGCTGACTTaCCCAA
GaGtAtCTGGATCaTCaGaGGCCGTAtCTCAGTCAGATCATTtAtCTtATGCTGCGCTAA
CtGCACTAGaCaTagTGGaGAACACGCT
>contig00184  length=377   numreads=6
TAAGATTACCCTTAAAACACAATCAATCAGAGTTAAGGTTTCTGAAAATAAGATTTATTT
CCCATCGGGACATCAATGCAAaTTAAaTaCGGGAAaCTGCATTGATCCCGAATATGGATA
CtCgTTTTGGAATTCGTTGCcACAAAaGTTTTGtAATCCTAATACTtATtCAATATTATT
TAaGGGATTTGCAACTAAGCTaCAGTCTAATACAGAAACAGTATACTCtATGAGCGTAaG
GGACACTAgTTTTtCGCTGTACACGATtGgAACTGaGACCTcATGtGGTGTAACGATCAT
CAGGACAGAACACCcAAAATtaTTCATTATTTCGAgCAAaGATGtAGAaTCATTAGAAAA
ACCAacATAGTcaGTgT
>contig00185  length=769   numreads=4
CTGTCAGCGTCCTGTATCGACGCGTTAATATTAAACCCATGTTGTCCGCTAGCGCGTGCA
ACTTTGTCCTGTAACTTTTCAAGATATTCTTGACTAGCGTCATCAATTTCGTCCTCATCA
GAGGACAAAACTTCCTCTTCCCCTTCGCTGTCATCAGTGTCACCATCCTCATCGTCATCT
TCAGCAACCTTCGCGGCATAGGCACGTTtAAGCCCGTCAAACAAAaGTATCAACGAaGGA
ATTATTtGTTGAGCGCaCTCATTGACTGCCTGCGGCcGATTGGGTCCCATGCTGATCaGC
GTGCAAAGTCCAAAGAcAcAGAGCTtGCGATCGTGAAGCCCGAGGAAACAaTCAGtAtCA
TGGATCCACTGTTTTAtAAAaTGAGACGCAATTGGCtCCGTCGACTGTCCcAGTTGTCCT
TGAAGCCCGTCCATAGCTTGTAGGCACAACGCCGGGTTGTAGTAGAGCGCAGCGATAACC
aCCTGCAGGCACATTGTTCGtAACTCCGaTGTCTTAACTTCgCGGGTCAATCTTTCTAAA
ACTAaCTGGaCTAAAGGTGTTATACaGTGGTCAATGCgTCCCTTGCACTGCAAAATTaTA
acTTCCAATAaTTTAGCAGcGTGACaTTCAGGATCTTcTCCAGCGTCACcGGTCAaTATG
GCTTtGcACATGTtAAACaTGGCCaGTATAtGATTTtCaTTGGATAAAAATGCTTGAGtg
TCAaCAGTGATgtAaTTgTGCaGaGCTGGCATCATGTCTGTAaaTaGTc
>contig00186  length=642   numreads=9
GATCatCGTCATGCTGtGtGAaGaTAGTGAAGAaCaGTTTTaCAAATaCtGGGAAAgTGA
TGAAGGGgTTGTGAAAACTGTGAGGCCATTCAGAATTGAAaCGGTTAAAGTGAAAtATTT
TtCAAATTaCAAAGTGACGACTCTTGATGTTACTAACAATGCAACGGgTGAATTTTTTGA
AGTAATCCACTTTGCTTGCACAGATTGGGTTCAGTTTTGTACCATTCAAGGAACGATTGA
CTTCTGTAATTTTATTCATGATATAAGATCAGTTTCTGAAGGAAAAAAAAaTAaTCTATT
GTATAAAAGAGTTCGTGATTGCATAGCTCCTATAGTTGTACATTGTAcTtATGGTTTTAG
AGCAGCGGAAGTGTTTTGCGCAATGGACAATTCTATTTCAGAGTACTATGCTAACCATAC
AATTTCATTGCCTCTAACAGTTGCTAAGATTCGTGAACAGAAACACAAGAGTTTtATCAA
TTTtAGTGATTATATtCTTtGTtACATATtAATGTTtCGATtCGTGACATTAATTAGAGC
AGAaGAAaTTTGTCCGTCGAGATAAaTAAATTTTtCTtCTTAGAGTATGTTActAATACT
ATTGCTGtGATGCTTAATtGTTGCTTCTATTATTTtATATTA
>contig00187  length=8823   numreads=261
aTtAAAATacTACTAATTAAAAAAtAAAAAAAAAAAAAAaTaTGTtGTCtCGACAACGGC
TtCACAGCGAATGACGGCCAAATAGACTATCTTAACTCTTTATGTCCAATCAATCtGAGG
TTGAAAGGGTATTAGTGATGCTAAAAAAAaCTATCTTAATACAACACTGTCACTTATTGA
ATCATTTCATTTTTAAACCTGTTAATAATTTCTGCATCCAAGTTATTAATCCATTTTAGA
ATTGAAATGAATTAATTTATAACAAATGTGGTGTTTTAACTTTATCAAAAATTTCAATTT
GTAGTTAGTTTAGTTAAAGGGACTGGAGATATTATCCTCGTAAGGTCTCCAGAATATCAA
GTGCCCTTTTTCCTCTTATTTTTCCGACTTGTGTTCTTAGAAATATATATAAATAATATT
ActAAATGTATTGTTGTCATTAATCGCGTGGCACATAGCAATTAAACAATTAATTAATTA
AACGTCGCAGGGGCTAGTCATTCGCGTAGCCCTTCCTTTTTtGCTAAATTACGTTGTAGA
ACAATTAATTTCAACAATAATAGAACTTAAAGTTATGTTGCTAGGCGTTTTTTTtGtGTA
TACTAAACTTTTtCTGTTTTATTTGTTTGGATACCTTCCAGGCCCCTTTTACTCTTCACT
TGTCAGTTCAATTTAGCTTCGAAGTAAATCACACGCCATAATGTTAAGCGGTTGAGGTAA
TTCTCTCCTCGCGTCTTGTTAAATAAGCAACTTTCTGAAGTGTAAACTCTGTTTCATATA
TATCGCACATGTAGAATAATATAAACACACGCATGTCAGGAAGAATTAATCGTTTTACCA
TATATTATATTTTTGAAAGGCATTTATTTTATTTGGTGTACGATTTAATAAAACGTTATC
GTAACCATAGTGAAACAATGATTCGCAACGTGAGTATTACAAAAGAAACGATATCGTATC
GTGCAGCGTAGAAAAAaTTTAaCAGTTTtCTGAAATGTAGAACAGTTTTCATGGATTTAT
AAATCTTATAAGAATTAATTGCTTTATTTAGTTTTCCTGTTtCCTGTTATACCCTGTTAT
ACTTCTtCACTAATtGAACTCTGACAAGAATAGAGACGATTCCAGGAAAACTTATACTAA
CTATAATATTTACACACAACAAGTTTTTTTTttGCTCAGAAAATATTGCTTGTTGAAGAA
AaCAATATCTTCAGTTCATATCTCATAAAaCAATATCTCAGTTCATTCAATAGACATATT
TACACAAGGACGGAATTGAAaTGAAAGGAGCACTTCGCTTGATTAAATGTCAAAAATTAT
GTCTCTAATTGCAAAACTCGACTCTGCGTCATCGTCAAATTTGTTAAGTGCAaTTCGATC
AAAAATCTGGTGTTGGTTCTCAAAGTGACGTTTAGACACAATAAATGGTAAGATTTTTCA
AAAGAAAGTCATCAATGCCAGTTCTGATGTTTCGGTAATCAGAATTAATGTTGATATCGA
TATCTCGTGAAAATACACTCTTCCGCAAAAAAaTGGCATGCCATCAAAAACTTCATAATA
TCACTGAGCATCATCCTTGAGTGATTCGAGAATTAAAATTTTTAAGTTTCAAAATTTGGG
TCAGCCAAACAAATCATACGCAGAACAAAAATATTTCACTCTATTCTACGTTTACAATCC
GCTCAATAGCTACCGACGTGATATATTTTTTCCATCCACCGCGTCTCATAATAGCCTATA
ATTTATACAATTCATTTACGAGCCTTGATAAACCTCTCAGAATATGTAAGTCTCTTGAGT
TCCATTTTAATCGGGTATTATTCATTACCATTCGGTCGTTTACTCAATTGTAAATACTGT
GACACTAGGACACTAATCTCGTCGAGTCATTGAAATCCATAATTAACTTTtCACGCcTAT
TTTtGCAACTGACCTTATtCTGGGaGTtATAAATCACAGGAAAatATTtCACATGTCAAA
TCATtCaCAATtATGATGCtAATTTTAGCTCTACTACAGAGATAAAAAGTGAGCTCACAT
TCAAATTTACTAAGCTCTTGGCAGATAATCAACCTCGTATAACTCACAaTCTGTAATAAA
TCGTATTTGTTTTACTTCATATAATTTCTGCCATTTTATGCTATGATTTTGCTTAGCTCC
ATCTAACGGAAGGgTAGTAAACGaTTATTCATACTAGGTCACCCAGTAAAACGCCATCTT
ACGAATTGAACCGAAACTACTTTCATGAGTAAAGTTGTGTGTAGCTCGCAAAGTAGTTCC
TAAAACTTCCATCTCCTTGAACAACACACTGGTGACATCTAACAGACTTTCGTCGAACTA
TTtCATCTTCGATAAAGATGAATTCAATGAAaCAAATTaGTtCCAAATGCTGCCACGGTT
TTACACTACGCATCCTAACTCCACCTAGTGATTTTCGGTTGAACTAACGTAACACTCTTT
CTATAAATAAATTCGTGGATTAACTCATTAGTTTGTAATTGTAATCAATCAAACAAACCA
TGTGGTGAAGCGAATCGTCATCAATCGAGATTTTTATCTACACAAGTGGGTTGTGCATAT
GATAAATCACCTACTTGTTTCAAACGAAATTCTCCATAGTAACAGGTTAACAAAAGCTCA
GTTACAGTCTTATCAGATTTTTTTAACGACTTAAATAGTCATGCCACCCATAAATTTTAT
CTGCGTTCTTAGCATGTCACACAAATACCTAGTGCGCAGTATTTTTTAACTTTGAAAAGT
TCCCTCACAGGTATGTTTATCAAGTTCAGGACTGTTGAACCTTTGTTTATGCAACCACAT
GTTAGTACTGTGAGTAAGTCTGCCGTTTCAAATATAAGCATAGAAATAAAATTATATCGT
ATCAGACGTATATAAACATCAACACTGGATAACAGTACAGTTACTTGTTAGTTAGATGTA
CAAGTACAACGTACAGAGCTGAAACaGTAAAAATGTCGAGAGTTCAATCTCAGTTTTCGA
TCGTAGATCTCCTTTGTCTCCTTCCTAACGAATGGAGAGAACACCCTTCTGGAGTGACAA
GAAAAATCCTGGTGGAGGAGTTCCGATCTCACTTGCGAACCTATGAAACGGTTGAAGGCC
TAGTCGTCAACATTGTTAACTCAACGGCAAGATCTCAAGCCCACTTCTGCTCCGTGTGGT
TCCGAAAGCTTGACGACGATGATGTTGAGCCAGATCTGATGAAATACTACCCTATGAAGA
TCTTGTTCTACGGAGAAGTCGCTGAGCTTTGGATTTCTGGGGCGCCAGCGCCCCACTAAA
CGGTAAAAGCTCTTGGAGTTTTTTCTTTtAAGTCTTACACTATCACATTTATGCAAATTA
AACTCGATTTATTGTTAATCCATGGGACATTTATCTGTCACATATTTTGCGAATCTAATA
ATCGAGATTTTGAGATGAATGTAGATTTGGTTTCGAAATAGAATCAGTTTGGCCTGAAAA
TAATTCAGAGACATCAGATTGTTTTGCAACCcGGAAAATAATAATGCATTATTCATGTGA
ACTTTTGACGTATTTCTACCATGAGAGAAGAACAAATTGGTAAACACATATCTTGGGACA
TATATTAATTTCCCTGTGAAATAAATTTATGGGCAGATGTCTAAATGTAGCCATAAAATT
CATTTAATCAGCATATTTTCCACGAACGAAGACATCAATTTTTCCAACCTAAATAGCAAT
GAAACATGCTAATAAAAACGTATGCGACTGATTTGAATACAGCTGTCGTACTCATTTAGG
CAATTTTTTATTCACCGAATAAAATCAGCGATCTTCTTTCGTGGAACTGTTCAATAAAAC
TAACGGATTTTTTtCTTtGTTTCAGACTTGTTCCGAAAACTTCTACAGAACTGATAAGCA
TTACCCTACTCTATATTTTTATGATTTATTTTATTACTATTCAATAAAAACGAAGTGTAA
ATTTTAATAAAAAATTATTGGACCGACGCCAAAATTTGTAATACAACTAAATTCTTGATT
GAAAGCTTGATATAAATCACTGCGTTATTTTCAGAAGTATAAAGAATTGTTGTTTCCATA
TTTTTCTTATAAAATAGCGCCATTAACAACAAACTGCGCAGTCAATTTTTCATAAGTATC
CTATTTGTCCAATTAAGACACCGTtCTTTTTtAATCAATTCAAAATTATTCATGAACAAG
TACTTAACTAACGATTGTTTCGCTTCAGACGTCACGAAATGTAGTTGTATAAATTCCCAT
TCTTCCTTGGGTCAATAGGTGATACTTAAACTTAATGCTGAAACGGCGTAAAAACACAGG
TAGCGAAAGTCGAGAACATTTCTTTATTAACATAAGCATAATCACCTATACTGGTCAAAT
AaTCGTCATGGCGCCATCCCCATCCGGGTCTGCAAAGTAGCATAGACTATAAATTATACT
GACCGTAAACTATTAATCACTATCGCCATAAAAAaCAATCTACTATCTGACGAAGAATTT
ACTCGAACAGGAAATTAGATACTTAATGTCACTTACGCTTCGGCATTAAGTTATTTTCAT
TAAAAGTTATTAATTCTTCGTAGCCATAAACTGCTTAACATTTTTATAGCATCGAATTTA
AAATGCCTGTTTGTTGTTTTGTTCAGCTGCCGTTCTGACGTTATTTTTTCCACGCACATT
TTGTATATCAATATAAATAGAGGAAATCAAATAGAAGTAAAAACCCACAAAGGCGAGAGT
GAAATAAATTACAATTAATATCGTAGCTGAATGGTTAACATCTGTTTCATGAGATCTGGA
TAAAACAAAGAAGCTTTGTGGCTCATCAAGATAGATTATTATTAATGACCGGCTGTAAAT
TACTATTATCGCAAATCGTAGATCACATACCAGCCAATTCAAATTAATGGTGACAAATTG
CTAACAATTGAGCGGGTCTATGACTTGTGTGGTTGCTTGTCTTTATAAGAGGAATTAAAG
GCTGTTTTAGAAAGCAGTTTATTtATTttttttACTTGACCCAAGCCGTCAGTGCAAAGG
CAGATGTCAATCCGTGATATGGTGCCATGTAGCACTCGTGCTTCTAATTAGCGTGAAATA
TTGTATAGATCAGCAACCAGAGGGgAGtAGTAACGAAAATAAGTAGAAGAAGAAGGCCAT
CAGCGCTCATCTCCCTGAAACAAaaCAAATTATGACCCTTGTTCGTGTCCATTTGGCAAT
GGACAGTTCGATGACAGACGTAGATAAATACGTCGCGAAGTGAGTTAACGACGAAAAAaT
ATTTGACCATACTTAACAGGCTTACTTCAGCAAACTCAAAGGAAAGCTTTGTGTTTTTGC
TCGTCAAACAGAAACTAAATTGGAAAAAAAaCCTTTCGCTCAATGTGTTCCGTTCGCATG
AAGCATGCTGCTGAGCTTGAACAGGTCTTGGCATCGGCATACTGAGAAGGAAATGCTCGG
TATAGTTTTCTCTTAAAGAaCTGCTGCAATTGGTGGATTGATTCCTAATtACCTTTCCGC
AATTGGTACCAAATAGTAAGCTGTTCTAAATGGGCTCCGGTAAACTTTAATATTGTAATC
GTCTAATGAAATCCGACGTTTAAGTGCGTTTCTGAAAATTGATAAAATTCAAAGAATCAG
TAAAAGTCACTATCGTGATCAAATGTGTGCTGCGTCATAGTATCTTACGAATTGTAAGGT
TCTGGCCCAGAAACGTCGATCATCGCTTCTGTATTGTTGTCGTTCACATCAAAAATGACA
TCGAAAACATGCGAGTCCAAGAGCTTtCTGAAACaCAAGCCTTTTAGTTTCCCAATTTAG
CGGTCAAATCCTATAATTAATCGAATAAAAAAAaTCACCCACTCTGCAAATACTTTCTCG
AAGAAATATTGGATTGTTTCTGTTTTAGCGCTGTACCAATTTTGCAGGCGTGTTTGATAC
CTGCAAAACGACCGCTTTGCCCTCATtGACATCATTGATCACTTGTAcAGCCAGTGgCTG
TATAATCAATACAATTCTAACAATTGACATGCTTAACCTTAAGGCACATCGGgCTGGATC
ACATTTTttGTTtATAAACTAGTTCCTCCGCCAAGCTGTAACTAAACTTATATCCTTGAC
TTGTTATTGCGTTtGTTGTTCGCCAACCTGTTAAACTACTACGCAATTACATTAAATGAA
AATCAAaGAAAATGCGTAGGCAACTAGTCACTGACCTGGGCATACCGATTAAATCGCAGA
ACTAACCTACACTATTAACGATGTTTATTGACGTAGATAAAGAATTCAGCTATtATTAGA
ATTGTTGGCGCATTCGATGTAATAAAGAGGATTTTtAACTTACAAGATAAAATTTGATAA
CGATGCAGATTTTATAAaGCACGTGAGACTTTTTTCTGCCGTGTAAGATACCTGCGGCAG
ATTCTGATTTCTTATTAATGCAAGTCTTTAGGCAAGCAAGCAAGCCACGTGTCATCAGTT
CACCCGTTATCAGTTGAGCTAGACCTGTTGCTTGTGTACAACTGGAATATCTTATCTGTA
CATTTACTTTACAAGCTTATATAATATTGTAATTGCATCATCCAATAAATTGTTCAAACA
GCTTCCAATAAAGATAACTAGATAAACCCGTCTAATTAAAATTCTTATTGGCCGTGAATA
ATCGTATGTTAGTATTGTTTAGGACGTAAATTGAACTTAAGCGAGCGTGACCGTGACCGA
AACTGTCAAATTATAATGGAAAAATTACGAGTCTGCTGACTTGATAATTAGCTTGAaCAA
TTGAACGGAAGAAAGCATTTATTACGACTTGACTGAAATTTAGCAGAATCAAGTGACATG
TTTAATATGCTGTCTATTGTTGGATACAAGGTTtAATTTTTACATAAGACTCAGATTTCG
AAATTTTGAAAGGAaGTGGATAAGGTCAAACACATTCCTGTATAACGATTTTTTACAAGG
CTTGTGCAGCTGAAAATAACTACACTGAACCTCAATAAATTACATAACGCTGTCGTTATA
ATAAACCTAAGTTTTCCTCGGCCACATAGCAACTCAAACTTATGTATAGTGTATGATAAG
TACTACCGAACTCAATTATTTCAATGCATCCTATATAATTAAATATTAAACCAGCGACAA
GCAAATAGGAACTCACCCTACGTCACTATAAAGAGTACTTACGCTTGACGATCGCTCATG
GTCGCGTGGTGGGTCTCGGCGGCAATTATCGTACTATCAGATCGACTCTTGGCTATTTAA
AAGCTGTAAAATTTTCCTAACATTCTGAGGCGATAAAACGCGAAAATAATTTTACTATCA
ACCTGAATCTCATTACAATCCGATTATGAAATTCAGaGTAATATGTACCCAGCTAGCTTA
TGACGTCTTTAAGATCAGGTTAACATGACAACTACATATTAATGAGGTGATGTTGCTGGC
TCGGTATGGTTACCAAGGAAAaTTATAAGCGATAAGGCAAAAGGAAAAaTCGAATATATC
TATTAATATAGCCGGGATCCACCGCATTGCGGTTATCCCTCAATGTTACTGCTACATAAA
TGATTAGATATAAGTGAGTTGACCCAGCAAATCCGTTTTGAGATTCAAATATTCTAATAC
TTACCTACAGCAACGAGAAGATGTTAAAACTATAAAATTGATAATTGATGGGACGACTTT
ACTTTAATTACTGCTTATGCTAATTTAATCTCCCAATTAACGTCGGAGGgCACATACAGC
TGCTTAAAAACAaGTTAATAAAACAAATATTTATAGTGAGATCTTTATTTCATTTAAACT
ATTTGGAAATtAATATTAAGAACAGCTAATTAACGAAaCTACAATTTAGGCTTATAAAAa
TAaTTAGGTtCTTTtACAATTGAAGTGGCGATCGTCTGTGGCTGGCTGATGGTGGTATTT
CTCATCATGTGGATTGTCTCTTCGATTTTTTCTTCGGTCATTTTGCACTTCCACCGGTCA
TATCTACATAGAAAAGAGAACAACAGTTGGTTAAGACATTGAAATGTTCAAACAGTGAGG
ACTCTTCATAATAGTAACTAATGTTTTCTATTTTGCAGTTAGAGCGAGTAATCGGCACGG
CAGAGATAGTAACGTCGCAGACTTTTCGGATAAAGACAGTGCAACATCTTAGGGAGAGTA
ACGACGTAATTGGCGAATATAAATTTATTTTACGCTAAAATTTAAGGCTTAAAAGAAAAT
GTCTACAGCAGGAACTGAACAGCTTTGATACTCACAGTATTTTGCTCTGAGTAGACGTCA
ACGTGTTTGCACGTGGCCTCATGCCGCTCATTCTGAAACTGAAAACGTCACTATTTATAA
TACTAATTCACTTAAACAATTATAAATCGATAAATCACTATTCAAACTAACCGTCGAAGT
AAATCAGGCGCCGGTGGAAATGAGCGAGACCAAACGTGAACTTAATAGAGGTACAGCCAA
TGGAGCCGAAAGTACCGATCTGAAACTATAGGCAGTCATTTACAGTGTCGTCGAGGAGTA
ACGTTACGGTCTGCGCCCCAATACATACTAACTGAAAAAATATGGCCTACATTTTATCCA
TACAATTATTATAATGGAGGCATTGTTTCGTGAGTCTTGCGAGTATTAGGGTGACTTGTt
GAAGAACAGTGAACTTtGTTCTGCTAAaGTGACTTgTTCGGCAATAAaTTATGCACAGAA
AaCAGTAGCCCGTTGTGCTTTCAAAATTTCGTCGCAACAACAAACTTTTAtGTTTTAATG
AAAGCGGTACACTGACATTCCAACAaGACTCCTTtGTGGAGATAGAACCAATGACCTTGT
ACT
>contig00188  length=483   numreads=3
AaTtGCGTTAATAAGAAaTAGAGGAAAtAAAaTAaTTTtGATCAATTTaCAGACCAaGAt
GcgTTTTATAaTTATTTtGTtGGTTGTCGTAaTGgCTATCTACGTAGACTACGTAGCTGG
TGACTGtGGTAGCGGATGTAAAGGCGgTGGACTTTTGGGCGGTGGACTTCTAGGCGGTGG
AATCTTGAaCGGTGGAGTCCTACAAGGTGgAATcTTAAATTCCAATAGtGGAACAGgAGG
ATGTAGTAACTGCGGCCGTCCCAGGTACGTTTTTTAGGTtATGGAAAATATACTTTGAAA
AAGTaTAAAGATAATATATTATATTTGTTCATTATATATTATGTTAAtCAaTAATATTTT
TTCAGAGGATGTTAAGaTATGACAGCTCAGTAATTCtCTAAATGATGTAGCAAAaTATCA
GCTGCAATAaTAAAGGGaTaTTTTtCCCcTGTGTTTTAATAATTAAGAATTAaTGgTTTA
AgC
>contig00189  length=248   numreads=5
GGTCGCGAGTTTGGCCAGGATCGACCTGGAGAGGAGCTGCCTCGACGCCACCCGCTCAGC
ACCCACCGACGCCAGCCAGACGAGACTGATCCGCAACGTAAGTGGCTTTTGTtGtAAGTG
GGATATCTCGTGGAACCGCTAGTTCCAATATtGTCACAGTATtcTCCTGTTTATTAATTT
TTTTtATTTATTtATTGTTGTTTTATTGTTATTCAATTATCCGGCGATAAAGGCCAATTG
TTATTGCG
>contig00190  length=461   numreads=10
GTTGTTGAGTCTTGGcGTACCATGgAGGCCACCCTAGAGTCGCTTtCTGGTTCATCAtCA
AGCTCTGAACTTAAGTCACCCGATGAAAACCTACACTTGCCAAATAAATCGAAaTCATAA
ATGCAAGAGTATACTTTAGCATTAACTCAaaCGATTTAATCACTCATACTCTCTCTTTGT
TCAGACTGCCCATCTTAACATCTATGAAaCTtAaTTTTTACGATAATTGTAaGAAAATTT
TtCAAaTTtAGTTGAaTTTTtAACTtCCTGCTAAGAAAaTTATAAaTtAAAAAAaTTGGg
AAGTTACTGGTTTTACCCCATTTTTCGAAAATCGAGTTTTCATCGAAACGTCGAGATCCT
AGGAAACTTCACTGACTATTCCTGCGATGGTGTGCGTGTGCGCgCGCGCGCGCGCGTGTG
TGTGTGTGTGTGTGTGTGTGTGTGTGTGTGTGTGTGTGTgT
>contig00191  length=467   numreads=3
AACATTCTGTTGCCCACGAGGAACGAGCGTCACCGACTTGATGTGGACAaaTTACGAGGG
AGCCAAAATAATCAGATCACTCCATGTAAAAGACGACTCCTATGGCTCAGATCACTTCCC
CGTTACAGGGATACAAACAAAGAGGCTTGTATCCCAACAAAGAAGCTCAAaTGGGACCCA
AACTACGCCGTACACTTCTATGAGGCTCTGTATTTTTCTCAACGCCTTGTTACCAACACC
GATGAATGGAGTaTATACGCGCTAGTACTCAACCTCAAAGaGGCAATTTaCGAaGCAGCC
GcAGCGaCTGGgCTACCAGTCACCaTAAGTAaCAAAGCTAGCAGGagACCcGAAcACAAA
CCcTGGgAAGATACTGAACTAAGACTCcTGAaCTccAGCcTGTCTAAGCACcAGAAaCTT
TGCCGTAGAGAAGGgTTCTCTTAACcAAaCCTAGATaTTcTCCATTt
>contig00192  length=460   numreads=3
GTtGAgACTAGACaGgACAAGACGGTAAGTCCCGGAaGAAGTTGCTGAGTTTTAgaGAAA
GgTAACATTTATATATAAATATACAAATATACAAATtAAATATATAAATATAaTATAATA
GTCAGGTATAAGTGACAAGCTAAAATATCTTtAGtGaGAATATGGGCCTCATTtATCAAG
AGGGgACTCAACTTGTTCTtCCGGAGGGAgCtGaGAAgggaCACAACAGAGTAGGgACTt
ATTtACTtCCAGGgCAAAGGAGGGGgAAGAGGAAGACTATGCcTAACCAGGATCACCATT
gATTtATtCAATTGTtATtAATtAaTtAaTtAATtAATTAAGGATTCATTTTtGAGGTGA
TCTGTCCTTTTtaTtGCcGgCTGGATGAAAaGCTCAaTGATAaGGCCcAcGGAAAaTTAa
TaGAAAAaaGAGCtCagAaatAAGTGGgCcaGCGATAcGA
>contig00193  length=498   numreads=10
CCTTTCACCTCACGCAGAGGTGTCAAAGATGCCAAGAGGCGCGCCAAGGGTGTCTGGCTC
GTCTTTGGcGacGaGAATaGaTCTCCCGGTTGATCaGggAAGTGATCCtGgTACTCTTGC
AACCACGAAACGTCGTCGTAGCTGAGCTACGCCGCAGTCCCGGATGACGGTGCTGCTATC
AACTGGGGACTGCGACTGCGTGGGCCCGGGTTGGTAGAGGTGTTGCTGTCCGTGCCATGG
CTGCTGATATTACCGGTGCTGGCTGATGTCCTTTTCGGGGACGAAGTCCTGTCTTGAGGA
GGAGTTGCGCCGAAAAGCTCTTCCAGTTTCGCTCGGTGgTCCGCTGTCAaCTGGGgACTG
CTtGCTTtAGGTGGCCcGGgTTGgCGACTTCcATCGACTCGGCGGTTGTCTCGGCTTGGT
TGGTACTTGGCTTCCCTGGTCTGCTGACCAGTtCCaCTaGgCTAGCtGtGGgCGGCcTTA
TtAAAACcTGGgTcTtCC
>contig00194  length=497   numreads=5
CCTTTCTTTGCCTCTTTAGTTCTTTCTTAGACAAAaCTTTTtGCCACACAGATGCCTTTT
TGAATTCGTcTTTCTGCTCTGCTGCTTTTTTtGAAGTCCTTCTTCTTCGAGGCTTGACTG
TCCGTTGGCTCCGGAaaGGTACGCTCTTTCCTCTTGTTAGaTTTGGTGgACGTTTTACCT
TtGTCGTCGGCAACAGATTCAGCGTCACCCTCGACTCCGATGTCCATTGCTTCCGcGTCT
GTTTCACTAaCCaGTCCGGCATCGACTTCTTtAGGAGGATGCGATATCACACCTGTAGTC
TGCCCTGCAGCATGTCCATAGCGCTGTTGGATCTCCTGCCAaTCTTGATCAaGGTTCTTG
AATCGTCTCAGAGCAAAGCTAATGCTCGACGACTTGGTATTGATATCCTTGTATATCCTG
TCCTTGGTAAGAATGAACTCTCGCAGTCCATTTACCGGCTTTTCTAGATGTTCCAGGGCG
GCTGCCCGCTTGTTTCT
>contig00195  length=385   numreads=3
AGGCTGTTTTGTCTTTATTCGCGTCAGCTTATTTTtCTGACAAATTTCACAAGCTCGGAT
GTAATTGTAGATATTGTCTTTCATTCCTGGCCAGTAATATCTTTCGCGAATATGCCAATA
AGTTTTTACTACACCTTTGTGGCCCACTATTAAACTGTTATGATTTTCTTCGATTATTTT
TGTTCGTAGGGATTCGTCTGGTACCTCAACGTTCCCTTCGCACAAGGTAATTGTTAGTGG
ACAGTCTCTTAATTCATGTGATAAATAAGCTTTGATGTTAAGGTCATCGAACTCATCTCC
TTGTTTTGCACAGCGGAGTGTGTGAATGTCGTGTTTGTGCATCGACTGTCGAaGATTTCT
CAATCCTTCGATCAGGTCTATTGGG
>contig00196  length=489   numreads=3
TGGAATAATAAAaTAAAAaaaTAATAAGAAAAaGTGGGCAATAAAAaGGgAaTTGCTCGT
CGGGGAaGAAGACGATAATGATGATGATGAAAAGCGGAAGTGTCGGAaGATGGTAATGAG
GgTAAGACTCGGTTAGATCTCACCATTTtCTCTATTGTCTTTtCCACTACGGCAGACACG
AGCAGGAGCTGTTCCATTATATAGCGAGTGTCGGTACCGAcGGCAaTCCCGTTCTCGGGC
TTACAaTTTCCAACaCCGGCACCGGCAGTTGTGCACCAaCATTACGATGAGGTCGTAGAT
TCAATAaTACTCAACTATTGTCTTCTGCTTtATTCAaTAaTATCATCTGCCGCTTTCGAA
CCCCcGCCcGCAAATCCACACTTGtAttCCGAACTCGTCTTCATCCTCGCCTTTTATTtA
CCGGAAaTAACAGTAaTCgAGCCATtAAaCTTtAAAaTTGagAAaTAAAaTtAAaCCGAT
AAaGTTACA
>contig00197  length=514   numreads=4
cctcaatctcggctcagtcctggcACTCCcACTGGGATTAACcgCcAGGGGCAGTtCCAG
CAAaGGGTTCcTtCCGTATTtGAAaTTGTAGTCAGTCAGGGTGTCAACTCCGGGTAAATT
CtCCAAAACTCTGACAATAGCCGGTTCtGTCAGGCCAAAGAGGTCTTCTCCAGAGACATA
GAGTGGGAACAATTTAATGCTGTTGGTGGATTCTCTTAATTTAGACAGTGGTTCCAAAAT
GTGTTCCCAGGCTGCTCTTGGAGTTTTACCGACATACTCGCTGTCTTCGTGAGaGGACTC
CTGGACAAGAATCCGAAATTCCGGGAGTCCGTCTTTGTCGTGAATAGAACAGACGTATCG
ACATCGCTTGTTAGGTTGACGCATaCTCCAATAAAaCCTGaCAATTTTaTAGCcTACGGG
ATAAATATAATGGGgAgTGTGAAAaTTCGGAAGTTGAtGAGGTAAAAGttGtCcgAcgTT
CAAAAAAatCAAACTaCCGAcTCGtAATAGGtgA
>contig00198  length=481   numreads=4
AGATCCGGCCAGGCaGACTCGAaGTTGATCCTCTGGgCTCTCTGCTTCCCGGTCCGTAAG
GCCCCATCATGTGACCCTGCGACAAGGACTCGAGTTGACGCAATGCATTCGAGGAGTCGA
GGGAGAGGTCGTCGGTGGCGGGAGGAAAGCTCTCCACCGAGCTCGGGGCTCGGGAGATTA
CTTCGGAACGCTCACCTTCTCTTTTGAGCTCCTCCTTGGAGTCTTCTTCTCGCTCCACCT
CCTCCTCCTCTGGCTCTGGATCTCGTTCTGGCTCCTCTTTCACCTGGACGGCCGGCtCCT
TCGAGGGCTGCGGCTCCTCCGGAGAGTGAGACCGCTTGGGCGACCTGACGCTGCTGGTGT
GGGAGCTCAaGTTTCTGGGCTCGTCCTCGTTCTCTTCAGTCTCGaTTCTCTCCTGCTTGA
CCGCTTTTAGGTTGTCGTTTtCAGCGGGGgAgagCGAaGCTTTTcGCtGTTCGGCCTCcA
a
>contig00199  length=464   numreads=5
GGCTTGACATGATTCGTtATTTtGATtATTGATAGATTACTGTtCCTGATTTaTtAaCTA
TTAaTAATTTAaTTtATTtGgATaCAATTATTtAATTTATTAAATTTtAATAAATaTTTa
TTAACTGTTAATAAATATTtATTAAATCCtaTgaTGTTAAAAAATCATTtATTAACAGTT
AATAAaGCTtATTAAATATtgaCAAATCCTTtCTTtCAGTgtGTAATATAATaTCTTTtA
GatACGCATTAGAATTaCAATTTCAATTAGAAaCAAACaGCGAGTTtCCTATTAAaTTGA
CATGAATTGAACATGAACATGATATTTAACAGaCCAGTGTTTtGGGCCGaGTTGAATGTA
GaCTAGACtACTGCAAGCTGCAGCGCAATCGAGATGAAAGTATATATGTATaGCGTtGTT
TATAATTgTaCGGGAGatATTTTTAtaCGAATGTACACGTCtAT
>contig00200  length=1441   numreads=21
TGCTTTtGGTTTCTTTGGTgTTTTGACGATCTCTGGAGCTTCTTTGgTTGTTATTTTAGC
TTTCATGGAGACGTtCATCtCGTTGTCGACATCGGTTCTTGTTGGAAgTGGTTCGTTGGC
TTCTGGCAGGCTTGATGATTtGTCTTCGAATGTTTTCAGTTCGATTaCAACtGGTTTTtC
GtCTTTTCTGCTGGgCTGGCGAGGTTTTAATAGAAATCGGCGGACAGTTTTTTGTATAGC
TATCCCCCCAAcTATAAGTGATATTATTCCAACAGTTGATACTGTtCCTATAGTTATCTT
CTGGCTAATTtCTTCTTTTtGATGATCCAGGGCAATTAGTGACATTTTCTCTTCGTTTTC
TTCCAAtCCTTGGCCCCAaGgTTCGAaTTtGtCGATAATCGTAGCTGGATCTTGaTTCTG
TGCGAACAAATTTGGAGCTGCGTCGTTGGTTTTCAGGCTCGAGTTTAACGTTTCTAGGGA
TAGGTTAAAACTCGGGGCAATGAGGTCTATCTTTGTTGATTCTCTGGCAATCCCACGAAT
AGTGTATTCGTTACACGTCGCTTGGCATCCCTGATGGATATGTATCAGGCCGGTGCTATT
AATTATTTGATTTTCGGCAGTTTGTCCTGGACATCTCCATTGAATATTTTCCTCCTTGCA
CGTCGAATATGCCCAGgTGTTTTTCTCGTTCATTTTTATCCAAGTTAATTTGCATTTTGG
AATTATTCTTATATTACAATTTCGTAGATTTTTGGTTTTCGGGTTCCTCAATAATTCCAT
CTCGCAATCTACCTCGTTCATCAACTTGGTTGTTTTGGACAAGAGGTCTGGTGGGCATGC
CATGTCTGGTCCGATTGGCTTGCAGTTGTTGATATAATCTTGTTCAGCGAGAAAATATTC
ATCAAAaGATGGTTCTGACACGAGATATTTCGATGTTGGTTGAATTGTCAATGTTGATAT
TTGGTCTCCAATTTTCTCaGgCTTGGGAAGTGATTTTAGCTCATATGCTAACCatGGCGT
ctGaTCGAATAGTGGAACTGTAATTATTATCAGGAAaTGTCCATTtGTTTTtCCTGTTtC
CActGTGGAcACCCTGGCTAGTGTATTGATGTCCATGTGATTCAGAGGTTGAGGTGGATT
CAGcgTCGGAtGTTTTTTCATCATGTCAGtGGTTGCTTGATGCAGTTGcTtGGCTGACAC
TGtaaaaTAGGTGAGTcTgCCCCATTTCGcTtCTTCTAtaattttttCTGCGTTGtttAG
AataCgtAgaTGGTTGGTCATCAGgTGAATAaaTTCaTCTCCAGCCATTGAGAACAATTG
GATTCTTTGTAGATCaCTCAATTGTTTATTTActGCATGCTTGAGGTAGGCTGATGTTCG
GACCAGTTCcTtGATtCgCTCTgTTATGcTtGcTTCGTGTTTAAGGATctCATTTATTTC
A
>contig00201  length=512   numreads=6
ACAGTCATTtCCATGGACTCTTCCAGAGTAtACTTGgAAGGCTCAGGAACATCtGGAACA
TCAGGCAAaTCTTCCAAGCCCTGGTGCAGGATCCGGTGCAGCATATCCATGGAAGCTTTC
CTGTCAACTGGGCAGTCACGAGGgTTCTTGGGgTTCGgAcTAGATATCACCGACCTCGGA
GTTCTGGGATCTGCGATACACTTGTAACTGCGTTTCAAAGaGGGATTTATAGAGACTGTG
TTCTCCATGAAGTAGTTGTGGGCTATGTCCTGATCTTGGCCTCGAGGATGAATCGGCTGG
GTGATTTCCATGGATCTGTTGTGAAAAATTtGGGTTTTTtCTTTtAGTTGCTGAGTATCC
TGAtCGGGGATCAGaGAAaCAACTCCTGTCATTTCCATAGAGTtGTTGAGGAAGAACTgA
GTCTTTTCTTCTTtAGAaTTATtCtCAGAGAAGaTATtCAATGCGTCAGATCGTTTtAGa
GATTCAtGAAGGAATTTAAGATCGTTTTCATT
>contig00202  length=294   numreads=3
GAGTCATACATGACAAATTATTtCTAGGCTTGCTCCAAAACTGTTCTGAATTTCGAAGCC
GAGCGAAAAGGGTAGTTAAATTAGCTTCTAATTCACCACCTTGGAGATGCTTCAAATAAC
TTTGCGCTGTAAATTTTTCACGAGTGTTCGTTACATTTAACGTGTGATAGACACCTTGAC
CGATCTGACGAATATTAGAGTCATTCAATAAATAAAAAAGaTATtGTTGGTTtAATCGAA
ATCGTGAATCAGCTGATTTtAATTTtGCTTTAATATACTCGAAAGCACTTATAC
>contig00203  length=499   numreads=5
TATTCAAAAAaGCGACTCTAACTCGTCTGACGAGCTAACAACTGAGCGGTTTAAAGTGAA
GTGTTCGACTGAATGCTTTGCAATATGTTTGACTTtGTATTTAATTGTTGCtAaTGAtAA
CTACAGCTCACaTtGTGGCAAAACATCGtAAaaCctAGtgATGAGCTTtcGTaGAAAAGA
CACGTCAACTAGGTCAGCTATTACTTGGTTCTGGAAAAGGaGTATTtATTGCTGCCATAA
AACTGGCTGAGGTCTCCACAAGAGCTGCTGGTGCTGTCGAAACCATCGACCAAAAaGTCC
CTCGGGAGCTGTCCTCTAGCTCTTTCGTTCCaCTAATCTTCCATCGGTAAGCAAATAaTA
AAaTAGATTACAAACTTGACGGTCGGGtATTTTTATtCGTTGCAaCTAAAaTGTCGaTTT
ATTGAaCAGTTGAAAAAaTAAAATAAAaGGAATTAAaTATCTAAAAaTTGATTGACCCTG
CAAGCCATTCTTCGAATTt
>contig00204  length=567   numreads=14
ACGGCCAGTTtAAcGCTtACcTCTACAAGAtaGGgctACaGgaCACGCCGATGTGcAAaT
aTtGCCCGgaCCAAATCGACGACgCCGatCACACTTTCTTtGAGTGTgTAcGGTGgAAGg
aCtACAGAAgCAGCACAGAAGAAATCTtAcgCACcACgCTTTCCCCGGAAAGCTTAGTAA
CCTATATGCTCGAAAAagAaGATAACTGGCcAGCTGtcGCAGCCTAcGCGCAGcgCCTTC
TAAAAaCGAAAaCCtCGGAAAGGGATCagTAACCAGTAAtcAGgaGTAGGCGTCGCAAga
CGCAaCAtGgACTGGATTGAAGTAATGctAACGcGGTTCCGATCCAGTCctgCCtGTAAC
ATCTATAGGGAAAGAaGAGAGGAGgaTgTTTAGTCGGTATTGTTGTCAATAaTATTGAcT
tCCGAaTCCGACATAaCCAgAaCAAACATCTCGTCCTGGtATACGTAAATGTATTTTATC
TtcTCtATAAAAAaaCAaCACACACACACACACAtACACACACAGACATACGGACATCAT
CGCGGGAATAGCcAGGgAaGCTCCCTA
>contig00205  length=517   numreads=7
ACATCTCTaTaTATATATGGAaCTCaGTGACCATGATCGCTTAACAaCAAcTTCAGAGAC
CTTGAGATTACtCTTCTGCAAATTtCGTGACAAaTATTCACCTtGGGtCGGATACTACAC
CAATGGATTCATTAtCAGTGAAAAaGCAGGATATGCAGtAGTTTCCAACtCTAGCACGAG
AACGACAAGACAAGCAAGCGACGACAACTTCATCTTTACATGTAAGGCTGTGGCGATTTT
ATtGAAGTAATCAAAGAGCGACAAGATACCGCAAGGAGCACTATCTTCTCTGATTCAATG
TCTTCCTTAAGAGCCaTTAAAAGCCAGTTTACTAGAAACCCTATCATTCAAAACATCCAT
CAAACTCTGTACCACCTCGGATCTTTACAAAAACATGTACAAACTGATCCACATTACAAT
TAAAAACCATTGTAACCCAATATGGCTACAGTCAAAAAGTAAAGTCCATGACTTTCGAAA
AAATATCTTCAAGGCAGCTTCAATATTTGGTAGATAG
>contig00206  length=1321   numreads=15
CCTCTACAGTGTACCCACGCCCAaCTATACTCATAaCGTTTTTtGTGCTTGATAGCATCA
CATCGTtCAGAGTTTTTtGTAGTACGAGTAGTgaaaaTAATtGTTTTTtGATCAATATTT
TAATTGAaTACAATGTCCAAAAGCAAGAGGAAGAGAGAAaGAGAAGAAAAaGAAGATAGG
ATTTGGAAAAAaCTGAAGGAATTGGAAATAATGTTTCAACAAGCAACGTCAGGCGGTACA
CCGCCATTAACAGACGCTGTTCACGAAGCTGGTAAGCATCGATATATTTAATACTGATTC
TCTGCAGTATTGAATATATTTTATTATAATTGGCAATGGGCCCTCACGAGTGGTGGgACA
TATTGTTCATACATTTGGTTTGTGCGTACACGAGTGGTACTGTCATAACCATATAATTGT
TTtCTGTTCACaGAAaCAATTGATAGAtcAGTCGATAATCGGAaTAAcTtGGATCcTAaC
TtATCGACCACGGAAAaTAaGGAGGAGGCTTtACCTtCAGCAGTtCCGGCAGAaCAAATA
AaTAAaGACCAGCAGCGCCAGCTGTCTAATGCtCCAAAAGTAACTGACGATATAGAAAAT
AaGGACCAGTTGgATGATGAaGTAATtGAGGtCTTAGGtGATGATCCACAGGCAGAaGAT
CCCcAGgTGGGAACTTTACACAAAGAGTTAGCTAcACGTTGGtCGAGTTACAtCAGTGAG
GGTCtCAAAAAAGAGaCAAAGgCTGATTtATtAaaaaaGTaTCCACGTGCTAatAaTTGT
CAGTtGgAAGCACAGACaCTtAACCCTGAAATTGCAGCTACCATGCAGGATGCTGCTTTA
AAGCGAGATAAGTACGCTAGTGAAaTTCAGAAGgtCATTGGATCAGCGCTACTGGCTTTA
GGTCAAGGAaTTTCTCTAATGCTAGATGAAAAAGAaGAAGGAATCGACAGGATACAGTTA
TTGCAGTATCTGTCTGATGCTGGTAAACTCATGACTGAGGCTCACCATAGAGAAGCGGTA
ACGAGACGTTCCTTTATATTACCAAGTATGGAGAAAAATATCAAGGATGTTTTGGAAAAA
TGTAAACTTGACAATTTCCTATTTGGTGAGGGGTTGTCAGAAAAAATCAAAACAACTAAA
TCCATCGAAAAAGTTGCTGCGGATATTAAATCAAAACCAATAGCCAAAAAATTACCAGCA
AAACCCGCAGATAATTTAAACTCGAAGACCCCATCCTCCAGAGTACAATGGTCAAGGATG
GGGAATTCCaGATCAGCAACCAGGAaGCCGAACGGCTCCAGTGTCTACAGGAAGTCGTAC
C
>contig00207  length=477   numreads=4
GTTCTAATGTCGTTGTATGCTGGCGTTCCTTTGGTCCAGATGTCGCTAGTGTACCAATTT
CTGAATCTTGCTCCAGTAGATAAGTATCTAAAATTAAAATCAAAAGAATTGATAAATTAT
TtATTTATTTATCGATTTATTTACGGATAAAAATTATTAATTTACAGGAAAATAAATACC
TTTTAAATGCGGTATAAGGTTCCGATGACTTTCCTGTTATTATCAAAGGATTAAGACCTT
CTTCAAACGAATAGAGTCCAAACAAAGCGAAGAGTATAGAAAAAAATACCCCAAACAGAT
AATCTTGAGCGAaTTTTtGTCCCCGCGCAAATTTTtCTCGATCTAACCACTCAGGTTCTT
CaTTAaTAGaTCTTCcAGAGTCGCCATCAACTGTCAAGCCTACTGTCAATGTAATTAAaG
ATTCTGgTACTTTAGGAAATGCGTTTCGAGCCcACTGATGTACAaGTTCtACTTTTt
>contig00208  length=2279   numreads=63
ACTAAAaaCTATCTCTCAACTttCTTTtCGAAAaTCTCCAaGCATTTTGtaGCAACAAAA
aTAATTAAaTCCAGCGGAAAAAaTTGtCTTTTAAATtGGTTTCGTGTTGCATAAATGCAA
TTTGTATGACTCACATTTTTTtCTCATTCGATACCCATTAAGCATtCGAAAACGgAaCAT
GATGAAAATAaTAAAATCAGTCGAAAGTTTAGTTTACTACAaTTATTAATCaCAATTTTA
AAATTTAACAAaCAAAAaTAACAATaGTAAAaTGTAAAAAaTAGTAAAaTaTTtAAAAAA
AAAAAAaTTaGCtGCCTAGATTAACTtACGATTtcTAAACATAAaCTAAAGCtCCTTCAC
aTAGAACGTTTTTGAATCACTTAgAaCGTTTTAACTtAGCAATTCTAGCACTTTTTCTCA
CATTTGGAAgTTTGTtcTTAGCTCTGGTCTTTTTCAaCAACTcgTTAAATATAGGATCAT
CCCGTTTtACGGCAAGTTGATAGGCAGATAATTATTATTTGTGATTTCCTTTGTTAGATT
CCTCTCCCAGTAAGACATACTCAATTACTTTGTAGATGAACTTGTACTGCTCCAGGgTGA
CAACACTCAAGTGTCGCATCTTTCGAATTGCCAACACACTTTCCTGGACGGAGaCTGCTT
TAGTTTTTTtCAAGCAATTCAGTGCATGATCGATTGCACAAAATGTTCCGGTGCGGCCAA
CCCCCGCCGAGCAGTGGACCAATATTGGTCCTGGTTGGGGGgCAAACTGAaGCCTGGCTC
TCTCTAGTAaCCATCCTTGTTCCTGATGTACTGTTGACATAAAACCAAGGAATTCTTTCA
AGTTAGCAGGAGCACCATAGCTCGGCCAGGCACTATAACAGTAGTAGGTTACCAGCCGCG
ATTCTCCATACGTAACGTCAAAGATAGACAGGAGCGTTGTTATGAAACCAGGCTCTTCCT
TTATCATGATCGTTTTCACTGCATATCGGCCAAAAAGTAACTCATAGCCTTCTTCAGCGA
CCCAATACTCGTAGCACCATCTATTTTCACAATCAATTTGAGTCAGCGAGACTATCATTC
GGACATCTTTCTCCCAAACAAGCTTCCAAAAATCGCCAACCGTGTTTGTCTTCGGGCCCT
GAGTGCATATAAATTTCTTCTTATCTTCAAATCCGTCGACAAAATTCGCATGGATGTACG
TTGAGTCGCTGTCTTTTTTtGTCACGACGATACTGTACGAGTCGCTTTGTGAATGATCGT
ACTCTTTAATCCCTTGCGAGGTCAAAATTACACGAGAGTGATCCCAACATTGGACGTCGT
AGTAACGGTTCTTAGTAACATTTTCATCTTTTGAAAATTCATTAAAGGTACCTTCTAGCG
GGACGGTGTTTAGTTGCTGAAaCTCCcGgCTGACGAACTCGTTAAAGTTCGGCTGCTTAA
TTTTCTTTAAGAAATCACTGGGGGTGAGTTTCCATAAGCAAAAGTAGTTAGCCATAGCAA
TTGCACTTAATTTGACTTAGTCACAAGGGAGGTAAAGGTAACAAGTGATTATCACAACAG
CCCCAGATTAAAACTGAAATCAAATTAGTGTCAGGGCTTTTTATAGTGAGTCGTAAAATA
CATTTTATGGTTACCGTAAAAaTTTTAGTTGGTTAATAGTTCTTGTAAGTCTATCGACGA
ATAAACAATAAAACATAGCTATTAATCGAAGAACATTAATTATCAGAGGACATTTGACCG
TGATCGGATGTTTCTACGGAATACTAACCAGAGACTTAAGTATACCGTTTTTCCTTTAAG
CCAATTTTCACATGTGAGCCTAACGAGTCATCCCTAAAACTTTTTGCTATTTTTGAGTTT
TTATTGTTGAGTTTTTGTGAAATAGCATCCCTTCATCAGTAATATCTCAATTTTTTTTAA
ACCAAAAAaTTGAGAAATGAGCCTAAAAGGGCCTACTACAATATTATAAAACAAATAAAA
GTTTTCTTTtAACTTTTATCTGACTTGAATATTTGtcAAATTAATGCTGTATCTGGAAAA
TTCTATACATTTGGTCCGCTATTCCTCAACCTCCTCTTTTtCAAAAATTGTATTAAACAG
ATCCGTGTCAACTTAATAATGTGTAATGCATAATGTATACgTGCATtAAAATaTaTcACT
gTCATaaatttgtaaaaatcctcgcagtatgtttaacaaataacgatgataaaacatgag
gtgaatgtctcggtcgtcagtagtattaaagagagacggtgaatatttgtaattttttt
>contig00209  length=736   numreads=5
ACcTtCCAaTACGGgCGCGTCTAAtAGTtCcACcAGGCGTGGCTTAACCgAGCGTAtATA
aGAGACaGGgAGGGTGGCCAGCCGGCAGAACTGTGAGAtCCCACGAGCAGTTCAGATCGT
AcACTTCAATACTTAGTtCaGTtAATCACGGACTTACAGTGAAGGGATTTtACCCcTTTT
ACTATTAaTTAACTCAAAAACTTGTTTAAGCAAACAGTGTGGTGATAAGTTTAAGTGACA
AACAAGTGCTTTTATTTATTCACATTTAAATTGGATATTGGATAAACTGTTTAATACCCA
GTGAAAAAAAaTGGTTAACATGGAAGGTTCAAGTGAGCAACATACGGTGACTGCGTCTCC
ACCACCAATTCGCAGCGTCTTAAAAACAAaCTTCAGTATCCGGAGTATTTTGCCAGAGGC
TTGCCTCGGTACGCAATCAACACCCTCCATAAGTGAGTCTATCTCAGCATCAGATGTGTC
TCACGTCGACAGTTGTGACGAGGCCAGTGATTtGgACgTtACtGgagACGGtgCtGACAc
ACCGCCTCTGGACtGTTCAACAaCCGcTTCGtCCTCcTCCGaCAGTCCCctctAGCCtgA
AGGaCTCCaCcATTGATGACGGGAagAaGAAAACGAAaagCCGCcATaCAGCTACAaCGC
GCTGATAaTGATGGCCATCCGCcaGAgTCCcgACAAGCGGCTCACTCTCAACGGcATCTA
cGAGTAcaTAATgCGG
>contig00210  length=156   numreads=11
TTTTTCTGCgTTATTAaGAGTTCtcaagTGGTTAGTCATCCGGTGAATaTTTtCATCgCc
tAtcATTGAGAATagTTGgaTCCTTTGTAGGTCGGTTATTtGTTtaTTTgTTGATTGTtG
cAGagATGCTGAAGTTCtgggctAATTCTTTGATTC
>contig00211  length=601   numreads=4
CTCTACAAGATAAaGCGTGCTTGAGTTTATCGGATCTTCGATAtCGTTTTATTGCTAGGT
ATCATGAAAAAaTGGTTTTTAGgCaGGgAGtGGTTGATGGCAATTACCCAAGaCGAAAAT
AATTAATGAAATGAATATTATaTATCTTTTGAACACGCTGTCATTTTAGTTAATCGATAC
ACCAATAATCTAtATtGTGTATGCGtGTTTGTTAGACAAAGTGGCAAAAAGGTTACGCGA
GTTCGCCAAAaGTaGGCcACccTTGAGCTTAAGGAAAaTAAAAAGATGCATTTAAGATAA
AaGATGTTATAAGTGTATAGGTGTAGaTGTGGGTGTATTGATAAaTTTATATTGAAAGCC
GGCTGACAATGCGCACAAGGACAATTTCACAATATTtGTGCCGCGGTTATTGTTTtGAAT
ATAGTATTGCGAATAAATAAaTTTCCTCTGCGTGTCCTATGTCTTGAAaCTGCAGCAGAA
aTTTCAATCGACTAGATTCTTTTTcTTGATaCAGGtATATAAATATTGAGTTTTATGCTC
ttAttttAGTTgttATTcccAAGTGtttGCTTGttttCTATTcccTTAGCGCGAGaaaTA
C
>contig00212  length=673   numreads=19
TGTGTGtcTtGAGCGTCGATTTCCGACCTCTCGTCGTCGAGGCTCGACTTCCTCGTCCAT
tATTTCCTCGCGTAGtCGTtCCCGTTGtCTTtGCTCTtCCCTAGCTCGCATTCCGGTCtC
GCGTCCTCCTCGTGCCTCTCTCGCcTcGAGTTGAGCTTCGTAATCTCGTCGCTCTACTTC
CACGCGCAaGaGTCGTGTtCGTATTTcTTGTCGTAaCCGCTCTCGCAGTTGTTGTTCGGC
TCGCTCGGTTTGTTCTCGCTCcGCTTGTCTTCGTCCTGTTTCGCGTTCTCGGAACTCTCG
CTCTTCTCGTGTTCTTCTCTCCCTCTCTATTCGGTTGCGCTCCTCCATCTCGATCTCGAC
ACGCAACTCTTCTTCTCTTTGTCTCATACTTTCTTCCTCAGGTGACTGATCGTCGCCACC
GCGGCCTTCGTCGGGGTgAGGATCGTCCTCCTCCGCCGGATCGGCCTCTGGTAGGCCCTC
ATCTCCGCTTCCGAGGTTATCGAGCTCAGCTTCGGATCGGTCGAGGTCGATCAGCAGCTG
ATCGTATCGTCCGGCGCGGCCTGCATTGGCTGTTCGCGTTTTCGTtAACTCGGTGCGTAG
TAaGAaTCGTAACTCGGGTAATGTCGCCGTGGGTTCGAaCGTCACGCGGTATTtGTGGAG
TTCTTttAtAact
>contig00213  length=612   numreads=5
GGAGGCGTGGCTATGTTTTGGATGTTTGTTtCCTCGGAaGACTACTATTGGCTGGTGAGG
ATAAACGAGGCAAGCCCGCGGTTGCGAaTTCTGTGGAAAaTAAaGTaTTAAGTGTAACAG
TTGAaTACAACGTGTtCGtGTTGtATTTtGtGCTATACTGaGAAAAGAGAagAAAGAAGA
AAGAAGATACTCCAGGTACTAGGTACTGAGGGTTAAAGTTGGGGGgTACTGCTATGCGGA
ATCTTCATCATTTTGTGGTACTTGTTGTATGCGCACAGGGTAAATCTGACTCTTGTGTAA
GTACTTCTTATTTTCAACGTTCCCGCGTTTTGTTAAAAGACTCAACGACAACTATACTCC
GCTACGCTACTATGTTGTATTATATAAaTACATCCTATGTAGTTTATtAACAAACAACCC
ACCGAGAGTTACAATGAAGAAATaCCTGCACCTCAAAGCTCACTACAaTTGGCTAAACAT
TtCTGCTGGAaCATAGTAAGTaTATGACAATAGAAATgTAAGtATCAGTGTGGTCAaTAG
TATcTCAAaTCCTGATGTtCATTGTTTCAGGTACATGCTGGGATtATTtATTCATtGTTA
TTATGGATGATG
>contig00214  length=435   numreads=12
TACAaCAaGTATGAGAGcAGTAACgAACGaGAaGATAAaaGAAAAtGAAACAAAACTAGA
GAGTTGTATATGGAGTTAAGcTCGAGAGTTAAGCTTGAGCcTCAATGGGAATAGAGGAAA
AaGTTtGTAAAAAaTGGTAGGTTGCTTtCAGCGAATGGATTCGAATCCAACACAAGGTtA
CTATCGCAAGTCCTATTGAGTATGCTACTGGTAATTCTGATGTATCGACAGGGATTAGAA
AAGGGCCGAACTGCTATCTAGAATAGAATAGAGCACACTAGATTTTTATACCTTCTTTtA
TTCTCTGAACTATTATCCTTTTTTTtACTCTACATTATTTACTTtGTCGCGGTAGtGCCA
ATTGCACTATTCTGTCTTACAAGTATAAATAGTCATTATTtATGACGATTCTTTTTtACT
TTATACCAAACGGTG
>contig00215  length=2711   numreads=87
GggTATATAACATCGTCGTTCACGAGGAACCTCATTCGACcgATTATAAGATCGGAGCTG
TTAATATTCGTCGAACAAACAGGGATCTAATCTTGTtGCTGAAGCGTTTTGTTCTAACGA
CACGCTATTAATAGCCTAATAAGGTAATCAGATATTTTTCCGTTAGCACAGCAATACTCG
TGTAAGCTCCAAACTTCCAGATAAAACAAAGGTCCTAATAATATTAGCAACAAGATTGCT
TCATTTTTTtCTCCATCAATATGAATAGACTGAGAATCAGTATTCATTCCGTCAATGACG
TCAATAaCAGCCAAGTTACATAAGAACACTGATAAGCACTGGACAtCAATCGCCAGCGTG
AACACGAATGTTATAAGTAATAAAATTTAATCTATTTATTATTGGGATTCTTAGCAGCTA
TCTAGATACTGACGGTCATGATGTCAACTCCATCCGGGAGCAAAATTTTTAATCTTAGGT
TAATTAAAATAAACGGGATAAACAAAATTAATTCATCCAACCTCTTAGAATATGAAGAAT
ACTATAGATAAGATTGCTTACAAACTGCCAGTGACTATTAGCGCGTAACTACTATCATCT
AGTTTTTTATAGGTGGTATACGATAACATTGAGTCCCTCAATTAATATCGTTTTCAATTA
GCTGTAGCTGCAATAAAATTGTAATAAAAGTATAACTGACCTACCTCAACAAATAACGAG
CTCATAACTGATAATAAGACAGCGACCGTAAATATGTGACGTCAATCTAAAAACATACCG
CCGAACAGATGCGTAGTAAGGTTAAGTGAATGAACTTATCTATTCAGGCGGCTGCTGAAG
GTTAAGATTAAGTTATTACGACGCGCACCTGTGAAAaCGaCTAGCTGGCCATTATATTGT
TCGTCATATGTTTATGTTATTGCGACGTCGCATTTTtATTTCTAGCGGGAAAATATTGCC
TTACGTTACTAACAACAACATCGTAAGCTCTAGGGCGTACCGGTTTGGACCCTaGCTGCT
CATAAAGCTGCAATAAtACTATGTACCTAATCAATTAATTCACTGACATTGATATTGAGT
AAGACGCCAGTTTATAAATAAGCGAAAGACTGAATtGTTTTACAAAaTAAGCAATTAGAT
TGATAAGACTTGGGGTCCGGTTACGATAACTACAATAtcGCAGTGACGCAGAATAAACAA
TTGTTCCTGGTTATATAGCCTGGACAATGCGGAGCTTGGTTGCCATTACGTAAACTGTCT
TCTGAACTGTCAGTCGTAACTACTTTTGAAAACTGACATGACTGTTGAAATGTAAGTGAA
ATTTCAATTGATTAGTTAGTTAGTGGTTTTCGGAATTTCCAAAAAATTTATTACAGTGTT
GTTGCATTACAGAGTTGATGTCGAACCCGAAGAGCGAAAAGGAGGCAGCGTCTGGTGTTT
ACAAAATTCGTTGCAGTGTCAAAGGACTACTCTAATCTTGATCGTTGTCACTTTAATGTT
TTTTTtATCCTAGGCTGTGGCTACATCAGTCTCCATATTGTGCATCACATCGTCTCAAAT
TTTCGTAATGCTATTAACGTTTCATCAAAATCAGCCAGTAGTTCATTGTAACGTCGTATA
AaCAaTCTAATGTCAATATCCATCATTTCATTTTGCTACTTTCGTCGTTTGTGTTCAATT
TTGGAaGAAAATAAGGCACGACGTATGTTTACCGCTTACAAGCAAAGCATAAATAAACTT
CTATAATAGGATTATCAAACACCTTAACCTACGTATAAGGGATATAACTGATAGAACTAC
GTCGaGAATCGCCCTAAGCACCCTTGACGACGGCAGTCTGTCGGgAATTTCGTGCCATAC
GTTCGTTTGCTAAGaTCTCAACaGTAAACAAATGGAAAATAACTACGTTACTATTACCTA
CGTAGAATTGGAACGCAATATTTTtGTTCCcGTGGAATGGCCAATTCGAGGGATAGAAAG
TACTGTGCTTTCTTTGGCAAAAAGGATTATACTGGAACCGGATGACATGACGTGCTTTCT
GGAGGTCCAGAACATTCCTACAAAACTTGTAAGACATCCAACTCGAACTAGCTCTGTCAA
TATTTTTCAAAAAGTGTCCCACAAGTAAGATATTATTCTTTATGATAGTCGTAATTGTTA
ATTGCAATTAGAAAGAGAGAAAACTTTTTTtATTTTCGATTTTAGAGAGCTTGCAGACGC
TCTCCGTGGTGACAGCGCATTTTCCAGAGATGACCACTCTGTTAAGATAGACATTCCAAG
TGGAAGTCAAAGCTGCTGTAAATTGTTGGTAGCTGTAGCTAAGAAGGGCTCATCTAAAAC
CAATACATCGTCTGTTGGTTTAATGCATCCAGGCTTTAAGTAAGTAATTATTTCGCTTCC
ATGATTCTTGATCCTCTGACAAAATAACCCGGACATTATTTAACATAATTTTTGTGAGTG
TTTACtCAGTAATAGGCCATTACGAACGCGGGTAATCGTGTTTCACCCTTTCAACATGAT
TCTTGTGAGTGTTTATTCAGTATTAAGCCTTTACAAACGCAGGTAATCGTGTTGTGCCCT
TTTATAATGGTTTTTATGGGTGTTTATTCGATATTGTTTTCTTTATTCAAATTTACAAGA
ACTATAACGAGTTCAAAGGATAACTTTTCGGAGTTTTTTtGTCATAGGAGATATTTtATC
AAGAATATTTT
>contig00216  length=959   numreads=8
TAAtGAATtACTtGAaTTATtGAAGCAtGTTtGaGACATAAAtCAGaGATGgTtGTTTAT
GAAGCTGCTcATGCTTtAGTTAATCTAAGTCAAAGCGGGATACGTGAAATAGCACCAGCA
ATAAGCGTTCTtCAATTATTCTGTGGTTCGCCAAAGGCTGCGCTTAGATTTGCTGCTGTA
CGTACATTGAATAAAGTAGCAATGACTCATCCAGCAGCTGTAACAGCATGTAATTTAGAT
CTTGAAAATTTAATAACTGATTCAAATCGTTCAATAGCAACACTGGCGATAACTACATTA
TTAAAAACAGGAGCTGAAAGCTCTGTTGATCGTTTAATGAAaCAAATAGCAACTTTTGTA
TCTGAAATATCTGATGAATTTAAaGTTGTTGTTGTACAaGCAATTAGAGCATTGTGTCAA
AAGTTTCCTCGCAAACATTCTGTTTTAATGAATTTCTTATCAGCAATGCTGAGAGATGAA
GGTGgATTGGAATATAAAGCAGCTATTGCTGATACAATTATTGCAGTCATGGAAGGTAaT
ACTGAAGCTAAAGAaGCTGGTCTTGCCCATTTATGTGAATTtATAGAAGATTGTGAGCAT
ACATCACTTGCTGTTAGAATTCTTCATCTTTTAGGACAAGAAGGACCAACATCAAAAAAT
CCATCGAGACATATTCGTTTtAtATACAATCGaGTTATTcTTGAAAACGCcaGTGTTAGA
gCTGCTGCTGTTGCTGCGCTTGCTCATTTTGCAGCAGTATGTCCAGATTTACTTCCAAAT
GTACTTGTTTtACTGTCACGTTGTCAATTAGATTCTGATGATGAAGTaCGTGATCGCGcA
GCCTATTACtGtAAAATTCTtAAAGAACGTGaTGATtCAACATCATTATCAACGCTCATT
CATCCACcACAATTAtCTATTCCAAGTTTAGAACGTGCTTTaCATAATTATATTCAATC
>contig00217  length=463   numreads=4
AATTATTTTTCACTTTGCACACAGACATCGGCCTCAGAAAGTGTTtCCAGAATAACTATC
AGGCTCGCACACATGTCCAGATCTTCACGTATCCACATAAGCTCATGGACATATCCAGGC
ATACGACGTACAACGTACAACATACAACATACAATATACAGTCGAATAGAATATATCAAC
ATCAACATCAACAACTTATATTAAGCCGGGTACGAGTATACGAGTAGAAGCGGATGACGC
CTGGTtAGGTATtCcTTTtCCCATGCAGCCGTGTGGTGGTTGCATCTTTCTGTTCCTCCA
TACTCGTGAGCAAGGTGTCGGAAaCCGTGAaGAAGTCGAGAGTTAGTTGGCTCcGGCTCG
CACGACTTTtCAAGGGCACcAACAAGAAaCCcttAGTTtgTtGTATGCACTCCTATCCGC
GAGAACCGGAAaGATTCCCCGATCcGCTaCTtCCAaGGTCCcG
>contig00218  length=461   numreads=6
CTTTTCTCCTTCGACTACAAAGCTTGCAAGCTTTAGGTGCAAAGATATCGAAAAaTAATC
GACACCcTGTTGAAGTTTACCAACTTCAAACCTTCAAAGGCGTTGAATTAAAAAACAAGC
TTTCACGGTTGAGCGACAAAGCAGCCGCTAAATTTACTTAACCCATCGACAAGGTGATAC
CGCATAGGGATAACACGGTGCAAGCTACCTTCTGTTACATAACCCAACAAGCTCTCCCTT
TGTACATTGTGATaGAAAAAGCTCGGGCTATTTGTTtCCTACTAATTCAAAGTTGTAATT
ATCACAACGCATATCCAGAGTAACgaCTTCTTCTACGAGAAATTTATATCTCTAGTGAAG
CGTGACGGGGCAAAAAATGCTTCGCTTTGCCAAACATTTCCCGCAAACCAGTCAAAGACA
CGATATACGAGTGGAAAACTGTCTGCACTCTGCTCCCCGGT
>contig00219  length=478   numreads=3
ATTCTTTTtGTTTTtAAAAGTGATGTTCCCTATTCGACCTCAGTTTTAAACAAATTTATT
ACTAATATTCTGTCTGTATGTGTTTATTTtAACAATAAAAaTCCATATCTATAAAATtAA
TCAACTGAAGTATTtAaTTTTTCCGATTCATCAATAAAGAGGAAgTTtGTaGGTATCCTC
cAaTGCATTCACTATTGCAATTCCTTATTGTAAGTTCTACCAAGCGTATATTAAaCCaTA
GAGTTGGCTAGGCAtCAGCCCAGGcAACCACCcaCCAtCTGGgTATGcGGcTCGCaCATA
TACGCGATGTACATTtCTAaTCAAGCGATATTGTAACTGCGGTCTAACCTCCAAaCACcA
CtGGCCCCcGCAAccATCTcTTTTGCCCCcATAGGTGCCACATCGACATTCAgAGCTACT
TTCCCAtATATtCCTCgATTCCCcTGCGCTTcAaCCAAAATATTCCCcTGTCgACaTT
>contig00220  length=1177   numreads=22
AAGCTCATCGATTGTGaaagttttaccttggaaaatttgtgggcaaaagcGAATCAGCCa
aatttttCAAGCTtAGTTtGGgATGAACATCATCGCATTGTATCCACTGAAGAGTCAGGC
ACATGGAAAGCTTTTGCGAAGCTGGAAAaCAGGGaTAAAAATTGGAGTAGCCTTGTCCCC
TGTTGGGACCACTCTAGGGTCTTCACATGGTCGTACGATCTGAGGATTTCGGATTACATC
CATGCGAATTACGTtAGTGGCTTTGAATACGAGAAAAaGTTTATTTGTACTCAAGCTCCT
CGGATGAACACCGTCAAAACCTTCTGGACGATGGTGTGGAATGAAAACAGCCGGATCATA
GTGATGCTGATCAACCTGACAACTAACAATGAGCACCAATGCTATCCTtATTGGCACCCC
GAAGAAAACGGTaTGGTCGTAATTGGCGACTATAAAATTAGAACGTTAAGAAAATTAACT
CTGGCACATATTACTATGACAaATCtGtgtttAACTAAAATATACTCTGGAAAGTCACGT
CAGATTTTCCACTTTTCATTCACTGACTGGACGACCGACGGCACACCTGGCAGTCCATCT
GAGTTTTACAAATTCGTAAGAAAAGTCAATCAAGTACGTTTGGCAGTTGCACGAGGATTG
AAAACTCATAGCCAACAACCAGCTCCTATCGTTGTACACTGCACCACAGGGATCGGACGA
ACTGGGATTTTcTGCACCGTAGATtgTGCTTTGTTtCAAATGATAAGCACTCTCCAGATA
TCTCTACCAAAAATCGTAAGAAGAATAAGACAGCAGAGACATTCTAGTgTTATCGTTCCC
GAACAGTATTTCTTCTGTTATTGCGTTGTTTTGCATTTCATAAcAATCATGAAAAaGAAA
AAAAaTACTCGATAACAAAATTCTACCGAACAGTGGTGAAATTGAAAAATATTACTGACC
GaTTAAAACGTTCAAATAAGATTCTCTTAAAAAACTAGTtAATTAACAACAAGtCTTTTt
AaCTATGCAAAaGTaGgTTTGTCTGTTtAGATAATtATTtAGaCtATTTTTTCTGACCTT
CATGATTTGGTAGTATAAAAGGAagAAAATAgTCaTTtGTATGCGCATAATGATTATgAT
TcGAAAAACTgTTtACATAAACGtCATATTAAGATAa
>contig00221  length=403   numreads=2
AAGATTGACATCTGCCTTATCTCCGAaCAATATCTGAATATTCAGGATAGAACATGGTTC
GCTGATAAATTtGGGACGgCAGCAATCTGGATCGTAAACTCGAAAAAGGTCACCGTCAAC
AACAGCGGAaGCGAAGAGGGCTtCgTCTGGAtCAAAACCCCCAAGACCTACTTTgTAAGC
GTTTACCTTTCACCcAATGAAGGGATTAGTGTGTTTCGCTAGAAAATGGTAAACaTaGaG
gaCGCTAtCGGCAAGTTCgACGGAGAGTCATCgTAGCTGgtGATTTCAACGCGAaaTCGG
CTGAaTGGAgCGCTGAaTGCTCGgACaCCAGaGGaGaCGAAGtaGCGGaCTtcGCAGCAA
GACGGACcTCATAGtGcTGAaCcaCCGGtActactacgacctt
>contig00222  length=839   numreads=6
ATAAaGTAGGCAGGATACACGCTTTACGCGCAACTGTTTGAGATCTGTGGATCTCAATTA
ACATCTTTGCAGCGTCCCAGACTTGCTCCAAATTTTTTACATGTTCCGGTTCCCGCAGAG
GAGCTAGCGACTGGATCACTGGAGCCAAAGCAGATAAAGCAGATCCCGCCAGCTTTTGTG
TTGCGCCAAAaTaCGTGTCCCTCTTAaGAGCCGACTCTTTCAAATTtaCCGACACTTCAT
CATTTAAGATCGGTGGTtCgAATGATAATTTACCcTTCCTAGGgtATTTTTAAACAAGgA
TTCTTTtATCTCTTTtGttagtccATCCGACaaaTAttttttccaacgttttgcgacgct
GGAATGTaaactcAATtcaggctccttttgttcaggttctttcccGAAAATGCgCAAACC
aTCTGCATCCAACTCCCACGGAgTCTCGAcTTCcTCCGACGTTGTTGATtCTTTGACAGG
TTCtGtCAGAGAAtCACCACctCCTACAGTtGTTtCATtGgTTTGAGAatCCtGAACCAC
AGCTtCCtGAGgAgTTtGgTcTTCgAGTtCcTTcTCcTCATTtCCAgCtAAaTTAAACAG
ACGATTTAATACTCATCAcaGgTTAATTATCTgTTTaTTTAaTtAATGTcAaCAAACAAA
AACAAGGCTAGTTtGTTtAtATTGCTCTtATCTtACTTCTCGGATAAAAAAGAgCAaTAC
AATCTCTACTTCATCTTTCAGATAAAGTCTGaTTATCAAaCGAGTCCTATTTtACCTCAC
GGGTAAAACAAAaCGTTTGTTTAAaCAGATATATTtGTTATGTATaTTCTATtCcGAAC
>contig00223  length=990   numreads=11
GCTTCTAGAGATTCTGCATGGACTAAacGAGCATCAGGTCATTCTTACAATAGTAAAAAC
GGTATATTGATGTCATACGATCATACCATTATTGCATATTAATTTACGCTAATTAAaTAT
ACAGCGATAAAAAGATGTGTGTTAAAaTAAGTAATTTTGTTCCAGGATATACGTCACTGA
TTGGATATTATAGTGGTAAAGTGATTTCTTACAACACTCGTTCAACAAGATGCTCAAGAT
GTGAACACGGTCATCCCAAAAGGGATCACGATTGTCGTgAAAaTTTTGATGGaTCTGCAC
GAGCTATGGAACCTGATATGTCTGTGGAATTAGTTACTAACAATAAACTCTTGAAGGAAG
AAAATGTGATTATTTCTGTATTAATCGGTGACGATGACTCTTCAGCAATAGCAGCAATTC
GTCGAGAAGCATTGCATGAAGTTGAAAAATGGTCTGATACTAATCATGCCAAAAAAAaaT
TTAAaTtCaCGTTTATATAAATTGGGTTTATCTGCTAAGGTTGTAAATTATTTCGGACAG
ATGTTTGTCCGTGTTTTAAATCAcAACAAaGGTAaTGTTGAAGCTGCTGCCGAAGCTTTG
TCAAATATTGTTCCTCATGCATACGGAAATCACGATAAATGCGGAGAGTGGCTAAAATGC
CGCGAAAAAGaCAATAATTTtATTTACAAAGATTTaCCCAAAAAACAaCCTTTAACtGAC
CCAAaGTTATTCGAAAATCTCAATAACATCTTTGATAaGCTATCAACCAATGCATCAAaG
TTAGCACCATGTGGTTCATCGCAAAGCAATGAATCATTTaaCAACaTTgTGatAAATAAa
CATCCAAAAAATaaTTTtatGGCTCATCTGAATCATtCGACTATAgaGTAgCTGCaGCtG
TTTGTaCAAAAAAATtataGgcACAAAaTACAtagaatatgttacgataaactatccctg
tcatgtaggtaaaaaaactaattcttacag
>contig00224  length=308   numreads=3
AAATGTAACTTTTCAATGGAATAGTATGTCAATCTAATACCACGAACGTAAaTAAaCTCA
ATGTTCGTTTAGtACTATTTCCAAATTATTACTAATtGTTTATTATATGCACTTCTATAT
AATGAGAAAGtGCAGAATTCGCCAATTATGTTTTtAACCTTGAGAaCCTACAGGAAATAG
GTCATCGACCgATTTGTTGAagAATGCATTATGTAGAAAGTGcAcAAAATTtATaTgCTG
ATGAGaTTTACAGATTaTTAagTAATTTACCTTAAAAaTTtCGCaGGTAAATGAAGTaTT
GTACGTcg
>contig00225  length=492   numreads=5
TACCACGCAATTGGAAGCGGTTTGGCGGTTCCGGAGCGACGGAGGAAAGATATCGGAAGA
TTGGTTGATTCCTGCTtGAAGAATAGCTCTCgCTGGGGGgAGTtCCCGGTACGCATtCaG
AGCTGGAAGATTGGAAGGACGTACCACTGAACTAGGGTCATGTTTCCAAGGCGGAAACTT
GTTCCAATCAACCACATCTATCGCgTGGATTTCGTAGTCTtCCTCTGCGTCAaCAAgTCC
AGAGAaGTAAaCAGCCAACTGTtCGGTTGtCTTGAATCTTAAGACCTTCACTTGATCGCC
AGAATCAGCTGGgAACTTTGAACTCGGTAGAaCAGCGAaGAAaTCTTtAGaCTTCCAGAT
TCCGATGTTGACGTCTCCGAGTGTCAAAACTCCGGAaCTGAaGTTTtGgAAGAAGcTTTC
CAAGCCTTCCTTCAAAGTTAACAAGgTGGAAGAAaCTTTtCcAGACtCAACGCaGTCGCG
TATCGTCAAATC
>contig00226  length=627   numreads=7
TTtCAGGATTTAaGTCCCTACaCTTTACTTTAGGTGTGATCAGCTtCTCCACGCCATTGA
TAACACTGATAACATCTCGTTtAAAAATTACACTTTtAATCATAACAaTCAtGaTAGAAA
GAATTGTTTttATTATTaTTTTTtAAAATTATATTCAAaTAAAAGCGCTGTAATATTAAT
GGGCTGAAACGAAATATGGAGCCTTTGAGCATtGGAGAaCATCAAGGATAGCCTTCGGCT
TtGGgTTGTAGATCTACaTCATCGTGCTtCCcGTTCCCATCGTCAGTGGTCTTGTAGACT
CGCGGGTATGtACAAGTACCAGTAGCTCAAGTGCCGTACTTAGCGAaCCGAGAaTCAaGT
GGTCTTGAGTGAAGCATTTGATGTGCTtAGGCAAATGTGCCGTCACCCACTCCCCACTCG
CAGCATCCACCATCCATAATCTACAACGCTGGTTAGGTTGTAATGCAAGTAAGTGATAAG
TTTATCAGTGGTAGTTTTTGTGATGGGGAGGTGTAACACACATGTACATATAGATGTACT
TTATGATACATTCATGCATTGACGGTGAAGAATGTGCGCAGATGAGGGGGATGATGTGAG
TATCGGGCCAGAAGGGCGTGTGATGTA
>contig00227  length=603   numreads=4
GGAAGGAgTGGAAGTtACtGAAGATCcTCGGTTTTGAAGACATTGcAGCTTtCTTCATTg
AAaGGAGAGACcAaCCAAGGAACGCAATCGCACGAATCGACTAGCTCATCATCAAAGTCG
GCGACAGACAAcAACTCTGTGTCACCTTTCATGTGTTATTGGCCTTTAGCATGTTTCTTC
AATCAAGGCtCAGGGCAACAAGTACAGGCTCCTGAATCAGCTGACAAGTCTCTCCCGTCG
TCTTCTTCtATTTTTCCTAAGAATCCAGATAATTtAGGTCAAaCTTtCGGAAGTTACAAC
CCGTTTATTCCATCAGAAATTTCTTGGCTTAATCCACGATTTTTTGGGCCTAGTGGACCC
GGAGGAAATCTTGAAGGTCGCGGTTCAGTTAATCAACCTGTCCTATGTTCTCATTTTCCC
GCTCATATTCCAACAAATGATTTtCAAGAAATAtAtAGTCATCGTGATTCTGGTAAGCAG
GAGAGCAAAGAAACTGATCcAAGAAtcGAGTCAAAAAATCTAGGTGATTGTtATTTTTTA
aTTTAATTAAATTTtaTAATTAaTTGTCTCGgAAATTTTTCTTtCACAGTaCTtaGAAAG
ATc
>contig00228  length=468   numreads=4
TCCTTAGAATACGGCAAGTGTAGAaGCAaGAATATTTTtAaGGGAaCTTCGgAGGGGTAT
AAAGGCTTAGGATGAATATTTAATGGCGGAAACGATTCTAACATGCGTTTGTCtATTACA
TGAAAGCATCTAGATTCTAGAAGCATGTCATTATCCTATTACTTATGTAAACATAACGAG
CAGTCACGAATACTGGCGGAGGGTAAGTGGATCCCAAaCATTTGTTGTCCTATTATCTAT
TGTACTTAATATTTATATTGTAGTAACAGAATAATGATtCAGTtGTTGGTTGTGtACCGT
GTTGGGCGCCATTtCGaGGATAAAGAATGAGGAAaGCACAGCTCTCGTtCATGCGAAaCC
aGAaGTAATAGCATTAGGAAGACTCTCAAGGACCAGACCAGACATCAGACaTCAGACATG
CTGAGACTAAAACCcACCAaGtGTCGTttATGCTTTTCCcTtcGTTTg
>contig00229  length=475   numreads=4
AAAaCGAATGCTAAAGACGATGATGTGaCGAGTGATAATGAGGAGTGTGGAACGAGAAGA
GTGATAAcGACCGAGGCAGTAATTGAAaCAACAGGTAAAGGTCTACCTAAAATAACTGAT
ATAAAACCGGTTCAGTTAtCGTTGAAAAAGTTTAAACGAGTCAATCCTCCGAACAAAACT
CCTGAGAAATCTAAATCTGAATCTAACATTCCTAATAAAGTTGTTCAGACAGAAGAAACT
CAGGCAAATGATATAAGTGGGGACTGGAAGCCATGTTTTCAAGCTATGAGTAGTATGATG
CAACAGCATACTAAATtACTCACAACCGCTGTAAACTCGATTAAAGGgTTAgAACgAgTG
CAGAAGGAGTTTGCGAAATCAAaGAaCGAGCAATgTTtGTtCCAGgACCAAATAAACGAG
aGAATGAGTGAAATGGAAAgAAacATGgAACAAATAAAaGaGTGTGTACaGGCTC
>contig00230  length=198   numreads=4
AtCCTTtCCGtGTTTCGTCTCACGACGCTtACTCCTGGTTATAAGTTCTTTCTGCGGTTT
TGTCTTTtAAAAGGCGCTGGGCGTAGGCTGCGACAGCTGACTAGTTATCTtCCTTTTTGA
TTATGCAGGTTAaCAAACTCTCAGGAGAGAGCGTTGTGCCAATAGTTtATTCGGTGCTGC
TTCTGTAGTCCTTTtCAT
>contig00231  length=471   numreads=65
GACAGCAGGGATTTTTGCTGAAACAAAGAAATTATTACTAAAACTTAGTCTTACTTTTAA
TAGCTAATAAAAGCTAGACAGAATTTGACTCACGATTCCGAGGTTGtGATACACGGCATG
AAGATTCCGGTGTAAGTTCTCCGATTCGGTCTCTTGAGGCTGTCTTTTACGTCTTTCATC
CATATTTGGTTTTTGTAAATACGTAGTACTgCAACGTTTTCATCAACGCGGACCCTAGTC
CCTTCTATTTTGTTGGTTTGTTGATAGTAGGACGCAACTTCGCTATGAAGAATTAAACCC
ATAAAATCTAAAGGGTATTCCTCCCATGAACGGGGAACCCAGCAAAGATGTTTGTCTGAC
ATAGCCTATCAATATCTGAAACTTTTGAATAGATATTTCGGTAGAGCAGCTTTGTACTGG
AGTACCAAATAATCTTTGAAtGCaTTCCAATTTACATTTCCATATAAATAT
>contig00232  length=2189   numreads=71
AGATGTTTTGATTGAAAACCAATTGATATAGTGTTATAAAACCCTGCGATGCATCTAGTA
GTTGCATCACATCCTACTGTCTtACCAGCGATAGCGCATTGCAATAAAAATAACTACAAt
GTTTATTGACGGCAAATATCACTACAACTGCGTCGCACCGAAAGAATGGGCCGTACATAA
AAAaGAAAACCTTGAAAAAaTGATGGTCGACAGCTGCTTAGACCATCGAAAAAaGACCAC
CTGCATCCACGAAGCCAATACCAAAATTTCTTCAGTATCTACCAAACTAGAATACTACAA
CCTGAAGCTCTGGTTCAAGAGAACTGATGATATATCTGCAAGCCCGAACTCCGGATCATA
TTTTTCGATGTTACTCCACTTGCCTGAATAAAAATGTAAGTGAAATTTTTtGTTTTACCA
GCGGATGACCCAGTAATGACACACCTGACATATCTGAAAGTACTGTTCCATATTTACTAA
AGTAACCCACTGCAAGAAAGAAAACATCACTTAAGATTGGTTACATCTCTTAGAGACTCA
GTACGAAGTCTAATTAATTAATTTATTTCTTTTTGTTTCAGAGCTACTTAAATCTGCCCC
GCGTTGTAGCTTTAAGTGGTCTGCGATTGGTAAAAAGAATGCAAATcGTAGTTTTGCGGT
ATAGTTTTAAATTAGACTTTAGATTCGTTGTAAATAGAATTTATAAAAATAATAAACTAT
GCATATTACTTTCGCTGCATTTTTTTGTGTTGCATCTTCTAGTGATATATCCTAGTTAGA
AGTATCAGAAAACAAACGCAAGCTATTAGACTTGTCTTGCCGATGGCTCGTTTCTCGGTG
ATAAATTATCAATCGACGTCAATTGAAACAAGCATAAATGTCAAATTAGAGATTGTTTTC
ATATTCTATTTGATACATTGACCAATAAATAAGCTATGTGCTCTATTAAACATCGCCAAT
AACATATGTATGACAAACTAACTGAAACCAATTGTGGTTGAGGTGCCTTGTTAAAAAATC
GCTAATCATTTCGGTTGACAAATAACTGAGATAAGTGGAATAATTAATTGAATTGATCCG
CACCTTTCAAATAAACGTCAGCATGAATAATGACCGCTCAATGTGTTTCTAACGATTTGG
TCACTTAGCTTAATGGTACAAGAGAGTTTTCTTTAATGAGCTTCAATTTTAGCAAACTAG
AACTCATAATATGTCAGAGTGATTGATAGTATTTTGATCTCAGCTAAACAAATTTTAATA
CATCGGATTTTTTACCAAGTTTTTGTTCTAGGTACTTAGATTAGCCCTTAACCTTTGCCA
CCTTATTAATATGTTACGAAGTTTATAGAAAAGTTTAGAGAAAACAGTTGTCTCTAAGTT
TAAGTGGGTTCATAAAGAAAACAACAAAATATTGTAATTAGTTAATATATTAACGCCTCC
AGGTTAACATTTATTGAGTCAAAAGTTACATAAATCACGGACGCTTACTTTTTAACGCTT
ACTTTTtACGGTTACGGATAGCAACGTACTCATTCAAAgTTTTGGATGTATCCTtGACGT
TTTTCTTCAACTTTTGTAGAAGCTCCTTTTCTTTTTtCATCTCCTTGCCCTTCAGTCCAG
ACGTTCCTGGTTGTAGACTTGCGCTTTGATATTTCGAAGAACTCAATGATGATTTCTCCA
GCGGAGTCATCGATACGAAAGAGTTGAAAACGAAGCTACTTCCAGATGACACTGACGACG
TCGAATCCGATTTAAACAGCTCGACGTATTGACGTTTCAAAGGGCTTAACTTTTCAAAAG
CTCTGACCAAGCTAGGCATGTCTTTCTCAGACGTCTTTTTGTACATCGTTTGCTTGCGGT
CAGCCATCGCAATTGTTtCCTCAAACCTCGTATCTGCAACTAAAATCCTTCATTAATATT
AACACTTTTGGAATAAGTCGGTCGAGCCGCACATTTACAAGAAAaTGGGGTtATTTTAGT
GGATGTCACTTCAAGTTACCTAATCAACACTTCAAAACTTGGCGATTCACTTGTAACAGT
ACTTCGACTAAAATAATGATTACGACGAACGACTTTGCTCCAGTACTGGAAGAATGGCAC
TTAGTTACGACGAGCGAACATTTTTACTCTACTCAATCAGGGTAGTCTACGGTAGTCAAT
TGAGAATGATCATCTCAAGTGTCCTGAAG
>contig00233  length=575   numreads=6
GTAAAAATAaTTTATAcGTAAaaGATAGATGAAaTCtatGAaCTTATTgtAggaaTTTTC
TtATTTTTTttAGAAGaaGaTGtcAatcGcATCGTAAAtGCCATGGCGTTTaCgCAGGgg
aCCACCGGCTAActACGCAGggTTgaCTGGTAACTTCGGTAACTTTTACCACTACCAATT
AGGTTATCGACCAGCCAACCTTAATGCGTGGTTtCACCAAGAGCCGCCCATTCTGCCATT
AGGCATGCGTCAGCTTGCCCCAGGCGTGCAGCTtCTGCCGCCAccgCCGCCGCCgcttcc
agctccagctccagctccaGCTCcAGcTtcaaCttcagctccagcttcagctccAGCTCC
TGCTCGTGCTCCTGCTGTAGCTCAACTGCCGAACGGGaCACCAGCACGAGGCACAGTTTT
GCCCGGACTACCAGTTgaTCCACcAGCTACACCAATTGgTCCGGCAGCTGTGCAaCTGGT
ACCGGCTACAGCAGCAAGAGAaCCAGCACcagCAGgAaCGCCAGCACATtCAGCAGCAGC
AGCACCAGCACAACatCCcGCTGGtgTAGAatAGt
>contig00234  length=544   numreads=7
gataaacatttctaatttatttttctttcttttatatgaaCTTTGACATTTTCtacAAAT
ATCCTGAacATTTCAGagTGGTGTTTTTTtcGATTTTTATTTTTTtCaaTtGAAAAAAAA
ATTTTTTaatGTCATAAATGAaTTTTTCCTtATaTCACATGGATATTTCTATAaTGTTAC
CATTGGAAAAATTCCCATGTTAACATTGGAAAAAAAAaaCaTCCGCTGGACACTTTATAG
AATTGTATTTTTCAATCTAGACTTGAATTTAATTGGAGCATTGTCTTGATTTGCTCAGAT
TCTAAAaTTCCATCGGATTGGCCCGTACCTTTTAtCCACGTGATAATtCTAAAAAAaTta
TTTTAAAAAaTTaGGaTATATTTTATTTGAACAAGAGACCTTAAAAAAAaTaTTCCTCTG
TCCTgAATAaGTTAGTAATTGAAGAACCGGGTATTTAACcaGTTGATTtCtAtCCTGAAA
AaGTGGgTCgTGTATGACcGAAaTGTTGCCGAGGAAGTAAAGGCCTtGTGCTAAAatGgT
GTTC
>contig00235  length=478   numreads=3
GTCCAATGAAATTCATTttcTGgACGAtATtGAaTAaCAAaatAaGTtATtGGAtAGCcA
TTAtCtGgCCAtGTATGGAGACGcAAaGAAaGAGATGTAgAgTTGGgTGCcAAAAaTGCT
GCTGTAGGCGGAATACCCGgcGCTtGACCTTGaGTtCGAACtGAGaGAacAGGagAaGGT
TGACTGCtCCCAATTTTATTATGAGAtGTtAGATAAAGATGATACATATTGCCACACAGA
AGCCCCTTGAGTTCATGATTAGTTGCTCGCCGAGATAATTGTCTCTCATCAAGACTCCcA
TGAGTGGAACGATAATGGAGAGTATATCCTATtAATGGTGAGCcACcATTGTAGCCAGgT
TtCCAATGAAGAaGAACACTTCTCGATGTAGAACTTGTtACATATAaGACTGGAGgACTT
GGtGGAACTAATGAAAgTGGAAAaTAAAaatATTtAtGTAAaTGAAatATTtGaTATA
>contig00236  length=488   numreads=4
ATCAGCCGTCTCCTCCAGTTGTTCTGCAGTAAATCCAAGTAAAGCTTCTCGGATCTGAGG
ATCTGGCTCCACGTTCAAAGGCGTCAAAGGCTTGATGATCGCAACAGCCTCCAGTCCTCC
AGTTTCTTCAGAAATCGGAGAAGTGACGACTCCGAAAGCCGAAGCTTCAATGTCAACCCT
TTcAGCGTTAATTtGAACCGCTTTTGGCAATTTATCAACGATCGGCAGTCCTTTAGCTTC
AGAaCTGCTGaCAaGAGATTCAAGGTTGCAGGAAGTCGTGACCGAGTAGTTTAAGCTCTG
CTGATTCAaGACAGAAGTCACTTGACTCCTtCcTTCTCTCGCGAGGTCCAAaTCAACGTT
TTTCCAAGTGACcTCCTCcTTGAGCTCCTCTTtAaTAaTCTTCAACTTGATCTTCTTGCT
CTtGACCTCcTCGGCTTCATCAGCCTTcTCTTTGtCTtCAaTaTTTtCTtGGCGTAGTTC
AGCCCgCT
>contig00237  length=3167   numreads=87
AAaaTAAAaCAGATtGATACATATTTtATCCGCAGACCATACTTATCACTCGTTGATGAA
CACGTGAAaTTTATTAGGCAATAAACCATCTCTCAAAAACTCGGTGATCTAAATATTTAC
ATTGGAACGTAGACTGTACACATAATCATTGGCGACATACAGTCTGGCGCGTTTATTACA
GCATGAATATTATTAATGAACATATACGAGCGTGAGCAATCCTTTCGCCAGCGTAAATTT
TTATTTTAACGTCGTAAATCTTACCGTTTTGGTACATCAAAGATGACCTGATTTACAAGC
CTTTGTAAATCAAAAGTTCCAGAATATTCAAGGCTATTAAAATTATTCTAATAGGCTGTA
ACTGgTtAGgtAAGACATAACATTATCTTTGAAAATCTTTGAAATTAGTTCGTTTAATTG
AAAGCAGCTACATTTTGCGTATTACAAATTTGAAAaTATTTATTTAAGTtGCAGTTTTGT
AACATGGTTTTTGtGAAATTGCGTTTTAACTCATGGATTTTTTATTGCCGTCAATTAAAG
TCCTTAATGTGGATTTAAACATTGAAAagaaaTTTAAAAgATTCACAATAGAATGAATTG
AGTGCGCATTAGAATATTTCAAGTAAAATATTATGAAAAATCTAAACATGGACATAAATT
CTAGAGAACTATATTAATAATACTTTAATAAATTAAGTACAAGAAAATGTTGAATGCTTT
TTGATAACAAGTTGGTGTTAGATAATTTAGATAAAAGGCAACATGAACAACTTATCCTTA
ATATAgaCTCCAAGTAATTGGTAACACAAGATATAGTCATCTAAACAATTCATAAATCCG
TATTTTtGCTGGCGAATTTTTTtAAGAACACTAGGCAGTGACAAGGTTTCGGTTTTGTCG
AATTGCGCTACACATATATCAAATACGCAAAAcACCGCAGAGCTACCAATCCCGTCGAGA
CATTGAACAATTATAGGAGGGATTTTCTTATCAGCCGTTTCTCTCTCTAACTGAAGGCAC
ATGTCTTTGATACTGCAATAAAAaTCTATGAATGCATTCGGGTTGTGAGAAAACTTATCC
CTCGGCCAAGCGGTGTATTGATAATGCGATATTTTTTGCTCTCGGCCAAACTTGTCGGTC
AGACTTAATAAAGTTAAATTAAAATGTGGCGTGATACTAATTTTCAGGGTCTTAATTCTA
AACTTATCACTCACTTTCACACAGCCCTCCTTTGGGGACCAGTATTGGTAACACTTCTTA
TCGCTTAATTGACTCATCAGAACTATAATTTGCACTTTGTAATTCGATACCGCTTGCCAA
AATTTGTCACAGTCATTTTCTTGCAAACTTTTTATGCAAATGTACTTCCGCTCGAAATCA
TAACCATCGATGAAACTTGCGTCAAGGACTGTCTTATCATTCTTGAGCTTGATGAGACGG
TTAAGATAGCGCATAAAATGCATACCTCGTTCCTTTTtACAATTTTTTGCGTTCAGAGCC
GACGCACTGTCTTCCTCTTCTTCGTGCTTGGAGACTATTGCGTGATATTCCGCAATTATC
CTGGGTAGTGAATCAGGTTtGTTtATAAGGCTTAGAAAATCACTTCCATTGATATCTACA
GCGTAGTTTGTCGCCATTTTTCGTAGTGTTTTTtCTATCGAATTTagTTCAACTATTGTT
GATAACTCGGTGATAGCACTTTTTAAACTAATTTCCATTTCACGGTAGTGGAACTTATAT
ATCTAATGCCCCACCCACTGAAAACTACGCACTTTAAAAGCAATTACTTTAATCCGATCA
TTCCCCTGCATGTTTTTTCGAATGTAAGCATCGCCATTCAAGCCTTTGACCTTAAATTGC
AGGTTTATTTATAGGTAATTTAAGCTAATTACAGACTGTGGAGTAACATTACCATTGTAT
TACTGTATTTTCACAACGTAAATATTTGGACTACGTAGTTAGGTTAACAAACTTTGATCA
CGTAATTAATTATACATTATTTACAATCAATTCTTAAAAaCTAATAACATCAAATTTtCT
TTCAATCAATAAATATTCGAACAAAATTAAACAGCTGTTACTTGCATCAGAACTCTTTAA
ACAGTAATAAAAACTTAGAGAGTATTCTATCGaTATAAAAATATTCTACTTAACTTAAAA
CACTTGGATGTTTACAGCCTTGAGTGTCAATACTGCTTTAATCCGTAATCTGGCACAAAA
AaGTTGATTCAATCTACTACGCATCTAAGCTTCTTGCTTAGGTTTAATGGGGATAATGTA
TTTTTTtCGAGCAATATACGTTAGAGATATGGTAATGCGTTTTAGATTGAATGCACTCAG
AAAAACGTTTACAAGTATAAAAATACACTTTTCAGAATTTTTATGTATTAATTTCTTTAT
ATCCCTGCTCTAATATTTAACCGTTAATGTCAACCCAACCCAGATTACGGAAACCAGCTA
ATAGTCCACACAATGGTCGAAGGATTGACGGACGGCCATAATGGACCTCATTGAGATCAT
ACGCAAATAATAATCTAACGACTTGTAGAAACGCGAACGTACATCAACGCCTGAATAGCT
CTCACTGGTCTCCATTTTTGCGAAATTGGTTCGTATTTCCGGTGACGGTCACATTAGTTC
CCAAAAaTAATATTAGCGCCATAGTAGATCAGCTTCGACAGTGGGTATAATGAAAATTAG
GTTCATTATTGGCCATGTGTCTTAATTAATAATTTTATAGACCATAAAGCTGTTAGCGTT
ACCCGAATATTATTTCCGTGAATGCCCTTGGGGCGCAATCAAATGGAACTGGGTTCGATT
CCCGGCCGGGGCTAACGTTAAATTTACGATTTGGACGTTTAATACCCCAGCCAGCAATAT
GATGTTTTATGAAGTCTTTAAGTTCAGTTTAACATGGCAACCAAATCTAAAAAAGGTCAT
ATTGTTTGCTGGGACGTTAAATCTACGATTTCAATTTAAACTCGGGTATGTTGTTTGTTT
CGCGATAAACTCGTTCAGGTTTTCCCGATTTCAAATCCAGTCATAGCTTaCCATTTATTT
TtaTGCCTTCcAGCAGaTAaCGACAATGAAACaTGAAGAtCTAtATTttATCACAcTGAT
AGAaGgaTTtGTTtATagTTAAAaataTTtgTTAATATTtAATaaaa
>contig00238  length=305   numreads=4
CTATCCCACTACACTACTCGGgTGTATTCTTCTTCTGAGCTCCTTGCGGTGTTTGGATTC
ATTGGTGAGCCACCAATATTTGTCATCTAGTCGATGATCATTAATTTtGTCTCTAGTAGG
TATGGCTTTTGAATAGGGgAAGTCGACCCATCTAAATTTGGGATCGTCTGCATCATATTA
TATCTTTTTGTGGGCTTTGTGTCTCTTCCAATGATACATAGTTGGTACATTATCTTTGGA
TTGGATGAGGCCTTTATCATCTAGTGGCAGGAATGCTTCCGGTGGgAGCATGCCTGTTCC
CTTTT
>contig00239  length=535   numreads=3
GTCGACCTTAGCTTTGCTTCGGCTAACAATCACATGTGATCTGAGACAATTCTTACTTTT
CTGaCCTAGGTGAgTAACGTACTATTTTGCGCTACCCTATTGAATAACTAAAAATATAAA
TTAGATTACGTTTTAACGATTGGTTTCTTATAGCTGCATCTGTAATTCGCATGATTTCcT
ACGTTATGGGtgAAAATAAATtCAAAAcTGCTTTGCAaTCTTATCTTCAAAAATGTAAGT
CAATcAACGTATTAAGATTTAGaTAATtCAAATTtGTACTAATGACTTTTCCtATTAATT
CCATAGTAAAAaTAATGTAGCTACATCTAAAGAACTTTTTGATGAATTTGtCACTGCaGT
CGATGACaGTAACAAAATTtCTTTTAAaGAaGCTCTAACAAaTTGGgCAACAACACCAGG
CTACCcAGTTGTcaaTATTGtAaGAGAcTAcAAAAaTAaGAAaGCAAAtGTCACTCAATC
TCGATTcTtGgCCGGgCAAAATAAAACCAGCTCGtCGAAAtATTGgaTCCCtGtG
>contig00240  length=501   numreads=3
GGgaCTGCTGACGAAATCTTTTGCCGCACTCTGGACATGGATACGGCCTTGACTCTATGT
GGATGCAGCCGTGCTGCAAAAGGgTACTCTTCTGTTTGAACTCcTTCTGACAAATTGGAc
ACCTAACGTAgAGAGGCATACCCGcTGATcTCCcGTGTTGAaTAACGTCTGGTAAGCAGG
aCTTGcTCCCGTTGGGACCGCTGTTTCCtCcTCcTCcTCCCCcGCcGCcGCcTCCCTGCT
GCTTAatGTACTGgAGGCCCCGAaGCTCCCaGGTCCTCCGGCTCCGAaGaCTGCGTGGTt
CCCaCCcTTtGGGTCCTtGAaGTAGGCTGGGTaCTGGATGGAaTtACCGTCtGgTGATGG
ACtGAatgCCCCCGATTGaGTGTCcGTGtCCCCGAAaGTCGAGGCGACCTCcTCTTtGCC
TTCcTCtGGAGGgAaTGGTAcGTCCTGaGGCcACAATGTTGGAGTcATACCATtCTTGAA
GATcaGATGCGgACTCACatc
>contig00241  length=488   numreads=5
GTTAAGTTTGAaCAATTTGAGAACGTtaTATTTAAATTCatCGAGTTTGTTGATGAGGCC
GTATTTAAAATGtCGAAATTTAAATCCTTGTTGTTTTTtaCTCCAACATCAATCGGTACT
TCTCTTGCTGACTCATTACTAAAACCAATTTCTGgCTaTGGATCTTTTGAAGTAGACGGT
CTAGAAGTGATAGTACTGGGgATTCgTTGaCCAATtCTTTTTTtGTTGCCCAcAGAATTC
TCAATGTAGCCTTCCGCAACGGCACTCGATTTtcACCCTCCGtGTCTTTTGATAGTCAAA
AGATCGGCACcagaaTCAGCTAACAACGTAGTCGAAGTTCTTCGAAAGGAATGTCCGGTA
TATGTTTCTGGATTTGCTAACTTCAAGAaCTTAGCTACTTTTtGTGGCATGCTACCAAAG
GTATTGATGCCGATGTTTTGtGTCGTACATTGACCATTCCGATAaCCAaTGAAAAaTCTT
ttCGTTGC
>contig00242  length=619   numreads=6
gaGAAaTTTttGCAtttCGgTTtGATTtCTtGGGTTAgaGGCTTCACGTAGGGCTTGTAT
TTTCTTAGGGtCCGGTTTTACGCCGTCTCTAGAAaTAACGTGTCCCAggTagTCtACTTc
tGCACAGAGAAaTTTACaattGTCTGGTTGTAatGTGAGCCcTGCTTCTCTTAagACCTG
GAAaAGTTTGCGtagTCTGCCGctGTGTTCTTCCAGAGTTCgTgCgTGgaGgatGATGTC
ATCTAAAtAAATtAGAAtCcACGGTAGCcACCcTagAGCGGTGTtcAtcATTCGctGAAA
TGTagCGGgAGCaCCTTCTAgCCCGAAAGGCAtCcTGaCGTATTCGAAGTGGCCGAAGGG
TGTCGAAAATGCTGTTTTATGAGCATCTTctGGGtCcATTGGGACCTGGTGAAAGCCACT
tgCGAGATCGAAAACgCTGAAAAATTTAGCGTCTCCtAATTGGTCTaGgAGGCCGATAAT
TGACGGGAGAGGGTACgCGTCTCCGATtGAGATTTTGTTtaaGtcGCGAAAATCTATTAC
CATTctCcATTTTttagCTCCAGTAATGGGgTCAGCCTTTttCGGTACTACCCATACGGG
GgAgCAGTAGGgAgATTTt
>contig00243  length=487   numreads=6
GGAGGAACACAGTAACGGGTAAACTATTGAGGGCAAGGGaGACACCcACAGGgCAACGCA
AAGGGACGACACCGTGGTaGATACATAATGCAAaCAGTTTGGGCCATACCATCCTCATCC
TCTTCCTCTTCCTCTTCCTCACCCACCCAGTCACAAGTTTAACTTAGTTTGCTTCCCAGG
TCGGGGTAATTGCATTTACTCTGACGTCGCTACACGGACGTGTGTTCATgTAAGCATCCT
AGTATGTAGAATCCATGCATCCACCTTCTCTCGTTACTATCCAGTTTCCTTCTTCGTTCT
GCCACGGTTTGTTGCTTACGCAGGAGACTATGATAGTATTAGGCACAGAAaCTGGGTAGa
GTATCCTTGAAACGGTCCAAGATTtCcAAAACTCTGTtCCGTCGATGGTCCGaGTTAAGC
TTCGATGCTGACATCGATGAaGCAGAGGgTAATGAaGAAaTgAaGgATGaCAAAAaTGAT
GGAAAGT
>contig00244  length=397   numreads=8
CCGACTTtGGGTAAAAaTCAATCAATTATCAAAATAATAAGTAGATATAAATTAATTAAA
GATTGGAAAGAAAATATGAAGATAATTTAGTAACTAAGCGATGAAGATGAACTAGATGAT
AGTTTATAaGGTAAAATaCAGAAATGCAAGTGGCCCTTTTCTtCGAATGGTTGGCTCATC
GTTATGAACcTGATTTATTGGTTAATAATTCCTTAAAAAAAAATTGTAAAAaTGTCTTAT
TAAATCTCCAAATtGTAAATGGATGTTTTTAAAATGTAAAAAGACTATGAAGTGATAATA
CAAGGACGTTTGTATAGTTTGGTACAGTATATTCGAATGTTTTCAGAGATTGAACATTGG
TCTGCGATAGTGAGACACGATGGCGGCAATGCGGATC
>contig00245  length=381   numreads=5
AACCCCGGTTTTTTtAGCCGCCGCATACAGGCGTCGCACGAGGCAGCAATTACTTTCATC
GTATTTAGTACTGTTTTTtCAGTCCcGCTGAGAGTGTTtGGgATCGAGTTGTTTTGCAGA
GTAGACCAGCTTTGTTTACGTGACTTTCGCAGTGCCTCTACATCAAGCTTCCTGGCGTTC
CACTTTCGCTTAGAAAGGTCGCGTTGTGAAACCGGaGCTAATGCCAGTCCAACGTTGAAT
GTCACAAATCGGTAATCACTGCTACTGTATtCTTCAGATACAGTCCAGTCTTCGATCATG
TTGGCAAACCTTAGAGTCGCCAACGATATGTCGAGGATGGATTCCTGGTACCCTGGTCTT
CTAAAAGTCCTGATGCTCCca
>contig00246  length=446   numreads=8
ctCcACGGGAaGGgATACCAgAgCcaGTGTACctCGAGGaGCGaTTGaGGaCCcGTcGTG
aGCATTTGGaGAATCAAGTGgCCCCGGGCTCAaGgAAAAaGAAGAGgAAAAGaCGtGGAC
CTAGACAGCTCCAGATGGAAGACTAtGAGGGaGCTGTACCCCGgCCCcGAGGTCGAGACT
GGgACGAGGAtGtCCTCGAAATAGACGAAGGGTAtGACGACGCTGAATtCTTTAGCGACG
AAGACCAATAAAAaGTCTCTCCTTCTAAACTCTGTGCTTCTTTACTCCACCTCTATCCCA
GGCAAGACGAGTACCTGGggACACAACACCCTGGTGAAGGTCTGGCGGGGAGGAGTGTAA
CGGAGTACACGGGACCTTCCTTATCCGGAGAAGGTCTTCGATCCGAGTTATAATTATCGA
ctAATTCTCCAGGGCGCTgTGCTCCG
>contig00247  length=915   numreads=21
TCCaTACTCACTTGaGTTTCCAGGGAATAATAATGTGTGACTCTAACAACCTGGATGGAA
ATAGAACTATCGATGTAtGTaTTGTAGCCGCGTCCGAgAaCTGTGGCGGCGGCcGTCTAA
TACCAAAATAACGAGAAAGTGAAACGTAGTTTTCATGTTTGCTGTTCACAAAAAtGTCGA
TTTTGTAAGCGTTTTTtATAAAATAAGAACAaTGCTTTTTTAGATGTGTtAATGCTGCTT
ATAAaTGCAAAGCAGCATATTTACATGTAATCAAAAaTCAATTGAtAtCGCCTGTTtACT
TCATATCAATGTACGAAACACGAATGAGAAAGATAACAATAATTCTGTATTATTATGAAT
CTCATTCGAAAAATTTCAGCCTTACTtGAATGTTGGCAGAACCGTAGTAGGAAAAaGGTC
TCCATGTTTAAGTTTTGGAAGCTTTTAATTGTTATAATACATTTTTGCCGTGTGTgCCAC
TGTAAAAAGTAGAATTTCAAGGTTGAGTGCTAGATGATTTCAATGTCACTGAACAATAAA
AAAaCTCAACCTTTAAGATCCAATATTATTTATGTCGTTGCTTAGAGACAATAATGAACG
ATATATTACTGGACATTAGCTAGTTATTAGAATGATAACGACAGATAAATAAACCTCATA
AGACGTTGCATTGCGTCTTCACACAATACGATCTTGTtCTTGTTtAGCGCcTTTAATTTA
TATGTGcGCATaCGTTGAAAAACACAATtGTtAaGTTcTTtcAAGCGTCGATGAATAGCT
TTTATGGAgTTTGATTcATCCTAAAATTGAAGGCTGAAaCGGTATCAAAATTTTTTTGGt
aCAACAACCGATtAGTAAAttagaaaaaaaaatcacatttttttcttaagtttctacatt
gcaccgtttgcgggt
>contig00248  length=620   numreads=6
AACGTTTTtGTtACGAAGTTGCTTGACCCATGTTAGCAAaCaCTGTtCAAGTtCAGGATA
TTCTGATAAACGTAcaCgTtttAgttttaGTTTTAGTTTTCCTTaTtcTTCAGAACATTG
TGATTCAATTTTATGTTTACTCTGAATTATTCTACAAAGAGTAGATTTTGGCACATTAAA
TTCGGCACAAACTTCTtCGCGTGTCTTCCCACTTTCATAAATGGATATTAACTTCAGTTT
TTCACGTAATGATAACGATTGTAGCTTTCGTTTtGGCATTTTTCAAACAACAAACAGTAT
GATAGTAAAGCGAAACTAAAACTGAAGGTAATTGAAGctCAAAATTTGTACTTACGTATT
TGGAATTACGTGTGGAATTtGTGGGTAGAATAAGaTtGAGTAAaCAAACAATGTTATCTC
AGTTACAGAGGTTAATGCATATAAAATTTACTCGCTGTCTCaGTTATAGAGGTAaCTATG
ATGATAAATCGAAAGAACAAATCCCAGATATAGAGGCTTGAcTcGTCCCACTAaCAGAGG
TAATtCAGTGCCAAAGTATTGGGACCTCAGCATgAGTtCCAGTTATAGAAGTTTCTCACT
TATCcAGGTtCCACTTAACc
>contig00249  length=854   numreads=9
GGGGAGTAGTACTGGTACTTGTAGAATCCAaGtGACGTCTGTAGGGAGAACGCATGAATG
TGTCCTCTGGGTGTCGTCAAAGACTGGAGTGCTCCGGCTTCGTCATACTGAAGCAGATAG
TCGCTTCCTCGCGGCGTTGTTACTTTCAGCGGAAGGCTGCTGAACATGTCCTTGAAGgCG
TAAACCaTCGCGGTGCCGTCGGAGTACTTTATTtCAAAGAGCCGTCCAGCGCGATCGAAC
CCGTAGCTCTCGCTAATGTCACCCCAGGTCCACCTGGTCAACCTGCTGAATCTGTCATAC
TCAAGGTCAACACCTGAGAAGATTCCGTTCCTAGGTAGCCACTTCAGCGGCTGAGCATTC
CGGTCATAGGTGACATTTAGCAGCTCCACGCGATCGTCTATAAACACTGCTACTGTGTTG
CTATCACGGTCGTACTCCAATGACAGAAGAACATCGCCGTTGaCTCTtAATTTTTtGCCA
ACTTGTGCCACTGCTTTAGAATTGCCCcGCTTGCCCTGGACCTTCCTTAaGTAGTATCTC
CACTCGAaTCTATTAGCTAGATCACCAGCGATTtCaGtCCTTTGCTTCGCTGgTACCGGg
TaGCTTTcTCCCAaCaGCGGTTCGATTTCCGctAAGATAGCATAAGGCAGCGTGTCTGTg
CTGaCagTATGGCCCcAaGAaGtAaCCTTGCcAaCGgAaCCGTcTCCAGCGaCGGTAGTT
CGGCCCTCAGCTTCTCCGACCTTGgTTAGAaCACTTGACCCcTTGATcAGCATGGAcACT
GGTTtCcGGTtGTTCtGTCCGATTTTAACcGTAGCACCcTTGACacTtAGGTCAAaCGTC
AGGTCAATGACTTT
>contig00250  length=506   numreads=5
AAACGTGaTCCaGAagCtCTTtAtATTGAtGCTTTTtACGGTGAATTGgagAAAAtACcT
TTTTTtATGCATTCCCACCCTtcGCAATGGTTGCAAAATTATTGCAAAAAaTCATTTCGG
ATAAAGCTCAGGGAATAGTGGTGGTCCCTCACTGGCCTACCcAGCCTTGGTTTCCTTTAT
TTAAATCAATGCTAGTAGAAAAACCGTTGTATTTTTTGCCcTCACCTAATTTACTTtcGT
CTCCTTGCAGGTCTCTAATCCACCCGTTAGCGAAAcATCTTTCCCTGGTTGCAGGGAAGC
TCTCCGGCACTCGTATCAACAAAAACTAGTGCCAACAGAAGCATTAGACATACTAATCTC
ATCGCTAaCAGAGTCCACTCTTAAGCAATacAaCACAGCTTTGAGGAACTGgTGGAaTTa
TTGCCAGAGTgCCGaTAAAGATCcTTTAAAACCaGaTATCTACcTGgTACTGAAaTATtA
ACTTTtCGTTtcAACcAaGATGCGTC
>contig00251  length=444   numreads=5
GCCATATTTCGACCAGATTTGTTCAaTATTTtGgctAtATTTGTGCCcTATTTtGGCcaT
aTTtttgCCAtgTAtGTGCCATATTTTGGCCACATtCcTGCAATATTTCGGCAATGTTTG
GGCCATATTTTTGTTATGTTTGTGCCATATTTTGGCCAAATTTTTCcAaTATTCTgtCCA
TATTTGTGTTATATTTTGGCTATATTTGTGCCATATTTCGGCTAGATTTGTGCTATaTTT
CGGCCATATTTTAGgcATATATTAGCTGTATATAGGTCTTTTTtgTGCCATATTTtaGcG
ATATTTCGGTAaTAcTtGGgCCGtATTTGTGCCATTTTtCAGCCATATTgTGGACATATC
TGGgcGaTATTTGTtCCATATTtcGGCCATATTTGTGCCTTATTTGCGTtATATTtGTTA
TATCCGGCATACCGTATATAATAC
>contig00252  length=583   numreads=38
AATAaTTATAAAAACTACTTCTGATTCTTCTTATCACGGCTTCGTGCCACGTATTTATTG
TCCCTCAAAAATCGAACTAGGCGGCACTTTTGAAACAAACGATGATGGTAGTACGCTCTT
AAGAGCTTACAATAACACAGACCAGGAAATTCTAATTCCAAcACCTGTAATTAATTTGAA
ATCACCCTTGTGGGTGGACGAAAGCGATTATTCCCTTTCCCCTTAGTTAAAGATTCTTCA
CGCGTTAGCAACTTTACAGCAAGTATTTGCTCaGAACCTTCAATGGTTAAaTtACGGCag
ACGGGGgAtGCTCTGTCCAATGCCAGAaTAaTtCCAGAAAATCTAGAGTCAAAGGTATTC
TCGATATCTGAAGaTTTAAAGACGCCGGAACGAGCGCGAAAGGTAATCGATTCCGTGCAT
CTTgCCGATGATTTATCGGACCcTCAACtCGTAGAGATAGAGAaTCtCCTGTATAAAAAT
CAGGACCTATTTtATTtGCCcGGGgAaGATTTGGGcGCGACAAaTGAAaTTTTGCACCGA
ATTATTACTACTGATGATCAGCCCGTATTtAAAAaCaGTATCG
>contig00253  length=450   numreads=3
CCCaGtGGTCCAAGCACAAATGGAAaGCCTGATGAGTgCTTTAGAaGGAACgCtGTACAT
AAGCAACCCTCTTTACTCtGAAAGCTGGCTAAGAAGTTTCCTTGCGTACGTTGAAGACAA
CAAAGaCTACTTGAATACCACTCGGGACAGCGAGGAGAACTTTATAAAATCTTTGAAAAA
AAaCTGGCTGACTCCGGGGAgCACTGACGCCTTGGACGTGAGATTCGACGAAACTGGGGA
gCGAATTCtGGCCAGCAGaTTCCTGATCCAAGCTGTTAATGTAAGCGGAAcTAaTCAaGA
AAAaGACATGTtGAAGACTCTGAGGCAGATATGTGCGGATTCtCcGTtGAACGCGAGTGT
CTTCCACCCGTACTTCGTCTTTTtCGACCAATTTGAGTTGGTGAAGCcGACTAGTGTCCA
gTGCATGATCTACGGcGCGTTGATCATGAT
>contig00254  length=391   numreads=3
CTAGCGTtGAGTaCATAAGTATATtCAAGAaCATTCGAAGAATGTtCTAAaTAAaTAAaT
GATAACGAACGCCCACGTGTCTTGGAcTCTGGAGTCGAGTCAGCGCGCGGGTCATCCGaG
TAAaCCTCGAAAaCGCCACGcGCATCAACtCAGAaCAAGAGGACATTCGGGATCTGATAC
GCGACCCTACTTCTCCTAGGGTgTGGTCTTtGGACGAGGACATATAAGCAGGGTGCATGG
GTAGTTCGCGGCTCTtCTtGATCTTAAAGTTACGAACTTAAGACGCTCGaTAATTAaTtC
TTGCCGAGaGACTGTAAAATCTAATTACTACGTACTTCACGGCAGTTATCAAATTTTaTA
aTTTCAAAGTGTATTTCAATAgTTAGATAAA
>contig00255  length=1005   numreads=20
TAATGTAAGTTTTAaTTTACCTGTTTTGTTTCAGTGGGAGGAGTTACCGAGTCGGTTACa
CAGTCGGTTCCTTTGCCAACTGAGCGTATGCCTCAGAACCATCGAGTTGTAGACATGTTA
AATTGCTCCAGCTTGACTGGGAAGAAGATTGAGTTAATTGACACCGaGTTTAAGGCAGTA
GAATaCCcgTGTATATTAaGAGTgTCaGAAGTTGTGCTGAAAAaCAATGTATTtCCGAGT
TCgAAaaGTAATTTCGAAATTtATGCCTTTAATGtCaCAATtGAGGGCAaTTtATTCTTC
GGAGCCGAGCAGGATCATCATATAATTGCACATAATGTTGATTTGAAAAATAATCTATAC
ATCGGCCAACATCAAATTCATGAAaTTTATGGATCTAACATTAAGaGAaCTAGGAATTTa
TATGATGGTAATTACCAAGTCCATTTTtGACGGgAAGGAaCATGATGCTGACCGAGACAT
TAATTAAAGgAAAGTaTTtGATCTATAAGACGTTGCCAATGATTCAGATTGTTAAGGATC
GTAACACGACACTCTTTGGTAAGCCATTACGACCCAACGAATTTGTCACGCTACCACTGA
ACCTATTCCAAACAAACAACGTTCTTGGAGTTAATCAGAGCGATAAAGTGCCATCTGGAA
GCGGCATCAGGCACTTGCTGAGCGCATTAAAGAACCGCGGTAACTCCAAGGCAGTTATTG
TTCAAGATATTGTGGAGTTGTATGATGGTGTACTTCCAAACTGAAAGGCATATCAAAAGC
AATTTTAATTtGAACGTGAACGATTATGTTTtATGTAATAAGTTTTtGATCCTAATTCAA
TTTGTTCATTCTATTCTCAATAATTTTATAgTTCCTAAACTGTATAGTTCTAAATTACAA
TGATTTTCATGTATTCACACTAAATTCTAAGTTaCAAACGTTTTTttAatAAaTTtCAaT
TTTTtATTATTTtaCcTtATTGTTTTACTCTATACCgTtAGTcTt
>contig00256  length=400   numreads=4
GAACGTGTACTTGGCTTGAGGAACGACAGTGCCTCCGGATAACTCGGCATTGCTGACGAA
TTTTTTGTACCTAGAAGCTGCTGATCTGTAGGTACCAATGCATGCCCTGAGACATTTCCT
CTCGAAGACCCTGTAGTTTTCcATAACAGCTGCGCTGGTATTCCACCAGATTGGCGTTGC
ATAAGTTAGTATTGGCCTGACGAGTAGTAAGTTGTAAATAATTTTTGCTTTTCTCCTGAG
GTTGTTGTTATAAATAATTCTATTGTTGGCTTTGAAGGCGGCCTTAGCTTTGgTGAGTTG
AaTGTCTGGATGATTCCTGATTCTCAGTAATTGATCTATATGGACTCCAAGATACTtGAC
TATATTTTtGTGTGGTATTTCTGTTAGTTCGCCTGTgTTC
>contig00257  length=434   numreads=7
CTGGCTGTTCAGAAGACCCTCTTTTCGGCAGTTCCAGCATTTTCGTGGTCTGCCGCGCCA
CGTTAATGGCTTGTCATTTTCCCGGGTGGTCGATCTGGATCGCTCAATGGGCGGAACTTT
ATTTTTCCCGTCTTCTTTCTCCTTGTCTGTAGCGTAGCGAGTCTTTGCCTTTTCCGGCTC
GGTTTCTCGgCGCTgaCTGGACCTTCCTCgTtCCCTTGaGGgTGAGTAGCGTCTCTCCTC
AGTCGCTGCAACTCGTACTGACTCTCGAGaTCTTTTtAGCCGCTCGTTtgCTGACACTGg
TGgtcTtAACGgCTGCCTCTCTGATGGTTTATGCAGCGGGACTTTCGTCGGTGCTTCTGA
CTTGGCTTTGGAGGACGATACGGCACTAGAGTCGTTGACTGGAACCTGGAGCTTGTTCTC
GGAGGTCATaGGTC
>contig00258  length=5133   numreads=106
GAcGACTATtGGACTGcTAACcAGATtCATTtAGGAAATATCCAaTAAaGAGCCtCtcAT
ACgTtaTTCATTCAAGTTAATATTCTAAATACTATCAGTCCAaCAAAtCAATtATTtATG
AAAGTACTTGATGATATAATTGATTCAATGACCTCTTAGACGTTTAACATTTGCATATAT
GCATGACCTGGAGCTGATATGGAGACTTGCTAGTCCCGAACCgtATTTTAAGAGTtAAGT
TTGTCGAGACTAGtCGTTTACTATTTCAATAAAATGGAAGAACAGTTAGCAAATATTGAG
TATGTTCTTCTAGCACCGGATATATTAGTGCCCTTATCCTGGCcAaTTTATGGTCTAGAA
AATTTTGTTGTAAAGCTCCTTaGAAAGATAATTAGTACCAGCCAACAGGAGAGCCCCATA
ATAAATGTGAATGACATTTTAGTTCGGTTGGTGAGGAATCACCCAAATGGGTTTCCCATC
GTCTGTGAATTGGTGCCTACTGAGTAAGTAACATCTCGCAAATTTGTtAACAAAAaGTTt
AaCTTGACAGAATGTAAAACGTtATCTCGATGGCAGACAGGTgATTGGAGCTGATGTTTA
CGAAATCGTtCCTTCGGATGATGAGAACAACAaTTtGATTgAGATTACCAGCGGAAGTGA
TCCTGGAGCCTTACAACGAAGGACTTTTTGGGGtAGAACTCGAGAAGCGATATGCATTCT
GCGTTCTCAAATTATTAAGTAAGTGGTGTAGTTCATTTAAATTATTTTtGCCtCcTTACG
AGATAAATCCTGGTTTTATCTTTtATAATtATTTtGCAATTATAATTATCTCCGTAGAGC
GGATAAGAGTAATTTcAATAGAGGaCTTGTTTACGTCCTATTGCTTTATCAGTTGTTTGG
ATTATGGTTGTCCTCAGATACTGAACCTATTTATTTtCAATTtATTTGTAAaTATACTGT
TGATAATGAGACAATTAAAGATCTGATCATTCTTAAAAaCGTTCAGCGtACGTTTTTTTT
TTTTTtCcTGTtATTCTGCATTAACACACTAAGTACACAGTTTTGAGCCATGCATAGTAC
GTCAGTGACAAGAGAATCTTTTtACaGGTtAACTCAACAGGTAGAAAAaTGGaCGTCAAA
aGATACATCACCTGCAAGCTAAACCTGTAAGCTTACCGcTGTTTAACGTGTAAATACATT
CAAAGATAGTTCAGgTAgAGAGGcACCAaTtCGATGTTCGACGTCCGCATTTCAAtACCT
TATCATTTTTTATGTAAATCTACATCTTtATAAaTTCGgACGTCTAAAATTtATTCTTGg
ACCACTTTTGTATTCACATACGTTAAACAAGAATAAAATAAAGTTATTTTCAAACcTTTA
TTTTTTATTAATCGTTTtACTTTTTGGTCATTTAGAAAAAAAAaCAAACTACGTCGCAAC
CAATTTTTCAACCTACTCATACTGTTTCCTTTTAGAATATGATTGGTTTAATCaTCGTAT
AACGTCGGCGATAAAAATaaaGGgCAGCTGCACAAATATACACATTTTTTTTtCATcTtG
CCTGGCGCTGCATTGATATAAAATTGGGATATTTTTTtCAGTTAGTCGGCTtGAGTGCTC
ACTGCACGTTGTTCACCTTCATCTCTGATTTATCCATGTGATTTTGCTTGTATATTCAAT
TGGTGTCGTATATTTAATTGGAGTCGTTTTTtAAGTTTTGAAACGCATAAATACGACTAG
ATTAAGAAGAGACAAATCCAGTTTATAACTTTCCACAATACACAACAGACGCAACGTAAC
TAAGTGCTAAAAAAaCTTAAATTTCTGCGGTAAAATGCATAAATCGGGTAATTTTTCCAT
ACCAGTTATAGAATTTTCAaTTCGGTCGACGACACCCTCAGAAGTtCACAGTtCcGAAGA
AGAAGATCGAACAGAAATTTCGTaGAATTGTTGCATTGTTtCGATGGAAATAGTTCAGAA
TTGTTCGAGCCAAGAGATCAAGATAACCCAAGCTCGCTTGAGTCGGAAAATAACGAGCCC
GATTCGACGTCCACCACaGCTGTACAAGCGTCAGGGTCTACAACACCACTCACGAGAGTT
TTCACTCCAAATGATCAAGCGCAAGCATATGGAACCAACGCTCCTGAAGTCCAACATACC
AACTTCTACAATTGGTTGATAAGCACCGTTATTCTCGACGATTTGAGCTACAGACAACCT
TTCATCAACTCCTCTCAaGATGCGAACCAaTTAACAGAAAAGGaTTTGTTCCAACACGCT
CTCGACCTCTATCACAACGCAGACCGATTGAAGCCACAAGAGTTGGTGGATCTACCATTt
CTACCACGCACCATGGGTACTGGAGAGACATTGATGGATATTCCTTTCTTGGACCCGCTA
CTGGTGgTACTCAGGTGCATCCACATCAACGACGTCCACTGGATGCTCAACGTGCTTCCA
TGGAGGGTGGTAGATCGTCCCATCAGAACCGGCCGCAGTCTCCTTGCCGTAAGTAGCATC
ATTGTCACCTGGATCACCCGCCAAATCATCTTCAATCGGATGCTAATCTGTATTTTTtAT
TCCAGTGGATCGTCGACATTAACAACATCCACGACTTTCTGGAAATGACCAGAGCTCCTT
TCACCGTAGTCGTGAAACTGATCCGGTTCTTAGACAGTTATCATGAATCGTTAAATTCTA
ATGCTTAGTTTTTTTTGTTCGTAAACAAAGCCACGAGACAGTACTGACTTTTCGTTAGAG
ATTAATTAATCGTTTTATTTGAATAAGAGTGTATAGCTTAGTTTATAATTTGTCATCAGT
CTGAATTAGAAaGATGTATGATTCAGTACAACAATGTAAGTAATCAAACTGACATAACCT
CAGAGATAAAAaTAAGTGCCAGCAATATAAACACATGCGTTGCTTATCTTGTTGAtGGGC
GCTGCAGTTGTGATGTATTAAATCGAAAATTTTCTGGgTTTATCAGTTTTAGGGTTTACT
GGACATTGTTCAGCTTAaTtAAACTTTCAACTATATTGATTATTTGCATAATTAACGACG
TCCGAGTCGAGTTTAAAaTTTAAaGCCACAATAAaTACGTGCAGATTGATACGAAaGGAA
ATCAGTTTGTAaCTTGACACAATAGATAGCAGTCACAACGTGAATAATTGTTTTGATTTA
TTAAATTTGCGTGGTAAAATGTATAGACAGAGTAATAACGATATACCTGTAATAAACGTT
GCAAGTTCATCCTACGATTCCTCCGAAAGCTTGCAGATACCGGAAAGAAGATTGAACAGA
AGTGTCGTTGAATTaTTGGTTAACTTGAATGAAACTAGACTACAAGGATCTGAACCAGGG
GACCAAGACCAcTtAAGCTCACTTGAGTTGGAGGATAATGAACCcAATTCGACTTCCACC
TCAGCTTCACAAGTGTCAAGGTCTACAACACCACTAGTCAGAATTTCCACCTTTATTGAT
AATGTGCAAGCCCAGGTAGTCCATTTCCCGGAACTCCAAGGTCTGGATGACCAACGCAGC
AGCTTCCATAATTGGTTGATAAGCACCGTCATTCTGGACGATTTGAGCTACAGAGAACTT
TTCATCGACCCCGCTCAAGATGCTAACCAATTAACAGAAGAGGATTTGTTTTACCGCGCT
CTCGACCTTTATGAAAACGCAGACCTGATGCGGCCCCAACAGTTGGTGGATCTGCCGTTC
CTCCCGTGCACCATGCGTACTGGAGATACATTGCTGGACATTCCTTTCTTGGATCCTCTG
CTGATAGTCATCTGGTGCCTCCACTTAGAGGACGTTCACTGGATGCTCAACGTGCTGCCA
TGGAGGGTGATAGATCGACCTATCAGGACCGGCCGCAGTATCCTTGCTGTGAGTATTATC
ATTAGCACCTGAATGACCAGCCAAATCACCCGATCCATATTGCACGCTTCATAACGCGAA
GTTTATGGACTAGCCTTAACCCTCTAACGCTTATGGGCGTTTCCTCCATTCTTAGTGAAA
CGCCCCCTTCTACATTTACTTTACACGCTCCCTACTACGGTGCCACGCGGGTCACTTAGA
GCCATTTCAGCGTTGAAGGGTTAAGCAACGCATGGTCGCGAAATGTCCATTTAATAATAA
TAATAATAATTCAGTAGTAAGACTTATTATCTTTTAAAAATTTGAATGAAAGCGTGCACT
TTTGAATTTCCAAAcTTTtCCTTTtGTTTCAGTGGATAACCCGCATCGCAAACATCCACG
AATTCCTGGAAGACACCAGAGCTCCTCTCTCTATAGTCGTCAAGCTGATtCGTTTTTTAG
ACATTTATAATGAATCATTAGAACATCAAGCTTAGTATTGTATTGTTTGTAAATAAAGCC
ACGTGATTATATTCACCTTCATCATATATTTTtATTTGAATAAGCCTGCGTAGTTGCTAA
GTTTATtATTCGtcACTGGTCTAAAaTaGAAaTaCTtATAAgAGTTtAATATtCGATCAA
TTTGAAtACAaTGCaTCGTCATTTAtAATAATCAATTGTGATGTCCAATTTGTGATTAAA
gAaCATTTACAAACcAAATTGcaaaaaaTCAGTTAGTTTTTTttATTTTtCGtCATGGCG
TATGACCCTGGTCGAGTGGTAACCTAAAATGTATCGAGTTTCATATAAAGCTACTAGTAA
TCATCTTAATCAGGAAAATTACGGACTTAGCAAAATTTTACCTCTAGCTAGAGAGCGATG
ATGTCAGAGCGTGAGGTCAGAGCTTGAGACGTCACAGTACAGTCAACCTACCTCAAGCTT
AGCCGTAACCTTCTCTGTTTCTCCTGAAAGGTGCGCACTAAAAGATATAAGACAAAAAAA
aCGGAAAaTTTCATAAAACATTTAATATACACCATAAAACCTTTAGGCAATAAGATCGTT
TAACACTAACACAAATTTGCTTAATACTAACACTGCACATATTTAGTACAAGATTCACTA
TATGGAAAGGACGTAATAATCCTCGCGAAACGGATTATCAGTAGCGTCTCCCACAATTCG
AAACCAAATAATGTCGAGGACGTAATACTCCGAGACGGCTGTGACATTTTCCAGGGTGAT
GGTGACaCCAATCAGGCTATGAAaTtGGTCCCA
>contig00259  length=475   numreads=5
aTTTCGgAgCTTCTGAGCGTGCTTCCGTATTGCCtGTATTACTGCAAaTAaCtCCTtcGT
TCGAGTGCCAATTtCGTTGgaaTCTCGACCAaGAaCCTGCCATCAGGgTCTCGTCTAGCT
GGGCTCCCCAttccGAGTCTGCTGCATCGGtAGTCAGAAAGTTCGTGACCGACCCTTTGT
GCAGTGGTGAGCTCAGGGCCGCTGCTCCCTGCCACCACTCTAGTtCTGTCACAATCtCCT
TGCtGATTGTCAGCTGTTCGCAtGGAcGTCCcTGGCTGAActGGTTGCTcaTCCTTTGGA
GTTGACGACAGTGAAGACGACCCcGGAATGTTACGAAGGTCGCAAAATTTAagCATCCTA
GAAgCTGTTGGGACTGCTTTAGCGAGCAGGTTCcCTGCTGTTTGATCTCctGGCATAGAG
CTATTATTTtttGAGTTttCTTCTCcGGAaGACtCATCCTGTTTTCCCTCGTGTc
>contig00260  length=839   numreads=7
GCTCTTGTATTCATAAACTTTTGAGGTGTGTGTTCACCCAAGTCAACAAAACCATCTAAT
TTCATTGTTCGCGAATTCAACTTAACTCCTTCACTTAGGGCAACTTCATCAATAAGAAGT
GTACCTAATGAAAAAATaTaTTTAATATAATTAACTCATGATAATTAATAGAAATAATAA
AAAaGCGTAAAAGAAGCAATACAGGAAACTATTTAAAAGCTTCTATAGTAGCAAGCAGAG
AATATAAGCATAAACTTcAACGAAGCTAGAAAATTTTGGATGCTTTGAAGATAATTTAGG
CTTTTGAAaTTAGGCGAAGTCAATTGATTTTtATtGTTAGTAACTACGAGTGCTCATAAA
aTATTAATGTtACTGCTGTAGCTTGATAAAAATCAAATTCGCATTACCCCTTTtAGAAGG
AGCTTCCATGCGTGAAGCTTTATAAGAGAGGGTATCGAAAATAGCTTTaGGgAAGCcAAA
CGCACTaTCtAGTTTTtGAATATAAGAATtCAAAGTAtCTTtGCAGGGAAGaGGTAAAAT
TTGTCGTTCTCGAAGACGCTCATACACCGCAGGACTTTtAATTCTCATCAATAAaCATTC
ATAGACCCACTCTATATCATACCGCCTTTGTTTTGAATTTTTtAGTTTAGCAAAATCAAA
GCAGGCTTGTACAGCTTTTTGTTGAATTTCTGGCAAATCTGCTACTGCTTTTtCAATTAC
TTTAGATTCCACAGCAGCGCATTTTAATTTTTGCTCATCGATCAATTGAgACAATtCGAT
ATTCTTTTCATCAAAaTAAATAaGACATTtAAAATAtAATTGAAATACTagAACACaCT
>contig00261  length=732   numreads=5
GCCCCTCTCCCCccaCAAAAGTCCAATCCCcTtCTTCATCtCCTTTGACACATCCATTAa
CTATCGCCcGCCCTCTCTCCTCCAAAAaTCTGCATAGCTCCTTGCcACCTTTATTGCAAa
CCGGATCCTTTGATTTTCTCATATTGATTACCTGTtCCTTTTCAACTATCTtCAGATCTC
CTTCGGAGGCCATCTTCGCATtAAAaTTTCCACcTATTATAATCCTTTTATTCCAATTAT
TCCACGCCTCCTCCATCCATTTATTCATTAACTCCTTTTTCCTGTCCATATCTCCATTAA
CATAAACTCTTATTATTCACCACCACTCATCTCCAAGTCGGACCTCTCTTTCCACCCATC
CTTCATCCTCCCATTTCCCCTTATTTCCCAGCTCTATTCCTTCTTTAATGCCTACTATTA
TTCTTCCTTTAGCTCTTCCCCTTCCCTTtGGTATCGGGGCCTCTTGAaTTTCCTATCtGA
aCCCTTTTTtCCAAGATTCCCTAATCTCAGACCATTTCTTTTTATCTACCCAGGTTTCTA
TCAATATTACCACGTCCCaTACCCTCAAACCCTTCcAAAAATCCTCCTGCTtATTTTTAA
CTCCCGCTTCATTCCaGAAAGCTACTTGAAaCAaCCTTTtaTTtCcTTTCCCAaTCTTTT
TTtACAAAAaaCcTTCCCTTTTCctCCCCCTTTTTGtcaTCCCtCcTCCCcTATtAtCTT
TaCCAaCCTCCA
>contig00262  length=602   numreads=3
TGTTCTCaaaaaGTCCAAGATCCGTCTTgacgcAAGCAATCAACGAACTGatcaaaGGaa
atccccattctgcggattaaatGCTCaaaCGTGGTCTCTGtactGTCCTGTCCTGATGAA
GCTAGGTaaaTGTTCTCCTCATTGACATTGACCGTGTCTGGTTAGTATGATCGGATCCTG
TCGTATCCTAGGCTTCATCTACCGGACAGAGCTCATGTTGATCAGCACAGCAGGGAAAAG
CATCCTACCGGCTTAGGGGAGCATCACCAATCGATGCATACAGGAGTCAATTTATATCCT
AACAGCTATTGCTTGGTGGTTCTACTCAGtGGTTAGGTATACAGTATAAACAGTAGTGGG
AATGCCGTTACACGTAGaCCGTAGACCGTAGACGTACCCGGTCTTCCCAcGCCAATtAAA
CATGACTCATtAACGgCCAGAaGCCAGTCAGGGATCAATGCCTgACcAAGAAGCTGCaGT
AATACCcTtCtCGATCGcTtCTGCCAGAaGCAATcGGAACTAATCTCGCTcTCCAGCtcT
TCttaTTCTCaGCAGaTatATaTtCTATTGAATAtAGCCTACcGGcTCcACTTGtATTTG
tA
>contig00263  length=429   numreads=10
CGCTGgCCATCAATCAAGCTTGTCAATTtGTAaTGGcGATTcTCAGTGtCCAtCTTGGAC
CaGGgCCTGGcaCCcTCGtcGCCCCgTACCACtAACTTATCcTTATACTtATAcTtATaC
CAGTAGTACGAGTACAGACTTTTATTCCTTCCTTTTCTAACTCTAGTACTTTATATTCTC
GACTTGTCTTTCCTCTTGCTCTGGTTGAAGGAAAAGGATCTTTCTCAGCAaTAtAACGGG
CTTGAaCCaCGCTGAtGggATATCACCGTAAAGcTACCGAGcGCCCgCACCACCCTCTAC
TCaCACACcACCACcAGAGTCGAGTGTATATACGTACAGACAAACTTTAacGgTCCCGAT
GTCgTtGaGCTAAaTAAAATaGATgTCCcGGGGTCagAAATTGGgAGAAATTGCGCCGGA
GAGCAATGT
>contig00264  length=588   numreads=16
GAGTGATCTCAGATGATTTACAATAAATACTTAATTGTACCTGAGTTGCCAATGATTGCT
GGTGAaTGAGATGAGTAGCGATGCTGTAGTTGGCTTCAGTTAAGCTGAGTGGATGAGCTT
GATGATTTAATAAAtACACAAAaTGCACTGTTCACGGTAAATgCGTGTGTACGCTGTGTA
ATTAGcACGTGTTATGAGTATGCCGCTTGCCGGTGAGCCAGTTGAGTTGAGGTAAAGCAC
CCGAGGGCGCTTGTGTAGCGGCGCCTCGGTGCTACCAGTTTGTTGCGGGAAtGTTTGAAT
GATTCCCCAACACGTGTTAAATTTTTtATTtCTTCATTtCATTTACTGTAAAAAAATAAT
GACTCGAGTTCAATGAATTTAATGTTTGAAAGTTTTGAGAAATCATCAATTCATTtCTCG
ATAAAAATTTTGGAAGTCGATGGATATTATCGTGTTAAAaCAAAAAaGCAATGTAACTaC
AGCGATTGAAGTGTTCTTTTATtACtAGCCTGGATATTTTtGtCGATGCTCTTTtACtAC
TTATagTaTAAATTAaaaTTTTTaTTtATtCTTTAgTTtGACATGcgT
>contig00265  length=280   numreads=8
GTTGgCAAGCCTATATGCCGTACcaTtAGACGTAACCATTTTTCTGATgTCATGATGGAt
ATTTTtgTTGTCCTTTATGAAGTCGGCTAACTCTTCAATCTTGCTGCCGAGTCTCTCcAT
TGGTGACTGTTGgCTGGTGAcAgTCGGTACagAGTTtaTCCTTCCTCGGTAGGcTtGGTT
TGTGACAGGAGCAAAAGGTCCTCCACTTTTTGAAGGACCGTTGTTCAGcTGTCCgTTCTC
CTCCATCTGGgCTGTTtcaGTaCTCCcTGTAaCATTtctA
>contig00266  length=733   numreads=11
ATATGACGCATTCTATCTATGTAATATAATGTGAGATTTCATAGAATGATAAAGCCAGTG
ACACAAATTCTATATATTCAATTACTCTAACTACCAAGAATTAGGAAATAAAAaTTTTTA
AAAATAAGATTTCCCAACAAAATCGATTTAATTATCAATCTTGCTCTTATTATAATTATC
ATTGTCACTATTATTATTATAATTATGATTATTATTATGAAGAATGAAAATAATAATAGA
AAACCGTAATTAAAAAAaTCTTACCAATTTTTTTtCCATTTTAGCTTTAATGTCACGTGC
TAGTGTGTAAAAAGCCTCCTCGACATTGATACTTGATTTAGCCGAAGTCTCCATGAATTt
AAtaCCATATtCAACAGCTAATTGTTCGCCTCTCTCTTTCGACACTTGTCTCCTGTCAGT
CAATTCACATTTGTTACCTAGCAACATTTTTtCAACGTCCGCTGATGCATTTTCTtCAAT
GTTACGAATCCAGTTTTTGaTATTCTCAAAACtCTTTTCATTTGTTACATCATAAACAAG
CATTATACCCATAGCTCCACGATAATAAGCTGTTGTAATTGTACGAAAACGTTCCTGGCC
AGCAGTATCCCTGTGTGGATAAATtAAAATTAAATATTtAaTtATTtaCGTAAAAAAATA
AGATAAATTTtaCTTAAAATTAaTAAAAAATCAAAaGTCAaTTACCATATTTGtAGTTTt
ATTTTTTACcTAT
>contig00267  length=1377   numreads=51
TTTaGcTTtCctcAGTTTGTCCAGTGATGCATtCACATGTGGTATCGGAAATGCATCTTT
CTCTGAGACGTCGTTTACTTTCCGgAAATCTACGCAAAACCgaTATTTCCGGTCCTTTTT
CTTGACCAACACGACAGGAGAaTTCCACGGGCTGTTTGATGGTTCAaTGATtCCgTCTTT
CAGCATTTTaTCcaCTTCGTCaTTCATGATTTGTtGCATTTTGGGTTtctCGGAAAGTAA
CGCGCCTTTACAGGTTCTGTTctGGGTTTAATTTTAATTTTGTGCGaCGCACActGGGTA
GGGCCAACTATTTCTTCGTCTaGTTTGAGCCAGGTcTTtATCTCTTGtCGAGCAGTCTCC
AAATCGTaTTcagTaTCcAACGCATtGAAagATTCTGCcTtGCgTTGCAaTtGATAACCT
AATATCGCCAGGTTGTCAACGCCTAAAaGCATATCGcTtGtGTAGGTTGGCATGACGTGA
AATGGTAGTTCGTACGAGTGaTTATTTtCctGGAaTTGACCCAaACTGTACCAGAtgAtA
gAatcACTtGATTCCcTAaTGTCGAgCCCCGTATCGGAGtGGGgTTATGTTTcGTgTGTA
GCCtATTTTCGCGGATAAAGTCCCAAaTtCGTTgaGAGACAATaGACGCGGTTGCCCcAG
TATCCATCAATGCATGGATTTTTATATTACCGAGTCCGATCTCGGcAAATGGACGTTTCT
CCCCGGGCTTCAGTGCTGTTGGCTGGAAGTGCCCGGCTGAGGCTCTGGACTGGTCggcgC
AGTGTTCtttccaTGttGaggTGCTCCCTGTGGGTTCacGGGCCGGTTTTGGGAGCGCGT
ACcGGTCCTCGCGGcGTTTCCCTGgTAGGGgCAGCaTtCgCGaGAATACacGtgTCcATT
TTtCCGCAtcGCaTaCAAAaCTTTACCGCcCGATTCGTACATTGTTCtCtggTGTGCCCC
TTTTGGCGGCAtCGCCAGCAACAATCacGCCagTTaTACTCGAAAATCTctAtGGGTGCC
GGTTCGACAGGTTTCGCGGGctttcGATTGAaCgAaGgctCCGTTTtCCGGGgtGCTTGC
CTGgTCTCcTtGACCGCGGGGGgaTTTctCTTGAGCAACGAGTtGCTCGTACTCtcTTGC
AaGCCGtAAAAGTCcTGggACGtcGgCgAaCTcTGtCcGcTtCATGTAACGTCgaTATTC
TGGTCTCATGTTCTGATACAGCcGGgTAAgaCGGGCCGAGTTTGaCATCTGGCCaTGTCT
tCGCATCAAGGTTtGCAgTCGggTtGCGTATTCCGCCGCcGACTCGGTTTCTCCCTGGAC
GCTGTTCCgtaTCTGTtcTtCcAGCTCAAGTtcGaGgCCCGgAGGCAGATAAAAAGA
>contig00268  length=886   numreads=6
GAATACACCGTAtATTTCTTCGCCACGcTTAACAGTCATGTaCGAGtCAAAatAAAAtAC
CGTTTGCTTCcAGTGTgtGTAAGGAACCTCGGgCGCTGTGCTGAATCCAACGCGTTTGTG
GCACTTGGTGAATtCAATGTTAAAAAaTGTGACTAGAGCTTGAACGTAGTCGTTGCGTCG
tACTTGGAGGgTAAaTGgTGATGAAAAATCAAGATCCGCCTTTGTAACTGTGTAGAGATC
GACcTCCTTGATAaGACAGGCATTtGTGACGACTTGTTTAGGGTCGACAACATCCACCAG
AGGTTCACTtATTGCAACcTTACGAATACTGCTCATATCAAaGCCGTAGACATCGTCCCA
CCAATTtATTTTTtCGTCCTtGTACTGACGGTCCTCGATACcGCAAATAAATAGAGTTGC
TTTGTCAGGGAAAAGCATACCATCGGGTTTCAGCCACTTGTCACGCGCATGGAGCACCGT
GTCCAACATTGACTCGTAGAAAAGACAATAGCCCATCCATTCGGAAaTAaTAATATCAAC
TTTTtCAATACCATCTGGAAGTACAACTTCTTCAACTTTTCCCTtAACAATGGTGATTAT
GTGAGACAGTTGATTGGCTTCAACGATTTtCTCAGCGTACTCGACAATGTTCGAGCACTC
AATaCCAATTACTCTaGCaGCACCGGCTTTAGCAGCAAACATCGACAAAaTACCCGTACC
AcAACCAaTGTCCAATaCTaTTTtGTCCTTAAaTAAatGCttATtgTGgTACATCGAgTT
aCgaTAAGTTATTGTTCTTAcTTcGTcTTTtAGCATCTCCTCGTGAaTgCCATAGTGAGC
ATAAgAGTCAAAGTAgTAATCACGtGAGTCATCTCgTCgAcTGgCA
>contig00269  length=470   numreads=4
TGGCTTTCCGCACTTATAACAGACTTTCGTGTTATTCTTGTTCTCAACTTTAAACGCAGT
GGACTCACTTGaCTTCTTTtGTtCCTCATCCTGGCTGAaTTGTCTTTCGTGCACTGTAAT
TTTATTCTTtACGTATTCCGTAGTTTGATCATCTTCTTTCACTGAGTCTATtAAATTTCC
TaTATAGCTCATTGATATAGGTAAGgTTCTgAACATATAGTCCATTTTTTCtCTTTCCGT
TACAGTTGCTCCTGCACTTTTTAGTtCATTAATTAaTTTTtCGAaTTCGCTGAAAAaTTC
ACTtGTTTCTGTaTAATCACTAAaCTTCAAaGTATCtAATTTtCGTCTAaTGCATATCTg
TaGTGCTGTaGATTTTTCcAGGTACAaCTTaTCTAATTTTTtgATTaTATtGTATgAAGT
CTCctcTtCATTTaTAaTTtcaaTtGCtttgggtgatagtacactatata
>contig00270  length=1832   numreads=51
GCGAATAAAAATCCTGAATtAAATCTCAGGATATTTTCACTTACAGCTTTTAATATTTtC
GCTTAATAAATGTATAGTGAGATAATATATCGAGCGGCATGTAAGtCCCTTAAATTTCAG
GTTCGAAAGCTTTACTAGTAAGAAaTAAAAaGATTCCATACAATTTGtATGAATATCAGC
AAGGAATTGACATGTATAGTTCCTGAAGTCGAAATTTAGAAAATGATTGCTTTAAAGTAC
GCGTTTGTAAAACCTATCGCTGAaCAAGCCGGAACATTtGTTTTTAGCGCAAGTAAaTGT
TGTGCCAAGAAATCAGTAATTGAATCAAACCTATGCGGGTTTGATTTATCTGTCGATGCT
AGCCATTGAATtGCGTGCCAATTGCAGCGTAACTGGTTAAATAAACTAGATTTTATTATA
TTATAATGTGTTCACCGAAAGTAATAAAATAAACATTAGAAATACTTTAATAATCTGTGA
ACATGGCGATTTTTAGCCTGCTATAGCATTAATGTCTTTATAATAAAATCACGACGACAA
GAATTCATAATGACGCTGCATATATAAGCTCACGTGCAGTGATACGTCGCCGCCATTTCG
CCCCACAACGCCGGCATAAAAGTAAGTaTCTAGACTATCTCTACATTTTTTCTAACGTGA
ACATTAAACATCTATTACATGCTTGAACCAATTGTCAGTGATCGATTAAAACCGAGATAG
TTTTTATAAACATTCCGATTACTACCTCGTTGCTATGCTCAGTACAAGGCCATTAGTATT
ATCTCTACCGAGCAGTCTGTTGGGAATATCAGTGTAGCGCGATCATTAAGCCTCAAAATT
TCGGTGTTGCAACGAAACCTTGGAAATaCAACCGTCTACTGATTTTGGTTATAATTTATT
GACGAATACGTAATTTCAAGAAAAAGAGGTCGGCGTTCGTGAACTAGTCATCGCAAAACG
CTCATTTACATTGGCGCCTAATTGATTCCGACGGTTAGTGTGAATAATGGTTTATCGATT
TATGAGTGCCTTGGTGAATTGGTCTTAAGAGTGGTGAAATTGTCAGTTTCAGAATGAGCG
GCATGAGGCCCCGTGCAAACACCTTGACGTCTACTCAGAGCAAAATACTGTGAGTATCAA
AGCTGTTCAGTTCCTGCTGTAGACATTTTCTGTTAAGCCTCAAATTTTACCGTAAAATTA
ATTTATATTCGCTAATTACGTCGATACCATCCCTATGACGTTGCACTGTCTTCACCCGAA
AAGTCTCGGCGTTACTATCTCTGCCGTGCAGACTACCCGCTCCCTTCCCCTTTAACTTTC
TCTGTTAAAGAGTCGTCAACGTTTGAATATCTCAACGTCTTAACCAACTGTTGTTCTTTT
CTCTTTGCAGATATGACCAGCGCAAGTGCAAATCGGCTGATGAAAAAATCGAAGAGGCAA
TCCACATGATAAGAAATACCACCATCAGCAAGCCACAGACCATCGGCAATTCTGTTCTGA
AAGAGCCTAGTTATTTTtAtAAaCCTAGATTGTAGTTtCGTTGATTAGGTATTtGTAATT
TtAATTTtCAATTAGTATAAATGAATTATAGATCTCATCGTAAATGAATGTTTtATTAAC
CTGTTTCTTAGTGAATGTTTGAGTAGTTTGACGCTAATTCGAAGACAAAATTAGCATAaG
CAGTAATAATAGTAGAGTAATCCAATAAATTAATAATTTTATAGTTTtGACATTCtCTCA
TCATTTCTAATAGAAAATTCAAAGTTTTGAAGGTCAAAAGTGCTTATAAACTATTCAGAA
AAaTATTTTTAATTATATGGACAATTCAaCTA
>contig00271  length=2499   numreads=31
CCTTACCtttttttCTTCTATcaaatcggttatttttccatacgtaataagctggaactt
cgacatacaaaagagTTTTTGCAAAGTCAtcAACTTGgCAAaGCTCAAAAAAaGCCATTA
GTGTtGTTTTTttttgATTAaTtACTTTGTCAACCACATCTTGCTCAGTAAAaTAAATtC
TTTGACCATTTTCAAGATGTACGGCAAGATGCATCACcgaaggAAAaCCTGTCAtgAATa
GGAAAACGAAaTATTCGCCAGACTGCTTCAGAGCTACTGATGTAACGTCCCGCCTGGTAG
TTCGTCACCTCATCAAGATCCTGAACGGTGAACGATgCTTGGTCAGATCCTTTATTTAAA
TAATTACAGATGTATTTtATGGATTTTACAGAGTTACAACTCTCAACATTAACATGAGCC
CCGAAAGTATGgATAGAACGGGATTGTACGgCACTATCCATCGgTTGTCGATTTCAACTC
CGTTAAGTTtGAAaGTTTTtcctCcGTCTGCTGGTGATCGTCTACGATACTTGGgaTATC
CGTCATCTcttGTTTgAGTTTCTTTTAAAAaTTCcTtGGGgtAATTTTtGTGCACTTACc
ATCAACcaCACAGGGTGATTTTAAaTTgAAaGATCCaCATGGActGTGAACcATTGTTGT
CTTGAtAATTTGATAAAGaTCtGGATTtAtGTCTGGATCAGGTAACTCAGCaCAGATAAT
TTgaTCAATAGACTCcGGTCTtATTTTCTgTTCTAACCAcAATAGAATATGAACATGAGg
AaGTCCgCGTTTTTGCCATTCTATGgTGTACATGTGACACCTtGTaTCACCAAaGATgCG
ACCTACTGTAAGAAGTTTcATCATATGTTTtACTTtCaCATTGAAAACCCTtGTtACGAT
aTCATGTCTgTCATGAGACTGcTGACCTTCACTCAAAaGCTGtgTTATTTctGGCcACTT
AGGATTaCAGGTAAaTGTgATAAATAAATCTGGCCGtCCATAATgaCGAaCATAtGTCAT
tGcaTcTtGagTTCGCTCATGCATgTAaCGGGgtCCtCCAGTAAAaGAAGAAGgCAAcAc
aaCCATTTTtCCcATtGTTGATAATTGTTCATCATTTTTTGACAAAgCATCTTTCAAGTG
AACGTATTCTTCACTTCTCagTTTTTTTtGGTtGTTACGAATATAGTTAAGTCTTTCAGT
CTCAATTTTTGCGTACATGTCAACTAAAAATTGATTTAAAaGATTGCGGAAtCGCAATAA
ATAGCACAcTtCACTCTCACGCTCCATAATCCTAAAGCTGTAAAATTCTGAAGCAGATAC
TGTCTTATCgaGAGGCAGTTTAGTCCTCtCGTCACGCTTAGatATGTTGATGTGAtaGCc
ATCTTCTCCATAACaGAACATCAAAGGATATTGTAAAGCATCATATgaggggTgTGTTtC
ACTAATTCGCATCAACTTaTtGtCtCTACTGTGAAgAACAATGTcTCTTTTttCGAAATc
ctGTCCGACAATTAGAACTGCAACTTCTTTtGCTTGaGgAGCATTAAAaCGgCCCTTATG
TtctcccAGCCGGTTTTCtGTCaGCATTAATTATtACtttgaagtctttttgatctttag
gaaTTGAATCTattgcagccttaaaatcctgaAGATAtttGttaTGCTAATGTAACAaCT
TCTGCAGTTGATGAACTAATtCCGGATAAACGCCAGGATAAATtCCACAACGgATGTCTC
TTTCATGACATTCATCACCAAcAAAGTATATTTGAAGAAAAGAAGGCTTTTGATTAGgTT
CAGAcatcAaGCTGCCTATTCTGTgaTAAACCTGCCCTTGAaCTTtGAAaGTTGGCATAA
AATTTCCTTCTCTTACCTCTTTGgCTCCAAAAagATGTCATTTGAAAACATCCATTATAC
TTACGGGCATTTTTCAGAAAATGTtCtgATAGTGGATCCTGATGAGTCAATAGGCTGTGT
AAAGATTCAGGATAGGGACCAATCTTAGAAAGTTGGACTTTACcACTACTGCAGCACATT
CCTTGAGTCtcATCTTTCcATTTCAGAGCATGACACCATTGGCAAGGagAACGTGGACCA
AGATTGACAATTTTATCATTtGAATAATTTATTCTACTATCGTACTTGAAACCGGACAAA
TGTTTAGAAGTCCAGGACAATAATTTAGATTTTGATCTcTTTTCATGATATTTGGCAGta
GCTGCTCGATTGACGTGTGGATTTTTTtCGTtGTACGCCTTGTGAATTTTTTtCACTACA
TCAGGATGAGTTtGACGATATGTTTGGGTGgCTTGTtttAAGaTTTCAGgaTgaCTTTCA
TTATATTTtCtAGCGGCCtCTCTATGAaCTTCTCTATGGTTTTTTgtATATTTTGAAGCA
GCTTTTTtCAGTtGTTTAGCTCtGaTTGCGCTAGAAAAtcTTTTtCTtcGTTTTgTTCCA
CTTTTTGATCgtATTGaTAtttcagttacaaaagtcaga
>contig00272  length=534   numreads=4
AATACAATTTTTtCGATTtATATTCTCCCTGgCGGaCGATTGTACCAGAACTAAaTAAgA
TTTTGTTACAGTAACTctACAaCGAACAGTAAACTGTGTATAGTTATGGTAACTCTACAA
TTAGGTTACCAGAAcgAAATTTTTTTTCCGtGTATGGGTGTTGTGCAAGTAACcGAATGA
GTCACCAGACAAACGTTTATCATTCTCGTCCATCACaGTGACCGTTCCTGtGCtAAATAA
GAATTGTCACTAAGGaTCaCATGGTtATGATAGTAAAAaaaCGAAaCTTATTtcATTtGT
AAATaTTGGCAACATTAaCTCGTATTTTtATAATTCgATATATTATgACTTACAATTAgA
AaTTatAATaGAATAAAATAAaTTTCGttaCaTTGTTcACaTCCAATTTgcACcGTGTAA
TTgTGAAAAATTtACaCcATgTcgATACTGTAATCcTaCTcTAAGTtGTAAAAaTAcTcg
ATGCTGtacaGAaTTTACActAGAgTTACaGtAAGGttttgaaaacaggagtta
>contig00273  length=474   numreads=5
GTAtAAACGCGtCACATGTGACAGCAATCTCCTTCATCGCATTAAGTACTACcTTTTCCG
tCTCGCTGCAGGCATCCGGAGTCAGATTATTCTGGAGGGTAgACCAGCTCCATGTAAGTG
ACGTGCGGAATTTTtCtGGATCAAGCTTTCTGGCGTTCTACTTCCATTGTTGAAGGACTC
ATTGTGGAGCCGAAACAGGTGCCAGATCAACGAAGAATGTCACATACTGGTGATCACTAT
CACTGCATTGATCAGATACAGTCCAGTCTTTAATATGTTGGCTATCCTTGGAATTGCCAG
CGAGATGTCGGGGATGGATTCTTTATACCCCGGTCTTCTAAAGATTGTtGgCGTTCCAAT
GTTtAGCACGATGAGgTCAaGTTTTgCTGCGAAGTCTGCTACTTTATTtCCTCTGGTGtC
AGaGgAGTCAGCGCCCcATTtAGCCGATTTGGCATTGAAATCACCAGCTGCGAT
>contig00274  length=5237   numreads=283
AtACGcTCTTaTAgcAACCtGGAACGCAAtAtGTtgaTACAAGgTTTCTtCCcAtAGATT
TAAAaGGCTATACCAGAAAATTTTTtCATGGGTATGTACGATAAGTAACTGACTGAATCA
TTTTGTtGTTAGATTTAGGAATGAGGATTGAAAGAAAAGCTTTGGTAAATTTAAAATAAT
ATTTATTCGCATTAAGGACTCAATTTTTAGTCCTTATGCTTGTCAATGTGAAACTGCATA
AGAAGATTTATTTACAAACGTCTTAAGCTGTTCAAAAAACTCAAGGAGTTTTTCGTCGCC
CGGTTAAATACAAGACTTCAAGACCAGTTTCTTCATCAACCGTCACGACTGAATTACTTT
CTTCATCGTCTGTAGAATCAGCATCATCGATCGGCTTTTCTTCAACTTTCGAGTCGAACT
TCAAGACGTCGAACGAGCAGGATTTTTCATTGCTCTTGATGTAGTCAACCATAGCTGCAA
CATATTCTTCAACGTCAGTCTTCATCACATAAGCCATAGCTATATAATTCTTGAACTTAT
TTACGTCAAATGTGCGCATTAATATTCTTCTTTCCTTTTCTTCCATTCGATCAAAGAATG
GACATTTTGGTGTATTTTCTGACAACTCTATAAGCATTCGATTTCTTAGGCCATCCAACT
TTTCAATTTCTTTCCAAACATCAGCGTCTCGTTTGAATTTATTTATAAACTTCAACTTAA
TATAAGACTTCAGCTGTTGCATTTCAACAACAAAGTTGTCGCTATTTATTTTGTCGTAAT
CAAATTCCTTGGAAATATCAGTGCTGTCACAAAGTTCGTTATTGCGATAAACGATGCAAC
TGCTCTTGAAGAAAGGTGCAGCTACTGAAAGATCGATTTTTTCCGGGTCTTTATTGAATG
CATGAAAAaCAACCGTTTCATAATCTACGCCTTTATTCAACTCTAAACATTCGTCTATAC
TTTCCCGGCTGACCATGCCATTTGTGACGATGTACAGTAATTTGATTCGATCATTTTCAC
GAAAAATATAGTTTTTTCGGAGGTGCCGTACAAGACATCCTGGATCTCTTCGTTCACAAA
GATGGACATTTGATAACTCAGTCACGTCGCCACTAGTATAATTCTTCATTCCAACGTTAT
CTTCATTGACCTCCCAACAGACGTCGCTCCAGTTCAAATAAACAATTCTTAACTGTCTTG
CAGGCTCTTGGACAATCAATTGTTCTTTGATGCTTTCGACGTTACATTTAAATCGTTCAA
GAGTCTTGAAGTTGTCGATGTGGTAATCCTCGTCTCTATTTATCGAATCCGAACAATCTT
TTGCGTAAATAAAATAATCAACCATTTTTAATGAGGATCAAATTTTTGGGACTTCCCGAT
GGCACAACGCTCTATTTTAAACTGAATAGACATAATGGTTGCCGGCGGTATTTATACGGC
CTTCAAAGAACATGATATTGCGAATGGGAGTGAGTAAACTCGAATGACTCAGCTCAACAA
ATAAAGTATTTTAATGTAGCGACTTTAAGGAGCATTAGATAGATAGTGTTTTTAAAAAAT
AAACTATTAGCTATACTATCAGGTAAGTCACTTATTTTTTtATTTAGCAAAATAGAGGAA
GTTCTCCTAATAGCTGCTTTTTCATGCTGACGCTCGACGCCATCTTAAATCAATGCAGCG
TCAAAGCTAAACATTGTTTAGCTTTCTAAAAGATGGCGTTCCAGTCGAAATTATACCACG
TGACCTCATTTGAGGCTCTAAAACAGCGTCGAGCGTCAGCATCAAAAAGCACCTATAGCA
TCAAAGAGTTTCTTTCACATACTAATTAATCTATTAGTTATTAATATCACGGATTTTAAT
GTTACGACTAGTATTCTCAAATGAGAGCTTTCAGTAGGTATTGATAAAAGTAATGTCAAT
ATTGTCGTTATGACGTCATACGAGATCATACTAAATGTAACCAGTATCAAGCGGAAAATC
ACGCTCCCCACGCGTGGACTTGAATGGTTACTCAGTACATGGATTCTAGATAGGTCAATT
CAAGGAATCCAGACAGATTAACTCCCCGTACTCACGTGTAGGGCACGTGACTTTGAGCTC
CATACTAATAACTTCGGACATGATCTCTGATAACCCCGTTATGACCTTGTTTACAGTATT
TTTATCAATACCTATTGAAGGCTTTCATTTGTTAAATTCCGAAAATTCATTAAAAAAACA
AACTGATTAAAAATATTTGAGTTGTTGACTGTTTTtCCGGCAATAACGTAGTTGTACGCT
AAGCGTATAAAACTAAAAACACTCTTTGCGCTCATCGGAATCTCATGTGAGTAACATGAG
TCCTTGTAACTTAAAAGCGCCCTTCATTGTATTAGCGAACAATATATTTCTGGGTTCTCA
ACATGTTTTTAACATAAATGGCACAGAAGTAATACTGGCTGGGAACGAATTCTCCGGAAC
GGAACAGGAATACTACATACGCGGAATGAACGTATTTTCATATAAAAATCTATATAAAGG
CCAACTTCAAGCGCATCAAGTAGTGGGAATTCATATTCATATCGATGATGATATCTACGA
TGGTAATCGTCAAATCCATGATGTATTTGGATTAGAAATAAGAATGACAAACAACGAAAT
TCGTGCAAAACAGCATGATCATTTCGAACGCAAGCTTTCGCACAAGAATTTTCTATCTGA
TTCTAGAATAGATGATGAATTAAAGAGTGTAATTTCTCATTATCCACGTCAAAACATATT
GTTAACTTTAGATAACAAGTGGGGATTGCCCCATACAAATAACCTCCCAAATGGAAACTA
TGAGAGATTTATACAAAAGGTTATGCCTAGAATATCATTTGATCATAGACCTCGGCTGGA
ATAGGTTACTCTGCAGATGGAACAACTTGATGTAAGCGATAGATTGATTTCTTAAAATAT
TGTAAAAAaTTTATTTCTTCAATAGTTAATATTAAGATGGTACCATATTTTTTGTGTATA
TATTTCGCTATAGTTATAAAAATTCTTTTTGTTAAAATTAATCCTTCTCTATAAGATTTA
TCAATAAGTTCAGTCTGTAAATTAATGAAACAAATAAATTTATTTTTACTCGTAACTCAA
GACTTTATTTTAAAATAACCCCATGTTACTCAAAAATTGCTTTTTAGATCACATTCAAAC
GAGAATTTATATGACAAAAATTTTTACGAAAGGTTAGACTCATTAATTATCATTAACTTG
ATATAATTCTCCAACTGATGTTCTTCCGTTGTAAAATTATCACTCTTGACATTGTCGTGA
TTAAAATTCTTTAAAATGTCATTGCTGTTACAAAGTTCTCCATTTTGATAAACTAAACAA
CTTCCTTTAAAAAAaGACGCAGCTACTGTAAGGTCAATTTTTTCCGGGTCTTCATTAAAT
GCATGGAAAACAACTCTTTCATAGCAGATATCTTTGTTCGCTTCGAAACATTTCATTACA
CTTTCTTTATCAATGATGCCACTCGTGACGATGTACATCAATTTAATTTTATTATCTTTA
TCAGCGATGTAGTTTTCTTTCAAGTATTCGATCAAGCTTTCCGGATCTGTAGCCATCATC
CAATTGCACGCACAATCATCGTACGCATCTCTAGCTGTTTTCTCATCGACTTCCCAACAA
GCGTCGCCCCAGTGCAAGTAAAGAGTTGCCCAATcTGCTTGGGGCTCTGTACCAACCAAT
AGTTCTTCTTTGATTTTTTtCTCATCCTCTTGAAACTGTTCAAGAGTTTTCAAGCCGTTT
TCGTGATAATACTTGACTCCTTCTGTTGATCCCGAAAAATCTTTCGCGTAAATAAAATAA
TGAACCATTTTCACGTTGTGTCAACTTTTCCTTGTTTGCAGTCAAGCAATGTTCCGTCGA
TAATCCTTTGACGACTAATGTACACTGGTTCTACGTTAATAACAACAGTGTGTGTTACTC
ATCAAGTTATTTGTGTCGATGACGTATTGGTGCGGGTTAATTCACAAACTTTGATGCAGA
TAAGGGGgCTTCCTGAAATCGAAACACTCGTTAGAATGATAAAAAAaTAAATTTGAATAA
TCGGTAGTATTAAGCTTTACCCAGGATTCGAACCCGTGACTTATACTTTGCACCAAACTT
AACCACTAGGCCAAGCTACGAATCAAAATATTCACACCAATTCACAGTTTAACTTTTGTA
AAATTACAAAGCTTTACGATTGAACTTACCTATGCAAATTCAGGAATTGTGAAGGATAAC
GTTTCTGATTAACTTATGTCACTATTTATAATTAATTATCGTAAATCCACCGGAACTGAG
TTACTACTATGCTGTCTGGAGGTCAATCTTACACTGAATAAACAAAACGGAATTTAAACG
ACACCCGGAAAGTCTGACGCAACTCAGCTCGTTATAGTTATTATGGCGTAAACTAATAAC
TATTGCGTGCGATTACATTATTAATTAATTCTACTGAACCACCAATTATTGCTAATGATT
TAATTGAAAGATGTTTATATTTGAATAGTCATGACTCATCTTTCGACTAAATAAGATTGA
TAATGAATTACAAGTTAAGGAACATATGGCCAACTTATTTATGTAAATAAAATGGCGCTG
TCTACAGATAAGCGTCACTAACTCCTATGGATCACAATCTAAAATCATTGAAGGGTTACA
TtGCTAGTATTTCAAAACTATAAATTGGATTCAAGAATAAAGAAATTGCGTCATATATTT
TAAAGCAATGCTGGATAGGTCAATTTATGGAATCcAGATAGATCAACTAAACATGATGAC
TAGGGTGTGCCCTCAATTTTCATGAAGAACCTTTTAAAATTAGAATTTTGAGTTCCGCTT
TTGGCAGGAGCTGTGTTTAGGCATatCCTAAGATATTTTTGGGTGAGACGATTTATTTGA
TTTTCATAGAATTTTTTtAACAGGAGTTtAGTTTGGGTATTTCCGCTGAAATTaTAAATT
TTGGCCGGAAGTGCCCAACTAAATCTCtTTTAAtCAATAATGAATATTATACATATATAT
ATATaTaTATAtATAATATTCCCCCATCGATAaCTAaTGAaTAAAGAAaTTAAAaTAAAA
aTAatGTTtATTCTaGGAAAgaagatattattttgaaattatatgtctatgtcaatcacc
cataataaattttttcgtacctattattgataaataattaatgattgcttgatagaatct
ttttgttagatctgTAT
>contig00275  length=1456   numreads=20
GTTGGTGTGAATACCGtaGAGgTGCATCATGATATccGGgAAAAaCaTTTTGGGGTTGAT
TGTAAAAaTATGAATCTGAATGCGAAGATGAGGCTGTTGATGAATTCATTGAATGCTGAG
GATACAAATGAGAGTGAAGAGATGTCATTGTTGCTTGATtCTGGAAAGGTAGATGAAaTT
AAAAGTAAGATAGAGTTATTTCTGATTTGACTATAAATAATACTTGGGGATATTGATGTG
AATAAGTGGACGGAGCTCTAGGTGGTGTCATTGGTTGGGAATGAACATGTGAATTTGAGT
AAGTTGAAGACATTGTTGACGGAACTGTTGGCTGATGCTGAGAGTATGAACTTGAATCGT
TAGGAGTGATGGTTGTTTGATTCTGATTGTTTGGTGTTGAAAGATTAtAATTTTTtGTTG
ATTGATGCTGAGGAAAAGAATGAGGGGGgAGAGATGTCATAGTTGCTTGCCTCTGGAAAT
ATAGATGAAATTAAGCGTGAGTTAAGGCTATTTTtAACTTGACTATTGATAATACTTCGG
GATATTGATGTGAGTAAGTGGATGAAACTCTTGGTGGTATCATAGGTGGGGTATGAAAAT
GTGGATTTGGGTGAGTTGAAGAAATTGTTAATGGAACGGTTGGCTGATGTTGAGAGTATG
AATTTGAGTCGGTAGATGTGATTGCTATTTGATTCTGATAGTTAGATGTTGAAaGATTGG
AATtATTtGTtGACCGATGCTGAGGATACAGATGAGGGGGgAGAGATGTCACAGTTGCTT
GATTCTGGAAATATAGaTAAAATTAGGAGTAAaTTAAGGTtATTTGTGACTTGAGTATAG
ATAATACTTGGGGgtATtGATGTGAGTAaGTGGATGAAACTCTTGGTGgTATCATtGGTt
GGgtaTGAAAaTTtGGATtAGAGTAaGTTGAaGAAaTTGTTGATGgAACTGTtGgCTGAT
GGTGAGAGTATGAACTTGAATCGTTAGgAGTGATTTTtGGTTGATTCTGATtATTtGCTG
TtGAAAGATTGgAATGgTTtGTTGACTGATGCTGAGGATACAAGTCGGGATGAAGAGATG
TTATAGCTGTGTGATTCTGGAAATATAGATGAAATTTAAAATGAGTTAAAATTATTATTC
ATTTTCATATAAATAGTACTTTGGGATATtcATGTGAGTAAGCGGATGAAACTATTGGTG
GTATAATTGATTGAGTATAAAAATGGGAATTCGAGTTATTTGAAGTGATTGCTGATGGGA
CTGTCGACATCAGTGTTCGaGTATACATAATtGAATGAaTGgAaGGAACTGTTGgTGGAA
TCATCGATGAGTTCTGGTAGCAATTtGAaGCAGTTGCTGATTTGTCTTGTGTTGATACTT
cTtCAATGTCCACTGGAAATTtCTGGAATTTTTcTTGaTtAttCAACTcTTgcTGGTgAa
gATGTtCGtGaCTCAT
>contig00276  length=1969   numreads=54
TTgTTCGAAATTCAAaTATtCACTTGTTTtACATGTtcTtAAGgAAAAAAaTTtCTtATA
TTTATTtACTATAACATAATtACTTAAAAAATAaTAATAAAGCAATAATAACATACCTGC
TTCGCCTACAATGATACCTGTATATTCTTTCCATTCTTCGAGGGGAGTTTCGCAGTAGAT
TATAGATCTGAAATCCTTGAAGATCCTAAACTTTGACGGATACCGAACTGTAACAGTGTT
GGAATCTTTATTGCGAATCCACAGTCTAGGAATACATTTGTAAGGATTAGATCCGTAAGT
AGAAATATCATGGAACTTTACAACAACGAAGTTCGACATAGTGATGTTAATGATGTTGTC
CCTACCAAAGACGAGGATGAATTGACCGAAAGATCTTGAAAAATTGTTATTTGTTCATCC
AGACGAGCTACCCCCACTTTCCTCTGCCTGTCCATAGCATTTATAACCATGATAATATAG
TGTTGAGTGTTGTCGTCGTAAAATTTATTTAGGGAGAACATAAAATTTGCTCCTCTATCA
CCGGTGGGATGAAAAATaGTCATGGGAACAATAAATATTCGAAGATTCATAGTAATGTTC
CGTGAAATAGTTTAATTAAACTTATTATGATCTCCTCTAAAATTATACATGCTTCTAtGG
TCGCgTCGTTAATGCAGTAAAATaTAAAATTTAataGCCATTAATCGTAAAAGATGATTA
TAAAAAGAGTTAAGAACACTTGAAaGACTGTTCTCAGAAAAaTTGAGCTTAAACTATTTC
AACCTGCCATAAAGCTGAGTGTTTATTCAAGAATTTTCCGGGATACGCCTTGCTGATAAC
TCTGCGGCAAACCTAAATACTATAACTAAGCTTATGGTAGATTACGGATGTTTATTTGAA
CAAGGATTTGGCAGTTGTAGTATGAATCAACACTAAATATTTGACTGAGCTCTAAATTCT
ACGCCGCAGTAATTAATGGTATTTAACTGCGTGACGCGAAAGACTGGAAAGTCCCAAGTT
CTTCGAGAAAATTATATGAAAATCTTATAAGAAACTGTATAGGAACCCCAAAACATGACA
CAGAAATTCACGTGGGTGTCTTGGCTGTTtCCTTTTtATGAATTATTtcGATCAGATCTG
AAATTAAAATGCGTGGGTGAGTTTTTGAATATCAATTATTAATTAAAGCCAAAAAAAAAA
aCcATTTTTATTAACTCAAGGTTGCTCACAACAATAACAAAACATATAAATTTTtAATAG
CAAGCACAGTAAATATAACCATTTATATGATAATCAATCGTCATTTAAATAAATCCGTTT
TGAACTCGCTTTAAAACaTACATAACAAGTTTAGCAGTAGGTCAAAATTTTAAGCTAACC
ACATAGCTcTATATTAGTGCTTCTGATTAAATTAACGTGTGACCATTGAACACGATAAGA
ATGGCCCGGACGTCTTAAATAATATAAATACCAGATATTAGTGAATTATGCAATTAGTCT
CTCAGCGAAGCTACTCTACTCTGACGCGACATACAAAAACATGTCTTTTACAATTCACAG
AAACTTGTGTTTTGTGCCAAAAGAGTGGTTAGGGTTTAACCTGGACAGTTTAGAAGTTTT
AGTGTGCAAAGTGATAGTAGAAGATCTCCGACACAACAGAGAGTCGACCAGCTGCTCAGT
TCGCATTGAAAAAGTGTCAGCAAGATTAAGGTATTACAAAGGACACCCTTGGATGCAACG
GGTCGACGATGAAAATGGAGAGCCTGAGTTAACGGAGTACTACGGACTCTTCATACCCTG
CGCTCATTGCACTGAATTTATGTAGTTTGTTtATTACTATGGATCTAGAGTATCCGGAGC
TGTAGTGGAACTAGAAAAaGTAGCGATAAGTGTTAACATATAAAGTTTtAATTAATAATA
AaTATGGTGTATACGAtACTTTTTTtttAttCTATTAaaCCAtAtAagc
>contig00277  length=475   numreads=4
GTTtCACTTTTTGGGTAATTtCAGTGGTTACAGgTAACTTTGATAATGTTGTGAATAAAT
AATGTAAATGGTATAACATTTCACTACTAGTCACATAATTTtGGtcACTTACtCTTTTtG
TAACATTTtCTGCCGGTCGAAGTAGCTCTACtACTTCACGAAGTATtGTTACATCAGACG
CTGATAATAAGAGATTTGTtCTATCAGATTTCACAAGCGCAGTCACTATTGAATCCAACA
TTCGTAAAAATCGTTCAAGCATGTAAAaTTTTGAATTCCACCGAGTAGGTACATCTTgAa
TGAGTCTTAAAaCTTCATCACTGTTTTGTACCTTTTTCAATTCAGCAGCTGCTATTGGAC
TTTTGAAAAAaaTAaCTACATTGTGAACTTTGTCAATGATTtCTTTtAGTTCTTGACATT
TATCAAAAGTATCAGTCATAGCCAAAtGCAGAGAATGTGCAAAaCaTCTTAAGTC
>contig00278  length=625   numreads=4
ttcccGGAaTTGCCTAACtCtAtAGACGAGTGCGGgCGATGTGGTTGAGAACcAACCGGg
CAcgTCCgCGGGTGGCGGATAGCGGGGGACCGGTGGAAGAACAGGGTAGCGaCCTCTGTC
TAAAGAGGGATAACAAGCGACTCGATTTGGAAACCAGTTTGCAGGAGCTATAAGGGAGCC
GGCTGGAGTAAAACCTAGCCCAGGCGAACCAAGGCCCTGCcGTGGActAaCTCCcCAaGC
CAAAGGTGTGAGtcATCTtGCCGAGTGGCTGCATGACACATGGgaGATGTGTCGCTAAtG
aTGCCAGTGGGACACcTGgCAtATCCCACtGTATAAGTGCCTTACCTCGTCAGGCAGGAa
TCTGGCGAGgCGgaCCAaCCCTTtGCcTGCTtaCTCgTGggAaCAatATGAATGTGaCCA
aaatAAAtAATAaaaCGCGGAGAAGGCGGGACCGAAAGGgACCGTGGATCAGACTCAAAC
GGTACCtCGTACCACcGATGCTCCTATcGGGAaCCCTAtGTCGCGGATGGAGAACCTGCC
gAAAGACAGGGACTCTGAACCCTTcACAaCCGTgACGAGgAGGAagAaGAgCGGGgCGGC
AaGGaGAaaGCTTAAaGGGATAAAT
>contig00279  length=504   numreads=3
AGTTAGAtGAGAAAGAAATAGATAATCGTGCCGCGTATGTACAATTATATAACCTGGAaG
tCGCCCGTGCTGAAACACTGCTACAAGAAGCAAATCCACCACCAGTACCTGCAGTGAaCC
AAGCAGCAGCCAACGGAACCATTGtAAACACACCAaTCCCTTCAGCACTACCACCCATTA
GCATACCTACCTTTGACGGAGCTCCAGAAAATTGGTTCTCCTTTTTtAATTtATTCGAAG
CCGTACTTGACGAGTACAATTTAAGACCGGTTAAAAAACTaCATTTTCTCCGGACAGCGT
TCAGCGCAAAGGCAGCAAACGCGATTGAATCTCTTGAATTGACAAaCGAAAaTTaTCAAG
TTGCTGTTTCGATTTGAAAATaTCGATATGAGTCAACCcGGCGACTCACCcGTCGTCATT
GGTCAGTTCTGCGAGATatCcACGTTTGCAGAAGATTCTCCAGCAGCGATCAGTCATCTC
GTAGAtaCTTttAaCCAGcACACC
>contig00280  length=687   numreads=5
GCAATGgACgAGGGTAATCCATCATTTACcAACTGTCAGATGGATTTgTCAGTAGAGGAG
CAAGGGGCTTCCAAGATACTGGTCAAGCGGGAATCTaCATTACTGAATGAgTGGTTCGTG
TCCATGCTAATTtACCGCCGCTGTTTtGACCATATTCTCAACCCTTTTttAtcAACTTTT
TTtGATCTGCCATCTAGTAGTCGATAATTTGAATTTCCCACCCTTTTGATCCGCCATCTC
GTGACCGCTATTtCCACCATTTGATCCACCACGTGGTGGCTACCACGTGGTAGCCACCAT
TTCCCGCGACTGCGTcaCCCccTTTTGGCCCGGCATCTGGTAGCCGctATTTTGACCATG
CTTACAACccTTTCACCGGCATCTCCCGCGAttttGCCaCCATTTTGTCCCGCTATTTCG
TCAGcctttttCTGTAAACAAGTCCTAACTTGTTAGTGACGTCATTTTCTGATGAATTTT
TTTTtCTgATGCAACCCTTTATGCACAATTTACCCCCTCCCcACTTTTtCATCTTTATGG
TGGTGGGGATTGATGATATAAAATCAGCTCGCGACCgCGCGATCATCATTCAGTTtGGAT
TTGTTACCTTGTGCTcTTCAAGCTAACCaGTGAAAAAATTTGTGATTTAAaTaTTAAAaG
aaCCATCTTTAaCcTGAAAATGGAATT
>contig00281  length=489   numreads=9
AATCATTGCCTATTGTTTATATTAGTATTGCATTTCACGGAAGACTTTGCTTCTGATAAA
GGAATAAATTATCATtAATTAATTAATCGTTTACTTAGAATTAaTAAAaCGACCAATGgA
GgAAaGaTATtAaTTTTtATtATGAACGTTtGATCAAACTAAGATCAGCTGTTGTCATGA
CCGTCCTGATACTCTTCACTCTCGCGgTGAaCAAGAACATGGACgACCGTTGCTTCGGAC
TGCTGACGAaGCAATGgCGgCCTTACGGGCGGTATtGTGgTCTCGGGACTTGGTTCTGTC
ACCaGAATACTGACGTCGCTAGCGTCGGGGATGCGCAATGgCGCTGGTTCCACGATaGGA
ACATTTCTTTTGCCCCTCAGGCTTCcGCACCGaCGGGTTATTGCTTCTTTtATGTCACGC
TGAaGAATATTCAGTGACAATGcGGTCCcACTCGGCCTTaTTGaGCTCCGTTTtgAGgTC
GgCGGaCTC
>contig00282  length=259   numreads=9
GTTTCTAAAACCTTTCGTCGCTAAAATGGGCGGGACAACATTGACATCTACAAGGGCATT
GCATTATTTAGGAGTAGTGATCGATGAGAAGCTATCTTTCTGAGAACACCTCGAAAACGC
TTGCTAAAAaGTTGACAAGACAGTACCcAACCTGTCGAGAATCATGGCCAACACGGTGAG
ACCACGAACCAGAAAAAGGAGGGTGCTTCAAGAAGTAGTCCTCGATATTACTCTATAGAA
CGGAGATATGGGCGGATAT
>contig00283  length=416   numreads=8
ATAaTCTCATtCCCgaGATTGTCTAAGTGACCcGGCGAAATCTTCAGTAGAGTTAGGTCA
TGAATGCGACGACCTGAGGCCAAtAGAaGTAATGAGGCCGTGCGTCTCGAGATTTCGAAG
AAAGTGAGCTGTagTGGGCTCGTtGACAGCCAATCATacAGGaTCTGTGCaTCCCAAATC
GGAGCATGATCTTCTCTTGGTCGTGATAACGATATTCCTTTTAAtACCTGCCTGACTAGG
AAATCTGATGACAaGCTCGTGACATTACCGCCGGAGCAGAATGTTGATATTGCAGACTTG
TGGACCAAGATAGTGCTaGgTgCTAGCTTGTCCTTGATACACAGACTTGCGAGGAaCCTA
TCTAGTTCGTgTCCCCTAGGAgTaCcTaGGTTAaCACcTATCTCactgCAtCaCTc
>contig00284  length=493   numreads=5
GGTTCAGTTCGGGGCTTCTTtGATATAGCACATCATGGATTGCAGATAGAAGGTGAAACC
GACCAGATTCACTCTTGCCATCCGTGTTCAGGTATTTTATGGCATCCCGGAGCCATTCTG
CTATTATTtCtCTGAACTCATTCACAATTACTCGTGGTATACTTTCCGGTTCGgTGTTGG
gCGTTGCTTCTATGGTTAGAGaCTCAGGTtGACTGTCGGGAGATGGTGTTtCtGTCAGAT
TCTCCTTCTCATTTTGGGTcACCTTATAGCTCTCGACCATTTCTTtATATGCAGGCTTTC
TCCTAAGaGAACTTATGGCTTGTGCGGACCTAGCAGGaTaCATCTtCACGTTATCCAACA
AaTACTCGTTCATGAaCCGTGTACTtGGGGGggCTCtGGCTTCcTCCATAGCAAGTCGaC
GCAAGtCTTCGTCCTGCCACCgAGGTTtCTTTtCGTGACATCAATTTCTTCATtCCTcTC
GATTGGATGCTGT
>contig00285  length=526   numreads=6
AAAaTAAAAaTAAAAaTAAAAaTAAAAaTAAAAaTTAAAATGAAaTAAAATAAAaTAATA
AGTTTTATtAAGGAGAAGGgCGATATGAGATTGAGAGCAGGAGgCAAAGGGgATCCGATC
GGGATTGTGATCGTGATCGTGATCAAGATCGTACGGTTACAGAAGATATAAGACTAAGGC
TAAGACGAGGATGCAGGAGGATGAGGTGAGGTGGTACTTCGGAGTAGAGGTAAGCcAATG
TGCTGGTGgTAGTGGTAATGGTGGTGGTAGCTCTCTCATACTCATACTCATACTTATAcT
tAACTTCAGTTGTATTGAGGGACATAGTCGCTGAGAGAAAaCAtAAAACTAAgTGGGGgC
ACCCATTCATGCTTTGCCTCTAGTCTACGACTCCAGTTCACcGCAGCATACCTTGGTGTA
TCTCGTGGGCGCCATTCGAAGCCCGGCACTCTACTCAGTGCTGTTCACCTACTACCTGGA
CGTTCTTACTCAaCAaTAaCTAacAaCTAaCTGCTAACTaTtCcTA
>contig00286  length=660   numreads=4
CAAaGgTcAAACGATtCtAAtAATAGAcGACCAAGaCCTGAAAAaCAAAGACCTACTACA
ACtCAGTCTtCAAGAAAaCGAGTTTCTcAGAGAACCGAGTCTAACGCTCGAAACCGGGgA
agTTCaGAaGAAAAcGAGGACCGGAAAGTTGAAGATGAAGGCAACGGtGTTAGAGAAACC
AGtGGTCAATGGAAaTCGAACCAGAGAAACCGATCGAGCAAAGGAACAAATCGTAGAAAG
GTTCAgACGACTGAGAGGtATGAaGAACCAATtGAAGAAGAAGCTAGAGAGTCCACGAGT
GGAAGATTGACGACACCGGAACCTCCTACTACTCCTGATCCTGGAAGTGGTAAGTCTCTT
TTATTAAtGTCTTCCGTTAATTGCAGCAATTTTTACTtAAATATGTAGAAaGTTTaTAAT
TATATTTATTGTTATAACTCACACAGATTtCAAaTGTGAAGAtGAaGGATTTTTTttCTC
ACCcGCGAGACTGTAAGAAATATTtCTGGTGCCTCGACAGCGGCCCAGGAGGTCTCGGtA
TCGTTGCTCATCAATTCACGTGTCCGTCGGGATTAGTATTCAACAAaGCCGCAGACTCGT
GCGACTATCCCAGGAATGTTGTCTGtCCAAAAGCGAAAACCAAAGCCGCGACAACAaCTC
>contig00287  length=490   numreads=3
GTTTTATTGCAATTCCGTACATATTTGCTATAATCGACTGAATTATAAAAGCCTCTCCTG
CTGCAATATCTGAAGCAAGATTTAAGTTGaCATCTGATGGATACGGATAAAGGTAATtGT
TTtCTGCAAGTAaTTGAATtACATACGCGTGAAaTATCCCGATGTTTCGATtCAAATTtA
AAAGAaCTCACCAAAATTGgtGgTCCAATCTTTTTGATGATTCGAGCATAGTGTAaaagA
AaGTGGTgTTTtGGTTTCAaTTTTtCTCCAAATAATTTTtGAAATTGCaTGtGATGTTCA
GTGATTAtaTTTtCtAAaTATTCCAaTAaTtCTTGCGTAAAAgTTtGTGaCGTAaaGTAT
TTCATTtATTtCTAaTAAaGaGATaTAaTATTGCcAaaTTTCATGcTTTctAGGTaCTAA
ATCaCCTACGATAAAaCAAAaaTTtCtAaCGagCTCAAcaTTTtCAGATGCaGaCATGAt
GACAtATTta
>contig00288  length=331   numreads=3
GATAGAAaCTACCGAACCGGAATCAATCAGAAATTGCTGGCGAGTGTTGTTGTCGAAGAT
GtGAAGTCGGAGCTCTTgAGGGGAGACTGTGTCGCTGtCATGCACTGcTCcGAGTGACGA
CAGCGGTTCtAGTTTtCcGGTtGTTTTGCGAGGAATTCCGAAGCCAAACtGCaTGGTAAA
GTGCATTtCCGTGCCTCaGCCCCAAATTtGTtGtGAAAAAAaCaCACgCCATTACGtgTt
GgAGTtGGAGATCGTCcGCGTtGACGTGgTtGGTGCTTTTGAGGaTGCGCAgCATGTtGG
TCcTGTGTTtGTtGTtGCATGAGTTGTtGTT
>contig00289  length=456   numreads=22
TctAAcATCaagaTCTcaGctGATTCTTttcAAGTAGcTtGGGACATGCtcGTCAAGAGG
TATGAAAACAAGAGGCTTCTCATCGCAGCCCAACTGGaTAAGCTTCTGCGCCTGAAgACG
CCAGGagTtCGgTCATCAGCTACTCTCAAcGCACTTCTtAATGTAGTTTCTGAATCAACT
AACTCACTGAAAGCCCTCGGACTtCcAGTTGACCAATGGGATtCAATAaTAGTaCATCTC
ATGACACACCATCTAGACCCCAAGACTCGAGAAGATtGGGAAATGCACCTTGGGTCaGTA
ACAGAGTATCCTTCTCTAGAaCAGCTAActGGTTTtCTAACTGGTGCTGCTAGAGCTCTa
gAAAGCATtGAAGAaCAATCCAAaGcAGCTTtgaGAAaGACAAAACcagaCACAaGGCCA
TCTCAACCATCAAGaGTACATCACGTCATcAgTgTg
>contig00290  length=487   numreads=5
GTGAATATaTAGGTATACCCcgTACGGgACCTTtAGCTtGGCTGgTGAGTCGTAGAGTCG
GgACGATCAATGACAAGCATCCTCTCTCTCTCTTTCTCCCTCGCACAATCTCCTATCCAG
TGAACCCGTATCGGGTCTGACGCCCATATTCCCTCTCGCTCTTTTGTTCGAGGCCCTGCT
GCAGGCGACGCTCTCCCTCTCAATCAAGATAGACGCGTGAGAGGCTTAGCACCGTGAGGC
GAACACGAGCGGTATAAATTCGCCGGCGTACATGAGAGTACGATCCGGTGAATGTGTGAT
GATGATGATGAGCAGGTCTGTGTGTGTGTATGTGTGTGAGAAAGAGGGCTTCCAAGAGAC
GGCGAGCAGAGACGTGGATGGAaTATGGAGGATCGAGTGGAATGAAGTaGAGTTGCGAGA
aTTAAaCCGAGTATGTATATGTATAGTGATACATACATACCGTCAGAGGAAGAGGAaGAG
AGACGGC
>contig00291  length=1896   numreads=70
AaGTAaGTGAAAAATatCACTTGtAAAaTGTGAAAATGCCACAATTGTAaCAcTTGTATA
AaCATaTAGTAAGCAATATcATTtAATtATTtATAATAtATTGTtgATTCAAGtGTATTT
CATTCGGAAACCAAATAaTTATTtAATtGAATGATAAAAaTAAAAGTTTTTtCTACATAG
AATCAAATGATAATTGCGACTGTGTTATGTTACAATTATACAGTTCAGGTGATAACTTAT
GACATTGGTAAGAATTCGTTATCACGCGTCGAAACATATTTAATGTATGATCGAATAGTA
ACAATTCAGTTGTGTTCTAACAGTCAAGCTACTTGTAAGCGAAATGAAAAAGTCGGACAT
AGTATTTACCGGACTCAGGAATGAAGAAGGTGATAACTTGGTGCACTACCTTTGCCACAG
CGGTAGCGTCGACGAATTGATTTTGTTGCATGATTTAATCAACGAcaaaaaCCGGTACAC
TTTGGTGGAATATAATTGgAAAAGACAACAGTGTGTACACATTGTTGCATCTCAGCAAGA
AGATGCCGTCGAAAAGATGAAACTCCTGATACTCTGGGaCGCAGACGTCAATGGAAAGGA
GTTGAAAGGAGGGgaTACACCTTTGCATTTAGCAGTGAGGGCTCAGAACTACACCTTGGT
AGAATGGCTGTGTCAGCAGCCTAACATCAACAGAGAAGCTATGAACAACGACTTAATGAC
GCCGTACCATATTGCCTTCTTCGCCAGGGATGATAAGATGATGGGCATCTTGAAGCAGAA
CGGTGTACAATGCAGGGTTCCCCTGCAATCGGAAACCAATTCTTATGATGAGGACTACCA
ACCAGAGTGCAAGTcTCAAaGGCTTCAGTTGTGATTGTGATGTGAGACCTTctGCAGTGA
CTAGGTTCTATAATTAAAGTTTTAAGTAGTTCAGTTTGCTCGTAACCAAAGAAACATGTG
CTTGAGCAAAAGcTTGTGCAGAACTTATAGTTACTAGCGTCTAGATCTCTACGTATGTGT
CTTGCGCGAGATTGTGTTACAAAAAACCGACTCAAGAAATGTCTATGATTTGCCTATTGT
TGTACGCAAGAAGTTTGCACATGGCTTGAGAAGGTACAGAGTGAAAGATGCATAGTTTAC
TGTGATATAACAGAGTCAAATTCTTGTAGAAGGTTTGCACAAAATTGGCAATTATTATCT
GTTATAATTATCTGCAGCAAGACCCCTAGGTGAGACAACGACGCTAGCAACTATCATACT
TGAGAGCATTCTTGCGCAAGCCTTTTAAAAGAGTGTTATATGGAAAGTAACTGCTCATCA
TCGACTGTGAAAAAGTAACTTAACCCTTCAAGTAATTGTTTCTCGTCACAATTCGTAATC
TAATTAGCTTAAGGTTAGCGTCCTAAATAaTTAAAATACTTATATAGTTTAATAGGTAAG
CAACTCTGTTATCTTTTCTGTGATCACAAAAAATGTACATTTCTTGCATAGTCAGAAAGA
CTTGTGCTTATACATGTTGCGGTAGGACTAAATCGTCGCATTAGTGCATAGTTTATAGAA
ATATTAGAGTAAGTACTATAATATATTGACGTCGGACTTTATTTTCATATAATTTATTTT
CAGTCTGAGTAAATTTaGTCATTgTTtAGGTTACTATAaTTAAAaCTAaTtAACTGTGTC
GGAATGATTTTTGGCAAGGATGTATAGCAATCAAGATGTAAACATTGTATGACACCATTC
GTCATGACGCGCATATTCGTATGACATATGCGCAGAAATaTGAGAGTGTTCATTTAGGCC
ACCGgTCATCAGcTTtgtCTCGTAACTGGTCAAAaGAGTATAACATAATAAAaCAAAAaa
GTCCTtATTTTTgTtCTTtGtGAatATCTTTGGgCC
>contig00292  length=451   numreads=3
CGCGAGATCTAAACAaGTATCCGTGTCAAAATACTTGAGCGTTTAAAAAGAGAGTTTTTT
GGCAATTTTTGTCGGTgATTAATTCGGAGGTGTATTAGGGAAGTTATATTtgTAAATtAA
AtgTAAaGTaGGAGCAaCAAGTtGCCTtAAATCGTGCAGAGTtGtGGTAGGTGCGATGCC
GGAGGACgAGAACGGcGAAAGTGATGGTGAATGTGAATaGGCAGgCgTAGAAAGGGCGTG
GGTGAGAAGATGGGTGAGAAAGGGGAGTTCTGGCTCGCTTTCTAGTCACTGCTGACTCAa
TTGCTGGCAAATaCAaGCTACTGATGGGTTATTATTATTTAtGTGTAcTACTAGTCGAGC
TGGaGACCGTTTATCATAACAGCACGTTCTACAaTTGATTGGaCATATATATTTGAATAA
aGaGCTCGTGAGAAGTACTGcTcTtAtCGTC
>contig00293  length=1041   numreads=27
ATGGTTCGTAGAGTTTTGTGCATCTATCGGTCTGTCTGCATAGCTACTTTCAGAAGTGAT
TCCAGTTCCATAAAAGTTATTCGTtCTTTCAATAGGTGCTTCATCTGCAGACATCTCATG
ATCTAAGATTTCTTCATGATCGCTAACAGTATCGTAATTGGAATTTTCCCCATGATGCGC
TGACGGAGTTGTTTCTTTTACCCACTCATTTGTTCGTATCGTATTATCAATTTCGTTCAG
ATGATTTTCATTGACAAGTGCACGTTTACTATGATTTTCTTGAAATTGCTCATCGTTGAG
AAGATATTGGCTATGAGTAATTGATAGTGTTTGTCGTAACGAATTTAAAACCTTCGTAAG
AATAGGTGACAGCGTTTCTTtCGTGACTTGATGAGTAGGAGTTGGCCGGTTGTTTTTTGG
CTTGAGAGAGATACCAATACGTATTTTTGGTTTCCGTGATTGCCGTTGTGAGTCTTGCTG
AGATGGCTGCGACTGTCTCTGTTTATAATTTTTGCTCTCTGCAGATTTCCTAAGTAGGTC
TTGTTCATCTATTAAGTTTGATGGGTTCTGTGTGGCGATGTCCAAATTCCTTTTAATTTT
CCTCAGTCGTCCTCGCTTTTCAACCAGTTTTTGAGTCATCTCTATTGACGGAGCCGTTAC
AATTTGAGGTACTTGATTGGGTTCCGGCTGTTTCCTAAATTGTGAGACAGCTTGATTAGA
AGGTACTTGCTGTTCCTCAATACTGGTAGGTTGGGCTTCTTCATTATCGTTAATAACAAG
GATTGGTGTATCCACATCTACGAACGGTATACTCGATTCTTGTTGCTCTTGtATTTGTAA
CGATTGTTGAAGGATTGAAGAGCTCGCTGTACCGTTGGAATCACTAGCAGTTGTTtCTAT
CTGAGCAGATTCTATTAGTTGGTTGTCCTGGGCGATCATCGATTGTTCCTGTTTTGAaGA
TCCAGGCTCTGCATTtGCGACGGTAACAACAGTGCTAGATGACTGAGCAGCGTCATCcTG
TTTCatCCGTTTCCGGGaatt
>contig00294  length=1142   numreads=19
TATTtATGCTCGTTCTCTCGAAGAaCATACGGTtAAaTtCGAAAGATTAGCAGAACGaTt
ACgtAAAGCCAAcTtAAGTTTtCAACCCGATAAATGCGAAtttttaaGAAAAGAAGTCAT
tTACTTAGGTCACcTCATTTCTGCCGAtGGTGTCAAACCcGAtCCcGAGAAAATTAGAGC
AATTAAAGAAtAcaaaaaaCctATTAGTACCACACAAGTAAGAGAATTTCTCGgACTTGC
TGGTTATTATCGACGTTTCATAAaGgAcTTtGCAAAAATAGCTAaGCCATTATCGgACcT
tACAAGTAAAAACGCAAAATTTATCTGGACTCCTGAACACCAGGAAGTaTTTGAAACTTt
ACGCGAAAAACTaTGTACAGCTCCGATACTGCAATACCcAGATTTTTCAAAaCCCTTTAT
TTTAAcGACCGATGCGTCTAACTACGCAGTTGGTGCAATTCTTTCTCAGGGTAAAATAGG
TGAAGATAAAATAGTAGCAGCAGCCTCTCGTGTACTAAATAAACACGAGAAAAATtACTC
TACGACAGAAAaGgAGATGGTTGCAGCTCTATTCGGTATGAAAACTTTTAGGCcTtATAT
TTAcGGTAAAGAATTTACTCTCGTCACCGATCAcAGACCTCTAGTgTGGGTAAACTCAAT
GAATGACCCgacATCTCGTGTGATGAGGTGGAGAGAACGtCTTAAAGAATtcgAATAtAC
GGTATTATATAAAGCGGgTAGGAAAAaTACAAATGCCGACGCCTTGTCTCGTAATCCCGT
ATCAGAAAAACGCgAAGcaTATCCAATAAAATTTAAATGGCGACCCACGGGCAAACcGGG
gaTTGCAAGACTCagAACAACCGAtACGTCAGGCTCtgAGATCAAAATTaCAAAAAAaCG
GAAaGTGGCTATCCACTCaGAAAAAGATagTCCAGaCAAAAATTCAAAAaTAAATCCTAA
aGATAAAAaTCGaTTTTCAAAAaTTAaTGCTAATTCAGTCgACGGGgTTaGtaTTATGAa
TTCAAAAATTttACcGGAGgCTAGTACtCTGGCGgCGGGgTtATGCGACTCAGTCGAAaG
GACCTCatttaCTGgcAAAAaGAaCCAGGAGGCTAATAAaatCGcGGTTTcACcTGATGA
Aa
>contig00295  length=537   numreads=9
TTTTAACTTCAAAACTCGAGTAAGTATTCAAGAAGTATTTCAACCACTGCGAGCGAAGTT
AAAGTCCACTAATAATTTATAATTAAAGTAATTAAAGTACGTATACACGGGCCTTTGCTC
TTTGATCTTTCGTGATTGTACCCCGATGTTAAAAGTAGCTTACTCAATTTCTCAATCAAA
GCAATAATGAATGAAAATTGAACCCGAGTATCAATGTTTATGTGAAGCATTTATTTTATC
ATAAAATTAaTTTAAAAGTtCGTTTCCGGCGGAATCAGTTTGACCTGGTTTGGCACATAA
AGTGTATCCTTTAAACTCGAGGGCACCTCGGGCATGTATTTAGTAGTACAAAGAGAACTG
AGAAGCTGATTATTCGCAGAACaGTGAGATAAAGCAAACTATTATAGGTATTGTTCAATC
ACAGATGAGCTGGTTGTGAAGAGGGAGATAGAGTTATTTGAAATATACTTGAAACCAAGA
GGTAAAGAGCTAGGTAAAGCGTATTTtGCCACcGGCCTCTTCAACTGTTTCCAAGTG
>contig00296  length=540   numreads=3
TacTctAaCTcgTTCTtCAtcaTCATCAGGgTTTTTACCCtGGCAACTACTCCCGGCGTA
GAGCCCATTTCTGTCGTATTCGCACACCCCCTGTCCCCGACAGCCCGTTACCGACTCGCt
AATTTCtCAGATTCAAGtATTTTTATGTAGCAACCCTTATAGTCTGCGGGTCCGGTCTGA
GGGCTTAAATCCTCTCGTTtATTATTTAGAGATGGCCAAAAAAGCcTCCCGTACTTTTtC
TTtCCGTTtAACGATCAGaGTAACCACTCTGACCTGCACTGTTGTGTCTGCAtATtCTAA
ACCGAGCTCTTAGTCACcAcTCTTCaTCCCTCTTCCTCTCTACGagTTACtCCACACGAC
tACCcgTTTTTTTttttAtCTCTTTaTCACTATCTtATGTACTTGTCtgCACTtCACTAA
TTACCTACGgCCGAaGAatAAatAGTtaCGCTtACTTTTTTATCCATTATTAAtATAAaT
AATAGAtAAAtatCAaTAATCTATATATtATtAaTtAATtaGcTActataattaagaaat
>contig00297  length=2176   numreads=104
GTCATGACATTAAAACTCGTAAAATAAATTGATAAGAAACTTGCTAATTTTATATTAACA
CGTTGTAATAACATGTTTCGAATAAAATTTATATAGCATCTTTATAAAAATTTGACGTCA
TTGTAAATGCAACAAGTATATATTCCAATGTGTTCGTTAAAATAAATAATTGAGCTCACA
TGCATTGTCATCTACTACTTTTATCATTAAACGTCTCGGTTGCCTTCGAAAAGCGATGTA
GTTCGCTTTACTACGTGGTTCGTTTTATATATTAATTATAATTAAAAATTTATGAATTAT
TTAATCAATCTATTTATAGAAAAAGTAGGTTATGACAGTTCAAAGAAATTCCTAATATTA
AAATTGAGATGAAaTATATGTAAAGCCGATTTATTGTATTTTCCGTTGTATAGCCGTAAT
GTGATTGGCTAAATATATCATAAACATGAAGATTCTAATTCTACTATCGTTAAATAGCGG
TAGCTAGCGCACTCCGCGGAAGTTCTTGGAACTAACTTAGTTTACCAAGGGTAATAGCGC
GATCGTTTTAAGCGTTTAGTGGAACGCACCTCAAGTGCCATCAATGACAATAGTTCGACC
ATCATTCGCTAGATGTCATCAGTagATTTAGAAGAAACGCAGAGGCATTCGGAACTATTT
TGTGCGCTATAACATAAGAGGTTTCGGTTGAGTCCTCAAGATGGCGCCTTTTTATTAGTT
CACCTCCATTTTGCAAGATAGATCTCATAGACATCATAATGTCGAGTGATACTTTGCTCG
TTAGTATGTAGAGCGCATGAAGTAAAATAGATATGGTCCATCACAAATGTTCTTGAGTGA
AATGTGACTCATAACTCGTGACAGACTGATAGTGAGAAAACCGCTGTTGTTTTTTtATTG
AAACTTTGATGACATCACTGGACCACTTCACACATTTAAAAATATTCTTTAGTGATTTGG
AATTTTTATGATGAAGTCAGTTGCGAAAAACAGGTCGGTATAAGAATAGATTTGGAGAGT
TTAACAACTGCACGTGGTTATTCTCCTAGTTTTTCGTGGATTATAAATAAACTGAAGAAC
CTCACAAAAAGGGGTGATGCTTGATCGAATTGAGCATAACAAAGCGTCCTGTGACATCAC
TTAATTCAAGAAACTGAAGTATTTCAACGGCTAGTAAATGAAGTATCGAAATCATACACT
TTTATAAGATGTCCTGCGCTTTTAAGATTACCTAAATTTTTGAACTAGAAAGTCTTAATT
GCCTAATTACTTATAGATGAGGCCTCGTACCACCATAATTTTTGtCTTAACTTGCAATAT
TCCGgCGGAAGAGCGTGCCCTTAAAAGATATCATTACCTACATTAATTCTTATTGTCTAG
TCTAGGATTAGAATCTACGTTAAaTCTGAGATTTTTGAGGAAAATTCAGACGTACATACC
ACGCTTAATATCATTATTGAAAAAaCAGGACATTATTATTCAAATTGTAGTTATTTAATT
GCAACATGACTCAGAACTAAATTGTGGTTTTTTGCCGCTAAGGGAAGAACCTTTTGCCAC
TCGAGTTTGTTACGTGATATAAACAGGCTCAGGTAAATACCAAGAATCATATTAATGATA
AGTTACTTAAGTCACTGTGAAACAGTTTTATTAAGCACTAATAAAAGTTTATTAGTACTT
GTATGCTTTGATATAAATTTATCAGACGATATACCCGGCCAGGTAAATAGTATATTACAC
CCCTTGGGAAGGAAAATAACACGTAATTGTTGGCCGAGGCGAAGCTGAAGTCGACAAACA
TGTGATCTGAGGTTTTCTTTTTtACTTTTCAAGGGCTACATACTATTTTTAATTTTAATC
TAATTTATTAATTATCATATTATCAATAGTATATTATACCCCTAGGGAAGAAAAGTAAGA
AATGTCTCAGAGCATATGCAATTATATCAGGCCATGTCAAGGCCTATCAAGAAATTATAT
AAAATTACAATGAGCTTATCCAGCTATATCAAGTCTGGTATAGATATATTAAATATATAA
GGCTTGATATGGCCAATTTTCATATCAGGCTACAACAGGGCATACCAAAaaTtGAATATG
GACACATGAGATCATATCAAGCCAGACATAAATATATCAAAAATTTTTATCTAGCCGTAT
CAGCTCATATCAAtCT
>contig00298  length=1061   numreads=16
gggtgccttgAGCAcAaCTACGTGGTTCAAGAGATCCTGGAAGATGGAGCTCGTACGGGG
AAagACGTTATCGTCGCGTGTCTGgaTGCATCCAATGCTTTTGGATCCATCCCACACGCG
GTGATATTCGACGCGTTtGAGGGTATTGGCgCTCCGgAGCCAATACAAAACcTCATAAAA
AGCTTCTAcACTGGGTGCACGACGAgaGTTCGCACCAGTGAAGGCTTCACAGctgCCATA
CCTCTAAaGAGAGGCACTAaGCAAGGTTGTCCGGCAAGTCCAATTGCCTTCAACGTCGGC
ACCGACTCAGTTcTAAGATCAGTCGAagAACGAAACCGGGGCTACTCGTTGAACGGCAAA
AGGAtaGCGTCATGCGCGTATGCGGACGACTATtGTTTTACTGCCTCCTCGGAAGAGGAT
ATGGAacAGCTGCTTCTCACCGCGAGCGTTGCTGCCCGACGGGTTGGAATCAGATTCAAC
CCGTCCAAATGCGTCACATTGCATATAAGTGGCAaGGGcAGCaaaCGCTGTGTAAAAGAT
ACtAAATTTaCCATCAGCGGtgaGGAAATGAagTCGCTGGGAGAGGGAGAGGCCTgCGAT
tAtcTGGGTGTCCCAGTGGGGTTCAGGaTCAACCAAAaTCCTATCAAAaCTCTCgCcAGC
ATAATGGCGGACGCGgAGGCCATCGATGAGTCCcTCCTCGCACCgTGgCAGAAGATAGAC
GCTTTGCGTACTTtCATTATGCCACGGATGGATTATATTCTCGGGGGGgACAAGTtGAAA
AAaCACCcTTGACCACCATAGACAAGGGACTCAGGAGGATGGTGAAGAGCTGGCTACACc
TCCcACAGCGTGCAAGTGCCGAAGTGGTATATGCACAGCCGTGGAGAGGTGGGTGTGGgA
TCATCCCACTTGCGGACCTCGCAGACATCTCAGTCATTGCCCAagCCTTCAGGATGCTTT
CCtGTAAGGACGTTGATGTGGCTGAGATTGCAAaGTCCTCACTaGAGCAAGTGGTCCAGc
GGAAAACTATTCACCATCCTTCGCCGCAAGAAACTGCGGaG
>contig00299  length=7443   numreads=208
GAGTGAAATTTTTTCTAAGTGTTATTTTCCGGTGGTGGGGtcTATCGGTCCTTTTTAGTT
ATTGGTCaGTGCGTTGcGTGGGTGTgTTTTACTTAATGGGTTCTAGTTTTATGGATATCT
TGGCAATATGATTTTGATATTTCTTCTATaTATTCTATGTaGGgATTTGATACTGTTGCT
ACGTGGCTCCATGATCCACAGTAaTAAATTGATCTCTGTACTTCTATTTTGCATTGGAAT
ACTCTAGTGTGTGAATATTCCACAGTTTGTATtAATTGTTTATTTGTTTTcgTTATGTTG
GGCTTGGTAATCGGTTTTTTtCGCAGTCTTTAATATTTATTAATGATAGGCTTGTGAAGT
TtGTTGCAGCtGCTCCGCAATCATATGCTATAAaTCCTTGGGTTGACGTTGTTAGCATCA
TAAGTATGAAAATGATGTTGATTTCCATTTCTTACCTGCAACcAAGGGTTCTCTTTTGAT
AATTGGTTTCTAACTATTGTGTTGTATGGATTCTTATTTTTACCTAGTGAGCTAATTTTG
CTCTGTCGCAATGTACGATTTTtCTTTTATCCTTCTTTATTTCTATTTCGATATCGTTTC
TGTCTGGGAATATTTCTGTTATTTTATATGgTCCTAAATAGTTgTCGTCAAATTTtCCtG
TCTTTTGGTTCTTAACTAAATAtATGTTCTGACCTATTTtAAaTTTTAcTGGATGTATAT
TTTTATCATATCgAATTTTTGATTTctGTTTAGCTTTTTCTAGGTTTTCTCTGGCTATCT
TTTGAGTTTCTAAaAGTCTGGTCGCGTGAGTTTTGATATAGTCTGCGTAGGTCGGTATTT
CGTCAAGGTAAGAAAATTCTGAGGGTAATCGGGCTTCTTTACCGAAAACTAGTtgaTAaG
gTGTAAaTTTtGTACcTtCgTGTACGCTAGTGTtATATGCTAaTGTAGCTTGGGGTAACC
ACTTATCCCAATCGTTTCTGCTAGTATAATGTTTAATGTAGTCAGTcaaaaCTTGGTGAC
TACGCTCAAGAGCGCCGTTTGACTGTGGTCTAAATGCTGTGGTTTTtATTTGTCTAATTT
tAAACGTTTTTGCTAAGCACGTCATTATTTTtCCTATAAGCGCTTGACCTTGATCTGTTA
ATATGACTTTTGGACAACCGAATTTACATATAAAATGTTCAACTAAAGCTTCTGTGATAT
CTTtcGCGGTCATTGTTATCAATGGTATCGCAAAACAAAATTTTGATAGATCGTCTTGCA
TGGTTAAGATGTAAGAGTAACCATTAGCTGAAATTTTGTTGGGAACTACTATATCTAGAG
CTAATTTATCCCAAACTTGGGCTGATGTGTCGgTAATGACCATCGGTTGTTTAGTTTTTA
TTCTAACTAGTTTCTTTTtCTGGCAACTAATACATTTTCGAACgaaaTCTTCTACCTGTA
CTTTTATATTGTCCCAAAAaTATCTTTGTCTTATTTTCTTGTATGTTTTTGTCACACCTT
TGTGTCcTGACATAGGAGgTTCAtGGTTTTCTAACATTATTCTATGtCTTTCTTCTATGG
GGGgTATTATGATTAATTCTCTGCAAATAGTAAATTTTATTTCTGTTCCTGCGAAAATTC
TtGTAATGATACTTTtAATTTTtGACCAAACTACTTCGCTTAAGTTACTGAgtCCTTGTG
AtAcgcTAATTGTTTTGATATTaTTATCTATAAGAAaTGACTTCAAGTTTTtGAACGCTT
TTAAATAATTTGATTCTAATGGTTTTtCTTtATCATGATTTTGTGTTACTAAAGCTATAA
CTTTTCTTCTTGAaGAACCCATTTTTATtATGTCTCCGaTATCGTGTTTGATATTTGGAT
TTAATTTATTTAAATGACCTACTCTAATTAATTTTCtCCCTATTtCACTAGATACGGTGC
TATCTGCGTTTATgAaGCATAGATGACTGTTTTTCTGCATTAGTAGATTGTCTTTTGTTT
CGatGATATTTTCGTTACTAAAGTCGTTTGATATTGTTGAGTTTTCGGATGCTGTAGAGC
TATCTGAGTCGTTTGTTTtGtCGTtATTTAAATtATTATCGTTTCTTGGGgTTCTGTTTG
TGtGTTtGtCTGTGATTtCTTTTTGTTTTGAGATTTTGTCtGTTCGTTATTGTTtATTTG
TTCTTTgTtGTCAGTGGAATCGTTaTTTATTGATAAtCTATTTATTTtACTtGTTGATTT
GTTTTtCTTTTtGTTTTtAATCCTATTTCTTGTTCTaTtACTGTTTTCTAATGAATTTTC
GCTATTtGAGTCTGTAATTCCTgTtGGATTtATGTTagAAaTGTTtAGGGAaTGTTGTCT
GAaTTCGTGTGATTCGCGTGTGGTTGAATTGTATGTTCTGTTAGTATAaCTATtaCGTTt
ATATGAGTTATTtGTTTTATCGGTTGATTTATTATTTCTTtCTTTTTttGTTTTGTATTT
CTTTATGTTACTaTTTtCcaTtGAatctttGCTAcTtGAaTCTGTgCTTAGTATtGGATT
AGATAAGTTTAGGGgaGGCTGTCTAAATTCGTctGACTCTAATATAGTTGAGTTATATGT
TCTTTGGCTAATATTTTGTTGAGTGTTATCTATTATTATTTTATTAATGTCTGAGTCTGT
GTTTGGCGTATTTGGAATGGGTTGACAGGGATTTTCTGTTTCTGATTGTGTAActGTATG
TTGGCTTTGTGTGTTTTGTATGAGTATAGGTGTCTGTGTcTTGTCTTCTTGTTGACTTTT
ACTTGTTGTTGTTTTTAATATTTTGTTACTTGAGTCTAAATGGTTAgggATGATGGGGTC
TGGTTGTATGTGAGTGTGTGAGTTTTTCTGTTTTCTTGATTGTGTTGATTTTCTTATGTT
TTTGTTTTGTTTGCTTTGTTTAAGTACTTTTATTATTTTATTAACGCGATCCaTGTGTTC
GGGTATTGATGACAATCTCTTATTAATCTTTGTTTCTTTTGTTTTATCGTAATTATTcGA
ATCCTTTAGAGATTCTAAAGTAATCATTATGTCTGGTAGTTTtATGTTTTGGTTTTTCTT
TGTGATTTTATTGTGTTTTATTTgaTTTTTGTTAGTTAGTTTTCTGATTTGGTGAGGTAT
GTGTTTGTGTGTGTGTACGTGTGaGTTCGTGTTCGTTTCACAAGAGCATGTTTTTGGTTT
tCTTGTTCTTTGTGACCTGCGTAAGGGTAGAGGGTTTTCTTCTACCTGTGTCTGTATATT
ATTTTTGTTTATGTCTTTGTATGTGTGCTGTGTGTGTAATaTTTgaGaGTTTTCGTTTGG
TGTAGTTGTTGTATGAGGTTGTGCTGAATTTGAAATATCGTTTTGATTGTTATTGTTTTC
GATTACTGCTTCTACGGTAATGTATTGGGGTCTGTCTCCACCTTCTTCTGAGGACCATGG
TACTGCTCCTCCCATATCATTTTCGCGATTTATTGTCATAATGGGAATTGTTTCTATGGG
GGAATCTGTGCTAATATTATCTGAATTATTtgAATATATTTTGGAATTAATAATTTCTGA
TTCATCCGTATTTGATTCGTCGTCCGAACTGTCAATTATTTTGAAAATTTTTTtATTTAT
GCTTTtATTTATTTTTTTATGAGTACGCGAGATGGGTGATGGTGTAAAGTCTGCGTATTG
TCGTGTTCTTTTGTATTGTAAGGGTAAAAATCTGTTTTtAGATCTTGTATTTTtAAATTT
TATTTGAGgAGTCTGTGTTTCTGTATTATTTtGGGTCGGGTTTTGTGGGTCTGGGATTTC
TTCATTAATTTTATTAGGAGAGGTTTGGGGTAGTGGATTTTGATCCGATGGGAcaGTCTC
TGTTGGTTCTTTGAGGTAGGATAAACCGAAGTCTGTTGTGTTAGAATCATATGATAAGTT
ATTTGTATTATTTTTGATTAGTTTCTTTCTTAATTTTTCtCCTCTAGGATCACTGTTTGA
TGATGAATATGATTTATCGgAATAATCGGATAATTtgCTCGCGTTAACTAACATGCTAAA
TTTATTGCTCCTATTATCTTCTAATTTATTACTATTTATGATTTCTGACTGTGTTTtATT
ACTTGAGTTTGTTATTTCTAATTCTTCTTGAGATATTtCTAAATTTCTtATACTATCTTT
GCTCTtgTTTAAgTTTtGTTCTATAATTTTtCCGCTATTATCTAAGCTGGATTTATTTtG
ATCCGCGATaTTTtCATtGGTttcTTGAATTATACctATTTTAtttttATCGGTTATTTT
AaTTtGTTATTTTtATTTTtATATTTGTTTTtaTtaTTATTTTtATTTTTCTTAcAAGGG
ATATATTGCCTATCTTCTTTGTTGCTTCTTCCTTCCTTTtCTCGCcTTGTTGCTGACCGt
AGTTTCATAGGgTAGTTAGTCCTATTCTTATCTTCGATCTTCCAAGGGTCATTCACTTGG
TCTAGCTGCTCGTCTGTGGAACTGCTAATTATTTTGTATATTcGTTGtCCCcTTGTAGGT
TTTGACATTACcTGAGTATATCCTTcAGGTAATTGAGATGATTTATTCATTGATTGTTTT
tCTACTGAATTATctAATTTTACCGCATgAaTAATTTcaTCGCGTAATATTTTtATGTTT
TtGTTACTACCCTTGTGCACTGGGGTGGTAATATTTTtATTtATTTTTtATTtGTATATT
CAGGTTCGTTTTCTTCCGAATATATCAATTTTtCTATGTTTTtCGAATTATTATTTTtAT
TTTTGTTTATTTGTAAGTTCtCGGGTTCGTTTTCTTCCGAATTTATTATTTTTGATTTTT
ttGTTAGTACTGGTTCGGAGCCAGATGGGTCaGACGTTCTGAGTCTtGCGATTCCTGgTT
TCCCTGTGGGACGCCATTTAAATTTTATTGGGAaTGCTTCCCGTTTATTTTCTACTGGAT
TTCTAGATAAAGCATCGGCGTTTGTGTTTATTCTTCCTGCCTTGTATTGTACTGTATAGT
CGAATTCTTTTAGACGTTCTCTCCATCTCATTACGCGTgAGGTCGGGTCGTTCATTGAAT
TTACCCATACTAATGGTCTATGATCCGTAATGAGTGTGAATTCTCTACCGTAAAGATAAG
GTCTAAAGGTTTTCATCCCGAATAATGCTGCAACCATTTCTTTTTCTGTAGTTGAGTAAT
TTTTCTCaTGTTTATTTAGGACGCGAGAGGCTGCTGCTATTATTTTATCTTCACCTATTT
TACCCTGGGAAAGAATTGCTCCTACTGCGTAGTTTGATGCGTCGGTCGTTAAAAtAAAaG
GTTTTGAAAAATCCGGATACTGTAATATTGGAGCCGTGCATAGTTTATCACGTAAATTTT
CAAaGATTTCTTGATGTTCTTGTGTCCAGACAAATTTCGCGTTTTTACTTGTTAGGTCTG
ATAATGGTTTCGCTATTTTTGCAAAATCTTTTATGAAACGTCGATAGTAACCCGCAAGTC
CgAGAAATTCTCTTACTTGAGTGGTATTTGTAGGAGTTTTGTAATCTTTGATTGCTCTTA
TCTTTTCTGGGTCTGGTTTCACTCCATCGGCAGAAATAAGATGTCCTaGATATAACACTT
CTTTTCTTAAAAATTCGCATTTATCGGGCTGGAAACTTAGATTCGCTTTACGTAAACGTT
CGGCTAACTTTTCGAATTTACTTCTATGTTCTTCGAGCGAACGCGCATAGATTACTATAT
CGTCCAGGTAGACGAATAGATCTACACCTTGTAAACCTCTAAGTACTAAATCCATTAGTC
TTTGAAAGGTAGCAGGTGCATTTTTGAGTCCGAAAGGCATCCTATTGAATTGATAGTGTC
CTCGCGGGGTCGTAAATGCCGTTTTATGCTTGTCCCTATTGTTAACTTTTATTTGATAAA
AACCCGATTTCAGGTCAAAAGTAGAAAAGTACATAGCTCCTCCTAGTTGGTCGAGTATAT
CGTTTATGAGCGgTAATGGGTATGCATCCCCAATcGTCTTATCATTTACTTTTCGATAAT
CTATAACTAGACGGTATTTTACGTTTCCTTTTGAATCCTTTTTCTTTGGAACTATGAAAA
GAGGTGAATTATACGGTGAAGTTGATGGTTCTATAATATCCATTGAAAGAAGTTCTGTTA
TTTGTCTTTCGATTTCATCTCTATGCGCGGGTGGGTGTCTATATTGTCTaGTATTTACTG
GGATGTCATCTTTCGTGGGTATTATGTGATCAGCCACTGTGGTTGCCTGCAAATTTTCTC
CCGGAATGTTGAAGAGGTCTGCGTATTTTTCAACAATTGAAACTATTtCTTCGCGCTCTT
CTTCATTCAGATGTTCTAAACGCAAGAGACTAATAACTTTATCAACGCGATTtCCCcTGG
CCATGGTGCTATtGCTTTGTTGAACCGTTTCATCTTGCGATAAGTAAGTGCTATCTTCTT
CGCTTGTTCCAAATGGGTACAAGGAGATTGTTGGCACCTTTACTTTGACATCTTCACTAA
GAGTATTTATTGCATACAAATAAGCTATCCCATTTCTATTACTCACTAATGCTTCTCCGG
CAAATATACCGTTTCCCATATCTAGACGAGGCACGTATCCCTCTTTGAGATTACTATCTA
TCCgAaCGAACATTGCTGTTTTaGTACGAGCTTTTAAAACAAAaTATTCTCCTTCTGTcA
aTGAAATTTCTAAATTATTTAACTTtGTAAACGTAACCGTATTTTCTACTAGGTTTATTA
TTCCGCCGTATTCGCGTAAgAaTTCCATTCCTAATATACCTGAaTAATCTAGGGGGAAGT
CGTCGGGTATTACGTGAAAGTCTGTTTCTGTATTAAAAaTTTGTaTTTTtATTTTACcTA
GAGTAATtGCTTCTGaTACtCCGTTTAAaTTAtAGCAATATGATTCATCAATTAAaTCTT
TATGTTTgaCTTCCCCGTATTTTATTAGGTTtAAATTACATCCCGTGTCTAATAGAATTT
TCCCGTAACTAGgAaTTATATTTTTAGATTTTATCATTATTGAGGTAGGCTTATAATCTG
GTGACATTGCGCCTACAAAGTATGTTTTtGTGGGTATTCTGGTATTTAATTTTGGGTCTG
GCTCTGTTGCGctGAGGTGTTTCCCCTTGAAGAGCCTGGAAGGGgAAaCATTTGTCCGTT
TCCcTGAACTGTTTGTGCGACATTTAAACCTGCTTGTCTACCaTAaTCGTAAATTTtCTT
tCTaCAaTTTTTttCTAcGTGTCCTATCTTTCTGCAGTACGCACATTGtATTTGGGgTCc
GTTATTATTATTATtCGTATtACcATtgAcccGGATTATTATTATTCCTAGTGTAAaTAT
tGTTtGTaCTATTGGTGTAATTGTTATTATAACGATTGtAgtttttaTTGTTATTATTAT
TATTATTGTAATTGTTACTTGTCATATTACGATTAtttCTgttaTTGCTATCATAGTTTC
CGT
>contig00300  length=389   numreads=11
AAAGTACCtACTCACCAACAGGTtCAACACCTTGGACATCGTTGTAACCAaCCAaCGAaC
TCGAAGAGTCAACAATCATCATCCAAGAATCATACCaTcAATCTTGGAATCATCAATACA
aTCATGTGATCATCAATCCACATtCAAaGGaTCAAGCACTACTCAAGGGGGCTTGCAaCT
AtCTCACGcTCCATACTCATCATTTTATTCATCTACAATAGACaCCAGAATTCAAGAGAT
CaTAATCAGCAACCCTGTTCCTGATGGCGGGCGGAATGTTGCGGAATTACACATTTGTAA
TTGCCGCAATTTTCTGAGAGTGACCGAGGTGCTGCTACAAACGCGCCCTCAGGTGCTTAA
CATAAACTcAAACCCGGTTGCGCAGAAAG
>contig00301  length=919   numreads=9
CCTTTtACTATAGTATtCTACAACTCtATtGTtACCCTCTACTTTTAACATTAACATAGC
TCCgTAACCGtCAGAGCTAGCaTCGGTGTGtAGTtCAATCCGATAaTtaGGGTCgAaGAT
TatCAACACTGGTTCATTTATTAAGATGGTAATTATTTTttGTCgtAGGgTttCATGTTT
aTCTTGCCAATCTATGTTTTtGTTtCCCGAGgTAAGAAAgTAtAAAGGTTTCATAATTtG
aGAAAACTTTGgAaTGAATTTACgcAaaTAAGAAGcTAAACCGATAAATTGTCtcAGTTG
TGTGACAGTAGTTGGAgCAGGTAAAGAAttcAAAGCTTGTAtCTtACGCGGGTTGGgTCG
TATCTCACCGTTAGTAATTTCATAACCCAGGTAAGAAATCGATGTTTtGAGGAAGGAACA
TTTAGCAAAaTTAAATGAAAATCCTGCTTTAACGAGGATATTTAGAAGGGTTTCTAATCG
CTCCAACGCTGATTCTATTGAACTGGCGATAATTAACACGTCATCTAAATAGACTACAAC
CCAGGAATAAGCTAAATCACCcAAAGCTTtAAGAATTTCTCTCTGGAAGACAGACGGCGC
ATTCTTCAATCCAAATGGCATTCTCAGGTACTCGTATTGACCATCGGGAGTAACAAAAGC
TGTGAATTCAGTAGAGTTTGGGTGGATACCGATTTGGTGAAAGCCGCTAGCCATATCTAA
GCTTATAAAaTACTTAGCGTCACGTAACCTTGAGATTTGGTCTGAAaTTAAAGGCAATGG
AAATCTGTCTGCAaCAGTGTTTCTATTTAaCTCTCGGTAATCCACACAAAGTCTATCTGA
ACCATCTTTCTTTTTGACGAGTAATATAGGGCTAGAAAACGGTGAGTTGCTGGGTTTTAT
AATATTCGCTTTAAGCAAT
>contig00302  length=1356   numreads=31
atgttgtacattgcatctggatattttgaatgtttaacggcagcttaaatgatgaatgag
ctgttctgccTCCATCtAatAAAGTTGCTGCAATGCCAGAAGATGCAAcGGCCAATGCGA
TgCCATTTTTtGAtCGTATCTCGGCAAGAAGTAGCGAAATAAGAAaTgTTTtGCCAGTCc
cACCTGGTGcATCTAAAAAAAAGAaTCCTCCTTGTCCTGCCGAAActGCCAGCATGATGC
GGTCGTAGATAATTTTTTGTTCATCATTAAGTAGTGGAACATTGCGGCTAaCAaTGCTCG
CCATTTGTACAGTATCGTACTGTAGTTCACGATTCAtATCTGTGTTGAGTAAATCAGATG
CACTTCGATTCGGTGAGCTcATACCgAAATGACTGATTGGTAAATTCGCAATAGCAATGC
AAAGATCCTCGATAGCAATCAATGCTTCATTGTACATTGCTTCACTGAATGATATTGTTA
GATCGTTGCACCTTGTACGaTGTCGATACAATATATCATCAgTCATTGAATCTTtgTGAT
TATCCCACAaaTTTGTGCTcGGgCCGGGAAACATGtAGTCAgTACTATAGCAAATAGTAG
ACGAATTTGTGTTCCTGTGCAGTTTAATGCTGCTTCAGCAAGCATGCTGTCCcAATGATT
GTCGTCTTCTAgcAAGCCTagAGCAAGGCATGCAtCTTtATACGTAGGATACGGTTGTCC
ATCTACCTTCCGTATATCTTGAAATGACAaTGGTCcGgTGACATTAACcAACAATAGTCG
CAGaTAAAAGCACTCAGTCTGCCTTGGATTGACGGTATATACACGACCcAAaCTATTTGA
TTTGAATAAACCGGGGCACGCATCAACTGGTATCCCTTGCTtGCGGGGTATCCATTTTTT
cGATTGAGCCcATGTAAAATACCGCGGAACTTCAGAATAGAGCAGTGTTTGTGCgAAGGc
ACCAAAAGCATCCGCACGATTgCAcAGTTCAAAAAaTTCGGTGAGCGTAGTTTTCGGTGG
ATTTATAgCACGATCAAGCgCTGTatCGTTCGTGAAATaTACGCGCTGGCCATTTTCAAG
AtGGACAGCTAAAtGgATAACTGCTGGATCCCGTTCATGAATTGGgAAaCCGAAAATACG
CcAGACAGCTTCATTGgAACTGATATACCGgCCAATTTGGTAATTCgTAATTTCATCATT
TtGATTCAACGTCATCAAAAATaaaaaaaaaaattttGCCAAAAAaTTAAaGtttaaaTt
AAAAATAAAAATAGGgTTGATCtcAGAggggTGAAAATTTAGGGTTGTATGTATTTTTGT
ATGCTGTGTCATaaaaaaTAAAAaCAAAAAaTTTTG
>contig00303  length=486   numreads=4
ATGGTGtACTTGgCAgCAaGCGCTagCAACAGATACATATCTCTTACACcATGATtATCC
AGCTTTActAGCTGATGTTGCCAAAGCTATATATCCAATTTATGAAAACCTTAGCAACGA
AAATTTATTGGAAAGGTGTGTAGGTGgATTCACACAAAATAACAATGAAAGTTACAATCA
GctAATCTGGAAAATAAGTCCGAAAATTGTTCCATGTGGCTCTAAAGTTGTTGAAATAGC
GGCTTACATTGCAGCTGcAACATATAATGAAGGTACAACATCATTGTTACACAtGATGAG
TGCATTAGGGCTTTCATTAGGCAtcTCAGCTCATAATTATGCTGAGAAAGaGGACGtAGA
GCGTGTGATGTTCTCCAacGcGAGAGCGCTAGGGAgCACGCGCGAAGAAAGAATGgCTCG
ACGaCAACACCAGCTGGACTTACTGGAaGCTAGGGATCCTGCACAaGGTCCCTCTTATGG
CCCTGG
>contig00304  length=740   numreads=7
TGAGGCTTGATATTcggaggAAGCCTGTCCAGCCATAAttGTTgtAACACGCAGTCGTCC
ACAGCACCATTAGCCAGTTCACGCATCTTACGCAGTAGTTGTGACGGTGTTTTTCCGTCC
AGGGTGATTTCACTGATGAGTTTATGCACcTGCTTTtGTCTGGAaTCaGAAAGTCGTGAG
AGTATAGCTGTTTTtAGGGTtCGGTActtaTCTGTAGCTGGTTCTTGACGAATCACATCT
GCCAGTTGATCAATCGTTGCTGCGTCTAATTCCCGAATGACGTTGATGtATTTTACCCTA
TCGTCGACTATTCCAGCGgTGTCGAATACAGCTTCCACCATTATGAACCAAATTTCAGGT
CTTTCTTTCATGAATGCCGGCAGTCTTGGCTTTTCAGTtGATGTATTGCTTGGTTGACTC
CTCTGAATCATGTTGTTGAAAGCGATTAGTTGTTGTAATGTAAGCGGATTTAACATACCT
GGGTTTtCAGTGCTTTtCGGTGTGCTTGTGTTTCCATTGTCACCAGGTGTGATATTGGCC
TGGTTCACTCCCCCGGATGCTTGGCTAGTCAATTGGGTAACGTGGTCATCGAACGAGTTC
TTGTTAAGCGTGACAGGTGCTATTGAATCCGATTTTTTATCCAATATTTCGCCTTTTTTC
GCGTACTTGGGCAAGCCGTCTTtGCTGTATCCCaGGAACTCTTcTTCAGTGCAaTcAAtC
AGACTTcGATtATGGTtATC
>contig00305  length=461   numreads=7
ATTGGACCTCTTGAACTTGTTCCTATTATCACCGCTAGACCTGAAAAGATATTCAGAAGC
ACCACCCATCCGGGCCCATGTCAAAGACACAGTCCCCAACGGGAAGGCCCAAAGATTCGA
GaCTCCACTATTCTGCAAAAAAaGGGTACAAGTAATTGCACCACAGAAGCCGCAAGAAAC
AAAACTACGACCACTGGCGAGTGCTTCAACGACCTCGACGCATGTTGCGCCGCACGACAA
ATaTAAAAATAAaTaCGTTTTAAtAGATGCTTGATTTAGACAACCTCGaTAAATTTatCA
AACATACAATTGTtCAATTAAaTAAATTCATaGAaTTCTTAAAAtaTTTTtCAGTACAAT
CGCCATCGTtAATACCTGGgTTGgAATTCGTTACAATTtACTtATTtCATGCTCAGGCGa
TAATGATGGCAaTtGAATATtAGATTGACAAATAGATAAAC
>contig00306  length=1562   numreads=41
TGATGACTTtATAGTATTCACTTtAgTAggggAGGCTGAGTTtGAACTGAACAGTGATCT
CTTATTTTAACAAACTTTAAAACTTCCTAcATGGAAATCGAATTATTACCAACAGAATAA
AACCGAAGAGTAgAGTTACAATAGCTGGTAGGTAATTCAAGGACTTATCGTAATATGATT
TAATAACTAGCATTTAAAAGtCcTGAAATTaTGCTAAAaTCAAAAACTGTTTTTCATCAG
AGAAGCTGCTTAATTAATGTTCACAATAAGAGTCTACATTAATAATTGTATCCAACACTA
AAACTGCTATTACAAAaTAagTATTCTTtATGAGTGTGATTGTTTTTCCTCTTTCACCAa
gTGTATACATCATATCATACaaTACCATAACTCTAAAAATATCACACCGGAAAATCTGTt
ATAAGATAAATACGACCTGATTAGGCCTtAGTTTTACACAACCATTACTTGCGATAGCAG
TGCACCCaGgATTAAAAAaTATGAATTCTAAGAGCGCGATTTTgCAAAATAACTCCAGAA
GATGGAGCTATGATTCAGCAATGAAGAACATCAAGTTCGAAACTTCTGCGAGCTTCGTCG
ACGGCAATAACATCCCAAAGAAGTTGATGGTCGTCAAaaaaGCAGCTTCTGATTTCTCAG
GTCCTgaTTTTTGGGACTTGATATgAAaGACTGACAGCAGAGTGATCGTGCGATTTTACA
AGGGTACATCCATAAGACATAAATGACTGAATAGCGATACATCCCTGGCGTACGATaTGG
GTCAATTTACCTTATGGAAGAAGATTGTCATTGATAAATTGTCATTACACTCAGATAATC
TTGACTGTAAGAAACAACAAAGAAAAGAAGTCAAAAAAGATAACGCACTACCAATACCAC
GAGTTTCCTGATCAACAGACGCCCTTCTACTCTGCGCAGCTCATATCCTTCTGGAAGATT
GTGAACAAAAAGTATGAAGGCATCACATCACCGGAAGAGAAagAAAaTGGACTGTCCCcA
ATTGTGATGTACAGCGCCGGATGTTTTGAAAGGTTGGTGTCGATCTGTGCGATAGACATT
TGCCTGGACCAGTTGACGGAGGAGCAATCAGTCTCGGTGCCTGACACGCTTTTGGATGTC
AAGTACCAAGTTTCTTTtgaTTCTATGAGCGCGGAAGAACAAGAGTTTATtGATAAGACT
GTCAAGCACATCAAAAGCGtGTTACTTTAGAAGAATGAACAAGAcGACAGTGACGTATAC
CCCGGAAATgTTtCTTTCAGAGATCGAGTTCGGAAGTATTGTTtACTTTTTAAACGACCA
TCTGTTTcTtAAGTGTTTACTGTTtGGgTAGGGTTGGCACTACCGTTTTtGTGATAGTGT
AAATGTGATATGTGAtaTATATATATATATATATATTTACGTAaGTACAAATCTGTGATA
tAaCTTGAGTGAGAGGTAAAAAaCaTTAtCTTTTTAAGCAAAATATGGTTCTCTAAATTA
GAAAAATCTACCCTGATAGCCAGAGTTTCAGACCAACAAAGTTAGTGTCAGATAATTGCC
AT
>contig00307  length=601   numreads=4
GTGTTGCCTGCTTTATTCACAACTCGATCAAATCTAAAGTTTTAtAcAtCTCTGAGGTGA
ATCAaCTAAATAATCCAGAATTTAtATTGCTTGATGTTACGTTGCCTTCCGGTAGTCATG
TATTTGTATCTTCGATCTATaGAAGACcGCAAGGTGATCTTTTAAATGAATTTTTCACTG
AATTTGgTAAACTCTATCCTCACTTCAACAACATTATTATCTTGGgTGATTtAAaCTGCA
ACcTGTTAAAAaCTGATAGAGCTCCGGCGCATCTCAACTCATTTATCACTGATTCTGATC
TTTTCAATGTGCCATTTGGTTCAACTTATCATACGTCAGGCACGGATTCTtGGTtaGATG
TAATTaTCATTGACAGTCAAGATAAgCTGGGAGCTTtCTCCAAATCtcAATCACCATtCA
TAGgTGgCCATGATTaCcTTtCATgTGAatACAGATTAtCACTACCAAGtAAATTTACAA
AAAcaGTatGTTTCCGAGAcTTCAGACACTGTGATCATCAaGCCTTAGCTGAAGTTTtGA
CcACTAaTTTAATTCAGACAAGTCTAATtCATCAAaCTTCTGATCCAAATGAACTATTAA
A
>contig00308  length=525   numreads=3
AGCCGCGACGGTCGAGGAGTTGAAGaaaTggggAgAccggaaaactctattacctccaat
GcccccAGAACTCGAAGATGCAGAGAAGGTTGAGTCAGAGCTAGTCGCCGACGTCCAACC
CGAACGTCAGATTGCTACGTCTTCTCGAGAAGGACACCACTCACCGATACTGCCGCCGAG
AGCGAAATCATCTTCGCCAGTAGCCAGACCGTCCTCAGCAGCTGGTCGAACAgcTATGAC
TGAGCCGATACcGAAACTTTTCACTCCTTCTGACTATCCCTCTCCGAACCCGTACTTCTA
TATACCTATGTCACCTGGTATGCCCCGTTTCCcAATGCAGACTACAGAGCCGCTACtACt
CctGAGACCTATTGTACCTGCACCTCTCACACCGAGACCGATATGCCGATACTtCGTGCC
AATTCTcAGCCCTGtCCCAaCTAGAGgAgTCTGGAGACGTCTAGGACCTCCTGTAAaCaT
CCcAACAaCCCAGAGATGCCGAAATCGACCAAacTTGgAgCCGAc
>contig00309  length=1137   numreads=36
CTAAAGCAACCCAAACAAGTACAATAGGCGTTCAGCACGCAATTGATGCATGATACAAGG
TGACATTGGCGCTCGTATTTTATCATTGTACTTATTCTGCGTATGTGAGTCATGATATCG
TTGCTATTAAAACAAGTTTGAGTCAAAAATACATCTCGCGTGAGTGTTGAAAATGTATTC
TACGTTCTAGACTATATGGACCCTGAAAATAACTCTGAATTCATCTTCTGACCAGGTTAT
TAGAAGTATTTTTTTCGTAGCAACTCTATTCAATAAGGCTTTTtCCTTGGTTTAAAATGA
ATTCTTTAATGGGATCATCAAGTGACATATTTATAACTTATTGCTACTCTGTATACCTTG
CTAATGAATAGAAGCTAGTATTATtaCGTTTTtATATTTAGCGATAGAGTGAGCTAAGAG
CGAGATAActGATGAACTAGTTCGCATAGTTCACCTAAAAAaGCGCTTTTCACCTACTTC
TCACCCATTAACAtCTATTAGATCACGCAACTCGAAATTAAACATGTTTTTGATTAATTG
AAAgTtATAGcTCGGGACTGATTATTAAATTCTTTTATTGCTAGGAAAGTCAAATTACTA
GACGATGACTCAACGATCTTTCGACTGAATATAAACTGCGTTGAGAAGGTTTCATTATTA
GTATCCGGGCATCCTTTGCCATAACTCTTCGTTCCTAGTGGTTGTAAATCAAGACAAAGC
AATGGAAAAGCATGTAAGTTAACTTACCcTTAAATATTATGTTGTCTTTAATAAACTAGC
CTTGTTCGTTGGATAAATCTCCGATTCTTTGTGATTCAATAACTTTTGTGTTCTTGCAGA
GAAACaCGGATCAGCTGATTGCGATTACCTTACAAGAACTTCGATTCTGCCGTAACAGAA
TTATtATATTGTGTCATATGAAACAGCAGTTACGGCAACGAATAGATTCTTACCGCTTCC
AAAACCAAaTCACCGCAATTGATAACGAAaTTACAATTCTGAaGTACGAAGTAGCTCTCT
TGAATAAAaCGTTAGTAAGTCCAAAGCCGCaaaaattactaaggtGAGTAATAACTTAta
actctcttattatttaaatatctttacttctagACTTACCAACttaaggcgtgtaat
>contig00310  length=426   numreads=15
GACaacggggccctcgaTACAACTCGAAGCGCACTGGCGCGGTTCGTAGAAGATATAaTT
TAAAGAGTCAAAAGATACTAATGAATTTAGAGTTTTGTGTAAGCAACCTAGTGCTTTACA
CTGCCTCGTACGTAACGCGGTACAAGGACCAACACGGGTTCTACGAGGATACCTTCCTAG
TCCATGGAAAAGTTACATTTCGGgTTGCATTTTTtAGAGGACGTAATTTAATTTTTTAAT
ATGTAGGGGGgTCAGtATAAaGCTAAAACCAaGTTtGtGGGGTTGCCACCCTTGTCCCAC
GGCCGCCATCTtGAAAaTAGGGgTTGgAaTGGTTTTTACGaTATATCTCTTAAACTATTT
ATTTGATAAAAAAAaTTTGTtCATATTTTTtGTtGCAAATTAAATTGTCTAcAACTTTGG
TCtAgT
>contig00311  length=473   numreads=3
gCACGGACGACTTTTATGGCGGATAGACAATTACTGTGAGAAAATGATCGAAGCTAAGGA
ACACAAGGCCGTTGTTAACAGCCCGACGTTTTTTAGTAAaGAGTACGGTTATTTGTTGAA
AaTGGaGCTGTATTTGAACGGAAGAGACAGGTGGAAAGaCAGGAACATCATTGGgTGCCT
CAAaGTCGTCGAaGGCCCTTGGgATCCCTTATTaGAGTGGCCTTGTACTCTCCGAGCACG
TGTCACACTTCGTGATCAAGaTAATTCGGGgAaTAATGTTAAAAAAATTGTCAAGaCCAA
AGCGATtCGGTTGAAGgaTTGTAATAAGCGtGGGTCAGTTAAAGACaGTGATTGTTGTAT
AGAcTcGGCTATTGACATGTtCATTCCTcACAcGGTTTTAAATaGaCATGATGGaTTtAC
TAAAAATAATTTgTTGTTCcTtGATATACAAaTTACTGAACtAcAAAGCAaTC
>contig00312  length=688   numreads=4
GCAACAaCAAaCAaCTAAAATtAtAAaTAGGACTGTtACtCAGAAAaCGaTtaTtAAAGC
AGAGCCAAGTACGCCGGGTCCAAGCTCAGCGGCTCAAATTaCGCGTCCAATGaGATCGAG
TAAGTCAAAGGCAATGGATCAAGTTAAGCaGTGGTGTGGATCTATGAAAGAAGAaGACAA
CGATATTTtGGGTAAACGCCGAGCTGATCTTACTGATAGTGATTCAGATACAACGGCTGC
TAAAAGAGCTAAAGGAGAAGGCGCTAGTGATGAGGATTACACTGGTGAATCTGAAGAAGA
ACGTAACACTACGGGACGAAGTGACGTCATCCAACGTGCTTTtAACCGTGCAAATGCTCA
GTCAAATGGTTCGAACAAAACTGTCTCGAGCAGCGATTTGGCTACTTCACTTGGTCTCCA
ATCTCCTGATCCTACAAAAACTCATCAATCGCCAGTTTTAGTTGCCAATGCTAAAGGAGT
TGTCAAAGTTGACCCTAAaCAAATGCCGAATTTAGCCTCTGGAGTTTACGTAATGTCTAA
AAAagAAGGAATAATTAAACTAGATTCcTCGCCAGCTGGTAAGCAAATCAAGAgTGGTAC
TGGTGGAGTTCTGATGGtACCGAATCGtGAAAACCCCacTGTCGTACGAAGACAAGtAaT
TACTGCTTcACAGGCCAAcTCcATTACA
>contig00313  length=1152   numreads=20
tCTTATCTGATtCAACAAATAaCTCtAAATtTtAAATAACATttgAAaTaTAAaGACaTA
TTAaGGTAaaTTtCACAATAATTGAGAGtATTacGGgTCATCAaGCGATTTTtCAATtAT
CCAAaTTtAATAAaTGgTCAAAAaTTttatctttAAacAcctccAAACTgcTTGAGTtAA
CAAtGTCGtCAGGTAGCTCCTCCCACACtCTTATCcAGTAACTATAAaTGAACGctCTAA
aTAGGTAGTAGtAAAGTGAGgTAGTTTAAATACAGTGtGTTTTTTAGCTGctAATCTAcT
AGAGCGTcgCACATcAGTTtCTTCCAAGAATGCATCTCGTAGATAGCCCGGTTTACCGAT
TtCCAGCAaCTtGTAGAagTAACACAGCAAaAAaTACATTCGACGATATTTtACTGAtAG
CCAACCTAGTTCtCGACGATAAGCGGTGACATGTTCATCTCGTCTAAGACCAAAGATAAA
TCTTATTGAGGAGTTTACTGCTCGTTGTAATTTTaGGTtcATTATCACCAGTAGCATCAA
TAAGCACAACAGAGCAATAATCAATAaGAGGCAAGATCGTCGCTGAAACCAATAGTCTTC
GgATATCaGTTGAATAAATATTTTTGCGAACTTTCAATGAATGCAatGCTGAaTtCACTT
TCCTCGTtaCTTGTGATACATGGTGATTCCAAGATAAGTTGCtACTCAAATGTAAGCCCA
AGCACTTTGTCAAGTTGACATAAGgTAATGcAACTCCATCAATCACGATAGGGGGTATTt
CctCTTcAGCAAGTCTTCTTAATTTACTGTCTGATCCCaTAATCATAGCcTTTGTTTTGT
CTAAATTTAaCTGTAGTCCATGCTTCCGGGtCcACGATACAACTGATTCAGCATCGAGTG
TTAACTGTCTGACTGCTTCgtGAACTTGATAAATATagAaGTGCTGgTAGATGTACATAT
CATCagCAAAAaGGCCGTGTTTACAATGAGCCAGCCAACGGACCACAGAATTCACAACTA
TtAAGAACAaTATCGGTCcAaGAaCAGATCCTtGtGgAaCTCcTGAaGATGtttGTAGTA
ATTCAATAGGAATcccATGTTCAtttAGAACTGACTGAGACCTAtttGATaaaTATGaga
aaaaccAGTTAA
>contig00314  length=1708   numreads=20
cggtattaaactgatcagggcagaaatttcataaagtagctttatgCAACGAATCTGTAA
AAGATTCAAAATCAAAAAAATTCAGACTACTGCATTTAGACCTCAATCTAACGGTTCCCT
AGAACGGTCGCATCACGTTctAGGAGAGTATCTAAAGCAGTATGTAACACACGATAAAGA
ATGGGATCAGTGgTtGgAACTAGCTACTTTTtCTtATAATACTTGTgTTCATCAAGGAAC
TCAATTTACTCCTtATGAaTTAGTATTTGGAAGGGTCGCTAGGGTACCAACTAGTGCTCC
ACCTcATGATTTaGATCGCTTACcTAACTACCATGATTATATCAGTAATCTCGTAGACCA
GTTGATTAAAATACGCcgTTTAGCTCATGAAAaTTTaGTTAACGCAAAACTCAAATCCAA
GGAATACTACGATAGACAATTAAAACcAGTCACcTTTAACGTAGGTGAcAATGTTTtCTT
ATTAAAaGGGCCAAAACCCcATAAATTCGGGGATCATTACGATGGCCCCTACAAAATAGA
AGAAGTTTtCTCCAATGGAAACGTTAAAaTTAAAATCAAAAaTAAATCTAAAATTGTACA
CCCTAATCGgTTAAAgAAAaCAAAGATCAAAGTTTTACAACCTAAAaCCAAAcGTCCTAA
AGTCATGGATCCCGATCCcGATTTtAGATtATAaTAATTTTATTTCTAGGATCATCAGTT
TATtGATCATGAATTACATTGCATTAATCCTGTTGTGGTTCAGTTGGAAAGCAGTAGACG
CAATCATAGGTTATGATTGTGGCAATAAAGTTTTAAaTACCACCACTATTTCACTGATCG
aCATCGACGAATGTGATCTCGAaGGGGATCGGGTGGAAGAGTCCCTTCcGGAcATtGCAC
TGCTTCAACTTAATGAaTTtGATCACACTAATGTAATGCAGTGTAAAATCGAAaTCAGAA
GAATtaTACAACACTGCGgTTGGCAGTCgTAtAATTCAatAGTtagtCAGGGGaTTAaTG
AATatATATACCCCATATCTcGAGAATtGTGtCAGGTAGCACACGACCATGGCAcAaTtC
AGATAGgAAaCaCtATTATCgATGGTATCCcGATCAATGTAACTATCACGCGAAGCATtA
CCTTAGCAGGTAGTGTTAATAACAATGCCGACTGCACTAACTCTCAATATAGTGACCCTT
ACGGTACTTGGgATAGTGTATTTGTTGTCGgAACTGCTAAAATAACAATCCAGTCACATA
ATACGCGagTAAAAGTCGCAGATGACAAAaTATATTTaCcATCGGGATACCATTGTAAAT
TAAGCAAAGGTCATTGTATTGACCCTGTTAACGGGTATTCGTACTGGAACGCACTACCAC
GAAAGTACTGCCTTCCAGATACTTACtCTATTTTATATCGTGGTCGAGCCACAAAGTTAA
CTTCTACTAAAGAAACTGTGTACTCACTCAATGTAAGAGACACAAGTTTCTCATTAAGTA
TTACAGGAACTGAGACCTCATGTGGCATTAAACTAaTAAAAACTGAACATCCTAAaTTAG
TCATTGTTGAAAaTTCAAACTTAGAGTCATTGGAAAAAAATAATATCGTGAAATCAAATC
CCGACAaTCTAGATATATTTCTCTACGGGAATgcGAAaTTCGTTtACGTAGAAAGATACT
TGAGGTCTCAGGtCAAAACTTTaTATTt
>contig00315  length=487   numreads=3
CTCTTTAATTTCCACACAATCCGCTCTGCGCTCACAACTATATCCGTAATATCACACCcG
GACTACTCTCTTACTCACACGGCAGATACAAGTGCACCAAAATAGTGGCGCCTGGgAGAG
CTAACTCGCCGTGAGTTAAACGTTTAaTAAGCTTAATCACGCGACAGATCCGTGAGATAC
AACTTGCTTCGCTTCGCCACCAGCCGCTGAATCGTTAGCCCCTcTCCTACTGCAGCCCcT
TTTtAGTtCCATCCAaCCACCCATCCTTCTCTTTCTATTtCATCTATCTGTCTCTTCTCT
CTCTACACCATCTGCTATTACTaTTTTACCGaTGGCTCTaCGAATGTTACGaGTAGTCCT
TTCGTTATaCAGCACCGGTCTATTACCGCACAGCTATTAACAGAAaCTGTTTATTGCCGC
cGAACAacTGAaTAaCGTTATtCACGGAGATGTGTGATTGCCGCAATGCAATACCAGCTt
CCAGTTT
>contig00316  length=466   numreads=5
cTTGTTGAaTTaGctgAGGTAacAGATCCACGGAGAGTGAGCaTTTAAATTATTTAAATT
AGTCGAACATTTTAAGAAAGTAAACGAAAaGTCTACTTAGACACCCATTTTACCATTGAC
TTCATTTCTTCCGTTTATTCTATAATATCATTCGAGAAAGTAGGACAGTATTTTCTTTTA
GCTAAAGAAGATATAACTTCATAGGAAAATTTTAATCATACTTATATGTTATTAGTGACA
CATGCTTTGAATCGCATATGCATAACTAATATATTTACACATTTCTCAACTAATTTCTAC
GTCCAACAGTATCACTGTCTATTTAATAGAATAACATTTGTTCATGACGGAAAACTAAAA
GCAAATATTTTTAtAGAATAGACTAaCAAGaGTAAGCTTGAAaCTTGATCATTTTTATtC
ATTTGTCTTtGgTACGAGCAAaTTATAGAGTACaGTGTGCAATATC
>contig00317  length=562   numreads=6
GCCAACATCTCCTGGGCAGACACCGTtGATCCCcAaGCTTGCTTAGCAGGCCCCGATCGC
TACCTCAGCGTCACCAGAGATCcTGAaaGgACTCCcTtCCAGTGGgAcAACTCCACCAGC
GCTGggTTCTCCAGCAGCAACAGCACCTGGCTGCCTATCAACCcTAATtACAAGACCcTT
AACTTAGCCAATCAGCAGAACGACCCTGACTCTCACTACGGAATCTTCAAGCGTCTGGTT
GCCTTGAAGGCCAAGGACGTTGTCAAGAAGGGAGAGACTGAAGTCGTTCTAGCCACTGAA
GACGTCCTCAGCGTCGTTAGAaGACTACCCAaCAACAaCCCAGTTGTCCTGATGGTCAAC
TTCAAGACCACCAATGTTACCATTGATGCTGCTGCTTGGTTGAACATCCcTACCAACTTG
ACGGTCTACGCTGCTAGTGTTGGaTCcAaTATCAAGACTGgCTCCAAGGTCAAcACCTCc
AaCTTCAATCTtCcTGGCGCTGTTTCCGTTATTCTTtATTAGTTGCTAaGTTATTTTtCT
GTAGATTCTTTtAATAAAtCTT
>contig00318  length=682   numreads=4
AAGAACcTCTTTTtACAcTTTAAAAAaCCaGAAATCTCaGTCTAGTTCTTTTcTACCAAT
TTAaTGACCAGGTTTTtctAAATAtCAGTGAAAaGTGACACAACGTCcAAGGAAaTGaGC
ACAAAACCGGCTGGTGATtGAaCACTATTGATAAATTCCTCGAACTCCATGGAATTTTTt
GCATTAAACTTAAACGTGTCtATCAGTGgTgTtACGaGTCTGAGTAACAaTACAAtCTTG
TAGCCTGGAGCTTGTATGCAGCtGaCCACCGGACGAAGTTtCAGAaCcTCTTtATGTACT
TTACGAAGACCGTAAATCCTTGGCGCCACCGAGTGGAACGTTTTCAAACTTTTTCCTTGA
TGTTCATCTAGCCGTCTATCCCTCTGGAAGTTCCTGATCAAACTGTTAATCCTATTTTCA
AATCTATTAGTTGGGCTCTTTATATATCACTCTATGATTGCGATCATCCTCTAACATTCT
TTCCAGCTCTTCATCATAATCCTTTCTAAACATTATGACCGTGCTACCACCCTTATCAGC
TTTACCAACCATTAGTTCCTAaTAAGACTTAAAGGGGgCAATACaTGTAACCGCCTTAAT
TTtCACCGTTTCTTGGGGACTTTTtAAaCtGGgAAGGAaTAACTGAATTATTTtGAAaCT
TTGTaGGgTTATTTATTatata
>contig00319  length=479   numreads=3
aaTTGTCCTATTAGACTTTTTCGATTCACcAAaGAAaTTTTTtCGGATGCATcACTGATA
GGTTGGGgAGCACATTGTAATGgAGAAAaTACTCAGGgTTTTTGGACAGgCGCAGAAAAa
TCTTtGCACaTTAACCACCTAGAGTTAATTGCTGCCTTtCTAGCCTTGAAGAGTTTTGCT
CGAGAGtCGAAAAATTGTGAAATTTTATTAAGAAtCGATAACaCCACGGCAATCGCATAT
ATCAATCGCATGGGGGgCGTacAGTATCCTGATCTTAAtaGACTcGCGAGAAATatATGG
cAATGGTGCGAAGAAaGaGcAaTTTTTGTCTTTGCGTCgTatATCCCGTCAAAGAAAAAT
aCGGATGCtGACCGaGAGTCAAGAAAAACGAaTATTGATATAGagTGGGAaCTAGGCGAA
AAATTCTtCTCAAAGaTTGTCAGtagATGgTAAAaaCCTGaGATCGATCTTTTtGCcAC
>contig00320  length=669   numreads=5
GACATGACGGTGGTCtGATCgACAATAAaGATTTAtCtATCGAGCTCATAGTTTTAGgTG
CCCcAATATAATAAGGTGCATTTGTTGTaGTTAAAagTAAcTTTGTTAaTTGCTTtACAA
CTCCGaGAAAAaCAGCATGCATCGCTtCAACAACAACACCTTTACTTATGTCGAATAATG
GTAGAGCTACTAAAGCTGATATATTTTTtATtCCATGGAtCACTTTCTCGGTATCAAAAG
CTCGAATCATGTCATtACGTATTTCGGCATCACATCGTTCTTTTTGATAACACTGAGATA
ATGGATAAATTCGTTTACCACGTCCTGCTGATTTGCCTTTTGCATAACAGTATAAACAaC
CATATTTTCCGTTGAaTTGCTTAATACAAGCTACTGCTGCGCGGgCcGGGgCGTCTAAGC
TACATGTGGTGACAaTTAaTCTTGATGTTACTTCtAAATTATTgTTAGgTTTCCATGTAA
TTCCATCACAAAATATATTTTGTATTtCTGTGGTAAATGgTCTTAAAAAaTtATTCATtA
CTGGaTGTGTTTCGTCCACGAaTATTGCCGCAAGAAGCaTaTGTTTCTTtCGCATCTGTG
GAGGTAGCTCGTTGATCTGAGCGTAAaTCGgCcaTGCACTTGATTtaGAAGACTTtGATa
CATtACaTC
>contig00321  length=583   numreads=13
TTTAGGTGTCTACGAACCTATTTTTCAGAGTATAAAGTCAAAAATAAATTATTCGATTTT
TTTGACCCACCCTATTATTAACACAACTCGGTAACAAGCTTATGTGTTGGTCGATAACGG
TCACTTCCTTTtCTACAGCATTATAACTTCGTAAaTTCCAAATTTTTtGTTAGTCTAATA
TCGAGTAAACACACATTCAAATCATGTTAAGCGGGCGCAACACGATTACGCGCGTTAATA
TTGGCCTATTTTCGAGTTAATACACCTTCAAATCATGTTAAAAGGGTGCAACACGACTAC
GCACGTTTGTGTTGGTGTAGTTATTGTTGATAAGGTAATACGTGGTGAGTGTATGACGTC
TCGTGGTGGGTGaCCCGAAGTTAGGATCCAGGGCCCAAGCACCGGTAGAGGTTGAGGGgC
GAAGCCCCccACTTAAAAAtGATTtAATCAAGTTGATTATGATTAGCTACATTTTGGTTt
CTGATGGGACATTTAaGACTGGTTCATCTGTATTCTGTCAATTATAAATAaTtCaTaGAA
TGAaGGACAATCAAAATTTTCCacTATTGTGtATTTTtACACc
>contig00322  length=297   numreads=2
TGTTTGTGTAaGAAAATGGTTGGCTATGCATGATCATATATATGCTGCGGGTACGAATTT
TTCTAGCTGATTTTTtATtGAAATTATCTTTTAtACTTAACAAACTTTTAGGATTATTGA
AGAATAAAAAAATCATAAaTGTTAGTTTTtatATGAGTGtAAGTcATGTAAAATCATAcT
cGTTAATGTAtGCTCATATacgAGCAATCTTtCtGTcATGCaTAaTTAaGTaTCATTTTG
CATAaTGCTTAATtATGCAtGATCAaGCATGgCTTTATATAAACCaTTTgCGtAcTT
>contig00323  length=663   numreads=5
ACAGcAgCGAcAaCTACTtCTTCAACAGcAacAGCAGTtGCtAGCGgcACAGTcGcAAAA
TGtAaCcAaCCCGGtgTtACAGCAGCcaGTtCAACAGCAATCTGTaTCCcTGCAATCCGt
CCCAGCGAACGCCcAGTTtATTTCGCAGCCTCAgCAGTCAGTtGGgCTGAAtGtCGCTcA
GCAGaGATtAGGCtACTTGAgCAACAGtCCAaGACAGCCTACTCCTCCGCCTTATCCGAG
ACAAGCTCCTGCGACGGTTACTTCTACCGCGACGCAGCCTCAACAGCAGCAAGTCCAAAA
TTtAAaTGTCCAGCAGCAGTTACATCACAATCAGCTGAAAAACGTAAATATAAaTACCAG
TGCGACGAATGATTTTCGTtATGGTCAAAGCCAAAATATCCTCAGTAGAAATTACAACGT
CGCAAGCTCACCAGGCGCCAATGGGACCACTTCTTGGAATCAACAGACTGCTACCGGGTc
TTtACCGCAGGgTgTGCAAATAAaTACAAATaCAAATTCAAATaCTaTTGGTAGTAATAG
TAGTATAATAAaTacAAaTATAAATACTAaTACTAATGCAAaTaCTAaTACTAATACTAA
TACTAATACTAATACTAATACTAaTCAaCAACgTCTAgCAGcAGTtACAAGCCAGACAGT
tAC
>contig00324  length=9572   numreads=467
GGGgTTGCATTTTTTAGAGGACGTAATTTtATTTTTTtGATGTGTAGGGggGGgTCAGTG
TAAAGCTAAAACCAAGTTTGTGGGGTTGtcACCcTtGTCCCACGGCCGCCATCTTgAAAA
TAGGGGTTgAAATgTTTTTtACGATATATCTcTTAAACTATTTATTTGATAAAAAAAATT
TTcTAACATTTTTtGTTGCAAATTAAATTTTCTATAACTTTGGTCAAGTAACTTTTTGTC
GTGGAACTATAAATAAAAAaGTAATAAACAAAAaTATTCAGAAATTCGAGAAAAAAATTt
CTATTTtCCGAAAtAActttttttttATCATTTTtCGAAAAAATTCAATtCTTGAATTCA
ACTTTGGAACAATAGATATAAGTTTtAATACAATAAATATAACGTTACTTAGAACTAATG
TTTTATTAATCCATTTAATTATACAACAACATGAGATTATTAGTTAGAAGTGAAACTATT
CACGAATACACGAATGGCATTCCTTAGCTAATTGAtAAaTCAGGTTTTGTTTTATTCTTA
ATTGTTTGCCATGCGTAATTTTCACAACTTGAAaCTATTTTGACAACCCAAATCTATGAA
ATAATATTTGcGCATAATTTATTTATCTACTTTAGGATACATGGCATAATATTGTACAAA
CAAAATTATACACACCGCCTTCACTTAATTTATACATCCAATAGAGATAAAAGTTTTATC
CGTtCTTTTTTTtGAACCCCTTGATTAAATGAGCGTATGAGGTGTGCATTTTTGGATTTT
TAAAAATGTTTTTGTCATTATCACAACACAATTTTTTATCATTAACTATCACATATAACA
TAACCATTAGAACTAAAAGTTAGTGAGATATTTCCCAAACAGCCATTTTGTCTTAGATCT
TGGCGGCTAATTGAGGAAGTTTTTTGAAAAAAGCGTGCAGCGCTTGGTGAGTCATCATGG
GTCGGTCAAGTTGGGCGATTATATTATCGGTAAGCCATCTACAGCCGGAAAGTCCAACTT
CCACAATTTTTCACTCTTCGTCGTCCCAGTTGAACTCGCATTTTTCCAGTTAAAACAAAC
ATTACTGTCGTATCACAGCACAGTAGCTACTGAATGCAAGGTCACGAAGTTTATGGTCAT
CTTCAATCAGTAGTATGTATTTCCAGGCATGAAGTAACAATTTCATGAGCTGCCAACTAC
TTTCAATTGGGACAAACTGGAGAATCAATGAGTGGCCTCTTGAGTCAGACCAATCAATTG
AAGGAACTAATTTGATACCTTATTGAATGCGGTCAATGATATATTGCGGTAACATCACAA
TTGGGTCAACTATATCACTTATGTCAGTTCCGAACAATCAATCTTACAAATTGTCAGAAT
TGAATGTTTATTGACAACATCGATTATTATTGTCTGCAGGTTCCTTAGTATGTAAGTTAC
TATTGAAATAGACGGGTCTTATTTCCAGTTATCTTGCGAAATGCAATCAACTTCTGATCT
TGTCCGATGAGACTTGTTTTCAATTCTGTGCCTGATTTTTGCTTTTCCTGCAGTACAGTA
GCGATTTTTCTAGCTTCTTCTAACTTTTCTAAAGTTCTGGACGGCTTTGTCGCTTCTGCT
TTGACAGAAACTTTCGGATTTTCTTCTTTAATTTTATTTTGAAACGTTTTATTTCCACTC
ATTATTTGATTTTTAACGGCAGGGATAAAGTCAGAAGATTCTATCACATAAAACTCACGT
TTAGAATATTCGAAGAGCTAGTCTGCAGCTCGTATTATCACTGGTACCCACAACACTGTT
CTGACGGCTTATACTTCCAAGTAGGCTTATATAAATATTAATAAGTATCATTATTAGCCG
TCAGTCTTATCATACAAGGACGACTTACACATTTTATCGTTTAGATAACTCGAATCACTT
AACTCTTGAACTTAGGgTCTTCATATCAGACTAATTGAATACATGATTTGCGTTGCTGCG
TTTTGTGCCTAAAGATAATGAGACTAGTGTTAAACAATAAGCAGCGATTTATTGGATAAA
TGATATTAAATTAATACATTATAATATACTCTTATACAATGAGTAGCGGTAATACAATAA
AAGATACTATCTTTTCATAACTTGCAGTTATACTTAAACCGAACTACGCCTAACAAAAAA
aTATTTAAGTGAAGACTACTTCTTTTGATCCTGCAAAGATTTGTAATTTCCAAGAATATG
AGTAGCTTCATCAAAGTTCGCATGTAACTGCGATAGAAGCTTGAGCTCCGTGGCCCGTTC
ATTTGTGTTTAGCGATTGGTACGATGGCGCTGGAGTAAGCCAAGGAGATGTTGGCTGGGA
AAGGCTACTTTTGCTTGAAGAAGTAGACTCTGGCAGATTCAAAAACGCTTTAGTTAACTT
TTCAGGAAGCTTTTCTTCCTTACGAGACGAATTCTTCGTAGCTGAAGAGTCTTTTTTtCC
AAATCTCGAATCAGTCTTCTGAGAGGTAGAACTGGAACTAGCTCCTGGAGTTTCGTCACC
GTGGTACTTCTTTGTGGGACTGAGACGTCGAATAAATCTTGAAAAAGCATTTCCAGGAGT
TTCCTTAGATTTCTCTGGTCGACGATTAGATGTCTTGCGATCAGCCATTTCGTAGATTTC
ACTCAGGAACGTTGGAACAACCAGGACCGGTTTCTCTTCTTTCCTTGGTGACAGCGTAAC
TGCAAAAAGAAaTTTTTTtAAAAaGCATTCAGTGCTTGATCTCCATTGGCGTTGATTGGA
AAGACAATTAAGAGCCTTACATCTTGGACGTCGGTCGTCTGCGTACTGATTGTTATTCTG
ACACTTGCAGCACGATATATATTCTCGAGGGAACTCTACTCAATTGATCATAAGTGGTAG
TGAGTACCACTTGAAATTTCGTTTTATTATCAGTGGAATTTGCTTATAAGTGCGTGGACT
ATTTCAATAACCCCTAGTATCAAAATTGTTTtCGTCGCGTCAATACTCAACTGTAATATG
TTAAATCATCATATTGCGTACATTCCCATTGAGTGGAGCATGTTATCAATTAAAACTCTT
CGATTTGTCATCGAGTTAGAGATTTTAGCTCATTTTTACAGGAAAAaTAAAATAGAGGGT
ACTGTTGTTTGCTTGGAAAGTGCCGTAGCAGTGTTGGAGCGTCACCAGAATCATATTTGG
CTAAAAAGGTATAATGACGCTAGAACCAGTCCTTATCAAAATGACTACATTGCTATACTC
GTTTCTTGCATATTTCCAGGACCGTAAGTGTCTTTTATTTAATCTACGTCAATATTTCAA
CGCCCAAATGTTAATTGTTTAAAACACTGACTCTTCTGCTCTTTCAGGAATGTGCCGTGC
TGCTTGAGGGTCTAAACTTCGCGAAAGAACCTACCGGTGAGATAACCCAGTGAAACAATT
CGAGTCAAAATTAACTCATTAATAATAACAGCATGATACTAAATAGTATCTAATTCTCAA
TTGTTTTAAAAAGTCAGCTGATAGTATACGTAAATAACTGACAGTTGCAACATTATCTCT
AATTTTATCCACTTGTTTACTTTCAACTCAATGTTGGTAGACGCAGTTCGACTCACATAG
CGCAGTCACGCGACGGCTTGTGAGCTGCTCAAATTAGTGCACTTAAACGCATTCAACAGA
AGCTACTGGAGGCTTGATAAGATGTCCTGCAACTGTCTTAAAAAACTGTGAGTATCACTT
GCAAGCTATAATTATGCTGTAAATTACAAATATCTTGCACTTATCGTGATTGGTTTATTG
TTTTAGCAAGATAACCCACAAAAAAGTCTGCATGGTCCCTCGCCAGTGGCTAAGGAATAT
AAATTTAGAGTGCATCCTGTACAACAAAATTAAGTTTCACTACCATATACATGGAGAATT
CGAAAACCTCGTAATCAAAATCGAAAGAGTTAAGGCTACCCTCGAAAGTCATTCTAACTA
CCTGTGGGCCCGGATGGAGTTTGATTGGGCAACAAAACCTGATAAAAAATTCTACCTTGC
TGTCTTTTTCCCTTGTATCTTCTGTTCTGAGCCCTTATTCTCAGGTAAGATTATTCTAAT
AAAATATTCTAGAATAAGTTTGAATACTGATGGAGCATCTAAACCAATATCACTAGCAAT
CATTCGTAGAATCGATAATTTAAAAACAATTGACATGAGTGCGACCCCTCTTCACGACCT
TTTTGATTCGTTCATATGTACTTGTATCTTCAATTGTTAAACCTGAGTGGTTTGGAATTT
TATATTGTTATTGTAGATACATTGTTAATTTAAAACTGTCACTCGCTTATAAACTCACAC
TAACTGTTTATTTTtAAGAAAATAATGTTATTCCTTAAATAAGTAAAaTTCCAAAAAATG
TGTCTTTTTTTTGGTCGCTTGTCTTTATTGTCACAAAATTAAATCAAAATTTTCCTTTGT
TCGTTATAACAATGAGGCATTTTATAATCAAAGTTAAATTAAATCAAACCATTTTACGAC
TCTCAAAATAGACTGTTCGTTAAAACGTATCAAAACATCATTTTATACACATCTTTATTG
CCTAAAGTGTCTGTCAGCCATGGACCACATGATCAAAAGTGCAAACTTATTTACATAAGG
AGACATTAAACTTATCAATGCACTTGACCTTTGCAGAAGACAACATTGGCTGTGAATAAG
CAGTAGAAGCGAGCATCTATTAACCCTGTGTACATCGCAGGACAGATATAAAATCTGTAA
ACAATAACCTAATTGTTTTGGGGCGATGACCTAAATTAGATAAATTATTTGATAAGAACT
TTCTGACGCTGGATTAAGACGATTCGATTGACAGGAAGATGCTTCCTACTCACTATTACA
ACATGGCAGTCCGCAGATTTGAAGATCACTTTTCCGCTGACTAACCAGTATCATcAGTGC
TGGCCCTCCGTAATAACTTGACCCTTCAGTCTCCGATGGAATTAGAATTTCTGACCACCG
ACAGCGAGCTCGTAGGTATTTATAATCACTAAAAGCCTCAAAGTCACCGGGATAAACAGT
TTCCAGATCGCGACTTTTCTCAGATTTTCTCGACACCTTAAATCCACGACGTTTTAACTG
GATGAAAAACTGATTTATTTTCGTaGGGATTATCATCCTATTTTTCGTTAAATAAGCCGG
ACACGTGTGTCACCTCAACAGGTCGCTCAATCGACTAACAGCTCCATGAACCTTCTTGAA
AATAATCGATTTGTTTGATGTAGTTGAAGGTCGGAACGATATTGTTCAGGGATACTTAGG
AATATCAGAAAATCTATTTGCATAGAAACAAAGCTTTTGCGATTCCTACACGGCAAAAAA
AAACTTCAGCTTAGCTATCGATCATTTTCAACATAAGTATTATTGTTTCTATTGACGTCA
AAACTCAGCTACTAATAATGGTATTCATTCATACATGTTACGACATGATTGATAGGCTAG
CTGAAATGTTAAACAGATCGAGCATTTGATCTTCTAAGCGTTGATTATTTTtCTTAACAT
CAAAAATGTATGATTCCTTAGAAATGGGATTTTTAGATTTTGACTTATTTTAAAAATTTT
CAAAGACCTAACAAGCCTTTTTGTGCCTTAAAATGAGAGTGTTTAAAACGTTTAAACTTA
CCAGTAATTTCGTATCTAAAACCGATCTGTGTAGTCAAGGAATAAAAATTCTTCTGGAAT
AAATTCATTTCTTCTGGACTTGATGAATATCAACCCATCAAGATAGGAATCTGTACaGAA
AATAAAGCCTATTGGTCTACTTAGCAAAATAAGCTGTTTATTTATCTATTATATATAGTT
CCAGTGTTACGATGTTTGTCCGCGATGGACTCCTAAACTACTTAACCGATTTTAGTtATT
TTTTTtAAATATATGTTTTATTCCTACTTGAGAGATAGGACAGTTTTTATTTCAATTAAT
GGTCGTAATATTTATTAAATAACAATAACATGATTACATATgTTGATAAGCGTCATTAAT
TGTAAATTTTATAAATCTAAAACAGATGGCGCCTTACAGTTAACTGTAGTACGGCGTGTT
ATAAATGTATCATAGATAACGCTACGTTTAAATTTAAATTTTCTCAGTGTTGTGCACGTT
TTCAAAATCACTCAGCCACAGCAATAAAGATAACTTACTTGTTAGATATTCTAAACTACC
ACTGCACTCTATCCACCTTGACTTAGGTTGCTTGCACTTTAAAATATTTTCAAATTCGTC
AAACACATCGTCCTTtGACGGATATTGCGCTAAAACCTTATTTTTTtCTATGTCCTTCAC
CCATTTAAATGGCACGACTTTATACGGATTAGTCCCATAAGTCGAAATCACATCAAATTT
GACAATAGCAAACTTTTTTGACGCATCTTTGATCATCTTTGAAGGTTGAGATAAGACTGA
CGCGAATATCTCACAGTTCGAAAACAAATTTGAAAAGGTATATTTATAAATACGCATCAT
TGATACGGCGATGCTAATAAAAATTTGATCACACTTGGTAAACACTCAACCGTTTAGGTT
ATCTCTATTTTATGAGGCGCGATAAACACAATATGCAAAAGTTATTTTtATTGTATTACA
TTATCGATCAAAAGCTGTCAATAACAATAAACATCAACGATATTCATTTTGGCAGAAGTT
GAAACGTTGTAAAATAATTTACATAAAGTTACATTCATTTTGATTGACTGCTGCTCAATA
GACATGATTATGAGCTGTTTTAATCGTCGCGGCAGACAGAGTGGCGCCAAGTCGTTTTTT
GTGAGAGAAAATGTTATGCTAAGGACCAGATATGTGCCGTAGTATCGAAACTACTGATAA
AAAATGTTCAAATTATGTAAGTCATTCGCCTAACATTCACGTGTAGATTAAATTTAGTCA
TGTTCATGTGACACAACTGTTCAGAGCCCATGTTATTGGTGACCGATTTGATAAGGAAGC
TTGGAAGGTTAAATATAGTTTATTTTAACTTGGTACATGTTTTTAAAGCGGGAAATGATG
TGTGATCTCAGACATTTCTTACTGTCTTTCCCTAGGTCAGTAATGTATTAATTATGTGTT
GAATAATTCATGAAATTACGAACGTGTTGGAAAATTTATTCATCGAAAGAACCAATCTAT
CAGCACAGCTAAAAATAACATGTTGCTTTAAAGGTTTAAAAATAGCATCTTCATAATCAT
AAAGTTGTTATCATTTTAACATACTCTTGAGATGCTGTTAAAAACTTTTTCACTATCGCG
TTGAGAGTGCATCACGATATAGTTTTTCGTCTGATCAATATAGATCTAGTTTCTATCTTG
AATTTGTAGTGGGTAGTATACAAAGTAATAAACCTGCTTTGGACTCGGAAAATTTAGGTA
TTTATCTTTCTTTAAAGCAAAAAGTGGGTTTAATATTCATTTACCAGCAAATAATATGCC
AAAGTTTTTTtCCTCTTCTAAGAAGTTGATAAACAACAAGTGCATGCAATCTATCTCGTT
TGTAGCAAATGGTCAGAGTTTTCTTATCGCTTATTGTAGAACCTAAACTTAGCAGTGATG
ACATTTAAAAACTTATAACTTAAAACATACAAATCAATAGGAATGCATAATTCCGTTAAT
TAGTATTTACGTTCTGTTAATCATTTCGAGTGATAACCCGCTTAATGTCAACATATCACA
CTGTTTATATAACCCACTAATTTAAATATTTCGATTAATTCGATTTCTTCGTTACTGTAA
GAGACATCATTTAAGCAAAGTGTTTTTCATTAACCGGAAAAATGATGGTTAATGGTCGAT
ATCACTACATTTGTATAGTCCCAATAGAATGGGAAAATTTCGCAAAAGATGATTTAGAGA
TTTTTATATATAAATGTATGAAAAATCATTTCAATAAACACGGTGAAATAAGAGGTACAG
AGATTACTATCGGAGAAACGACGACCAAGACGGAGTACTGGAACTTGAAGCTTTGGGTGA
AAAGAACCTCTGATAGGAATTATCCAAAACCAGAGGGCTATTTTTGGATGCTTTTAGATT
GGCGAGCTCGTTCTGACCCGGTGAGTTAACGTAGCCCTTAATTATTTCTAAACAACCTGT
TCACTGTATCACCATGAAGATATATCGTGTTATATAATTATAAATTATTCAGTAGCGCGT
TAGCGATTAAATCAAATGGTTTTTTTtAGCTCAGACGTCTGGTCTGTACTAACTTACACG
ATAATTCGTTGAAATAAACATTGTAGCAACAGGACATTTTTTTACGGTTTtATTATAAAA
TAGTAAAATAATTATTTACATGAAATAATCAATTAAAaTAACCAATTTTTTTtCGTCAGT
TTCATAATTTTTCTAAATAGATATCTGCCAATTTCAATATCATCTAAACAATATTGTAAA
ATAATTATATTAATTAAAAAaCCGGTTGATACACTCAAATCACTTTCCACCAACAAAACA
TTAAATTTAACAGTTTTTTtAATCAATTTTCATAACTTGAAAAATATGTTTACTTTGTTT
CAGGTCCCAGTTTGCAAGCCTCATCTTACGTCAGTAGTCCATAGTTAGTTTAAGAATTTA
GTTAAGAATACTCGCAATTAGTCAACGGATGGTCACATTGTTTTtAGTTTGTTTATACTG
ATGCTCTGGTAAAAGTGTCAAGTAATTGGGAATTTTCTTGTGGAGATAGTGCAAAGAAAA
TAATGCGCTTTAACTAAAATTCTGCTAAGTGCTTATAAATTCTTAAGAAGTCATACTTCA
TAGCTAAGTTTGTCATTAGACAAATTTAGGAACTGGGGAAATAAAGGATAAAGGGGTAAG
GAGGGAGCTATACTCAATAGGAATTTTCGGTAACTGAAAAAaTATAATTCGGATAGCCCA
GACCGGGACTTGAACCCGGATCATTTAGTTACGCGCCAAAGGCTCTCCCCTAACAGCTCA
CACCGAGATTCTTTGCGACTCCAGAATATTAAAGGGTTAAGTGAAATATCCTAGCGAAAG
TATGCGGGCCTATCACCTATTATGACCTCTTGAACATTGTAATTATTTTTATAGATCGAA
GTAGTGAATTATTTAGTTGAATGTTAAAGTTTTAGTAAATAAGAATCGTATACGTTTCTG
AATAAATAATTTATTTTTtAAACAAATTGCAAAAATATCGCAAAATATTCAGTCCGGGCT
TTCTCGACGATCTTTTTCTTGGAGATCTATCAAGCGATAAAAGCTGGATGTACAAAAGCT
CCTCTGGTATATAAGATGAGTCTTGAGAAAGGATGAACCTCAGGCCTTCGTAGTACGTAC
CTGTAGAAATCAAAATTTCATATTTATTAAAGGATTATAAATTATTGATTTTTATTGATG
ATGTTAAGATTTACATACAATTAACAATATATTGTACATAATAATATTCTTTtAATtGTA
TAATGAAAATAGTAGGTTCATTTTGACCTACTCCGTTTTTTtAtAGATGGTTTtAAGTTA
TAcACTAAAAAAaCAGTATAAGCATGAaCTGaTACAACGaTTTAGTCCtATCGCAAtATT
TTTtCAGTAGCACaGCAATATTAGtATAaCTT
>contig00325  length=459   numreads=4
CcTCCAgAGTATGCAcGGCCtGTTTCtCCTGGCTCtCCTTGCCTTTAGCTTCAAAGAGCT
GCAAGCTCTCaGAaCTGCAAaCATtCTTGAAGACTTCTTCGCGCACACAAAGTCTGACAG
CATCGACCTGGTGgAAAACGGGGTAGTGGGTCAAGTCTATTTCGTCCCTGCGATAGACGT
CACCGACAACCAAAAAaTTGTCCAGGCCCATTTTTATCAGCTCGACCTGGTGAGCAGTCG
TGTGCGCTCTCAGCAAAGTCTCGCTGTTGACGTAGTAGCAGTCGTTCTTGCTCCTGCTGA
cATGGTCCCTGGGGATCAGCAGCGAGTCAAaGTTCTGGTACAcGCTCACCATTGGCGGGA
GgTTgTCGCACaCGCTGAaCGTCGGGTTCCCGCaTTTATTTCTGAAGTTCTTGtAAAAaa
tAGTtCACTATTTTTtGTCTGACATGCGaCaGAGGGtGG
>contig00326  length=343   numreads=13
AAATACAAACTTAtAATTTTGATTTATTTATAGCTAGTATCTAATTCATTGCAATTCCTt
GTGACCGTCGCCGATCGAGCTCACTATCGTGAGCTCTTTGAAAATCCAGAAaCCTTGCGG
AACATATGTACGAATTTGATAACACCTAACATTGAATTCCGTGAGTCGGACAGTGAACTG
TTtGAAGACAaTCCGGAGGAGTACATCCGCAGGGACGTTGAAGGTAGTGACGTGGACACA
CGTCGTCGTGCTGCCTGTGATTtAGtCAAAGTACTTGCCAAATATTACGGCGCTAAAGTA
ATGGACATTTTCGGTGTCTATGTGATGCAACGATTGGAaGAAT
>contig00327  length=604   numreads=7
TTATGGCtGTTAGAGgAGATGCTGAACAAGCCGCTTCACATCGTCCTCCACCACCTGCCA
GAAGCTGCAAGACCGTCAACTTCTAGCCCCGAAAACGCCGCAACGCCAGAGCCCTATGAT
CCGACTAAACCGGGCTTTGTAAGACCTGATCGGCAGCTAACCAAGCCGACCAGAACTCAG
CCGAAAAGGGTCAGCCAGGGACTATTTAAGCGAAAGAGGCCCAAAGTACTGATCAGGCCC
GTCACAGCCAGCTTGTTGAAGCTGACCAagACGCCGAGATCGAAAACAAGTAGATTGGaG
gATCTTTtcGGTGCCAGCCCCACTCAGGAAACCTCTCCAGAAAAGATGtCAAAAGCcGGA
AaCCACGACACAACCATCAACCCGGgCCcACGCCTCAAGCgCAGTCCCCAGTTGATCGCT
GCGCCGCAGATGACGAAaCCTGGTGATGACGTTGCATCAACTGCTGAACCTGGGgTATCG
ATAGCTGCCAATGAaCACGCTATACTTACCAATGAGgATcttGAAgTCGTtGAaCATGCC
GTTGAaCCTGTCGTCGATCCCGTcACACcTGtcGATGCGGTTGAACCAGTGGAACCTGTG
AAAa
>contig00328  length=626   numreads=10
ttacggaatgtcttgtgaaaaatccttaaatacttcaagttacggtaaatgatattagtg
agcacaagaagcgacaatttcaatcactgattatatatgagaataaataataaatatACT
TACATGAGACACCCATGATGGCGACCAGCAATAACGCCGTTtCTTTGGTAGACATCATGA
TTACTCCGTTTTCTAAACGAGAATGATATtCGTTACTGTTCTTGGCTGATTATATAGGCC
GTGTGACGTATATTTACGAATTCATAAAAAAAGTTTCCCACAGATCATCACGTGATTTAC
AAACAGTTGCAAACCAGATTTTCGCTCACCCCCGATTATTCGGACTATTTGGCCATATGC
CAAACAACAGACTATTAGATCATTATTTTTTtGACCTATGCCTAGCATAGGCACGACAAC
AGGAAAACTATTTATAGATAAATTCTGGGAATTTTTTtATGACCGATGGAATTCCCAATC
ACGTGTTGATATTGGGGTGCTGAATGTTGCGCAATATCCTTTTTCTATGATATAGCTGCA
AGCAATGAGTTAATAaTAATTAAACACCTTTTCctCATGCCCTGACTATTtGATCAATAT
TTtAATtCATTATTtGAAAAGCTATT
>contig00329  length=591   numreads=6
TAAGAGTCGGAGGCCGACTGCAGAACTCCAAGTTGGACCCTGATAGCAAaCATCCTGCGA
TACTACCTAAAAATTGCAGTCTATCACGTCTCATTATCTCAGATGCACATTCTCGCACCC
TACATGGAGGTACGCAACTCaCaCTCTCACATGTGCGGAAAAaGGTGTTGGATTATTGGA
GGTAGAACTCCAATTAAAAACTTCATACaCAACTGTCTCACATGCGCCCGCATGCGGGgA
GCCCGATCTCAGCAGCTCATGGGCCAGCTCCCGATTCATCGCGTTTCACCATCTTATGTT
TTCGAAAATTCTGGAGTTGATTACGtcGGTCCAGTATCTCTGAAaTTTTTCCAAGGACGT
GGTACCCGATGTTATAAGGgCTGGATAGCGGTATTtATATGCCTATCAACATCAGCCGTG
CACCTTGAAGTGGTCACCAACTACTCGGCTGAAGGGTTTCTtAAGGCCTTTCGACGTTTC
ACTAGCAGaCGAGGGGTCTGTCGAAaTCTTtACaGCGaCTGcGgCACAAACcTTAAaGgT
GCaGaTATCAtCCtCAaaCAACTTttCAGTGgTGCCcTGAAaGAaTCTaCT
>contig00330  length=1022   numreads=26
cAaGAGgTATtAGAACAGATACGGaGTTgTGTTTATTtCAAaGTCATACTTGGgTCAACC
AATACTGTCCTGCTTGTTATCCTTTAGATACCTCTTAGTATGCGTACGTTCAATATGTAA
GTCATCCGGTTGCTTGATAACGTGATCAAGAGTTCAACTAAGCAAAACAAGTTATTGTTA
GAaTAATGATTGCTAATTGCTAGTTGCAAACTAGTAATGATGTTCACAGATAAATTTTGA
CGACGAAAAATCTTATAAGAACAAAACTGACTGTTTTTCAGCAGCTGATAGCGAATTCCG
GTCATGTGATTTAATCCTAGCGTATCTGTAATTGATTATCAATGAGATTTTAACTAATTA
CGGCTGATGATCTATCTATCAATACTACCAACGCTGAGTAGTAGAATATCATTCAAGTAT
CTGAATAGTAACCTGAATATTGTCTAGATACTGGCCATATCTCTGAATTCAAGTATGTTG
TAAATGATGTTCGTCTCAGTTCTGCAGAGTCGAAAATTTaTAGGTGATATTCTCATTTGC
AAAAGTTACGGAAAAAaTGTAAATCCTGAATCTACTAATAAAGCACCGTGAAGAGGAAGT
TTTGTAAATAAAATAGAAAAaTTGATATAAATAATTTATTtATTCAGTTATAtATAAAAG
CTTACAACATAAATTATCCTCTTGTAAACGACTTCTAATTCCTAAAATCGTATGTAACGT
CGTGCTGAACAACCTTTGATCCGTAAAAGTTTTTAGTTTTTGAATTAGATTCTTGAATAG
CGTTGTATGAACCAATAGTTACTGGGCCAAAAGTTTGTGAAGTTTCTGGAAGGACTCCTT
TCACTGTGATGTGACTCTGATTAATTGCTGATGCCATATAATTTTCTCCTTCCGTGTTGC
TTCCCTGGATCGCGTTTTGGTGAAGATAACTTTGGGCACCATAATAGGTTTCCGGTTTCT
TGTTGAAAAATCCTTCGAAAAGTCTCAGCTCACTATTATCATCTGCAGCTTGTTTAATTC
TT
>contig00331  length=729   numreads=9
AAAGCTGGTTTTACTTAAACTTTGAGAGTTGAAGTCGAGAGGAAGTAATTATTTAATGTA
ATGTTATCTTtGACATTGACATCTGTTAGATAGCTGTTTAAAaTAAAAACACTTACCGAG
CAaGTTAGTGATTATTTTATTTTAATAAGcTCGGAATAACaCGaTAATAAAAAAAGAAaG
TtATCGTATCGTATGAATTTAATTGATtAATTAGTTTTGaGATtAACTAAtAAtGTATGT
GGTATGAGAaTGAGAaTtAGGAGCTAAaTAAGCcTtCCAATGAAGCTTTTTtGtAGTTTT
tGTAAAAGTTATTcGCGCATAAaGTTTTaGAATTAACGCCGCGGTGAGATAGAGCACGAG
AGAAGATAAAGAGAGAAAATAAAGAAaGAGACGTAGAGACGgAGATAGAGATGCGaGTCT
ATATACTACATTTTTCGACATAGTAGAGCTCGTCTGCGATCTATCTGATCTTCTATGTTG
TGTGAGTAAGTTTGgTaGCGAGCCAAAATGCCGCcGgTTAAaTTAaTCGCTCTCTGACAC
GAaTTCCACCCCAaGTGGGAaTACAAaTTtGTTGGCAAACCTAGAGGAGACGAAtAACTG
GTTGAGTATTTtCTTGCTACCcGTAAGAgCCATCTGCTTTTAAAGATTAATGAATCCTAA
ATTTaTATCCGATTCACTCAACAaTTCGAATCTGCCCGGGATTATTTGCTCTGTATCTTG
TCAaTTaTA
>contig00332  length=1955   numreads=46
agATgCCAATtGACATAGCGAGCAAAACAATtAaTATTTTACCAAACATTTTGCCAGAGT
TATTGTAATTGAACTATAAAGTACTCAATTCTGGCGTGGCTTCTATAGGACTTCTTATCA
ATTACTGGAAAAACCCCACTCTTACACTAAGAGAACAGCCCATAATTATCTCAATTATAT
TTATGTAGTTCTCCGAATTATGTATAAGTATAAATAATTCTTGATAAATATATTTAAACA
AATATTTTCCTATTATTGTGTTAAaCAAAAATTTATTAGGCTACTGAAAGGGAGTTACGG
TCAATATCTCGAGTGGCTTAACTGAAAGAGCGCTTGACGCGTAACCGAAAGCTCCGGGTT
CGATTCTCGGTTCGGGCTTTCCTAATTATTTTTATGGTTGCCGAAAAATCTCTACTGAGT
GGTGGTCCTCTTTTtCCTTTCATTCTTTCTTCTTCCGTTCCAGAAATTTTTCGTTCAAAA
GTGTATATCATTCTTTCAAAGGATATCTAAGTTACAGTTACTCACAGTGTTAAGGTAACA
CACTGAGTTAAAGTGAATCAAGATGACTAAAAAGCCAAAATTAAATCAAAAATAGACGTT
GAAAGAGGCGACAAGATGTTGAAACAAAATCTGGAGTTATACTACTTTAATAACAAGTTT
GTATCCCGAATTTGTCCTGATTGTTATTTATTTATTTCTTTTATTAAAACCCAAAAGCCC
AGAGGgCTAATAACAGGGTtACTTAATtGATACAGAGAAGATAGAGACAGAGTATTAAAA
aTaTTATATAATATATTTAATGACTCTATATAAaCcAATGCTTtAAATTTtAAaTGCTAA
TtATTTCCTCATATtAATtAATTAATCtATGCTTACAACTTTTTGACCAGAAGCTAGAAA
aGTAAAAaaTaGAAaCCAAAGATAGTTACATAATCTAAGATATGATTATGAAAGGCTTAC
AATGTtAAATTCTtGGTGATGTTAGtATgTTAGATACTCAGATATGCTGCAAGTTtCTTG
TCTAAAAATTATAAAAATCTGCATACAGATTTGCTACTTGGTTAATAGTTTATAAGCCTC
CTATTACTTtATTTTTCAGCGATTGGCCGGAATAGATAATTACGGATATCAGTTGACCCG
GCCACATAAATTGTATATAACATGTGTTAGATAACGTGTGATTTTTCCCAATTTGTTTGG
GTTTTTCCAAGTGCTCTTGGTTGATAGTGATTAAAATACCAATAATATGGTCAAATTACA
TTAAACTTTACCAGATTATATTAGTTTAAGTCAGTTAATTCTGACTTTATTCTATTTAAC
TGTCTCGTGAGTGTCAGAAGAATATTAAAAGTATCATTAATTAACAAATCTAAAGGGTAG
TATATAAATTGGGACACATCAACGATTTTATATTGCAAAATTGTCCCATAGCGGCATGTC
GAGAGTAAAGTACTTTTACACACTTACGCGTGAGGCGTGCAATTTGTAAATAGGCAAGCG
TAAGCTACGCATGCGCGCTGGCTTATTTGTtCAATTACGTACGTACGCCCCGTTTTTCTC
ATCTAAGAAAAGGAATACGAACAAGTCAGTAGTACGAAATTTTTTtCTTAAAATTGAATA
AGCGTTATGAGATGTAAACTTTTGGATTTTATATACTTTATATATTAATTATGAATAATG
TATTGTTAAAAGAAATAAGATCTTACTAAAATACCTCTACTTTTTTTtAGGTTTAAGTTA
CTGCCCAAGATGGGTATGCTATTTTTCTTCTCGACGGAGGCGGAAAACGGCAACTTTGTT
TAGTGCAGCGGGACTGATGACCGGAAGAAACAGTGTTCGAACCCAGCAGAGAACCAGATA
GCCTGCGGTCTGTGCAAGTGACCCTGCGActggtgactaaaaacattgtttCTTGTCACA
TAACatctaccTTaaaaTTCTGACTATAATAGTAC
>contig00333  length=725   numreads=9
gATGATGTGGGtGTtgTTTtGGGAtAGGTGTATtAATtCCCtATTGTTTtGATAtAGgTT
GtCtATTtCCTTGGTGATGTGCtCTTTGTCGCTGTAGTCCATGgTCCcAAACAGTTCTCG
AGCTATTGTACCCACGAATCCGAACCAGGGGGCTCTTTTTGTGCGGTTTTGTGAGTCGAa
TTCTTCTAGTTGTGGGTCCTCGAGGAGTTGTCTTAGTCgaTGCTGAGCTTGTTGAAGTTC
TGCTTGTATTTCTCTATGGCTGTTGACCCTCAAATATGATGTGCAGATTGAATGATTGAA
TTTCATTGAGCATATTCCGTAGGCTTCCCATAAACTTTGGTTCGAATGTGGGTACATATT
CACTAGTTtGTCGATGTTGATTGAACTAATGAGTTGCCATTCTTCGCGGATCAGATGTAT
TTTCTtGAATGGAtCGtAGAGTAGGCCTGGGTTGGCcTCCATTGGCTTtATTTtCGTTtC
tCCTGCGCTCCATGCCAGATACTTCAGTCCCAAGAaGAGAaGTAGTACGGTGTTCATGTT
GAAaTTGTATTGGCTCTtATATACTGAAACAAaCAACTTGGGTTtCTTTTtAGtCAAaTT
TTTCGCGGCTGGCTGGTTTAGCCTTATtCGGGTGGAGTAATTTTCGTTTCCCATTTTCTT
TTtCTATTATTAAATTTCCCATTtCATTTATTTCGACTATTTCGTATGGACCGGTGTaGT
AAAGG
>contig00334  length=298   numreads=3
ATAGTATTGATGTtCGTTGGCATGAACTTATTTCATTCTGTTGATCTATCTCGATGCTTA
GGCAATaTTTTAAGTCTCGAAGGTCCTTGATTTCATAAAGAGAGAACATTGACTATTTTA
TGTTgATGCTAAAAACATATGAATTCAACGTTGtCGACTACAATTCTAATTTTTtCAaTA
TACTGTGCAATTGATTACATTAAATCTGATGAAAATCATTTGCTcGACGATGTTTACTGT
TTgTTCTATCGTCTTTTCATCAACTTTGTCTAAATaTTCGTCGTTCTCTCCCTCATCa
>contig00335  length=577   numreads=5
TGGTGATtGTGATtGCgATATCCcTtGACAaGAGCTGTtGTACtCGTGCGAaCGAgCACA
GGcACcACAACATtCCGGTTGTCGTCGAGCACTTtCACCTGCGCGTGTCGATGCGCATAC
CTACTGCTCTGCCTCGTGTCGACAATcTCCTGCTGAATAGGTGTCTGGGTTCTACCTGAG
TAACTTTCCCTGGTGACGGGTGGCCTCCTGTGGGCCCTATGCTGGACTGTTCCCTGCTGT
TGCTGCTGGGGGAGCTCATATCTCATTGCTTCGTAGCAAACCGGCACGTACGGTTTAAGT
GTAACCAAATTAGATTGATCCCCGTTCATCCCCGAGGGCATTAAACCGGGATTCATCGAG
ACCGATAGATCCCTATCCCTGTCTCTATCCTCCGGCTTAGAGTTTTCCGTTGTAACAACA
TTGGTCGGCTTACGGTCCTTCTTCCTCCGCTTACGGGGCtttATTATCCggggtaaactA
TTCtcaCAGTTGTTCGAACtttCGTCACtggcAATGCTCAACgaaTCGATATtcgcGATa
cttgcccccgagCTGTTGTCcaaCttcccgtgacaat
>contig00336  length=619   numreads=9
TAGGTTTTCTTTAATGAAGTCGTTAATTCGGCGATCGTTTCTGGCAATTTATAGTTTAGT
GAaGCCTTTACTTTGTCGTGCAATTTTACCCCGTAAATTAATTTgACAAGATTtGGTTCC
GCTTCATTTGGCAATATATCCTTTGCCTCTTTACAACATTTACAAAAaTCGATTAATTCT
TCCGAAGCTCCCTCGAATCGGGGAACGAATGCCAAGGCGTCGTTGAGCGAAATACTTTGA
TTCGCGGCTAAAACCATTTCTtCTGCGTTATCTAATTCTTGAATAACTTgATTGATGATA
TCGCgaTTTTCCGGGTTATTCGGATTGGCTTCCTCGGTTAAAGTCGAATTActACCAATC
GAAATAGAATTATTATTACTGGTACTTGCTACAGGGCCcGCGTTAGTTTtTTttGGAGTT
TCTTtATGGCTATCCGTACGATTTTCTtCTTCCGAaTCTTCGtCTGAcggTATATTCCcA
cTGTATcGTTTGtCcTAAaCCCGATcAACTGTTTtCTCAgcTtCcGACTTGTCCGTAAAT
TCGAaTTTCTtATTAaCGCGTTTCTTAgTAGgtGGGTCTAAaCCTTTCGAAAACGGCgCG
TCCCCgTGTTtCcTTAgag
>contig00337  length=626   numreads=6
GTACTCGAGTGCTCTATACCTCTTCTTCTCCTCACTACATCTCTCTGCTGGGATCTCTAC
ATCTCTAGGTTGGTTGCTGGTGCTCCTGTTGGTTCTGCTGCTGCTGCTGCTGCTGCTGCT
GCTGCTGCTTCTACAGCTTATACTGGTGGTtCTACCACCCCCGGGACCGCCCGTCCCAGC
CGTCACGATCTACCcTCGATTTACGGGGTtAGGGgTGTGGAAGTGAAAGAGGGGCTAAAA
AGGGAaCAGGGACGAGGGTGAGGGCGGAGTACTAAAAGGgaTGTTGAGGGAGGGAAGGGT
AGGACGGACGGgTAAAaCCcGCGTATTCGCTCGATAGCAGCTTACaTACCCTGTCCACGT
TCGGCTGAaCTACCCCTTGCGTACCcTAaGCTTCAAATCAaCCCAGGTTTTtCTTATTtt
CTTCTAATTCTtCCCCTTCGTCTTTGTCTCATTCTTCTACGTTATGTTATCTCACTTTTa
TtCTtCaTTATTTACGTTTtATCtCAAaGaCtCCGGGgCATTTGTcAAGTTaCCtaGAAa
TTTtCTtAGTTAAAAGTaCAcACGCTTAAtGTCATtACGTGcTACGCTGGCTGGTATTAt
AatCAaTcGgTAAaTTTtAAaTtCCA
>contig00338  length=918   numreads=5
AaTTTACGTGAAGATTtAGTCCGAAAATTTCCCAGGAGTTGGATTTGCCCTAAGATTAAG
AACAAAAGATTTAAGGACCAAGTGTCACAATTCTCAAGTCAAAATGCATCTACAAGaCCA
AAAGATGCTTTCTTtATCTCcGACAAGATCGCCGACGaTTATAGATGTAAATaGTTtAAC
CAAAACTAGCTTGCATTTACATTTTACGTACTTCCCAAACaGCTTACTAACTTTTATTCC
TtCaGAATTACAaTAAAGTaTAATATTAAAAATTtATCAACCTCTAATTTTAaGtaTCAA
TCAGAATATTtGAtCAAaCaGTTTATATAACTAAACTTATACTtATTTTtAtATtCATAt
AACACATTGCTATCTaCATCTATGCGTaTGtAAAGTtGCaGTTTGtAACGGAAAAAAAAA
aTAaTaTTGCGAaTAAAAAAAAgTCaGCGtAAAAAaTaGAaCgTgTCATCAaCGTGCAAG
GTGgAcTGGGTGGAGgTGGAGTTGTGCTGcTATAGgTAATACcACATGTCtCTTGATGgC
tACGAAAATCaTAGGGTGAATTCTTTTTCTGCAACCGCGTAACAATtCCACTACTATAGG
TTATGGCTATTCACaCAaGgACgTgTCATgTGTCACCCCCGTGtATGTAATATGTAAtAT
TCCATCAGtACTTtGAAAAAGATAAAAAAAATGATTTAAAATACcTACTGGACAAACCTT
AACATTAAAGTTGGTTGtGTTTGtGTGTGAGGTATCATAACGATGAGTAAAATtATtGTG
TGTCGAGTACCGAGTCGACAAATACATAATAAAAGATTGGGTACCGCCATGGCATGGACG
GACAATGAGAATAGTATAGAATTATTTCAACACTCTTTACACGGCTCGAATTCGCGGAAT
TGCAATAACATGAAAAAT
>contig00339  length=278   numreads=2
CATTAGAAAccTCGGCGGGTTGTAACAaGTAAATGTTAAGTTTTtCCGCTTGAGGCGGGT
TATCTGGGATTTtGCACTCCCCTACATCTAACAATGATAGCGTAGAaGTATTCATAGAGG
ATCCCCCGCAGTCGAATCCCATCAGTGCCTGaGAAAGAGGGAGGATTACCAGCAGTATGA
TCTGAAATTATATACGAGAAATTCTTAaCTtGTTTATATGGACAATTTTTGATtCCCCAT
TAACCTCaaTTtCGGCTACCTCATTACCCTCTATTCCC
>contig00340  length=365   numreads=4
ATTTACGGAGCTGAAAAGACGTCAAATGTAATTTTtATtATAAAGAAACAAGTATAATGT
TTGACACATTAAACCTtGATTAAAAATtCTTAGTTTCACGGCATGGATGGCACGGTGaTC
CTTATAAATAATTtCAAATTCCACGGGgTTTTTTTTTTAAGgACCATGGGGTTCTCGATA
aTTtGTTGGGAGATCTATGGCGCTGAAAAGACGTCAAATATAATTTTtCTCGTAAAGAAA
CAAaTATAATGTTtGACAtATTAAACCTtgATTGGAAATTtCTAGTTtCTTGGtACGGAT
tgCacGgCGATCCTTctAAaTAATTAAGAGGTCCGAGGTTTTttGTTtCGAAAGACaTTG
GGATG
>contig00341  length=682   numreads=5
CTTTATGGCGAATGTGAGGTTGTCTTTGGTTGTCTGTGCTTGTATTTAATATGTGAAGGT
ATGAGTATGAGCATTTAAACTTCCTTGTGAGTTCACTGGATATATATGTGTACGAAAATT
TGGTCAGAGTAACTTTGATAGTGTAGAGTTAGTTGGATGTTGGTGTTAGTATTAATTtAG
GGGCAACGTGGTCCTTTtCCcTGGCAAGCTAAGAAAAaTGCcTATGTACGTTGGGGAgTC
GAGCTCGGTCCcgACGTCGTTAGAATTTAATCTCGAGGGgTTGCCCGGGCAAGCGTATTt
GTGAGTTGATATGCGTACCCGACGAGGGTGGACGTCACACATTTTGAGACGTTAAaGTGA
AAGAaGGGGAaGGgAaGAAGAAAAaGATATATGAGGAGGGTCGGgACGGAATTCGCACGT
TCTAGTCAACGAGAAACTCCATATACCCCATATACTATTCtCTCCCTGTATTGGTGTGTT
GGTTATATATGTCATGTAGAAGgTTGCAATTTAAAGGGgTGGTCCTGGACTACaTGCGCG
TTtAGACATCGAGGGAGgAAAAGCAAAGGCTTTGAGAAAGCTACCAGATAGGTCCTCTGC
CAGGACGCTCGAGGTgAGGAGAATTTAaGagaaaTTaCACGAGAGAGACATTagctcaaa
aggaacaaagaggaagataaac
>contig00342  length=869   numreads=24
TATAGTATGATCAGTTACCCCTTCTTTATATCTTGATGGTTTAATTTTCTTGTTTTAAGT
TATGTAAAGTGGGgATCATCAAATAATTAACTCATgaTTTTACATCTTTCTGTTCAGTCT
ATTCcGATTGTTCTTGTGAGTTTCAACTACTAGCACAATGGAATACaTAATTGATTTTAA
TGGTTTCATTATACCAGATGgTGTGTTTGTTGTTAAAGAAATATGTGTAATACAAGTTCA
TAATGAATCCTTGACTTACAATGTCTaCgATTGCGAGCATTATGTGTTTCGTCcACCTGA
AAAATACACCAATGCATTGATCATGCGTGAAAATCAAGATCAAGACGGAAATAAACATGG
TATTTTGTGGGATTATGGTGCATCACCTTATGAATTTTTCGAACAAAAACTCAAGGCTTG
GGTGCAAAATGCTCGCTATTTTTATGTTCTTGGATCtcAAAAACACAAGTGGCTGGAACa
tCTAATtGATAATGCTGTTCCAATCATTGATATTGAACACATGAGATTTTATtCACCTGA
CAATGTGGAAGATTTCGCAAAAGTgaGGTGTTCGATTcGTgAGTTTCATTCTAAAAGAGG
gAGGTTCGCATGTGCATTTCAAAATGCACAACAACtcAAGCATTGGTTTATGGACTATTG
GGGAGTTAAaCCATCTTATGAAAAaTCAGTACAAATATTTtATCAACTGGCTGATCTCCa
TAAAATgCACCCTCTTGACATTGCTTGTTTGGATGATCATTTTATATTGaGATTTGCTAA
GAATCAAATTTGTCaTGTTTGGCACAAATTATCAATTGTTTTGCAAAATAATGAAAAAAT
TATGGATTATAAATTTTGTGTTAAACATC
>contig00343  length=485   numreads=14
AATGCTGACTATCGTTATTTTTGTTACTCTTGTAACTCTTGTCATTAGTGTCGATCTTGA
AaTTAACAATATTCGTATGTAAAGAGGAtACCgTACTTTTTgggTTAACTTTTATTTGGA
AAATGTAaTAGTCGaTGAAaTTGTAAAAaTTTTTTAATTTTtCGGgATATTCGACATtCA
ACACATAATaTGTTTtGTAGaGAAGGtCAAATGAaGTGaTaGgTTTACTAGCAGGATGGA
CGCCAATAAACCaCCCATCGCCTTataTAAAAaGTTTTGtCTACTGATTGActCGAATGA
GTAATCAAATAAGGCTGtATAGCTTTTTtCGACTGTTGTCGAAGTTGTTTtGCGAAaTcT
tCAatATTtGTCCCTTCcTAAATGaTAAAAATCGCAaTTAAAATtAAaTCTATATAAATA
TAAAATaTaTtCAAaTTAAGATtATATGTACATGAAAAAAAACCTACTGaTACAAGTTtG
ACGAg
>contig00344  length=482   numreads=4
TTATAAGAAGGATCAcgCATGGCTCTTTCTTCGGGAGGAATgTAAGTCTGATCAAACTGg
TTGTTAAATGGCGACAAGTGAGGCGGCAAGATGGCGCCCATTAAGTATTCCTCAACCGGC
AACAACTCCATAGCATTAATAGAATCAAAGACCCACTGAGGCTGTACGTAGTACCTGGAC
AAGAATCTCTTTtCCATAGAAGGTCTGTCGACAATCtGGTGAGTGATGCTTTCATCATTT
TCATCATAaGTCGCTCCGACGAACAaGAGCTTGTCCCAAGAGACTTTCCCGCCAAAAGCA
AGGATCGAGAAGACCAATTCCTGCCTAGGAACTTCGCGGTTGATATAAAACTtCAAATCC
TTAAACAAaGTCTTCAAaTTCCTCTTCTTCTCGGCTTCAATgCGCAACttctCAGCGTCT
TCGTGGTCGGTAgCGGGgAACTCATCGGCAACTTCTtCTATCTCAGCGgaggAGTCCATA
GG
>contig00345  length=298   numreads=2
GTtAAAGTCGGTTATGTTCAGAGATATTATCGGCTtGGTGTCAAGTTTCACCGTCCTGAA
CAAACCCACGCGGAAATTAACGGTGTCCAGGTCCTTGAATTCATTGAAATATTTGAGGCA
CAGCGTACCTGTAATCAATTTTTATTATTTTATTATTTTATTACAGTTATTTGTAGgTGC
ATTGagaGGgAgAAGTCTTCTGCGTTCGTGCGATaGAACACACTCTTTGCTCGTTGTCTC
AACCTcACTCAGTCTCTCTAAACCTCTCTTAAAAAaTGACCTTGTACCTTCTGAACTG
>contig00346  length=448   numreads=3
AGTGATAAGTAGTATTTTTAATTACACCAATAGTTTTAATAAATATAAAATAAAAAAatA
AAaGACAGAAAAAaGtAGATTTTAATCGCTTGTTGGAGGTTGATTTTCCTGtGAATCAGT
GTAAAaTTTTtCTGTAAAATCTGTAGTCTTCTTTCTTTTTTtAGACAGTACCAAGTCAGG
TTTTTtCTTTTTtAAACGAGAATCTGCTGCTTTCATTGCGCCTTTGAATGCTTCATGGTA
TTGATGAACCGTTAAGTTCGGATACATACTTCGAAAAGCCGCTGAAATTATaTTAAATTA
ATGATATATCAACAGAAATGGAAaTAAACGTGTTAACGaGCTTATaTAAAACTTCTAGAT
TTTAAaTTaCTTACACAGTACATCACGATCGAGCGTAgAGCcAGCTATAGTATtGGGTTt
CCCcTtACTTGACTcAatATAATTATAT
>contig00347  length=487   numreads=5
AGTCATAATTAATTTAAAAACAGTAGTCAAGAAATGTTtAGCTTGTGATGATTGACGGTA
TTTTTTTTAACTGTCTGATTGAAAGTTTTTTTCATTTTGTAATCCATAATCATCCATGTT
TTATAAATTTaGTAAATCCGGCGTAGATATATATTATTTATTCGGATGAAATACTGAATA
ATCGAGCTGTGCAACGCGGTATATTTCCGTATCTCTCCAATTCtAGTGAaGTCACGTAAC
AGAAAAGGGTGCCCAAGGGAgTTCTACGTCCACCcTTtGtATCGCTGAaCAATCACGACC
TACCCcACaGAGCTTGTAGGGATGTATATATGGCAAAaTaCACTTTTtCttCTTCAAGTT
GCcGTTtCtCCCTcGTTCTCAGCTATtcTcTtAaTGCGTGgaCGTCaTTTCGCGCTTCGt
GGGgTTGCAGCAAaTGCATCGCAaTGACTGCTGTATaTAAaCTaGAaTGACTGATGAaCT
TCAaCGg
>contig00348  length=1019   numreads=9
CCTTTCAAGCGTaaaacaTTtACTACCGGTTtCATtATTTTtGTAAAAaTGTACGGACTA
GTCGATAAGCCAAAAGGAaGACAAGTAAACTGATATAAGATATTATTAAATCTAAATCTt
AAGTATTTTCTATcACGTtCATTGACTGGTACTAGAAAaTACGCGTCTTTTAAATCtAAA
GTCGCCATGTATGAACCCTGaGATATtAAaTTTTTACTGCCCTGAGGTCTTCCATTTTAA
AATGTGTCGTTTCGATAAACTCATTTAACCTGCTTAAATTTATTATAAATCTATTAGATT
TGTCTGGCTTCGCAACTAGGAAGTAGGATGACACAAATTGGCCCTCACAAGCTACACATT
CTTCTATTGCTTTTTtGGTTAAAAGATTGGAAATTtCTTGGTtAATTTTTTCAAATTCGT
CTAAGGACCAGTTTGGTGTACTtGGTTCTCGAAATTGAACTGGTTTgAaCCTGAaGGTTA
AATtATACCCTCTCAAGCAATTAAGAATAAACTTAtCACTTGtGAtcGTTTTtCCATtCT
tCtACAAAAtGTCgTAGCcTACcTGCGATGAAaCTtaCTTTTTCtACTTCTTCGACGTCg
aTCGACTCGATGTTTGCGTCGTCGAGCGACTTGAAGTCTGGGATGGCCTTGTCTGAAATG
gTCTCGgTTtGtATTtCACGTTtGTGAaCtGCCGTTtCGGGtAATAGCCCACcTGTCTGG
CTTTCCCAGGTGGGCCTCTCCAaTTtACCTGACTAGTTGTCTTCTTAGCTGTTGATTTTT
CTGGGGCTTTAAGTGATGtAGACGCTTTTTTAATATTTTTAGCGTCCTtCACCTGATCAG
TtAGCTTCTGACCaTAAAGCCATTCGTCGGAAACtGTcGCTtCTAACGTcGACTTGATAT
CTTtATCGAGATTGGGAGTGATAAATGATTTTtGTGCAGTTGAATGTTGaTGAAAAacGT
CTGCCAtAaTTTTCCtGCATCCCaGATGTATTTCATGaGTTGGaCCtgATCTAcACCAT
>contig00349  length=1418   numreads=25
AGAATACTTTtAAaTGTCAACAGAatAATaCGTACCTTCGATTTTTCGTGcTGCtCTGCT
CTTGATCCAATATTTtATtCAGTATCTTGATGTAGTTATTTgCATCTTtATAGGACTCTA
TAAAAAGAAAaGATCCGTtGTAAaCTGGCGTTATATCGTAAGTATATACATATATATATA
TACTAGAATTTGAATTTGCGCGCGCAAaTTTGAATTtGAATTTtCGCGCACAAATTtGAA
TTtAAATTTGCGCGCCtgAgTTTagagTTTGCATATATTTTCATGCTTATGATATATTTG
ACCAATCACGTTACAAATAGTTTGcTtACATGATATATTatCATATTTTTCATCTAAATT
ATAAaTTAAAATCGTCGAATTATCCTTTTAGACTGGTATTATTGACAGAGAAGTaTCACt
AGTTCAGAAATAGAATAGAGACTTAAAATCAATCGCAGCAAAtAGTTTTTAGCAAATATA
GCGGAGGTTAAACTGTTTACAAGATTGTATCAAATACTATCTGCtcGCTACCCAAAAAaG
AGGCCcGACAGTGAACACGTAAAACGATTATTGTTACAACTTACTTGTACTGTATTTTAC
ATTAGCCAAAAAAaCTGTCCAGTTTTCTGAGAATTCTTGTTTCTCGGCACGTTTTTTtAC
TTCTGATAGTTCTTCAACAGGAAATTTAACAAGAGCCGGACCATCTGATGTTTCACGTAA
CCTTATCCAAGAATTCGGAACGcAAACATATTTTTCAGGATCAATGTATGGAGGTTCCAG
TAGCTCAATCACATGAAACTTAAACTCTTCCTGTTTACTCATCTGAAAAtAAATCGTTAA
ATTAATTGATAAACATGTAAAACATCTGGGACAGCGTCTATACATCCACAGAAAACaTTT
GGtACTCAATGACGTACACTAAGTACGTTCAGAAACTGTTCTTCTTtGAATAGCCGATCG
AACGTCGATGCGGCGCAATTCTTACCGTGAAaCCGGTTTTGTTCGGATTAAATTATACAC
AACACCAATTATTAAAATAGCTTACGTTTAGATGCCACCTTTGTGTCTGCTTTTCAAAAA
AaTTAAGCTGATTCCAATAATATGGCTTGATAAAGTTTAGCAAACACTATCTTCACTGTT
TGACCTTTTCTCAATAACATAGGAAAAAaTATTCGTAACGTTGACGTTGCGAGACGTCTG
TTATCACGCACGACGAGAACACCCACTGAGTGGGACTGGAACTGTAGAACTATTATTAAT
GTTGAtAGATGCACGAGTGTGAAAAaGaTAGTTATAGATTGCGCAACTTATCTCGGTGTT
ATTAGTCACAGcccggtcgataattgcgtcatcaaatattgttgttctaggttttatgtt
agtaagaaatttttgtaatgatacgtaacgaatatagt
>contig00350  length=635   numreads=8
CATCAAaTCCCGAGCCGGTGGTTGTTAAAGAACTGgcTAAaTTATTCGTCAAAGCTGAGT
ATTCAGAAGTTACTTtAATTAaCGAATTTATtCTCCAGGCAGCAGCAGTTAATTGGACCC
CGATCCCGCTGTTCTATGTGATGtCTTCGCTTTACAAAGCCGGACACATGCTAAACCGGC
CAGTCAAAACCAACCGGTGGACTGGAGATCAATTAAATTCTTTGGAAATAATCTCAGACA
AATTTTtaCACTCTCAACCTCTGTCTCTAAGAAATATTTTACGAGATTTTATGGCGAGTG
TtATTTTTCAGTTTGCCGAAGAACCAATTCCGCTGGAGGCATTAGCgaaaaTTTATTATT
CCATtAGCCGCAATTGTCTGCTGTACACCAGCGTGAGTTGCAGCGTATTGAGGGCGTATT
TGATAGACAAATTAACGTCAGAAACTGCTATTAATTATATTAAGAGTGCAAATTTATCCA
GTGAAGTTGATATTAAATCCTTTGCGCAAATGACTGCTTTTTtGTtCGgcGCAAaGAAAa
TTTTtAAatCTTCAGCgTGTTCATCTTtGAaGAAaTTTTatGAGATATTtAACTCCCTGA
TTAATATTGAAtCtCGGCCGTaTGCTAAtAaGGAT
>contig00351  length=262   numreads=1
AACGTGAAGTCACTGTtcatgaTtgttggaacgcaatgccagaattcagcagctgcattg
aagttattgtgggagatagaagctctctcatcgtcttttatttgtcaagagatgttcaac
aataaaacactgatcttcagctttaatcccttttcaaactacgttccaaagccttgggaa
cgagtggcaggtttcaataaatcagataatcgatggacactcatccgtcaacgatttata
aatggtatcgtataataatata
>contig00352  length=954   numreads=12
ttgtaacgagttctatttcgATCGcgCcGtGCGCGagTtAGgATTTtCCctGGgAgTACG
AATTTtGtaTCTcTACCAATTtAcGGTCCCCTTTTTtGCTCAGATCTATCAcTCGTCGGA
GTCCAGGAGAAACAAaCAAAAAAAaGGTAAACAGAAAAAGGTAGTCAAAATTtATAGTCA
aTAAAAATAATGACGAAtCTTTATTAGCAATTTATAAATCAAGgaCAAAAAAAaTAACAC
AAGTAGTCCTCTACTACTACCTTtACAATTACTCAAACATTCGCGGTTTCGCGGATCCCG
TCTCCTACaacaaaacAAAAAAaTAAAACGCGGACTAAAACTCGAAGCTCTGATTGCCCC
GGTTGCTAATGGGGATGTCTGGTCGACAaTCCCCACGCCCTACTCGGTCCCTTTCCTCCC
AGAGGGTGaGCGGATGGTCTCCGTCTCGCCCCCACCTACTCGTCTAAGTTCACCTGCCGC
ACCTCCGCAGAAGGCCTCGGTGCGGGGAATCCCAAACGTCTCCCGTGAATTTGAACTCAC
TTACCTTGGTCCTGGTCGgACTCCAGGTAGAGTGTTTCCTTCTCGTTGTCCAAAGAATGG
TCTTCTCTTGGAGAACTTCACTAGGAGACTGGTTGCCAATCGCCATCAATTTTCCGGCTT
TATTATTTTCCCGACCAGTCACTTCCCACGAAaTCAAATGATCGTTTTTGCCATCTATTT
TGTATTTACAAACTAGCATTTTCTTCGGCTTCCTTTCATTCTCTATCCATCCGTTtCGCC
AAATTCTAAGTTTTAATtCcGATTTCAaTTTTATTTTACATTTtGATCGGCAGTTCGCTC
ATTCTTTATCCATTCGTCAACTTCccATACTAAATTTGgTTCGGgACTtaGCCAAAaTTt
CTTTtACAAaGTcaTTTttCtCTTAATAaTAATCGTCATTTCTTtCATTCCATA
>contig00353  length=716   numreads=4
ACTGCAGAAGTTATTACGGTAGTTGACGGTGTAGTTGTTAaTGATTTAGCCCGGCTAACT
AaGCTTAGAGATACTGGAGTGAATTTTGCAGGAGGTTTTtGTGACTTTTCACTGCTTGAA
GATTCAGTACTCTCGGCTTCTACATTAaTATCTACAATATCACTCTCTtGTCCGCTAACA
GGCTCTTCAACAATTTCTTTTTCTTAACAGATTTCGTCGGTTCTTCCTCTTTGACAATGT
CTCGAGGTGCACTGGATTCACTACTGACAGGTTTTtCTtCATCAaTAGAAATTTTCTTTC
TTTTGCTCTTCATCACcTTCAGCTTTTtCTTtCTCTGTTTTaGgAATATTTTGAtGAgCT
GTTGGAACTGGTgTgTTaCGATCTTtGTCTCTAaTAaGACTTCTtCCaGgCCTTTGTTtA
CGtGTACTGCcTCTCGgATGATTGACCATAGTACAGCcAAGCTTTCTGTAAAAaTCTTCA
AAAGAGTGTAAAAaTTTTTGTACGCCtGCTTAACAAGaTTGTGCGTAGCTTGAGTTGGTT
GCATTGAAATTCCGAGCCTTCGTGTTATTGATTTCCACTGATTTTGATTAGTTACACGAT
TATAGCcGCCTAATTTTtCAACAGCTCGAAaCAAACGATAcAAaTCAATATCCTCATTgC
CAATCaTAGGACAaTtATTAATTGgAGTGCCTCGATCATCcATAAaTTtATACAaT
>contig00354  length=432   numreads=3
TAGGTCcGCcTAtGATGAAaaGTaTaTAtatAAaTtCGTcAAtCCAGAtaGAAtGAAGTG
CCTTctCCAGATCAATtAGaCTAGCTGCAACtATTtCAGTGTTGGCTAGGTGATTACTGA
TATCGCTTAGCACTTTGTTCATTGTGTACAATaTAtAGGGATaGTTTtATGTGtaTTAGT
GTCATGTGACCTGATCGATGTGATATTGCTAGACTCATTTTCTTCTATAaCAAATTTCtC
AGCAGAAATATTTTTCCGAATTAGTAAtGCCTTTATGGaGGACGAATtCTTAcTTTtCAC
AGTTATTACTaGCTTTTGTTCATCTGTCTCaTCCTGTGTTGAAGACCTAGTATCCTCATT
GTTGATGTCCATATTGTATAGCTTATtGGtCTAGTTtAGATGATGGTCCAGGATCCGATG
TTTATTGTCTTT
>contig00355  length=512   numreads=9
GCtAACTTtCAtGTCATAAACTTTTTACTAGGTTTATATTTAATtATAAATTTTGTAAAT
TtATGAACAatAAcAaTAATTTTAAATAAGCTTCGATGTAGCCAGATTTGTCATATTTTT
AATATTGTATAAAATAATTGTTAGAATAATTAGTAATtAACATGAATTTTTATATTGTAC
ACCTCGgAAACTTTGGTTTGAGCGACAACTGAGCAGGTTATgcTTGAaTGTTTATTTAAA
TCTTCTGTTTCCACtaCGTTTAAAACGTGTCCTGACTCAAAtagTTTTTtACCCTTGATG
TCATTTTGAttcTtAATAAGGGTATTTTTGACCGGCAAaAACCCGAATTTAATTATTTTT
tGCATTCTTAATGTCAACTAATACTGATTATTACATTaTGTACATCACTAAGCTTTATAT
TtATAaCACCAGGGcgTtCCACTTtCAGCAGTAGTGCTGCCTCTaCAaTtCTTtCTtCAA
TCCCTATTGAATCTTtCTtAGAaTACAAAaGt
>contig00356  length=1015   numreads=11
ACGATGCGTACACCATCTCATGGgTCGTCTAAGCAAGgACGCCCGGCTCAacGcACTCTA
CACAGAATTCATGGCagAATACATCAATTTAAACCACATGGTACCCACAACCTCATCTtC
agATCATACCCAGTACTTCCTGCCGCATCATGGGGTgCTcAaGGAAGTCAACAATCAATA
CAAGATCCGTGTGGTGTTCAaCGGCTCAAAACCAaCCAGTTCAGGCCTGTCACTCAACGA
TAtcATGCATACCGGgCCTAAACtaCaGgCAAATTAGAGTTCACGAGGACGaTCAATATC
TTCAGCAgATACtCTGGTTCGACCAGGaTGGCAaTaTTACGCTATTCAagTTAACTACGG
TCACcTATGGCACAAAaTCaGCGCCATATCtGGCTGTCAGaGCCCTGCTCCAaCTTGTTG
aGgaCgAaGGACATCGATTTCCACTAGCAATCAAGCCACTCACCgAaGgCCGCTACGTCG
ACGACATCTCCGCAGGCGCAGATGACCTGGACTCACTGCAACAaGTTGCAGACCAAGTCG
AGGCTCTCTGCAAAGCGGGCGGATTCCCGCTAGCAAAGTGGGCAAGCAATCATGACGAAC
TTCGTCAACTTGATCATACGGAAGCGATTTTACAATATAAGATTGAGGATCCAGAAGCCA
GCACCAAGATACTGGGACTGTACTGGTCCCCAATCAGCGATCATTTcTCATTTAAGCATT
CACCaCCAAGCTCAaGCAACGCATGCACCACGCGTTCAATTCTATCAGAGATTGCTCAGA
TATTCGATCCATTGGgATTtCTTtCACCACTtATAaTCCAAGCCAAGATGTTtATGCAGG
AGCTATGgCTTGTGAaGCTCAaCTGGgACACTCCACTGCCAGATAACCTGTGCAATAAAT
GGaGAGCATtCAAAAaaCAaTTAATAGCAATCAATATCATCAAAATTCCcAGAtGGATTC
ACTCATCcACaCATTCTATACTtGAAaTCCATGGTTTTTCaGATGCCTCGCAgTt
>contig00357  length=467   numreads=4
ATTGGTTTTGTGAGGTGtCGATTGTACATATTAACAGCTGTTTCAGCTGCCAATATCCAC
ATCgAcTtAGgtAagCCAGAGTCAAACAaTAACGCTCTAATTTTCTGTTGTATTGTTTTg
TtAAaaTCTCTCagCTGTACCATTCAATTCTGGAGTGTATGGAGGaGCATAATCTGATTC
tATTTTTtCTTtATGCATAACATCTACAAAATCACCTCCCGTAAAcTCCcTAGCATTATC
AGTTCTGATATAGCACACCTTTtCATCTTTtCCTAaTAAaTTtCTAACTGTTGTAATGAA
aCTTaCTAAaCAGTTAGCTGCTTGATTTttATTTttGATAGCAAATATTCTAgCAAATCT
AGAAAAATCATCTAAAAACACAatAATATATTTACAAGCACCTGGAAaCGAATTTATTTt
AAATTGTCCCATAGTATCAACATGAaTtGTgTGTAaCGGTTtaTCtG
>contig00358  length=489   numreads=4
GAAACACTGGTCCTAAGCCAAAAAACTCGAAaGTCCCCCCTCcaGCAGCAGCCTCGGGCG
CGAGTAAAGAGTGGGGGGGGGgAGGTAGGAACAAGCAGCTACAAGTCGTCGATGACTTAC
AGCCAGGGGTCAaCTCAGAGAAAACCTTACTTCAAGAAGCCAACGACGTCGAGAGAtcAG
AAGAGTTACaGgAGGTAATTGAAAAGGTAAGTTTACCAGCAGgTCgaTTAAAAAATTTTG
TATCGGTCTGGGAaGgTTTTtGTAAGGACCAGGTAATAATTGAATGGGTTAAAGGGTACA
AGATACcATTtAATCAAAAGGTGACTCAAGCTAGTCCTCCTATAGagCCGTGTTGGTCAG
CAACTGAACAaCAGCTAaTCGCGgAACAAATCAATAaGCTgCTAGGAAAAGgTGCTATCA
GGACATGCCAAGATACACCTGATCAGTtCATGTCAAaGaTTTTtCTCATCCCTAAGTCAG
ATGGCTCGC
>contig00359  length=340   numreads=6
tAaTTAAATAaTTTATTTtGTTtCTATATCAtAaCCTGTTTtGATATTTTGAGTTATTTA
TTTAGACGTAGTTATTATTTATTTATTTAACTGAGTTcGGTTGTTTtGATTTTGGATTGT
GTTTtGTtGATtCAaCCCCCcTTTTACCCtGGACTCCGGCAAGCTTCAGATTCGAGCGAG
GGGgCGTTTtGTGTCGCAGTATCGTTCATAGGCGTTCAGCGTTtATTCATCAAAAAaaTA
AAaCACTCAAAAaTTACCCGTTACAATTTAGAGAAATTACTCTAGGAGTTATGGCCATTT
TTATGATCCAAAGTCGAAATGAGGAATTTCCGATTTGCCT
>contig00360  length=296   numreads=6
TGTTATTTAGCGTAGTTCCGATGTTATAGACCGTCCTGGTGGTCTGCTCCTTAGTGACCT
GGAAAGATAGGGCTCCTTCCTGGTGAATTTTTTGATGGATGTCTTCACCTAACTGCTTGA
TGGTAGGCTCCATCGTTTCGAGTCGATGGTTGACGGCAACGACTCCTTAGACTACGTCAC
GGAGGTTCAGATGCTGTTGATTGGTCGTCTTAGATAAATTCGTGACATCGCGTTGTAATG
ACTGGATGTCACGTGTGTTTCTTTGCAGCTGGATGCGCACGTGCTCGATACCCTCG
>contig00361  length=167   numreads=8
AGTATGTCgTTGACCCAgAaGGTCGtCcGTTagcGATCcTAGCTGTTGGCTGAGCTAGGG
AGTCTAGTCGGCTtACAAaTGCTGAAGCAATGGTTtGTtGGCTAGCATCAGTGACTGAaG
TTGTGgCTGCCTTGCTGCTCGTGgATGCCGgTGTaGgCGcTGcTGag
>contig00362  length=327   numreads=3
AGGTTTCATCCATGTGAAAATAAGTTACGTCTGATAGCTCTGGGATCTTACTCTATAAGT
TTAATGATTAATACAGTTAATATCCAATGATTTCACAAAAACAATACAAAAAATTATTtA
TTAATTTTCTCTCTAGCGTTTCAATATTTTACAAATTCTGTGTTCATtAGATTTTGAAAa
TTATTTAACaTaCAAACAACTATTTTtGTTCGGAaTTATACAATGTAGTTGTTGagTTCC
TACAATTGGTTtCGTTttcAAAAATCTGTCATTTAAATCAGTTAATGCTaTATtaTAATC
TTCTTCTGGAGAAAACTTAACTACGAc
>contig00363  length=347   numreads=8
AAGGGTGGGAGAAAGCACTTGACAaGgTTTGCCAGTATTACTGGTTTgAAGGAATTACGA
AGTATATTCGTAAATTCATTGATAACTGTTATACCTGCAGAGTTtCCAAGTCAAGTTCAG
GCAAAGTACAAGCAGAGCTTCATCTTATTCCTAAGACCAGCTTCCTTTGGCATACACTGC
ACATGGATATTACAGGTAAaTTAaCGGgTAAAAaCGaTTCAAAaGAATACGTTGtCGTTT
TAATAGATGCGTTTACtAAATTTTTTtATtAtATCATACTCGAAAAATAGATAGTGTCAA
TACtaTtAAGGCtCTGAAAAATGCTATAtCAAAATCTGAATTTTTAG
>contig00364  length=454   numreads=4
AATAaGCTTTTtCCAACATTCGtCTTCGCTATGGCGGCGCGCACCGCAGAATCCGCATAT
AATGTCCCTTTTTTtGTTATCACGAGAGGGTTTACTTTGTTTTGTTTTtCCGTTATCATT
ACTCGCGGTATTTTGAATGTATGCAACCTTCGCAACCTGTTGTGTCCCAGATGATGTCGC
TGTCAGGGCTTTAAAACGCCTTTtATTTGATTCAAAATCTGTGGATGCTTCGATGGCTGA
TGCGTATGTTTGTTCTAGGTCACCGTGAGGTTTGAGGATGCATTGCATCTGAAGGATCGG
GGGgATACCGTTAAGAAAAGCGGAGATACAATCTTTATCTATTTTtCCcGTTTCTtCGGT
GGACAACCcTCcGCGTTCCATGGTTtCGGCTCGGaTAATATCACGGTAAATAGTACGCGC
tCGATTAACGTATGAAACCATGgTTTCGCCaGGT
>contig00365  length=351   numreads=6
GaTATGGCCCCATAATAGCCCTATCATGGCCAAAATATTGCaCAAATCAGGCCCATATAC
GGCTAAAATATGGCACAAATATGgCCGAATTATGGCACAAaTATAGCCAAAaTACGGCCA
AATATAGCACAAaTATGGCAGAAAAATGGCACAAATACGGCACTAACATGGCcGAAATAt
AGCTAAAATaTGGtACAAAACAGACCTATATACAGCTGAAATATGGCTAAAATATGgctG
AaTTATGcgaTCAATATGGCCCATGTATAGTtAAAataTGgCCGGAaTATAGCACAAATA
TgggccAgATATgtcAaCTAACTGCCGAAATATGGGACAAATATGCCCcAT
>contig00366  length=2098   numreads=71
TAATAGCTTTTtAAATAATGAACGAAAATAGTGATCAACTCTCTACAGTAAGTCATTTTT
TttCATACTAACAGGTCTAGAGTCGACAGTAAAAAAAaCTACTACCCGGACATGACCATT
GTCATACTCAAGCTTGATGTCGGGTATCTTACATCGGGGATCAGAACTAAGTTCTGCGAA
GCTTAGACGTAGTATGGCGTGATCTAGTGAGAAGTGTTCAACTATTATCTTTCAGGTCAG
GCTAAAGACTAACATGGAAGAGAAATTATCGGTAACAGACTAATTAATACTAAAAATtCT
TTGACAATAGCTTTGAGTACAAATCTTTCGCCAATCCCCGCTAAAAAATCTCAAACCAAC
TTTTAGGGGAGCTCAATTTTATCATCATGCATAAAGACACAAAaCTACTTCATTTTTTAA
CCAGCCTGTCGTTTAGATACGGCAGAAGTAAGAGCTTCAGTTCAATTTTTGATTAGCGTC
GGAAGTAGAGCGCTGTGATCAGCGTTCCAGAATAATAAtCGTTTGTTCTGCTTGGAAATG
TCAAGATCGGAATATCTCAATGATCCTTTATATATTGAaGAAAAaCATCACATAATTTTC
TGTATTtATATTtATTtAGTCAACATTATACTGTCCACTGTAAAATTTACAGTTTAACAC
CATATAAATAGGTTTATAAAAATTAAGTCGAAAACAGTATAAAAACTAATATTTACATAC
AAAAaTTGACTATTtGCTGGACCATTATCTtGCAGATAGTGAGGAATTACAGTAAGATAA
ATAACTACCTTAAGATACTAAAaCTTGTTATTTtCTTGGAAAGTATTTGACCCCACACTC
ATTTCACCTCCAACATGTGCAAAGTTGTAGGAGTTGAATCCTTGGTTAGTCTGTGACCCA
TAAGTTCTCACAACATTTGGCCGGCTCGACTGGTAAGAACCAGTGAAGTAATTGTGTTTC
TGAACAGTGTTTGATCCTAGGCTGACATTTCCACCAATGTGTTTATTGTCAAAATCGTTA
GCGAATTGATTGGTGATAGATGCGTAACTGATCTGTTCTTGACTTTGTGGAGCTTGATCT
TCAAAACGCTTTGCTAATAGTTGCAAGCCTTGATTGATAAGGTCAGGCGAGTACGGCGAG
TATACCTGTCTTGATGAACTGCCATGTGGGAGCACTGTTAAAATAAAAGTAATTTTAGTA
ATTATTACATTGGTACGGACATTTTAGACCTTGAATTGATCATCTGGAAGGATAACATAG
GATCAAGTATTTAAATTCATTTTtGTTGCAAAATTAACCATAAAAATTATCATCCCATTG
GAGTACAAAGTTTTAAAACTTGCAAATGCTACAATAATTATATTTAATAGAATCGAAACT
TACTTGATGTACCGATGATGAAGAATAAAAAGAGTGATGCCTTTCCGAGAACCATGTTTA
CCAGATTGCAACTAATTATTGTGCAATTGTGTGAATGTTCACAATATCACAGCTTGGACT
CAAGTGTGCCTCGTCTTAGCGAGTCGCTCATTATATACCGCCATTCCATACGCTCATCAC
ATACGTCACACGTCACGTATCTGAATCATTCAACCAATCCGAAGCTTTGACCTCTAATGA
CTTTCCGGCTGGATTTGTATTTTAATTTATGCGAAAACAACAGTCGATAAGCAGTGAATT
TCTCAAAACAAGAGTAATTAAACTTTTATCATCATGCTGTCATAATCACGGACCTTTGTC
GATCGGTTTTCGTTGGAATACTGAAAAAAATTTGAGCTTAAATTCACGGTGATTGGAGTA
CTGATGCCACAGCCTTATTATTATTGCCATGCGTCGGTAAGTGAGATACTTTTTAAGTTT
TTtCAACAaGTTTCACCGTAAaTTTGGTAAGTATTtCATAAaTTTTAaTTAACTATAAAa
TAAaTGGTTTTTTTGTCATTTTTATTTTAAAAATAGTGATAATTCAAGGGCCTTATTATT
tCCCATGATTACGGTGAATTTTACGAAAAAaTTTTTTtCTCTGTTTCAATTTTAATTTAT
CAACAATATCCACAATTTtATGATAAAATTTATATTCGGTATTATTATATAAAAGTTG
>contig00367  length=456   numreads=7
GAGGACCGAGACGGGGATGAGGATGAGGATGaTGATGACGAGGATGACGACAGCGATTTG
GGTTTTTCCACGCGTATTGAACGCAACGGTGCCACAGTTATTAGAATTCATACCAATCCA
AAGACACCCGAGAGaCGAAAAAGTCCCGAGATAATTACTGaCAGACGATATCTGGGCAGA
CGCACCAGGAATATTTCACCAGATAGGTATACATTTAGAGATGATGACGAGCTTGTAAGA
GAGGGCGATGATGATTACGACCATTTGGATGCCGGTAtCGATTTTTTtGGCTTGAGAAAa
CTATCAACTGACTCACTTACACGGAATTTTCATGACTCGGTACGATATTTTTGGTTATTT
ATATAATAAaTATCAGTATAAAaTCAAATAAAaTTACATCAATTAGCTtGTTTATTTATT
TAGTTATATTAGACATGGATCAATGAGTTCGATgTA
>contig00368  length=514   numreads=4
GTGATATTTtAGTTAAAAACTTCAAAAATGTTTTCCAAaTTACCTCaTCAGTTAAGTAAG
AACCACCCcAAGtGTATATGAATGTCTGAATAATTTtCATAGCAATGTATGTAATAAATA
ACAATTCTCGCGTGATGGATATGCTTTTCATCTGAAaTCAATCATTTTGATTAATTTTtG
TTTtCTTAAGCTAAAATTTAGCTCAAATTATTTTTACTTATAAAATTAAAATTTATTTGA
aGCACAGTCGAAAaTTTTTACCTGTGaTAATTGAAaCAATAaCGAGCAAaGCACAaCaGC
ATTtGTCGCCATGATCCAGAGAaCAATAAATCCATAGATTTTtCAaGTAACACCGTGCAT
TtCATCAATTTTtCGTACTGAACAATACACTTtACAAcACCATtATTTttGTCGAAACTA
TCTAAGtgTGTGATGCAGTaCGAAaTTTCGCGCaGCTgtCCtaCCATTTGGAAAaCatAc
AGATTGAatAGaGAGtCGACAGAaGCGGtCACAG
>contig00369  length=433   numreads=3
GTTTTAAATCTAACAAAGTCCGCATGGAATTTCCCAGTGAAAAAaTAAAATTTTAAAATT
CAAAGATTTTAAGTCTAAaGATACTGTGCCGTTTGTAGTTTACGCGGATCTAGAGTGCAC
ACTCGAACCCCCAGGAGATGATGAAAAGACAATTAATAAACATGTTCCACACAGTATTGC
TTACTATGTACATTGCAGCTATGATAACACACTCTCCAAaTTtAAATtAAaCCGTtCTCC
cGATtGCaTAAaCTGgTTtgTTAAaCAaTCAGAgTCATAGCTCTGGACTTTGAAAAAaTT
CtAAAGATCCCaTtAAAAtGAAACCTTtAaCGAAaGaGCAACAAGATaGACAcaaTCAGG
CAACTGAGTGtCACATCTGTGAAAAACCAaTCACTtCTACAaCaaaGATaGTCTATGATC
aTTGtCACTTcAC
>contig00370  length=682   numreads=5
CAGAGCAGATTTAAAAGTTAGgTACAGAGAATTGTATCCCAACGCACCTGATtCTGAGTG
GCAGCGCAAGGGGTGTCCGTCAAAGGAGAAGATAATCCAGGCGGTGCAATTACTTGATCC
TAAGGTGGATGCCAACACTCTGTGGAATAAAGAaGACATGGCTGATGACGAAGATTGTTA
TGATCTTGATGTTTCTAATCAACTTCTTAACGAACCGCTTTtGAAGCAAGCTAACaGCAT
CGTGGAGCGTGCTAATGTCCACGGTATTAGTCAGCGAGATCTtGGCgTGCAAATGGGTAT
GACTAAGCTGCAATCACGAACGATATTAaGGAaCTTATCGAAGCTTAATGTTATTGGAAC
TTACATGGACTTTTCtGGGAGACAAAGGgTCAGTAAATTtGTATCGAAAAaGTATGAAAA
aCGCAGTAGAaTTAGTAAaCAATTTAaTtCGGAAATTCGTAAAaTGAACAAGTTGCGTAA
aGAAACTTTAAaTGAaGTTGCTAGGCCTAATGCCACTACTGCGATGGATTtCTTTTATCC
TCTTGGCTCTAGTGACAATAGTGTCAATATTACTAGTATTGATTATAAAACTGTCGAAAC
TACTCCTGCTATTGAaTATCATCCGAGTCGTAAAGAAAaTaTTGATGATCcAAaTATTAT
TGTTAATGACTTtGAAACTGTT
>contig00371  length=517   numreads=11
atcaaNctttttagtccACTCCACTAtCACTTTTtCACCtGGGTGAGACAAAATCTCCTC
TGTTGACAATTtCAGTCCTTCAATTGCACTACAGTCTTTACTCCAATGCTCGAAAGCATC
TTCACCTTCTCCGCATAATGAACATGTTTTCTCTTCGTCGGGCAACCAATACTTATTCGC
ATTTTCAAAGCTTCCGCATCTGGCTCGCGCTAAAAGCTTTTGATCGCCTCCACTCGTCCA
TACTTCAAGGTATCTTGGTAACTCACTTGTCACAACATTCTTATATTTGCAATTGTACCT
TGATGAGTCGATCTTGCTGATTTGTAGCTGGGACTGTACTTCTCTTCCTCTATTTTTtAG
GgTGGCTCCAACATTTGATCCTTCAGCACTTAGCTCTTCTATTCCTTCTTGACTGTATCC
ACAGTTGTTCAAGAaTGCTTGtCTTtcTAATAaCCTTtCcTtATTACCTtACCTTTCTtC
ttCcTGAaTaCATTCTTTAcAaTaCCTACTtCTCTtG
>contig00372  length=531   numreads=4
GTGAGAGTTAAaCAAATTaGCAaTTAAGATGAAAAACAAATAaTTGtATGTAGTTtGGCG
gATCCCTATTtCATCTGtGATGAaTAGGGTGCCTTGCCTTGTATaTATTCCGGTtgTTGA
TCGTTTTAGGgTAgCTCGACGTGACTCGTGAATGTCCTcAACGAATGGTCAGaCGGTCTC
CCGTGGTCGAAgATCGAtCCGTGTCATTATAAGCTACcTtCCATTTCATTTAATTCCCAT
TCGATGTTATGCGAGTAGAGTTGGAGTTAAAGTTAGAGTCGGAGTAACAACTAACCACTT
GTATCTCTGTTACTGCCTCAACCCATTTCCGAACcGAAGACAGTCATGTGTGTTAaGCTT
CTCGGTTTAaTAATTTtAaTCAaTCGATTGTTCATTCACCACAAAATTAATCAGTCACCA
TTCGgCGTCGGgACCAACTTGCAATTATAGCCGCTCGATAATTATTAaTtAGCACGTgCG
CCAGCTATTTCTATACGTCGGTTTAAtAATTTCATGTACTaCTTATTTTAT
>contig00373  length=843   numreads=5
aGGGAAATATAGTACACcTTcGATCAGctcACCCCGgAAAGCCTCAcGTCGctACcTGTC
AGTCTGGAAACATAACTCTGACcAACGTCCCGCCAATCTCAAAGATGACTGCGACGTCAa
TAAAACGACCAGCGCAGTCTCAGAACAAGAACGTGTTCGCCAAGATGATAATTTCtGGAa
GTAAAGGCCACGAAGTCGCCGAGGGTTCTCCAGCAGGCCCTACTTACAAAGTCGTAACTT
CTGGAGTGAGTCAAGGAATTtCTAGCTCTACCAAGACAaTaaCTCTAGCTCAAGCCCAGC
AGATGGGTCTCATGCCACCTGGGAAAGTCCAACaCATTTTACCGTCTCCTCAGCAgAaGG
GAATTGtCAaCAAAGTCATCCAGACTTCGTcGCAGCcGCCAAAGTTGACTCTCATCCCCA
caaGTTCCATGAAAACTCCGGCTAAAATTCTtCCTGCTCCAACTACTCAGGCCAGGTCcT
CGCAGTTCGtAAATTCTAAGCCCGGAAcGCCTCAGAACTCGCAGAaGGTgATAATCAGaC
AAaGCGCACTGAAACCCGGGTCAGTTGTCAGCAGCGGGCAGATAATAAGAATTCCAGCTA
ATCAAAATATTGTTtCGTCGAACCAACTTCACCAGATTCAAGTTCCAGGAAGGCAAGTCC
AGTATGTGAGATTAGTTAGCACGGCTCCAGCGACGACGACTAATGTTGTTACTGTTGGTA
AGCCTAAAGTTGGAGGGACAGTTCAGTCGGTTGGAATCACCCAAAAAaTTGGTGGTCAGC
AACAGATTATCAAAGTTTTACcGCTCAaCACTTCTGGGAaTCaCcAACTgAGGACAGTTG
CTC
>contig00374  length=467   numreads=3
CCTTTCTATTATCAGCGTTGTTAGGAGTTTGTATCCGGAaTCCATAAACGACATTCTTCC
ACAGCTTTTCACATTTTCTTCATTTCCTATTTTGAGTATTGGCATTAGTCTCGCGATTTT
CTACTCTTACTCCACTTTACTCTCATTCCATAGTTCACTATTTTCTGGGTCCATGAGATT
GCGCTGTTGGCTATGTTCTTGATAAATTCTGCTGCCATCTCGTCTTcTCTTGGTGCTTCA
TTTCCTTTCATTTTtCTTATCTCTAATCTGTTAAaGTTCTTTtCTAaCTCAGgAGCCcTT
TGGgCTGTCATCATCCTCTAATACGTTATCCCaCTCATTTtCATTATCTTCCTTCTCTTC
ATCGCTTtCTAtCTtCTCATTCATCAGTTTTCTAAAGTGACTTTTCGATGACTTCCCTGG
TATTTtGTtGTTCAaCACACTTTTTTtCCTTCCTCGAAaTTTGTTgA
>contig00375  length=464   numreads=3
TTATAagTtAGATTtCAAatAATATACCCAgCATCaTGGTTTTCATTtCCTAATATAGgA
CcATATAaCGTTCGATAAACTTGACGAGAgCGTtgTAATTCTAGTtCCAAGTtATTtATT
ATTCCCATCAAGCGATtAGCcTGTGCATTATCTTCAAGAaTCGAGTTGCGTTGATGACGT
TGACGGCGTTGTCCGAACTGGTGCCTTAGGTtGTCAAGATTAaCTCTTTGATtCTCTAGg
CCATCAAATCCTTGCGgAGAACCTTGAAAACCaCCATGACCTAAACGATGTtGAGGcAGA
ACTAAATTACCAATACCTGCATTTtGAAAaTGAaGATTTAAATTAGtCACAGTtATTAAa
TtAGTACAATGTTATTAAtaTAtGACAataCTGAATAAATCGGTTACCAAAATAATCGAC
AGGTTGGTTTCTTtGATTTACATTtAAGgtCATAAGTGGGTAAC
>contig00376  length=758   numreads=9
TCCTTTcAATAaTCCGATGCATCTTTCAACAGTAACTCGAGCAGCTGATTGACGATAATT
ATATTTTTtCTGTTTCTCACTTAAATGTCCATTATCTCGATAAGGAGTAAGTAAGTGCTG
ATGTATTTCATAAGCAGAATCGCcTAAAATATGACTGTCTTCAGGGAATGCATTGTCATC
GTTCAAGTAATCTGCAACTTCTGACAAaCGAAAAACTCTTTGATCATGAACAGATCCTGG
ATTTCCAGCATGACAATGGGTTATCAGAGCCTTGTGgTCACATACCAGCTACAAAAAAAa
TTTAaCTCTATGTAAATCTATTTtAATTATATACCAAAACTAATaTACTTAAATATGACA
GTTATTAAATACCTGTAGCTGAATAGAATGGAATCCTTTCCGATTGATATAATCTACTGG
ATTCTGTTTtGGCGCATTTATACGAATGTGAGTCCcATCAATTGCTCCTATTGTTTtAGG
AAAACCACTTGCTCTCTCAAATCCACGCAtcACTtCAATAGCACCATCtCCCGTAGgCCA
TTGTATAAATCTTGAGGCTCTTTTAAATAAaGCATGACAAaCTCGACGTACAgCCCTtAc
GGCAGTAGCTCGCCcTACGTTAAAtCTGTCACAGACGGaTCTAccataaaattaaaaagc
aaaagtttagtcacatacttCTGAACTgtactacatcagactaaatagtttatttctaaa
ataatgttacctgtaagaatctgttgtagccattttcc
>contig00377  length=501   numreads=5
TAaGagAaCAAaGaTAAgCTATCAAAcatGGATCTCAGTGGCCTCTTGTCGTGCCgTGGT
CTCACATTATATCGCAGTTGTCATAAGTCCAGCCAGGACTTATCATCGCCCcGTCGACTT
TTCCGCCAACTACGTGTTTGAATTTCATCTCGATCGCCGGATCTCCAGAGGATGGAACAC
CCGAGCAATATTTAACAGCAGCGGCGGAAGTCGCGCTCCGAGCCCAACCGCAACCACCAC
GAAAGAACGAGTCGAGTCACGTGTCGCTTATTTAtAAATCAAaCCcTTTCACGAAAGTAC
AATCCGTCTCATCTCTTAGAaTTTACATGCACCAAGATAAATAAATTCCCCTGTTGCTTT
TTCAAGCAAAAGGTGAGGGAGTGCTTCCTTCCCAAATTCGGATCCAAAAAAaTCATCATC
ATCATCATCATtATCTTCTTTtCATGTCgTAAAACGAATTTCCCGATAAGGtATCAcATT
tCTTTtCCTAATGCCTTCACC
>contig00378  length=550   numreads=6
AGTGTCATCGAACGCATgggggtAGGTGCGAACGACACAATGCAAtaaCAAGGACGGTCt
ttGAGAAGTTGATCAAGATCGGCTATGAAGTCAGAATggaaGaaaGATACACCACAATTA
GCGGTCCAAGACAGCCAGACATCatcgcgaaaaaaggcaacaaaGTCACCATACTGGACg
ggCAGATTGTCAACGCGCATAACAGTCTAGAtaagTGCCATGATGataaacgtaaaaagt
acgcgaacaaccTgtaaatgTTTCAAGTAAaTACAATGTTTCAGGTAATTGTTCCAGtGT
CAGGCGTAGAGGTTtCCTCCATAACGATCTCCTGGCGAGGGGATTGGTTCGGAAAATCTT
ATAACAGCCTGAGCAGCCTAGGTCTGAGCGACAGCGCgaTGAAGGGCCTGACCACACAAG
TCCTCCAAGGTTCTCATACCAACTTGAACCGGTTCAACCAGATGACAACTATGATTCATT
GAGATACCCTCAATAATCGTCCTCCTTAAATACAGCCAATCAGTGGTTtAGTCTTTATTA
TTCATTTtAC
>contig00379  length=773   numreads=7
TGAACCTAAGTCAGAATTTATTAATCTTTACAATAAAGAATtGTgTGATCAAATTATTGA
CCTGACGAACAATGGCGTTGATATATTTAATCATTCAACCGGAAAAAATTGTAATTTAAA
GTTTACGCTACTTtGCTGTTGTGTCGATACGCCGGCACGCGCAACATGTCAAAATCGAGT
GAAATTTAGTGGCTATTATGGATGTAGTTGGTGTTATGAgCCGGGTTTTtAtGTTGGACA
TGCGGTGCACTATCCACTTAGTGAGGATGAACCAAaTTTACGAACTCATGAATCTCATTT
GGAAAATATCAAaGAAGTTGAAAAAaTAAAAAAAaCGTCTCTTTTAAAAaGTAAGGTACC
TACAATTATGGgTGTTAAAGGACCTATGAGTTTTGTTGAAAAaTTGcTtCTCTTtGATAG
CGtttgcgggTTtCCAaTAGACTACATGCATGGTtGTTtGTtAGGAGTTACGCGTCAGCT
ATTGGAATTATTAAAGACACCCGGaGTAAAATTCAAaTtAACTAAaCAACAaCGCGAGGC
TGTTGATAAACGTTTGACATCTATAAAACcACctCATGAAaTATACAGATTACCTCGACC
GaCTgCTGaTATGTGTAAgTGGAAagCATCTGAaTTTGAAtCTTGGTtATtATATTGGAG
CCTTctGTgTTtGGATGGTATtGCAGATCAAGAATTTTtAGAAATGTaCGcTCTTTtCGT
tCGAAGTGTTTTtAATTtACtGAAAaGAAAAaTTACTGAtGAAAATaTTGCAa
>contig00380  length=1536   numreads=24
TTGAGAAATTTtGgATTTTTAACTGTGATTACTGGTCCTcGGCcGGTGACTAGGgCGATT
CCGTTtActGGTTGTATTGACGGTACATGGCTGCCGTCATTTGTCGAGGTAGTGGGGGCT
GGCTCGTCTTTACCTCGGtcTGGCGAGCGCCCAGCAAGTTTAAAGAAGGCTCTAAAGGAT
CTTCTTCTTTCTTGAGGTTTCTTTTAGGGCAGCCGGGGCAGTTGCAGATCTCGgAGCTTT
TAATATGtCTTtCTAGCAGTACTGGTGATGACTCGGAGTATATCCCTGTTGGAGTAACTG
GAGGTGGTCCTTGCGGATGTGTTGATTGCACAGTTCCGTGTGTTCTTGTTTGCTGGTATT
GGGgAcGTTGATTTTTAGGAAGATATtCGGGgTTTtGGGGGgATATTGGGgATTAGgTtG
AGGgCAGTATtGAGgaTTATACTGAGGGTTATAGGGTGCACGGGAGGTGTAGGGTTTGTA
GGAGGGATTATagTTTCCAAGGAAATTTGGATTTTGATATGGAGTTCGATAttgggtTGg
gtgTAATTGTTGTTGTGAGGACGATTATTGTTCACAGAATATACCAACGCTTGTGGATCT
TCGCAATCTgaGTGTtCgCATTCGCTGTTtCcGCAAGGTGGTAGTCCATACCAGCCTTGG
GTGGCAACTGGATAGTCTtCGTAGTAGTGTGCTTCTTTGGTgCCGAAATTTGATATGCCT
GaGgTGTTGTAGGCGAAGGCAACCGGTTTCGGATTCACATAGAGATCAGTTTCCGGTTTG
GACCACGGGTGTCCATGGgCTGGGGgCCCTTGTTGATTATTTTGGAAGTATCCTCGTGGA
CCGTTGTTGCGAGGATAaTGATTTCCGTTCTGATCTTGCGGGAATTCTCTTtGaGAaGgT
TTCGGGTTCTGGATCCTCATGTTGTTATCGTATTTCAGTaTTtGTTCTTGGATTGACTCG
TACAGTGCGGTCAATGTTGCGTGTTGTTGAGTCGAGGCCAGGCATTTCAAATAaTCTGGT
AGAGATTCGAAAAATAGATCGACcGCCAGACgaTGAGCTtGATTTGTAATCGCTACGCGA
TCGGTGTCTGGGACTGCATTCTGtATTTTACGAAGCATAGATCTTAGTCGGTAGTAAAAa
CTCTCGACTGCTTCGAaTTTTCCCCTCTGGGCTGAAGTTAATTTTGCTAAGTTTATTCGA
AGCGGATCTCCGAGCCGAAAGTGGCTtCTTAGAACGTTGACGAGTTCTTGTACGGTTCGG
ATTTCCATATCTTCGACGACGTTTCTTGCACGACCCCTCAGCTTCCGGAGAATGCGTCCG
ATAAaGGGCTGTTGATTGTTTTCGGGCATCATATGTAGCCAATCTTTTAGACGGTTGTCG
AATTCTTCGTAGCTGACATCTCCgTCTCCGGTGAACGTGGGGAGAGCCTCTTCCATCTCC
TTGGTGATTTTGTAATAATCTTTATCAGGTTCAGTCCGaGTGAGaTCgAaTAGTTTGaCT
CCATGCTGaTtGTCTTCATTGTGGGCTTGCTCCTGT
>contig00381  length=439   numreads=6
TGAAAGTTGAAAAAGAATAACCTTCTCAGCACCGCAATACCGGTCTCCTCCATTATCAGC
AATTCTTAAACTCATTTCTTATTCATGATCGGCAAGTTTAGTGATATCGTAGTACAGCCG
AAGTAGCGAGTtAAAGAGAAaGAGAGTGAGGtATCGAACGACGATACATTTGGCGCATGC
GATCTTAAAaCTGTATTATATCCTGCTACAGCACACGACTAGGaTTCGGCAATTTGGGAa
TAAGCGTCACGGGCGTGGTTCTACtCCCGaCAACTTTTACTTGAATTCGCAAtcACGCAA
CCTCtAACtaTAAACCGCTACAGTAGTCTGGAGTCTACAGTAGTCTACAATCTCTGTCTA
GTGTCTAGGAGTTTGTTCCTGTGTTATATTtGTACATATGTATATATATATATATACATA
TATATGCGAACATTtATGC
>contig00382  length=474   numreads=3
ATTCATACTGTATGGTGTATACACTATGTACTATAGAAAGAGAGCAAAAAATtACAACGC
GGCATGTTTAATGCATCGTTCAGTATTTCCATGTCAAACATCGCTTTGaCTCGCGGAATT
TAAAACCAGTGGAAACCCATTGAACGCTaTAAACTCACTCTGCGACATTCATATGTATTC
GTATaTGGCCAAAGGAATATTACCCTtGATGGAAAAGCTGCTCTATCTTTATACATGCTA
TTTATTTtATTTtAATTCTCTAAAAGGTCATTTAAATTtATGaTTTAACATTAAATATTT
ACCTGGAGAAATACCCTGTTTAGCCTGTAATGAAaTAGCAGTCCTGTGATCCGGAGTGGT
GACAGgAgCCGCGATTGAaGGTGACAGGTGAGGTTGAGCCGTGACAcTGCTCGcGGTAGT
GGTCATTGCAgCCGCAGTTGTtATTGCaCAAataTTTAAAGGtGATGTTctcTt
>contig00383  length=929   numreads=21
TATCAGTAAAATGAGTAGGGTTTTGTTCAACAACATCACGCCGCGCTGGTTCGATGCTAA
CTGTGTGACATCCACTAGCCAGCGGAGGCTTTTATAGCAACGATTTGTAAACTAATAGTA
TTCAAGACGTCAGTTGATCTTTTCAaTGACTAATGTAAACATTAAATTATAGTTTCAATA
ATAAAAATAAAGTACTATAAACCCAAACATACATTTTTATTTCTACTTACATCATTTTAA
ATCCATCGATAGGTTAGAGCATTTCTACCGACAGTTGATTTTGCAGAATCAATTTGTTCA
TCTACTTTACCTACAGATAACTTtAACCTTTCATCACATGCTCCCCAGTTAGCACAAGCG
AAATGAAGTTCACGTAAACCTGCAGCCGGATTTTCACGTAAAGCTTACGGTAACAGTAGA
GCAACAGTTGTACTTATAACTGTTGACGTGAAGTTAAAGTTAACTTTCTGCAACTTCGCG
TTAACTTTGAGCAAACTTTTCGGAAAATTCCGGCACTAGATTTAcGCCAACTTGATGCGT
AAGTTAAAGTCAAGTTATGGGAAACTGTTGCAAATGCAAAGGTTGACGCGAAGTTGACGT
AAACCATTGAACATCAACTTAGTTGATGGTCAACCTGTTCTAACTGGATTAAATAATTCT
TGTGCGATCAAAATATTTTCATCATTGTATACTTGCTACCAAGCATTCgAaTTAGATGCT
ATTTTtAGCGGAAATAGTTACATTTAGAcAAAAACAAGGATATTATCAAtCAAATTCAAT
TAATGTATTTACAATGAATTCGTTAAATAAAATAAAaTAAAGCAAAAATATGTGATAACA
AAATTAACCTATCAACGTTTgTTTACATGGCAGTTAGCGGaCAATCTAaCGGGAAaCAAT
AAGAACTATCaGTTGtAaTtATTGCACTA
>contig00384  length=480   numreads=20
GCTGCCAACGGGCGACGGATTCCCGTCTCTCGTCCTCTCTCAATCCTCAATCCTCAATCC
TCGGATTGCACTCGCATTTTTTCCCATTATTTTTtATTTTTTCAACATACTCCTTAAatA
TTTTTtCATTTtGTTTCTCAATTCCGATACCGGAGCACCCGACTCCTGTTTATTTTATTT
CATTtATCTCCGCTCAATCCGCTTCTGCTCTCAGCTCTTGTAAgCTTTtCtCCACTGGTC
TCTGCTTTTTGtCCCCTCcGTcTCCCCcGGGTCCcTTTTtGtGCATCcAGCACACACGAG
aCGAATCTTCTCTCCTTCCGCGAAGAAaCTGCCGAGATTAAGaTCGCAAGGATCTGCAAC
GGACTGTCAGCTGCCAGTCCCGTGTCTCTTGCTCGCACGCGGCTACTGCGTTtCGCGTGC
CTTCTACGGCCAATTCCACCAtcGTATTTCATGATTtCAaCTCTCCTCTGTGTtCtACCG
>contig00385  length=495   numreads=5
gAATCTTTGaTTTtCTTAGGGGGAAGTTAAatAAGTGgAatGAgAGgTTTtAAaCaTTTT
CAAtAAAtACAaTAAACGGCATAtGCCATGAATCTGACTAGtgAATTTTTTtGtAAAAAA
GgCCATTTTTCCAGAATTTTGAcctatATGACCAGTTTTTAGAACGCCATCTATAAATTA
ACCAaGttAAACCATTAGAAAtATTAAaGAaCTCGTtAACGAACATGACACAaTTAGTTA
AAAGTcTCAAAaCATTTaCACATCTTGtCtGgCCGGGTTTTTCAGCGTGGGgTAATGAgT
TACCCcaTGTGGCcGTTATGTGgCcTGGGTGAGGTGTGGCCGTTAAGGgTtAaTTAAgTT
tGAtGCAAAaCCGTCaTTGATCAATTTtACAATacTAAcGTATGAGTGAAtAcTCATtCA
AAtAATAaGTTTAAAAAAaCtAAAAAaCAcGcTTATTAtAgAAAACCGAACTAAAAGAaT
AaGAAATAAGTTTAa
>contig00386  length=435   numreads=12
GaTTTtAAAGGGGAAAGAAcACCCGAAGAACATAGTAGCGtGgCAtcTtCCAGAGTCGTG
GCTCCTCTCCAGCAGCCACAGCGCGTAAGTTACCAGGTTGGAGATtATCGCTTTtGGCTT
TTGACACACTCGCTCAAGAGCGTCTTCGCAGTAAGCTAGATAaTAAAGGCAGATTGAGAc
ACCAgTTGCTGCTACGCTcGgTCGGGGgACATCCAGGAGTTTGTCGAGACCATTGGCGTT
TAAAAATtCTATTGAAAATTTTTtGTGACACAGTAGAGAGGCGAGATACTTTAAaGCTTC
GAACGCTAGCCGACTGTCTTtGGTCTCACGGACGTTtATGTATTTTAGAATTAAGTCCAG
GgCGTTTTTTtCgAAGACATGCTGgAGAAaTTCTTGGTACTCTCCCATAGGCGTCAGATA
ACGGAaGATCAGCAT
>contig00387  length=482   numreads=3
AGTTGTTACAAACTGTACTCTTCAAGTAAGTCTCGTAGGTGAGCAGGTAAAGAATTAGTC
TAGTCTCAGACTAGGCaGCGCGTAAGTCACAAGTcTAGACTGAAGTCTGAGAAAAAGTCG
CGCACTTGTACTACAAAAATAAAGAAAATCTGGCCGGTTGGCATTtCAACCCTGTTCAAT
TATtATAACcACCCGGGTAAGGATATTAAACAGACtACTATAAaCAAAACATTAAAACTA
ACAGCAAACAAACACTTACACCGACGCCCAAGATGGCGgCCGGTGGAAaCCAAAAACGCA
AAGCATTGCCGCTAAAAATGGATAATAAAAGTTTtAAGAACCCGAAAAGAGAACCACCGA
GGAAaCTCAACTCAATAGCCTTAGAGAAACTaTTCAAAGAaTaTGTTGAAGAaGACAAAA
TCAACACcAAAATAACAACAACTAaCCCcAACGTGCTAGCTAAAAGAaGCAACaGcAGtG
Tg
>contig00388  length=1297   numreads=10
ATGAttctcTTACCTGGGATCGACAaaTAGAATCGACcAGAGAAAaGTGTATCAAGCCAA
TGgCTATTTTAAGCTATCTAAGAACTACCTGGTCAGGTGCTGATCCTAGTGTTATGCTAC
GACTTTATAAAGCTTTAAtAAGATCTCGAaTTGAGTACGGTGGTTTTTTACTtCATCCAc
tATCAACTAAAAACTTGAAGAAAATTACAGTtATtcAAAATaGAGCCATCAGGGTAgCTA
tgggATACAGAAAaTCGACACCAAtcAATATtATGCTGGCtGAaGCcAAaGAGCCACcGA
TCAGCTTTCGCTtCcAATATCTATGCATGAATTATTtGACTAGGATTGAATCTAATTCTG
CTCATCCACTATCgCCTgTTCTTGACAAaCTGATCACAaGGAGAAaCAACCCTACGTTtG
taCGAAACTCTAAACCCcTaCTACTAATaggttacggggatttAATACCTATACAACATT
ATATAGCcTCTtCTGaTAGACCcTGGtGTTACAGCTATGCTTATGAATCgTtAtGGTaTA
Aaccagatatagacctagaaaaggatcaattctacgtgaaacagctgaacctaatagcca
attttttatccatcttcaaatacgaaCTGAaCAaTGGcATATgcTGGTTtACaGAcGGCt
ccAAAaaTGAGCGAtAAAGAGTTTGtCGGcTatGCAAaTTtAAaTaCactactggagatg
gaggtatgtttcgcacagtaaataacgcgtttatttcatggtcatcatggccatcacgac
tactcttcaaactatattcgatagcatagagtctcaaTTttACATTTTCAgTGACtCCAG
GAgtGTgTtATGTgCTCTTAaaaaTCATtATAaTtCTGAGCGAaCAAAAaCCAATTATtC
TTActAtCAAAGACCAATTATATagACtaTCTCTATCAAaTAAAAaGTtAAAttGTtCTG
GATACCAGCTCACGTcGGCATAGGTTTtAATGAAaCAGTTGATCAATTAGCCAAAGATAG
CATAATGAGAGGTATAGACACCCAGCTTCTAAtCccAGCcTCCGATTTTAAAAACATCTa
gAAaGAAAAAaTTAAaCGTAAATTtGATCTATGGTGTGgtAGTACTGGCAGACAAAAaGG
AAAAAaCTATTTCACCAAATTCTCTACAGGTAACgCACAACCGTGGTTtCAAAACTTTAA
ATTTAGACGAAAAaCTaTTGTGtCAAtAAaTAGaTTaaGgAGTGGTCACacTtCCTTAGC
GGAgaGCcTtcAtCGTTTtAAAatCGTaGATTCAaGT
>contig00389  length=728   numreads=8
ATGACAGGAAGGAGGAaTAGAAAGGAAGAGAGGGCGAAAGAACGAATGCGAAGAGTACCT
ACCGTTGATTTCCGTGCGTGTTCGTAAGTCAAGCGTAAGCTCGTTTCTAATTGCGGGAGT
AAACGGAGTGTGCGGCACTGAACAAAAAATTAAaTTCGTtCTATTCCGTAGTGTGTGATG
GAAGTAAaGCCGGCGGTGGAAAaCTTTatATCGcTCCTTGTCTCATTTATTTTtaTTTAA
CTATCTCATTCTACAaCTGAAAAaTTTtAaCTCGCAaTGCGATGTCTGCAGATATAAaaG
CCTAAAaCAACATTTACTGCCCGAGTCCAGCTGGACATGTCTTTTTTATTATTTTTGGCT
TTCTTCATCTTTTTCTGGCAAACTATCGAGGACTCTGCTCTCTTTATCGGCgAGTTTTAt
GTGAGCAGCGTGTACACGGCCGGAAaTTAaTTAGATTTTGTtCTTTCCCTCATCGGGCGA
GCAGGCCGATCTCTCGTCCGCAGCTTTGGTCCTTCTGATTCCCTTTCATCCCTTACTTTT
TAATtATTCGCACAAACCGaGCGACCAGCGACGATATTCTCTTTCTCAATTTCGGTCTCT
ATTCGGCTCACTTTAGGTTTtATCGTGATGGTTAAATCACcAAACCcTGGCACGGgTAaC
GAGtAaCTATaCACCACTTGAGCTACACCGGGATAAAATTTTtCTAACGCGTCTCTATCT
CTGTACAT
>contig00390  length=434   numreads=5
CaTTCATCCTATCTgCATtCcTCCAATGCTACCTGGGGTCcACTGGAAtGTCCAAgTCCt
CCCTTTTCTCcTcTCCctGTTTCTtCCTTTTtCcTTATTTATCCTCCGGTCCcAaCTCTC
ACtCCTtCTTTtATCATCCcAGGTACAATCAACAAATTCtCAGGCATCCCGGATAGGACT
cTACAAGCTAtCGTGTAACCATCTCTTTAAATCATTTCAATTCATCtATTTTCGCTCCtA
AATACTCATATTCACAAAGTAaTAATGgCaTTAAAGATTTTTCATAATTTTTTtCTAAAA
aTCAATACTTTGGgAGTTaCAACCATTTTTACAGTGACTAGCTAATGATTTTtCATTTTC
CACTGCGTGAATAATaTTtAAGTtCAATTGAAAAaGaCTAAAAATTTAAAAAGCgCGCTA
CGCtAaTTTgAaTA
>contig00391  length=430   numreads=5
ATTTTtGTTGAGATATTGGTCGGgCAGACCATATCTGGTCCAATGAGCTTGCAGTtGTCG
AAAtAGTATTGTTCGGCGAGAAAGTATTCTTCGAaTGCTGGTTCTGTCACGAGATATATt
GATGTAGGTTGAGTCGTCAGTGTTGATATTTGGTCTCCAATTTCCTCGGCCTTGGGAAaT
AATTTCtGTTCGTATGCTAGCCATGGTgTTTGTTCGAAGaGTGgTACGGTTaTTATTATC
AGGAaGTgaCCGTTCGTTtcTCctGTTTCTAtcGTTgaTACTTTTGCCAGCGTATTAATG
TCCATGTGGTCCAGAGgTtGGGgTGGATTTAAaGTcGGATGTTTtctGATCATGTCCGcG
gTCGCTTGGTTtAtcTGTTtGgCTGaCACTGTTAAATAGGTCagTTtGCCCCACTTtGcT
tCcTcAtGGC
>contig00392  length=386   numreads=8
AGTgCAGATAGCGCAGCGtAaTAaGAAaGATCTGACtGgtaCACGGCCtCCAATGATCCA
GACACtCTTGCGTAAGTCAGCGAGCGTAAGCTGAGTACCTCCGTGAAGCTTTTTGCGGTG
CGAATCATCAATCAATATTGATGTAAACGGTGATTGTCGCAGTAAGATTGCTGGATGCTT
TTCTTCTGGATCCAGCAATGCGTTTTTCAGTCGGCcACCGACTCTCAGGACCCCCTGATG
GTCGATGAAGGGAGTCaGCTCGGTGATTCTGTTGTTTTTTtGGCAGACCATCACGATCTT
GAAGCGTGTGTATCTCTCTAGCGAaGTATTGTCCTTGAGTGAACTTtATCAAGGtCATTT
AtAGCGcTCCAGGTCTGATGGAGTAA
>contig00393  length=538   numreads=4
ACCAAAGTTGTTCCTGATCtGTTAACTTTTCCTTGTATATGtcATTCTTTAgaGCGCTGG
TTGCTAAAAaTGCGTGTACTGCGATCCCAGAGAATATTCTTGACTTTATGTCCAAAATTC
CAACTTTCACCAATGGTAGTCCAAAACGTTTAGCAGAATTTCGAACATTTCAGAGAGCTT
ACTgTGAACACCCTTCTAACCTTTTGCGGTTTGCTCCAAcgCGATGGTTATCACGTCGGA
TCGCCATTACGAGAATTTTAGAGAATTGGGAAGCGATCTATGGTTTTATGGTTGATCAAG
CTTCGgAAAACGTTGCAACTGCAGATAGCTtCTTAGaGGTTATGAaCGATCCCATGACGA
AAGCATATCTGATTTTTTtAAAaTtgcacTTaGCTCTTTAGAAaGcGTCAATtCTtATTT
TCAGGCtcATAaGACaTTaGTTAATGAGTTGCAACcTTTTtCGAAAAAaTTacTCGTTgA
AtATCTtCAAaGATTCTtGAAtCCACATTtGTtAgaCCCtGTAATCTtCGAaGCtCGC
>contig00394  length=440   numreads=6
GAGTCTtGCATACTCAGTGTCTgACGTCTGGAgACGACCTTGCTGTATACTAGTTTGCAG
CGCGTTGTAGGCCTGAGCCAAGTCTAGATACCCAGCAGAATATCCTTGTCGCAGCCGTGA
CTTTAATCTGTTtGCGAaTTCGCCTTCCAGAATACCACATGCCATGTTGACGACAGCACA
AACTCCATCGACACTCCAGCTAGAAATGGCgCGTCTCACGCATTTTTTAACAaTGTAGAA
CaCATCATCAATCATACTCGACGTCTGCTGATCCTGGTCCAGCgTGTCCATTCCCAaGGC
CTtGTtGACaCTTTCCTCcAGAAaGTATCTCTCGAGCGCAAGgTAaGCGCCCAGTACTTC
TTGCATCGcATGAGaTAGTTCAGtAGTTTTtAAtcATTGAATCAAATTCACTGACCTGCt
gcttacactagttcttcatc
>contig00395  length=520   numreads=18
CcTAaCCaTAtATaTttATATATGATtATAtATtAAaTATATAGAaTtaTATATGATTAT
ATATAAATTTTTAtATAAAATGTATGTAATCATATATGGACTAATGTATTATATGTATGT
TTTATATAAGTCTATATGATTAGATCTAATTAGATCTGAGTTATCTAGAGCTATATATGA
TTTTATATAAATCTATATATAATTAGATCTGATCAGATCTAATTTATATAGGACCATATA
TATATAATCAAACGTAAAGCTATGTACATAAGCATAGCAGCCGGGAATTTCAAGACGCAC
TGGGATCATCAAAGTTAAGCAGCATTGCGCGTGGTTAGTAATTGGATGGGTGACCGCGTC
GGAGTTATAGCTGCAAAATCATATGTGATGATTTTTTTTtGTTtGGTTACAGGATTAGGT
ACGCCGAAATCAAATATTATATCCCTAAAAATAaCCACATATTTAATTAGGGGTAATGAT
ATATAATTTAATGTTGTTACATGTAGTTATATATGAGTAC
>contig00396  length=265   numreads=3
TCAACCGTTTtCCTAATTTTTTTTCCAAAATTTTGAGTTTTTTATGATATCCACTTGAGT
AAATTTGACTTTCCACCTTTTtAAATAACGCTTCTTATCTTAGATTTTAATAAGCGGGAG
GTATACCcACATCAAAGTTATCAACATGAAAAAaTCCaTAATAGCCTCcGATTCATTTCA
TTCAGCTTACtGgTGAAGGGCTAAGGGCTATTaGTAGCCTGCAAGTTCATTCAAATGTTA
AATTGAAgAgCgTTCTCCTGAAAgT
>contig00397  length=515   numreads=5
CAATCGGTTTtcACTTTTTCGtAgCGTAACAATAATTTTATCAGCGGTTCGACAGTGgCT
TTTTCGGTGTCCCGCACAGAATTTTTTTGATTTTCCGTTTTCCAGCAACATGTGGTTTTT
CGCTAGCGCAGCTACAAAGCTGCGCGTCCAATCAGCCGTCGTCGGATAAATTTCCATGAT
CGATGGTTGGTCGATTCCCAATTTAGTACTCCATTCGGCGTTCAGGTGGAGCCCTGGTGT
GCTCCCGGTGCTTCAACGTCCTGCCATTCGTCAATTCCGGTTTCGAGTTTCCCTcGTTGA
TCGTTGTCGCTTCCAGATGTCTCCCTGGTCGTTGATTGCGAACTGAaCTGCGGGTTCGCC
cGGTCGCTTTTCTCATTCGCTCTCTCTCTAGCTCACaTACTCTTAATTACATAGTAAaTT
aCaTCGTAAATTACGTAgTAaCTTACGTTCGGgCGCATCCGTCTGTACTtAATGTTATAA
TTTGGCGcGgTtCGGCTTAaTTTTtAATtACCTCG
>contig00398  length=491   numreads=3
CCTTCCTTCTGTACATTGCATTGAACTGTTCCGAGAGCCGCTTGAAAAGTTCCATGATGG
AGGTGGAGTTCCCAATAAAAAGTCGAGGACATTTTCAGTCCcTTCGGAGGAATATCACAG
ACTGCAGTCTTTACGTTGTTCGGgATCCACTCGACAAAaTACGGGCTGTTTTtATTCTGC
ATATtATtcATCTGCTCTTCGACTtCTTTCATGGACATTTTCCcGcGGAAAaTAGCAGCG
ACGGTCaGATACTTTCCGTGGCGGGGgTTGCAGGCGGCCATTATGTTCTTGGCGTCGAAC
ATTtGCTGGGTCAGCTCCAGAACGGAGtAATTTTtGTAGGgCTGGCTTCCGCGGgCTGTC
AGaGGCGCGAACCcGGGCATGAAGAaGTGgAGCcTGGGGAACGgAaCcATGTtGACGGcG
AGCTTACGCAGGTCTGCGTTGaGTTGCCCGGGAAaTCTGAGACAAgTagTCAcGCCCgAc
ATCGTCACAGA
>contig00399  length=756   numreads=11
TCGGGAAgTGGGTCATCGtAATAtCGAGGAGCGCTTGTTCTTGGACCCTGaCTATATtCT
TGATATGCCAAGGTGCGGGGTAATTCGCGATAATtACCACGGTCGTCATAATCGCGAGAA
GATCTAGGCATTTGCGGATAATGTCGgTTACCATCTTGTCCGGGTCGTCGGTGAAATTCC
ACTGAAGGTGGAAGTGATTCTCCGGGAGTGAATCCATCATCTCTCATAGATCGTCTTCGT
TCCGGTCTTCTATACGCGTCGTTTTCGATGGCGAGATACATGTCATTTAACGTTTCGGCT
CTTCTTATTTTACATAGGCACCGTAAGAAGTCTGGTAGGTATTCGTATAGGGTAGTAGCC
GCTGTTTtCtCAAaTGTACGTTTtACTACGGCCCTATCAGCTTCGGGAGCGTTGAGCTCT
ATACGAcGAACCATCTCGCTTAACCGGTAaTAAAaGtcttCgATgTTTtCcGTATCTTTT
GGGgCCGCAGCAGCTAGaTTTTTCTgCCACGTGATATATGGgTCGCCTCTTTTgAGTTTT
CgACCTaagaCTAGTAAGATATcTTCTACcGAGCCtAaTTCGACATGTTCAACCAATCtC
TtGGCTCGTCcATAtAgTTTttGGgCTATACgACGGgCGAAGAAGtCttGGTTGtCTGCT
GGGATGCTTGGTAGCcAATTTCTTACTAtCCcATCGAACAATTCGAAAtCTTTTACtGCG
gTGGGACCTTCCCCaTTAAagTAcGGgAGaGCgTCG
>contig00400  length=484   numreads=7
ATTCCGTTTTTGCCCTTTAAAATTCCTCTTTATCATCTAACACAGCAATAATTCTCAGCC
TAAATTAGGAACATAACTCCTTGCATGTATAAATCCAAATGTAACCACCTTGCCGGTTCC
cTAaCCGCCcTTTCcACGAAGCTAaTCTAAAAGCGAGCAAGTACTTGCTAGAACACAATC
AAGCAGTGAAAAAGAAAAaGCTGAGTCTGTTAATTGTGGTTCATCTGTTGTTACATTCAC
CGAGAGATAAATTGCGGAATTTATCTCTCTTCTCGGGTCTtccTCATCGACATCGAATGC
TTCTGCAGCAGGAGCACACAaCCAGCTCCAGGTAGAAGTACGGGTACTTGAGCAGTaGCT
GGGCTAAGCAAAGGTATTCcAGAGTGGCGAACCCAaGGCGGCcACAtCAaaaGaGAACcG
ACTCTTGCCATGCTTcGTaTcATtcATTCCtCTCtcTTtCTTCAtCtGTTTCaCctCTTT
CGtC
>contig00401  length=330   numreads=8
TAATAATTCCTCTCGGtcTTGTTCATGATTCtgCTtgCGTACGCGACGACTTTCTCTCCA
CTTTCGTGTTcTtGCGTCAGAACAGCGCctAAGCCTGTCGCGCTGGCATCGGTTTGTAAT
ACGAAAGTTTTTGAATAATCGGGgCACGtcAGTACTGGTGCCGTAGCCAAaGCCACTTtC
AaGGCTTCGAaTGCGgTGTCTtGTTCAGCGGTCCAAATCCAACGgACTTtCTTACtcGTC
AATCTCGTCAATGGTTCGGCCATGgTCGCAAAGTCAGGGATAAAaCGTCGATACcAAGAc
tGCCATTCCAAGGAaTCaTCGTACCTGTTT
>contig00402  length=616   numreads=3
taaaaactgtCgagGAGGTCCGTATCCTAAGTCAACTATCGACTGGAATaaattctaagg
gaaacgacTTCCAGCACCGCCAACTTCAACGAAGAATGAAGCGGATACTTCTCCGTGGAG
AAGACGAtttGAGACTAGACGGTCGACCaatACAGACGCGCttttACGTAGTCAGTAGTA
TGGAATTTCTATCCACTAAACTATCCCTTTCCTAGTTCACCGAACAGGTGCAGGGAAAAC
TGGATCGGAACCGCGTTAGCATTACTTCAATCCAGCCCGTGGTTtGTCTCACGACACCTG
CTCCTAACCACTGCtCTTTTTCAGTGATTTTTTCTTTtAAAAGGCACTGAGCGTAAGCTG
CGACAGCTGACCAGTTATCTTTCTGTTCGAGTTTGCAGGTTACCAAGCTTGCaGGGGACA
GtGTTATGCcTATAaTTTCTTcAGCGCTGATtCTATAGTCTTTTtACCgTaTAAaCTCAT
AAAACGTgTGATCGGCgTcgACGATTtGgtCTaGaCAGTATTTACACATAGGCGTGCAgT
gCAGTTCcATCTTGAAgAgATAGGTGTTAAACtGTCCATATCCCATCAATAGCTCGGTAA
GgAAAAGTTtaTGTCC
>contig00403  length=963   numreads=10
AtCAATAATCATTATGATTTATTAAATAAAAatATTtAaCAaTTCgAAGCATACCGTTAA
aTACTTTATCAaGGTACTTCATGTTTTTAATCCCTTCGTAGGTAACCACGCCATtGTTtC
TTTCCATTTCTTCTTTAATCTCTTCCCGCAGTTTGTCTTGTATTTCATGATTCATCGCAA
GCTCAAAAATACAGTTGCTCATAGTAGAAGATGAGGTTTCAAAGCCAGCAATGAAGAACA
CGAaCAATTGGGCAGCCAGAAGTTCATCAGTTAGTTCTACAATCGAAAACAATGAAGCAC
AATTTGTTTCCAAACGATTAAACTCAAAaCTTACCGAATTCCTCATTGTTCCAACTGTCC
TTCATCATCGACAGCAaGTCTACAAAATCGTGCCTaGaGATCCCATTCTTCTTCCTGTAC
TCGATGGTGTCCCTGGTGATGCCAACGAAAAAaTCGTTAAGTTCCTGGTCCTTAAaTAAA
CCTCCAATCACCTCAAACAACCTAGGCGCAAAGTTTCTcACCcTGAACTTgATCATATtC
TTCCAGgTAGGCTCGAAGATCTTCTTGCCCATCTTCCGAAAGaGACTATCCTCcTCCGCg
AGAGCATTAGCTTGCAATCCAAAAGCACACACaCCAATGACATCAGTAGCAAACCTTGCA
CTGATTtCTCTGaTGtCaaCTTCCTtgCCATCAAACTGATCcaGgTACTtGTCCAGCTGG
TCaGCGCACTGGGTTACcAAGTAGAACaTGTCTTTGAGCTTCCCGGAAGTGAaCACTGgC
GTCATTTtGGgCCTGAGGACTCGCCATCTCTTGGATTCGATGAagAaGAGATGCGCTGTC
AGCGGTTCGTGCTTTTCAGAGATGCGCATTCCTCTGTCCATGAAAAaCTTGAAGTCCTTG
ATCAGGACATTTTtgAtCAGCTCCATGTCGTTCAACATCAGAaCTGGCTCCcATCTTGTG
AAg
>contig00404  length=485   numreads=11
TAGTcTTGGTTTGTGTCACGTTtAaGATcTTAAACAACGAcAaTTTTAAGACGATTgTTT
TtacACGGgAATgATTACTTACATTACTTGAAATTCAAAATATTCTGAGCAAAAACAAAA
CTTATAAATTTTTTCATAAAAAAATTCAGCGGGAAGTTATTTTTAAATATATTTTATATT
[truncated: 2,081,755 more chars]
