# Supplementary material for: Comprehensive Transcriptome of the Maize Stalk Borer, Busseola fusca, from Multiple Tissue Types, Developmental Stages, and Parasitoid Wasp Exposures
Source: Genome Biol Evol. 2020 Sep 18;12(12):2554–60. doi: 10.1093/gbe/evaa195 (PMC7802516; doi:10.1093/gbe/evaa195)
Supplement: evaa195_Supplementary_Data [file evaa195_supplementary_data.zip › SupplementalDataFileS5_Cotesia_sesamiae_Mombasa.fasta]

>contig00001  length=1598   numreads=21
AaTGTGGAACACTTCACGATTTTgCGTGTCATCCTTATTTtACTGGCCTAGGTATATAAT
ATACTATTTATTTACAGACTTTACACAGTCAGTAAATAAATATCTCATTTTTCAAAAaTA
CTTTtATTACTTAATAAGATTCATTTTGTGTAAaGCACCCTTAACGTTTCGAGCAAGTGa
GTAATAGAATATTCACGTTCTAAAAaTAaGATACTAAGCTGGGCGTTTTTATAGCcTCTC
AATTACaCTCtCTTCCATTTTACGAGTATTtCGTAAAGTGTAATTGATGTtCATTATCTA
CGTTGATGTACATTATCTACTACTAAGACTAATTAAaTACATGTTtCCAGCAGATAACAC
ATAGTAAACAGTTTTtCTTGAAATATATAAAGAAaCATGATGtCCTGCAAATGCATCCTA
AAaTCAAAGAGTGCTATAaGTTTGTCCTAGATGTAATTCCTGGTCCTCGAGATCGCGTCT
GTACATATATATGAAAGTATGTACATAAATATTAAAGTTGGTTGAAGAAAACAAAAATAA
TGAATATATTtCCATTTtATTACACAATTACTtAAaTTATATGTTAAACAATGTTCACCT
TTACATGCCCGATaTTTAAATGCAGCGGTCACCTTAACTTTaTAcTTCATGTTTATAATT
AGAGTTCAAACAGATAGGAGATAAAACTTAAGTCTATGTTTTTAAAATACTAGGTAAtGT
TATCTTATAATTATAATTATAATTATCTACAGTGTCATGAGACAAGCTCTTGATATCATG
AAGAAATAAGTGCACTAGTCTtCACGCTTGTACAAAaCAAGAAACTCTTTGACGATAACA
GTAGCTTCGTTCAAAGTAGAGTGCAATCTACGTAGAAGATGGTGTTGCTTAGCTTGCAAA
CTTTGGTCCGGTGGTACGTCTCGTGACGTCACAGGAgAaTTACGTGGTgCGGCGTAGTAA
GACTCaGATGGCAAATCAGAATGaGCGACTGAaTCATAaGAACTGTtGACgTGGgTCATC
GTAGTAGATCTCTcTTCaGAaGTCCcTGGCtCTTCTGAGAGAGGGGTgTTCAATtCGTTT
tGTtGCTTCTTCGATAAGCTCAGCCGGTTAAaGAaTTTAGAtATTGCGCtCTTTTTGTtC
TTtGgCgATCTGCCGGgTTGgTtACTTGATCCACTATCAGTCATATTTTCTAGgTCAATA
TCGACAAAGGGAGAGCTTGATGACCGACTGGTTTGGCTTTGCTCGGCGCTGGAGCCTGTA
GAAAaTAAATTCATCAGAATTAGGTCGAGCTGCTTTGTATTTCTTAAGACTTGATTAAGA
ATACTAATTGACCGTACCGAGGTCTTCAGTATGACATTTTCGGTCGTTGGTTATTTGAAA
ACTGACTGTGACCACCAAACTCGTTCGGAATTTATACTCTTTACACATTGATAACCAATT
GGAAATAAaTAGGCTCGAGTGCCACTTGAAaTTCATTGCAATCACTCTAATTCTTGGTtA
TGAGCTAACGTGAaTTATTtCAATCAAATaTACGAgTCCAAGATTGACTCTGAaTGCTGT
ggcgtcgaaaagtttatcatattctacgtagttaacgc
>contig00002  length=541   numreads=3
GCCTCTaCTTTtAATAAaTaCTGGCCGGCTTTCATTTtGTCAATCgTATAAGCGCCAATT
GAATTTGTTTtGGCGACTTCTTTACCCGACAAAAAAACTCTtGCGTTAGCCAGtGGTGTg
TTCTTATCCATCATCACGCGTCCAGCGaCTGTGAAACCTGTTACCTtGAAGGTtCCCGGg
ACTaTCAaGTCATTGTGCTGTACTTTGAACGGTACTTTAGCCGGTTcAACaTCAAATTTT
GTCTGGAAATTGCAAAGTaTGggACAAAAGTGTAATCACcGTTTGAAACCGAtGAGAATT
TAAATTtACCATTTTTGTCGGACTTGACTTGACaCAAAGCTTTgCCATTTtCtGTGTTAC
CTTCGTTGGTTACTGGTGTCTtGCAaTTTTTtaTTTTtCCTGTaCCAAaCAGCAAAATTG
AAACATCTACGACTGGCTCATTTTCGGGCTcGCTGGTTATTTGCCCGCTTACatCATACC
CGAATATTaTTAAACTGTTGTTTGGTAaCTCAGTgTTACcTtcTCGGACTgTCACTTCAA
c
>contig00003  length=513   numreads=3
CCGTACTTCCTGGTTTTTCAGGACTCTGGGGTCTTTTGCTGTGAATATTTTTCGAGTCAG
CTGTCCTCGAATCAGCCGTACCAGAGGTAGACGTCACAGTAATGTACTTCGTAGTACTTT
TAATGTCATCCGTCATATCAACGTTAACATTAGATACATAGCGATCTTCAGATGTGTCTC
TtGTCTtATCAACTAGAaTTTTGCTGTtAaCTTTCCTATCACCcGGCTTTTTtGtGtCAA
CAGGTTGTTGTTCATAaGTAAAAGAGCcGTCCcACGTTGAGGCTCCAGGTTTCGCCGGTc
TGGTTGCATGATCTTCAGGGTATGGAGACTTTCTACCcTGTAGTGATTCCGTAGTCTCTC
CGGTAGACTCAACGCTGTATTTGGTAgAACgcGTTGgCTtaCcGTCAaCAATAaTTATCG
TCTCAACcGCCGTGgAaGCTAGATCAATATTCGAGgAaTCCGAGTAGCTTTCATGGACAC
GGGaTTGTTCAAAAaTAAaCCTCTCtGAAgAac
>contig00004  length=519   numreads=5
GTTATTGTCGTCGGGTCTTCGTCGCCCATTTTCCCGGCCCAGAATGTGCCTTCGGTGATC
ACTTCGACCGCGTGGGGGTAAATCTCGCTCGTCCCGTCTTCTCTCCTCCTCAGACCTCCA
ACGTGCTTCTCTCGCATCGAGTtCGgCTACATAGGCTCGATGTTCTTCCCTCTCGCGTAG
AAGTCGTGCTCGAATTTTCaGTCGTAAATGTTCCCGTTCCTCCCGTTCGGCTCGTGCCGC
GGCCTCTCGAGCCTCCCTCTCCTCTTGGTCCCTTTCTTCTTGTTCCCGAGCTTCGCGGGC
TCGCCGCTCCCTCGTTTCATCTTCCTCTTGCTCTCGTTCTTCCCTCTCAaTCCGCTCTCG
TTCTTCCGTCTCGATCTCGGCTCGTATCTCTTCTTCGCGCTGTCTAGCGTCATTCGTCCG
TTCCTCGCCATCTTGCTCCTCGTCaGaGTGATTCTCCCCcTCATTCCTGaGTAATTCGTG
GAGCGATTCTTCGGTTACGATTTCGAGGTTGTCTAGCAC
>contig00005  length=664   numreads=13
ATGCATTTAaTTCGGCCAAATGGTCGGATATAATGGAAGCGCTGCGGAAATTAGGTTTAC
CCGGGTATCTCATAAaCATCATAAGTGATTACTTAAATGACCGCTTTTTGATGTATGAGA
CAACCATGGGAGAGGTGATGAAGGAGCTCAGTGGAGGAGCAGCTCAGGGCTCGGTCCTTG
GACCAGAACTCTGGATTATCCTCTACGATGCACTTCTACGCCTAGAGCTAACGACGGAGG
TACAACTGGAGGgTTTTGCCGACGATGTAGCGGCGTTGATCCTTGCGCGGAGTGAAAGCG
AAGCgCAAGGATTGgCAAGTTTagTCGCcAaGAAAATCGACGCGTGGCTAAaTGAGCACG
GAATGGTGCTGGCcACGgCgAaGACGGAGATAGTGGTTCTCACGACTCagAGGTGGTTTC
CGAGTCCTTTtCGAACTCTCGTTGTGGAtcAACACATCGAGAGTCGAGGGTCCCTGAAAT
ACCTTGGAGTGACGATCGACTCGAAATtAacATTTCGAGAaCAgATCATCAGTGTGGCCA
CAAAaGCGTCAACAACGGTGGCGagTCTCTCcCGGTTGATGCCAAATGTCGGGGGgCCAA
gAagTAGCCGTAGACAaGCTCTCATGAGTGtTtCtAACTCGATCATGCTctATGGagTAG
AGAT
>contig00006  length=501   numreads=3
CTGCACCCTGGAGACCCTGGAGAACTATTCTGGGACCGTGAGTCGTTCCGATGACTTGGG
CTGTTACGCATTTTATCACAGTACCAGGCGGCTGTGAAGCGAGTAATGAGGCCTCTGTAC
CCGCAGGAATAGATGAAGTTGGTGTAGTAGTTGTTGCCGCGGTTGTTGCTGCTACCGGAG
TAGTTGCTGCTATCGGTGTAGCAGCTGGTGTCGCTGGTGTTACATTATTAACAGGAGCTT
GGACCcTAGTAGTCACTGGTGTTGTAGGTGCTGCAGGTGTTTGACTTGCGACTGACAAAG
TTACCGTTTgAGCTGCGATCGGAGTTTTTtGGATAGCATTCGTCTTCATAaTTATACCTG
GaCTCGCTGAATTtGgTATGACAaTTtGgTtACCTGTGGTGCACTCCTTATAaTAaCTTG
GTGACcaCcAaCGgTaGCAAGCTGCGCTTtGCCACTCGCTAATtGTTGAGCTAAATTTGC
ATTATtAACTACTATTTgATC
>contig00007  length=517   numreads=3
aaCAATAAAaTAAAaGCAGGCATTAAGATAATATTTAATGGTAGAATAAATGTTGGaGTA
AAAGAGTAATAAAGTTACGTGGTATCGCGGCTCGGAGACACTTGAGGTGAAGCTCGGTTG
GATGAAATAAACTCCCCCCGGTCATCAGAGCCTCCTCTCGACTCTCGTTTAATTCTATCA
CTCCGATATCTCCGGTTAATCTCGTCGTCACGCTGACCATAAGAACTTTGCGGGGCTGAA
GATGAAGTTTCGTACTCATTCaTTTTAACTgTACGACGTCTACGTGAGTAAGCTGTACTA
TGTCGCACAACTATATCACGATCACGAAATTGGgCGACGGgAATTCGTGACTCAaGTTTt
aTtATGTCTTGATACGGTCGCTCCGAaTAAaTTTCGTCCATTCgTCGATGGAAATTTtCT
TCCGtCTTTCTTAGCTTCATTATTaCGTCCTTTTCATCTTTTATAAGTGaTATGTTtACC
GCTTCAGTTCcATAaGAATCGTCGATACTGTCCAGGG
>contig00008  length=598   numreads=4
TtGTTTATATACGTATCTAGATGCGAAGAAAGCAAAaCTGAaGCTGATTTATTGAACTTA
TCAATCTGTTCCTGGCCTTTCTCCAAaTtGTCAaGAATATCtCTCACTtCTTTAACTTGC
TTTTCTTTCtCCAcAACGTTTGGCAATAACGCGTTCTTCTGTGCCTTTATTAAAaTATCA
AACTGCTGTAACCAGTCACTCAGCCTCTCATACTCATCcTTGTAATCCCTCCACTGACTG
ACTGTGCTCTCCAATATTtCTTTTtGCACTTGTACTTCTTTAAACAAACTATCAAAGCTC
TCTTTCAACGCACGAATTTCATTGCGGATCACTTCTCCACCCTGAGGACTAGTACTCGCA
CAAaCAACCTcTCCAGTATGCTGCAAATGTTCCACCAACAGTTCTCCCTGCGCTTTTttG
TTCAGCAAACTCTCCAAAGGCGCAACAGCATTCTCAACAGCCAGTTTGTCGCTCAGCGTT
CGTTGTTTCATCGAAGGAaTTTTTTCCCTcGCGCGACTTAACCaTGCAATCAAGTCATCA
TGCGcTTCCTTATACCTCTTGTGGTCCTTATACTGGTCCTCTCTTTCTACCAaCAAaG
>contig00009  length=422   numreads=5
AGCCAATTCCTCCAGTCGTTCCAAAAAATCTAGGACATCGCGTTCCCCTTTGAACACGAC
GCCCCATTTTCTCACCATGTCCCTCCTGTGGAGTTCGATGGAGTTATCCATAGCCCTAGC
TTGATGATGGTCCAACCTGGGTGTCCCTGGGTTtGAGCcGACTGCCCTGGgTAaGTTCAC
AGGGTCGGTCGCTCGTCCCGATCGCCGTGTCCCATCCTCTCGTCCTGATCGTTGgATACC
ATTCCCTCGTTTtGACTGCCCATTGTCCTCGTTCGGgCTCGATTGCCCGATATCCTCGCT
CaGCCAAGATCTTtGATTGTTGCCACGGgaGTGTGTGTGGTCaTCTCGCTCcTCCTTTCT
tcGTTGCTCtACTTGgTGCCTtATtGgaCTTCTCTCGCGtCGAGCTGGagTCTGTaCGCT
CG
>contig00010  length=410   numreads=11
aGGAATGTACACACACATTCGTCAAATATGTATAATtGGATTCTGCTTTGAAGACGGGCC
AATTGTTCATCCTTCATACCCGTCTCTGCTATTtACTTTTTCGATTTTGTCGGTTTTTGC
AGAACACAAACCTTGGCCGAGGTCTTTAAAAGCACCACCGGCTTATCTTTTGTACATCTA
CGAAGTAAAATATATTTTTtAATTTTtATTtATTAATTTATTATTAAGAGCATAAGCAAA
ATGTCAATGTTACTCAAATAATTATCATTTCAGATGTTAGTTGCTGCTTTAGTTGCTAAC
TTATCAACTAGAGTAATTTGGACACCTCTTGTCCACGTTATTTGGGCTCTAACTCAAGAG
TCAAGTAAATGGgTAaGTTtATTtATTTttCTCCGTTTGAaTTAAGAAAa
>contig00011  length=845   numreads=10
GAAgaCGAATCgAGTTCCAGCGAAtCaGACAATtCAAGCGAatCcACcAATGaGTTAAAA
aGGAAaGAGGACAACAaGGCAACAAATATCATAGTAACgaGGGATttATTTCAGTATCGA
CATGATAGTCTGGtGaTTTTTTAAATGAAGAtGGGCAACCCTGCGATGAGGGTGCTCGAT
CGTTGAAAACAATCGGTAAACTTCCTAATGTCGGGTTCATAGACACCGGTCAAGTGTATT
GGACCAAGAAAGGAAACACAAATCATTTCGGATTGGTAATTCGCGGAACAAGCGGGgAAT
CAATTATTCGTATCCGGAGCAACATCGCCAAATGTCTAGTGAAGCTCAAGGGgATACTAA
aGGACAAAaGAATAGCGAATTTTTCAATAGCGTTCTCAGAATTCATCGAAAAtATACCTT
GGAAGgAaGTGTTAGCGTTAATCCACGATATCTACGAAAGGGAaCCGATAAAAGTTATAA
TCTGTCTTGGAACGATTAGGTACGTTCCACCCGAAGAACGCGACCAAATATTTTACGAAG
CCCACAAGTCGACTATTGGGGGgCACAAAGGGGtCtCAAaGACGTATAAtcgtATTAAAA
cAAAaTACTATTGGGAAAAcTtGAGaCAAGATATTCAGAcACGcaTtcAACAATGTCTAG
AGTGTCAGCTCAAGAAACTCGTTCGCGTCAAAACAAAaCAaCCAaTGTTGATAACCGATA
CCCCCGGGACGgTTTTCGAAAaGATTGCAATGGACATAGTAGGTCCACTGCCaGTTACTG
AaCAGGGTTCCGAGTATATTTtAACCATCCAAGATCAAcTTtCtAAGTTTtGcATAGCCG
CACCa
>contig00012  length=868   numreads=11
ACCTCAAGAGTATTGAAGATTAAAAAAAAGTTTTTTTGACTTTCTGGAGGGACATATCTG
ACATAAGATTAAAATCTGGATGAAAATTGCAGTAGTAATCTCGTTCATTGAAGATGATAG
AATTTtGGTTAAACTTCCAactAGAAGATATTTGtCAaTAATTTTAAAGACCTATTTtCA
AGTCAAAATCTtCAAaGTTAaCCcAACCGCTTATCGTCATCAATCCTAtCGTTAGTAaCa
GTTCAGCGATGATTTTTCGAGCGgAAGTCCATTTTtCtGCATTaCGGCATGTTTTCAATG
TAATTGGAACGAAGTTACTTATCGCGCGTTGCGAAAGGGGACTAGACAGAAAAAATTAAG
aCCAAAAGTTATAACGACACTTTTTGCTATAGTAAGCTATTCTAAGCTATGGTAAGCTAT
TGTAAACTTTGTTCCATCCGGGTGTCCCTTGACACCTCTCAAGGTTTATTACAAATAGTC
GGTTTCTTATTGAATCTGAATGCTTACAATACGTTGATTAAAATCTTTTtGTTtAGGCTA
AACTCAaTGAAATGTAATCTCCATTCTAACTTTTAGCAAATCAATAAAATATTAATAGTT
tGGCTCGATTCCAAAAACGaTCGAGTGAACATtACTTCAGCATCAACTAGAACGaTTTGA
AGaCGGTACTATGAGTTGTTtAtACTCATACTGTAATTCAGCGCCCAcGTGCAGAAATaC
CAAAaGTACGTTTTGGATCAATTAGTGATAaCAGCCGTGGTATTATTATTACAAAAaCCT
GTTGTTACGCcTTATAGGTTTCCCccActCTTTtAATTTtGAGGTtACCAAACTCCGTCA
AATACCGCATGCGCACCTGCGCAGACTA
>contig00013  length=589   numreads=5
TGGGACTAGAATGGCTTCGTATATATACTTAACCATTCTAGGTtgCAGACCCCACGTGTT
TCCGAAAATTCTCCTGCAAGCCCAAAAGGTGGCAGTGGtcTTTTaTGCTTGACTGGcGAT
GTGCGATTTCCAGCTCAGTTtCTTATCCAAGGTGAcGCCTAAGTAGCGTATCTCCTCAGT
GaCTttGAGCTGTTCATTAAAgAGGAATGGcaCCTTAACagCGAATTTCCTTTtCcTtGT
GAATAGTACTAGTcTtGTCTTGCTAGGGTTtACCTTTAAGgACCTGACTGTaCACCATTC
tcGGATGTGATCGAGAatGCCCTGCATCCTCGAtcTCAATTCTtCCGGATGAGAGtcTTT
GACGAGAATtGCCACATCGTCGGCgTAGCCAaCGGCATGTATCTTCTTGTCATTTAGCtC
TcTTAGAAGActGTTGACTACcAGTAGCCACATCAGAGGTGATGAGACtCCgCCCTGTgA
GCAGCCTCTCCTCAcccGTGCCTCAACGttaTTGCTAAGTTCGGTGTTAACCGTCATGAG
CCTGAGCATATTGTGGATCCACCTTGtaaTTGAGTCTTCTAttttGAAG
>contig00014  length=1019   numreads=16
tGTTATGtCCGTAGgCGTTAAaaattGCGGTAgcGaagTTACGGTGGAGGATCGGACTAA
CTTTTAaGAATACACAatcGAGgGGTTTtAaTTCTCGTTGTTAAATTATTTGTTgtGggA
GCTTtcGAGAGACGAAaTACcACGCCttttGAAGAGACTGAGAATTTTTGtAGagATTTG
ATTTTCTTAGATTTAATAGATtaTTTTCaCTTACCTTTAgaTGGcTtGTTCCTTACTGAT
CcaGGgCcTtGAAGGGCGCTGGAAGcgcccTCgagTCTGGATGTTGAATTTGAGGgCCAG
GAaTGgaTGATtAAGGGCTgCTTTCTcAGTAAAGAACgaCTCGAGATTCGTGTAGTTTGT
TTTtATtAGAACAGCAgCAAtCGGGATGTTACACTTTCAcagTAATTTTATTtagCACTT
ATGaactAATTATTTAAATTTTACgCTTTAATTTTCGgTTAACGTCTctCcAGTTTCCCG
caGgAAAAaGTGCGTAACTGACCGAATAATAATTAAATTTAATGGATTCGAACCGACGTA
AATGCGGAGCAAATTAAACGGTCAATCCCTTATATTAACGAACTTATCTATTTtACGTCT
GCCGGATGACCGAGACCCGCTTGAACTAAGTgCGgCGCAAATtAGAACAAAaGCCcTTAC
AGACGgCGgCCcGCTTTAACTAAGTGCAGTGCAAaTTAaTTAAAaGACCTGAATTtAaTT
TtAtCAcGTTCGCcgTATtAaCGGGgACCcGCTTGATCTAAGTGCAGtGCAAATTAAACC
AAAAGCCTCTACGAACGTGGGCCAGTTAaCAAAGATACTTgAATTGgaTtaGTTAAAaGA
CgTTGGGCGGTGgTTGCCGCCTCTTTTAAAAGTtCCCGCTGCTTAGCTTGCAGAAATCCC
CATcGgTCagTCGGCAGtcgCAACGATaTTAATTTtAAGGTGGTTTtcGCGCATAGGTGG
GTCTtCtATCTAAaGCGGGAATTTTAAATAAAAaGAAAAaTTTTCGGGCGGACATAACA
>contig00015  length=489   numreads=2
CTTTTTGCTTTGTTTCcAGTTAACGCGACCATGCGCTtCTGACCcATGTGCTtAaCCTGT
ACACGCATTAAAaTTACACGCAAACTCTCAATTGCTATTATACCCAACTTAAATTAACTG
TGATTTCTAATAATATTTACATTGTGATCTAGTCTTtAAGaTTTTATAATACATTTACTA
GCGCAAACGAACGAGTAATtATTGTGTTtAACCTTCCAGCTACTCAAGTTCCAGTATTAT
TTTCCTTCTTACCcACCCACAAAAATTTCTAACAGTGTAATTAAAATCGAATTTGCATTA
TTTACCTGACATATCTTtGAAGTTTCCGTACACAGaTTAACGGCAGGTGACtCTAAAaCG
GTaGTACCAGCAGTGAAATGaCTCtGGTCAATGCCCcTACcGGcAACCTgTAACaGTTAG
AGAAaGTTAAGAGATATATtATCATCTACAGACTCGGTAGAGTGCGTCTATTGACTATaG
TCAATAGGG
>contig00016  length=1257   numreads=26
AGTGTGTGTGTGTGtgTGTGTGTGTGTGTGtCTTtGtcTGCGTGTTtGtCTGTTtGCAGC
TGCCGAATGACCTCtGTACGCACGGCAGTAACTGCTCAGTACcGTGTATTGCCACCTCtG
TTCCGAATCACAGCTCGTAAacGCTCTTGCATGTTGAtGCATCGTCGAATaTCACGTTGC
gAAATTCCTTGCCAACAACGTAACAACGCTTGAGTCAAcTGATGAAGATTGTGCAGTTGC
GGATAGTCTCGCCGCAATCGACGCCCAAGCATGTCCCAAACATGCTCAATTGGGTTCAAA
TCAGGaCTCATCGCTGGATGATTAAGCGTTGTTACGTTGTTGGCGCGGAGAAAAGTtCGC
GTACGAACTGCAGTGTGAGGACGAGCaTTATCCTGCATCAAAaTGAACCGTCTTGCCCCc
ATGCGTGTGCGCATaGGCAGGACGTGTGGCTCCAGAATTTCGTCGAcGTACCTATCGGCA
GTCAACGTCCCACGAACGATGACCAACGGGGTTCTGGTATTGAAGGaCACGCCTGCCCAC
ACCATGACTGATCCACCATTGAAAGCTGTAACTGGTCTCGTAAAACCaTCCCGATCTCGT
TCTCCAcGACGGCGCCAAAcGaGAGATCGTCTATCGCTGCCATGAAGaCAAAaTCGAGAT
TCGTCAGTCCATAATACACTGgTCCACTGTCTAcGaCCCCAaTGGTGaTGATCATGAGCA
TAGGCCAATCGGGCtcGGCGATGTCGTGGAGTGAGCATAGGCaCGCGATTTGCGCGTCTA
GCGCGTAGTCCTTGCTCTCGAAAGCGATTTCGAACCGTCGATGCCGATATGTGTTGTTGG
GgAGGACGTTGTCGACGATTGCGAAATTGATGAGCGATCGTGTGGGCATGCGCAGTAGGG
TTTCGACGAGCTTCTCGAATGATAGCTCGATCATCACGCTCGgTAGTGATTCGTAGTCTA
CCTTGACCCGGACGACGATCGTAACTTTGAGTCGCGTTAAATCGGGCATAGGCCCGACTG
ATAACGGACTGGCTCACTCCCATAGAAGCTGCTACTTCCACCTGACTGTAGCCCTCTTGA
AGGAGGGTAACAATGcGAGCCACATCTGTGGCAGCTAAATGTCGACGAGGCATATCAAAA
GGTGCTTATCAAAGAAAagcTtACATAAAaTtCACGTAAGgAaTTtAGGCTAAAAAGaca
aCGTAAAaTtCAaGTTTtGTGTGAGGAAAaGCCGAACTCcGCGGGGGgTATAtcAAT
>contig00017  length=543   numreads=7
AATTAACATCTGTAGCAGTCGAAAAATCCCAAGACGCCGTGACAACTGTGCTAAATATCC
TGTCATTGGCGTCGGGTAGAGTTCGATAATCATCTTGTATGAAATCAATGAATGAACTCT
GTGTTGTTTtCAACACTCGCATGtCTTTTAAGCCACCGCGGATtCtAGGTGACTCTAAaT
TAAATAATACCACGTTAAAAaGTGAAATCTCGGTCACGAACTATCTTACTATAAAGGAGG
AAaCAAGGAaCCTCAAAAAaGTTAAGTAAaCAaTAAAaGTGTTTtACCATTTCTGAGTTG
TGTAACGTGACAATATCTCGTGGCTAAAGGATTGAAAATGAAAGCGTGGTTGTGGGGAAC
TCCATTAACAGCATGACGCATCCACGGATACTCTTCAAtGTTtACGTGAACCTCCTCGAC
GTGCTtGTAaGTGTAAAGGTAATGGGCGCACAGTAAAATTCCAAAcTCTTCTGGGgtATT
TtATTCcGTATTTTTtCGCGtAGTATGTACACAGTATTTTTtGGCTtGtCTGTTGCTtaT
tAT
>contig00018  length=500   numreads=3
CGTACATCCACCACCCGaGCTACATGCCtCCCCAGCACTACGGAGTACcGTTCGACCCGA
ACCACTCAGTGTACCGGGgACTGAGTCCGATGCTGATCCCGGGGCCGTTCTCGGGGAACC
CGTACCTCCTGCCGAGGTTTCACGCCCCGGAGGACCTGAGCAGGCCCCAAGGCGGgAAAG
CACTGGACCTCCTGCAGCACCACGCGAGCCAGTACTACTCGACGCACAAAATCCACGAGC
TCCAGGAGCGAGCTCTGAAaTCCCCGAcGCCGAaGACTTCAGCGGCGTCGGCCAGTCCCT
CcTcGGCGGgTCCAGCGCCCGCAAGGCCGCCcAGCGGTCCTCCGACcTCAGTAGCTGGCG
GACCcGGGCCgCcTCCTGgACAGGGCCCTCcGCaGGGAAagCAGCAGCCAAACAACCCTC
AGCAGCAAGGaCCtGGTgACAACGgCAGCGGgAACCTCGGgAAAGACacGAGATCTCCgC
cTCCCCAGAGGCAcGTCCaC
>contig00019  length=943   numreads=9
gattCTACAGaaaGGAGATCAACAgcagtttcGtcggATGGaatttgTGTCGATGGAAAG
TTCTCGCAGACAAATAGACTCGTCAAAAGATTTtGCATTTTtGATTCCGAAATACATtCA
CTGAGTAAGTTTTACATTTATTTtAGAAGTATTAATTCCGTAATAATTATTTtGTTTtCG
TACTAGATCTTATGCaCtCCTTtGTTtACTTATAAGTAAaTGCGCACAAATTATTCTTAC
CTTGAAACTATTTGGCCTTGTGCAGACGAAAACAaCAACTCTGCAAAATCTATCGAATGT
TCGTGAATCTTTATAGATGTTTtATCTCTGAATCGATTCACGTGAATtATTtAGaTTTAT
TTTtACCGTACTTGAtATATTAGAaaaTGCTTAGACGTTCAGAtGTATTGTtATTGCTAA
CGTGaTGTAACATTGTTtCACGTAGGCAGTtCCGAAATTGATTACGTCACGCTCGATTGT
CAGTACTTCTTATCAAGGCCGATTtCTGCGCGTGTAGCATGTTGACGCCGAAAGTCATTG
AACCGTCGTTCCATTAATATTTTCAGACCGAAGCAGTTTGACTAGAGTCACGCCAAATTT
GAATTAGCATGACTAGCAAAAaCAATTTTTTTTtATTTAACAGAAATAAAaTTTATTGTT
ACAATTGATTACTGTAATTGATATGAGGTATGCAATGTAATTTACAATTAGTTCTGGTAA
ATTAATAACACTTTTCGACGCCAGACTATCATTCTGTTCACGGTAAaCAGACTCAGTAAT
CTAGTGCTATGTTATCAACACATTtATATGACACTTGGCGCCAGACTTTtCCAAATCTGT
GGATTCTCAGACTCAaTTGCTTTGTtATGAaTAGcTCATTCAtGtttttttttttttAGA
tGaGAaTGaTGAAgTaGGGAtacAAagAagtATttATTTtATG
>contig00020  length=685   numreads=5
ATATTAATAGATATATTCGATTTTCCcTGTTGCCTtATCGCTTATAATTTtCCTTGGTAa
CcATACcAAGCCAGCAACATCACCTCATTAATATGTAGTTGCCATGTTAACCTGATCTTA
AAGACGTCATAAGCTAGCTGGGTACATATTACTCTGAATTTCATAATCGGATTGTAATGA
GATTCAGGTTGATAGTAAAATTATTTTCGCGTTTtATCGCCTCAGAATGTTAGGAAAATT
TTACAGCTTTtAAATAGCCAAGAGTCGATCTGATAGTACGATAATTGCCGCCGAGACCCA
CCACGCGACCATGAGCGATCGTCAAGCGTAAGTACTCTTTATAGCGGCGTAGAGTGAGTT
CCTATTTGCTTGTCGCTGGCTTAATATTTAATTATATAGGGCGCATTGAAATAATTGAGT
TCGGTAGTaCTTATCATACACTATACATAAGTTTGAGTTGCTATGTGGTCGAGGAAAACT
TaGGCTTATTATAACGACAGCGTTATGTAaTTTAATGAGGTTtAGtGTAGTtATTTtCAG
CTGCACAAGCCTTGTAAAAaaaTCGTTATACAGGAaTGTGTTtGATCTTATCCaCTTCCT
TTcAAAaTTTCgaaaattgAgTcttAtgtaaaaaattaaaaccttgtatccaacaataga
caGCAtattaaacatgtcacttgaT
>contig00021  length=719   numreads=27
AAAaCTAACcTGTCTCACGACGGTcTAAACCCAGCTCACGTTCCCtGTTGGCGGGTGAAC
AATCCGACGCTTGGCGAATTTTGCTTCGCAATGATAGGAAGAGCCGACATCGAAGGATCA
AAAaGCGACGTCGCTATGAACGCTTGGCCGCCACAAGCCAGTTATCCCTGTGGTAACTTT
TCTGACACCTCTTGCTAAAAACTCTTTAAGCCAAAAGGATCGATAGGCCGTGCTTTCGCA
GTCTCTATGCATACTGAACATCGAGATCAAGCCAGCTTTTGCCCTTTtGCTCTACGCGAG
GTTTCTGTCCTCACTGAGCTGGCCTTAGGACACCTGCGTTATTATTTGACAGATGTACCG
CCCCAGTCAAACTCCCCGCCTGGCAGTGTCCTCAAATCGGATCACGCGGGAGTATAATTT
GGTAAATACAACCGTTTGACGGGTTGTATAAACCACTCTAACACGTTTGGTTCTAGAACA
CAGTAATTATTAGGATTATTAGTCCATAATAAtACTTGCTCCGCTTAATCGAGTAAGTAA
AGAAACGATGAAAGTAGTGGTATTTCAAAGTCGATGTAAACATCTCCCACTTATGCTACA
CCTCTCATGTCTCTTCACAGTGCCAGACTAGAGTCAAGCTCAACAGGGTCTTCTTTCCCC
GCTGATTTTTCCAAGCCCGTTCCCTTGGCTGTGGTTTCGCTAGGTAAAAAATAGGGACG
>contig00022  length=271   numreads=5
ATTTAGGCCGTATTTGTCCCATATCTGATCCATATTtGTGTTATCTGGgCCATATTtGTG
CCATAGTTTGGCCATATATGGGCCATATTTTAGACATATATGGGCcATATTTGTGCCATA
TTAAGGCCATATTtgTGCCgTATTTCGGCCATATTCGTGACGTATTatatcaGTATATGG
GCCTTATTtGTGCCATATTTCgtCCTCATTGTAGCCATATGTGGGCTATaTTTTagCGgT
ATATGAGCCATATTTGTtCCATAtcTCAgCC
>contig00023  length=486   numreads=3
AGCATATCTTGTTGGCGTATAGATTGTTGCACATAGTTTtCCCGAGTCGGCAAATTTtGT
TGTTCACGCGATGTCTCAAAAACGGGGCGATGCTGTtCAGCTAaCATTAAGATGTTCTGT
GCAATtGgTGTGTTtCTGATATTTtGAGGTCCAACATCATTCATTCGTGAATCATCAACT
AGTTCCTGTTGTATAGAATTTTGAGCAAGTTGCGTATATTGCGTGTTGGTGGAATCATCA
GGTAAGCCAAGTTGTCTCATTGAGTTTGTTGGATGTTGTACAGTTCGAATGTTTTtCATG
ATACcTTcATGGCTGATTTTTtCATCAaCaGAaTTTatCAGTTTCTTCATTGCTGGAAAT
aGTTTtCtACcATCAAGTTTCAAcATTTGGGACAACTTTACCAAATTGGGATCATCATGA
GAAGTaGATGTtATGCTATCAATTAtGTTTtCAAAGtcAcAGaTTTGATTGGTTATcAgC
CATTTC
>contig00024  length=574   numreads=17
ACGAACTTGCTGAACCTACCAATGAgAATCCTGTtGTCGCCGaGTCGATTGtGGAAACCG
CCGTCGAACCAGTGGAACCTGTGAAGAAAAaGGAAaGTGTTAaCCGTTaGGgtCcATGCC
ATCAGCACaGTCCCCAACGGAAAGGTCCGAGAATCCGGGAAActACTGCTTTTCCGAaTA
acGtGCTGGGTAATACCACGTAAGACGGTCGAGACGAGGTCTGAACCAGAAGCCCGCTGG
GTGATGCCAGAATACCTAGAACtGGAGgaCTATCCAGAGTCCTTTACAGACAAACCTGGa
gaCCTGTTCACCAGCAAACTGAACACCAAGACGCCGATGCAGAAaCTGAAaGAGTCATTG
GCCTATTTCGAAACTCTGCAGAGTCGACCTTTCCTGCCAGGACAGAAAGGCAAGCGCACA
TTCAGCGCCTACGACAAGCACGGACGCATCTGGAAAGTCACCCAGACGAGAAACCAGCTG
AAGCCAACACTGAGgTTGACCCAGCAGCGGCTAGAaGATCTGGTGAGCAAATTCACCTAA
aGAAAGTGGaCAAaCAAaGTTCACCACGTTtCCT
>contig00025  length=499   numreads=6
GATTAAGGGTAATTTTACCCTGTTACAAGGTGCTCCTGGGGgATTAAATTACCAATTTGT
ACCATCATTCGTGAGTAGACGTTGAAGCTCTTTTGATTCTGATGTAGCCTTGGAGAAGAG
ACGTTTCAATTCATTGTCAGCTCCTTTGAAATTAGTCCCACAATCACTATGTAGTGTTTT
GCAGATTCCTCGTCGACTAGAAAATCTCCGAAATGCCTTCAAGAAGGCTTCAGTTGAGTA
ATCTGAGACTGCTTCAAGGTGAATTGCTGACGTTGAGAAaCAGACAAaGACTGCTATCCA
TCCTTtAAATTTCTTTGCACCTCTTCCTTGAAaTGTCTTCAaTGTGaTTGGTCcAGCGTA
ATCAACTCCAGTTGTTtCAAAAaCTAATGATGGAgTTACTCGaGATGACGGTAGAGGAGC
CATGAGTTGTTGTGTTCGGACaGCTCGGATTCGGGCGCaGACTAAaCAGTGTTGGATAAA
aGACTTGATtGGaGCTCTt
>contig00026  length=652   numreads=6
CcAGTGGTGAAGACTGCCTAGGTTTAATAATTCCTAGCTTTTTCAGCTTGGACCAAATGT
CAGAACCCTGAGCACTTTCCTCTAAAACATTTTTAAAATAATTATCACGTGCATCACATA
TCTTAATTTTAATTCACTTCTTAGTTTTTGTATAaTAATAAGAGATTTAAATTCCCcATT
CTGCGAGCTTGCTTATAAATAGTATCACAATTATATAACTCCAGCTTAAGATCTTtCGTt
AACCATGGTGTTTTTtGACGATATAATTTTCTCTCCGCAAaCGGCGCAAaTTCATTTAAT
GAATCAGTGACTGTAGTCAGAAAGATAGAGGTAAGTTCATTAGGATCTTTATCATCAATG
TCCATATTACGAAGATCTAACCGGTgACTAAGAGCCTGGGAGAGAGCTAGATGATCACAT
CGTTtGAAACCACGAAaCTTtACTATTCTTTCATTATtATTTGAAGATGTTAACTTATAA
TCACAAaGTAGATAaTCATGGCCgCCAATGAacGGACTaGTaGaCTTGGAAAaTTtATCG
ACcTTGTCCTGaCTAtcAACAATGATAaCATCAagCCAAGAATCTACtCCATTTtGATGA
TATATtGCACcaTgTGgTaTACAATATaGAGCTGAATCaGTAATGAaTGAcT
>contig00027  length=579   numreads=4
GTTTCTTtAAGATACTAGCATAGAAATCGTTTAAAGAGTTAGGTTTAAAGAGTTAGGATT
GAAGCTGTCCAATGGCGAAGAGCTTTTAGATTtAACAaTGCCcAGTCGCTTTAGGGTTGA
CCaCAGGTTTGGATTTTCaCAGgTGTTTTCAAGAACTTGCTTTAAATAAGCATCTCGAGC
AGAAGCCAGTTCGAaTTTCAATTCCTTCCGTTTtATCTtATAATGAGCAAGAaGATTTCt
ATCTCCAGTTaGTCGTGTTTtCTtATATAGATtGTCtCGTTGCCTGAaTTtgAGCCTTaa
CTCActAGTTAaCCAcGGACTtCTTGGaCGACTCAATTTCCTGGTGACAAaGGGaGCAAa
GTTATCTAAGgCTGATGtAGTtGCGTTGATGAAaTgTCCAAcTAaGTAgTTAGGATCcAA
aCcAtcAAGGTTAGCATTAGCAAGGTTtAaTTTTtGACTcAAATCATTcgTAagAGCTTC
ATGATCACAATGTTtGAAaTCTCTAAaCTTGACAGTCTTATCaTATTTTGGTGctACTTC
AAaTTtatATTTgCagCATagaTAaTCATGCCCACCAaT
>contig00028  length=577   numreads=12
GAAATCTACTtCcATTTcGCCTGCCGAATGGGCATTTTTTtAAGTTATAAAAGTgTGGAA
AGTTtAGTTtGGTTgTTTTGGCAGTCCGgTGGACTTAtAGTTTTAAGCTtAGTTTTAGGA
CAGGTGtGGGAGACTGTTTGTTAGAAAAAGCCCCcTCTAGTCATCGTATCGTCGTTGGGA
AGGTTCATTAATAACaCTTAACTTTACTGTACACTCGTCTTAATaGTAATTATtAATTAT
TAAAAAatCGTACAtGTCGAACGCGAAACTCGAACACCGTACTCGACGCACGAGAGCCTT
ATACCATACCACAACGCTACGCCGATGATGAGCGACTTCTTGTCTCAAGATACTTATAAG
CACGACCAATGTTCGGCTTACCTAATTTAAAACAAATAAGATTCGAATTGGGCTAGCCTA
AGTTCGGAAAGCCAAGTTCGATCCAAACTAGCAAAACTCAGGTTATCGTTACTTGAAACC
AGTTCGGCATTCCCATGATATATAAGACTTAAGGAATCCATGAGACTTTCATAGTTACGT
CCAAGTTTGACAAGCCGAACTTCAGCAATTATTtATg
>contig00029  length=1429   numreads=32
CACTGTCACCAGCcGCTAATAGAACAgtGAAATTACCTACAaTCGTGTATGGACCAATCA
ATCAGCAGTTAGGGAATAAATAtCTGTCTaCTGGAGAAGGTCAGgCCTCAGAaGATGAaC
CAGgTGcTgtCGGAACTCAAaTCGTCTACGGATCAACAaCCTCACAGAACAATAACAGGT
ACATGACTATTGGACAAGCTGAACACGTTTACTTAATGGTACCTGCCATCAATGAACCAT
TGCCTATTTCTGTTCCTGGACTTTCTATGCTACAGAATaTTAGCACAAGTGGATTGATAT
TCGACGTAAATGATCCAATGGgAAAgCGCATTGAAAaTTTGATGAATACATTTAACGCCT
TCCAGCAATCATTTGACCGTATTGTGCGTTTAGCAAGCCcGTTTCTCACCGACAACGAAA
TCAATCcACTGCTGCGGAAAAAAGCCAAAGATGATTCTACTCGACAAGCTAAAGAGATAA
AATGGCTAACCACGGTCGCCTCGTACAGGATgaaGTTTATCAAACTGTATAAACTACTTA
GCtCcAcGTAcAACCAaCTTAAaTTGAAATCAAAaGTtACTaCTGAGGAagTTAGATGCT
GCtAAAaGAaGAAAAAaTaTTTTGtCTCATTCTGAaGGAAaGTTAAAGAAAATAACTCAA
GATTTGGTTCTGCACGTCCTTtCAATGTAATTTtACTATtAATTTtttATtAGATCAGCT
ATTTAAGATCTGATTTATCATtAaGTATTATAGAATATAAGTATGAAATAAGAAGATGTT
GTTtATTAATGTTGACTTATTTTTttCCtCAACGGTCTGAAACTCTATGGTTGAGATAAC
ATATCGTTTAAGCTCTCATTACACATATGCAATTCGCAAGCGTGTGATATCAGCTTACTC
ACTCTTCCGCTGAAAaTAACAATGATTTTGAAGTTATAAGATCCACGGTGTCTCAAATAg
TTAAACTCAACATTATGTATTGATTTTGACTTGAAGATAGCATTGgACCCCATTGGCGTT
CTTCATATCAAAAaGTTCCTACTGAGCAAGCGTCCcTtAAAATAACCCAATAGCTTGCGA
TAAATCATTGAGTATACTTGTTTTGAACAGAAACGTGCTCTAAATATAGTTTTTGCGGTT
ACTTTCGAATTAGCGACGATGTCATTAAATGAACGGTTGAAGTAGGTATTAACTTTTTtG
CTGTCAACATGTTGATTCATTAAATTGTAATAAACTTCACAAAAAAGCTAATTATCGTTA
ATTGATATGCGTTCCACTTTGACCCTAATGGTTTTTTtgATgaCGTATTAGTCATAAATC
ATATATAATGGATGTCACAAATGATTTtAATTCAGTTGTGACCAGAAAAACAaTTCGACA
TGTTGCTCAACAGAGTTGTCACTTTGTTTGCCaTCTTtGgCgTCCcAtg
>contig00030  length=631   numreads=6
GTTGTTGGACTAGCTTCTGCTCCTTTCTTTGGAGTACTGTGTGATCGTGAACGATTGAGA
AGTTCTTTACTTGTAGTAGAAAGTTTTtCGTCCTCTTCGCCTTTATCAAACTCGATATTA
TCTGATCAACAGAAATGTAATTAGCAAAAGTAACCTTGATTGGTCTTGGGTGAAGCGATT
CTGAGGAAAATTTACCAATTCTAGAACACGAAACTATTTCAACCTTGTTTGCAAGAGTGT
CGCATATTCCTTGTACTTGATTTAAATCATTTGATAGACGTTCTGAAGAAGATACTGAAT
TAGGTtCGTTAATTCCAAGAAATAATGCATTATTtCTtCTAGCTATtCGATCATCAACCT
CCcTcAGTAATACTATATTGTCATTtAAaCaTTGAGTcTCAGAGATTCTGTTAGTGAGCT
CTGTAATTTTTtCATTATTAGtGTTGATTGTGCTTGCATTCAaCTAAATTCTAGTGtCAA
GTTCaGtAACTTtATTTTCTATAGAGCTAATTCTCTTTTGAAaTTGTTCTGTGAAGGTTT
GCACTTGAGATTTTAGTCCGTTTAcACTGGTAATGACAGGAGCTAATTCAATTTTGATGT
CATTTTTGAAAtCGTTTCTtAGTGCGAGCAT
>contig00031  length=493   numreads=6
TCAAAAATTAAGACTTAAATTtCCGACATAAAGCACTTCGAcgAACGAAAATTTaTTTCA
ATTAAAAGCGTAATCAATTAGTTTTAAGCAATCAAAATAAATATAAAAaCGTCACCACCA
TCGTTTACAAAACAATTACCTTCTGTGGAATTATtCCTCCAAAAAGTACCCTTAGAATCT
CGAGCCAACAATAAGACCCCCCAAAGCATTAGTTTGTACTTAGGATGGCGGTCAAAAAAa
CTTTAAACGTCGTTCAGACGGATTTGAGACTCAAAAGTAAATTAGCGAAGCAGCAGTAGG
tCTCtCAACTAGCATCAGATCGCAATCTCGTGTTCACTTTGCTGTATCCCAGTATGGGAG
CAAGaGGAGATCATAGTAGAGCTACACTAGCGGgTGTAGGGCGCAGGATGCAAGgTGTAG
GATGCTGGAGCCGCAAGTTAAAaGAGTGAGCTGGAGgATACCGACGGGGAGTATAGTACA
CTCCTCTGCATAA
>contig00032  length=548   numreads=3
GGTGTATTTATACTACTTAGAGTGGTGGCAATATGGTCAGTAATGTTCGTGTCCTCGTAA
AGTCTAGATAGTGCGTCTGGGGCTTCATTTtGTGTTCCCcTATAGTGTATGATTTCAAGA
TTATAAGCTGAGAGGTCTATGGCCcAGCGGGCTAAACGACCTACaGGGTCTTTTAAGCTA
TATAACCATTTtAAGGCGGAATGATCGGTGTATACAGTTACTGGGAGTCCCTCTAAaTAT
CCTCGGAGTTtCcGTAaGGCCcAAaCAaCAGCAAGACATTCTTTTCGGTGGTTGTATAGT
TAGACTCTGCTTTAGTGAGGGgACGACTTAAaCaTACGaTtAAATGTTCACGATCTTCCT
GGTCaTTATaTTGGGTTAATATCGCGCCTAAACCGGTgTtACTGGCATCAGTGTATAGaC
GATAaGGGCGATCGGgTTCAAGTAGtGaTAGTGTtGTggcttgtagtaaagcttctttgg
ttttttgtaaaagtcttcttcttcgatatcggtccatttccattctactcgtagtactag
ttagttta
>contig00033  length=883   numreads=6
ATTCTTtCtGACgATTCGTAAtCCTATtCATAATTtCAATTTtCTTtCcAGCCTGTTtGA
ATTCAGCCGCTtCAATTTTATCAACAAAGAGTAAGTACTGTTCAAaaCTAATCTTCTCGA
AAGATTCACATAATTTTTtCCGTATTTCAGATTTAGCATCATCATCATCATCAGCAACCT
TGTCATCTACATAATTGAAAAGTTTCCGAATCTGGCCAACCATTCTTTGGTTAATATTTT
CCGCTACAAaTTTTtCCATCGCAATCGCTTCAGTGAATCCGTAAGCCCATTTGAaGTAAT
TCTTGTAATGCCTCAAGAATTCGTCGCTCAGATTtCtCTTAAGCATGTCTTGAaTCCATC
TTCcGCGCTTGTAAATAaGAAaGTaGTACTGTAaCCACAAAaCAAaCCCTTTGTGTTCGT
AGTACAACAaTACTTCATTaGCTTCCGAaGAaGTAaaGtCAAAAACaTCTTTCACaGAAa
CTTTTtCAACTtCAAgATCaTTAGGgCtGGTTTtCAAGCATGCGATGGcTTTTtCTtCcA
AATtCtGGGTCTCtGtAaTCAGACcAAAGGGTTCGTTTTGAAGTTTCAAaTTGgCAGCAA
GTAAGGATGCTGGTTCAGCATTTCCTGTAATTCTAGCCAAGTACTTGACTGTGgAGGCAA
AGATaTAAATTGGCAATCCATAAAAACTTTCAACGCCGCGTCCTTGACGTGACTATCGAA
CGCATCTGCGTTTTtCCCGAAATTAaTtAAAGTTTTTGATTTAGTTATCAACTTCGCTTT
TTGCATTAtCGTTTCATCAGCTTTAACCATCTTCAAATTCTCATCATAATTCTGACTTTC
AAGTGTGGCGCCATCTGTTGCAGACGGCGGGAACCAACTTTGT
>contig00034  length=841   numreads=8
CACTGAACCTGGAGCCATCcGGATCTGGTGAAAAGCTTCTttCAAATCCATCGTGCTGAT
GAACACTGCACCATGCAGCGCACTTAAGATCcTCAGCATGTTAGGTAAAGGGTGTGCTGG
AGGAATAGTCACCCGGTTCAATGGTCGATAGTCgACGCAGAATCGCCACTtGTTGTTTGT
CTTGGCCACCATGAGGGGAGAACAAGACCAGACACTATagCTGGGTCTGATGTACTTTTt
CTCCAACAACTCGTCTActtGTTTGTTCAACTCCTCGTTGATgaCTGGACTCCGCCGATA
GGGCCTAATTCTCGCTGGTTCGGCTCCTGGTTTGAGgaCAATTTCGtGTTCGATGATATG
TACAACTCCCTGGGTTGGAAGTTCGTCAAATTTCTTAagCTCtttttGTAAAAATTCCTG
TAACTCCTTTTCCTgaGCAGACGACATCGCCTGGAGACTGAGTTTGCCCTCCTTACAGTC
GAGTAaCTCGAAaGGGTATTGCTCTGGAGCGTTTTTAAACTTCCAGGTCTTGGTCTCACA
ATCAATTTGGACCGAAAACCGGATGGCAAAGTCCATCCCCAGGACCAAGGAGTAACCTAG
GTTTTCGAGGACACTCAAGTATTGTTCTCCTGCCACTGAGCCcACTTGGATAACAAaTGG
AGCTCCCCCAAGGCTTTTGCAGAGAGTCTGGTTGGCCAGCAGGACTCCCTTTTTAGTTTG
ATCTtCTCCTAGCTCACCTGAGGCATATtCTTTGACGTCaTCGAaGACTTTGGCATTGAt
GTATGACCTTTcACTGCCTGtAtCAaGTATCCCATTcAATTTtaTGCCgAAAaaTCCAGa
C
>contig00035  length=653   numreads=7
CAAACAGGACTATTATAAGGAGACTCTGACGGTGCGAGGACGCCTGTTTTCAATCCCTCC
CTGACTTGATTATCTAGTTCTGCCTtAAGGGCCTGTGGGATTCTGTATTGTTATTGTTTA
aTTGTTATTGGACGATCACTGAGTGTAGGTATCCTATGTGAATAGTTTCCGGAAGAGCTT
AGAGGTTCTCCGGGTATATAAAACCTATCCGCGTATTTTCTTATTATTTTTTCGACGTGA
GACCTTtCCcGGTCATCTAGATACTCTAGACGTAACAAGGGTTTAATTTTTtCAAAaCGT
TCAAGATTTTTGTGATCTTGAACAATGTTGAAGATACGTTTAGTAATATTATGACTTTtA
TGTAAaTCCTCcTGATCAATGGCAGGGGATATTCCTATTCTCTCAATCTCGCGAATTGTT
AAAGTGGGgATTCTAATTGCCACCTCGTCCTCCGTAGTATTATAAATCTGGAGATAAGCG
CGATtGTTTTTtATtGAAACTAAGCAGCTTCCCGCGAATACCCCTTTACATAATTTTAGC
TTAGGAATATATCCTTCTCTAATTTGGGGATTACTGACCTTAACATAAAaTGTCGATTCG
CTACGCGGTGgTATATACATAACCCCATtCGTtAtcTtATTAGCTTGTTtAAa
>contig00036  length=489   numreads=3
CGCACTACAAGTAATTCTCTTGGCAGATCGCCTCCATTATTAATCCCCcGATTCATGGTA
ATAAATTGTTCGACACTGGGCTTGTCTTTGACGCTGGGATTATGCAGCGAAGTGTTGAGC
ATTATGATAGCGAAACTGAGTACGTAGCAAGTATCGGTGTTTGTAAAAATATTGGGATTA
AGCTGACAGTATCGCTGAGCGAAGCACTCCATCATCCGATCTATTTTTtGCGCTTCACCA
GGCAGCCTAAATGACCAGAGAAATTGCCGAAGCGCCTGAaCGAGTATCAGGTCCGTGAAG
TCATGGAGTTCGACGAAGGCACGCAACACACGTTCGTTGAAGTCATGtCTTTctCCcAaG
TAaTCTCCAATCGCGgTTTtATtCAGTCCcTcGCCcTTGTACaGAAATTGGgCGACGTCC
TCGGgTGTAGgTGTTAaTAATtATGCTCAATCaGGTACTcGAtACCCTtCTTtGGgtCCA
TGTtgAaTT
>contig00037  length=880   numreads=9
CTCCGTGCTTGAACTTTCCGCTTCATTTCCTGAATTTTTAGATTTAAAGACTTTCTTACG
TAAAAAGAGTTCAAGCGTGCTTGTAAAGCTAGTAGATGCTTGTACAGGATCCTTAAACCC
TGAGTCCTCGATTTTTTGTTTtCCGTCAGTTGGTTTCGTACTTTTACTTGTGCTTTCTTT
CTTCACAGAAACGCCGTTAATTTTCTTCTGAaCTATATTTTAaTTtCGCTGAaTTTTtCt
GCAACGCGATCCATTTTTTTtATCAGTTTAATTAAATAAAAaCGCAATGTATGTACGTTC
TGCACGACTGGATACGGATTCGGAATAGAATATCAAACAGTTGAGACTGTCTTATGATTT
TCTGGCACGATAAATCCCGAAGTGCGCTCTTGATTTAGTTTTtAAAATTCGTCGGAGTTT
TTTATAGCGCTAAaTATAGTATGCAAATAGTaGCTTTGTGAAGCTAGACAGAAGTTAATA
TGGACAATCTAGTTATCATGGCTAACGATGATTGGCATTTAGGATTTTAACTGATACTTA
TTTCTTGGGCGTCATAAATGGTGTGCTCCGAGTTTTTTGAATAACTCCATCTTTTtCCAG
aGCCGGGTCTAaGATTTTCACaTTAGCCTCATAAGACTTCATCTCAACGGGTTGTAGTTT
AGCTTTTTCAGAGCGAATATTCGACcATGTAGAAGAACGGGTCAATGAACTCTTGGACtG
TGTTGGTTTGCAGGAGCTTGCAGCACTTTGATTACTGCTAGACGgtGTTTtGTgAGACAT
AtCTTtAtCCATTTTTCtGGACATAGCGTtCAGGaGtCAAAAAAACGaTTTATCTtGCAA
TCtGGAAAAAaTTTCAATAGTTTACTCCTGATTTAAAtCC
>contig00038  length=438   numreads=7
AGtAgACAAGgCGAGAaGgCcGtACtGTACGAAagAGGAAaGATGTAATTCACCcACCAG
GACTATGATTCGTCAAGGCCCATTTTGCTGTCAACTAAaTCATACTCCTTCTTTTGCTTG
TCTGAAGTTACAATTAACCGtCGTTTCACCGTCATCATCATCATCATCATGGTCATCATG
GCGTAGCTGTTAGAGACAGAGTTAGCTCCGGTGATTGAATTTCTTGGCGATAAAACTCTG
ATTGTAATAAATTGTCCGGGAAATAAAAGGTATTTGTTGAGATATTATGAAGGTAGAAAG
GAAGATAAGGAAACAGTGGTGGTAGTGGtCGTCTTCGTTGGTGAAGTTTTCATCTTGAGT
ATTAGAGGATATGGACAGCCACGtAAGGACGATTGGTCTTGAAAGTACCGGAGGGTTGTT
GTAGAGAAATATTAACAG
>contig00039  length=1383   numreads=15
ATTgTTTtGCGAATTTACACTCTTCCGTACTATGACTCGTTGTTTGGTGGATGTTACAAA
ATTTTCCTGAGTTAGTGTTTCTATTGTTATAATTATGACCTCGCGGATTtgAATTAGtGT
TTGAATTTACTTTATTGGAATTTtGGTCGCAGTATTTAGCTGTATGCCCTATTATTCCGC
ACAATTGACATCGCGCGCGAGTATGAAAATGATTTTTATTATTTCTCCCGGTTATTTGAG
GACAATTCTTTGCAGAATGCCCCTTCTCATGACAAATTTGACATTGGAGATCTGGGCAAT
CCCTTATAACGTGACCCGGTTGgTGACAATTATAACAAaTTACAgtACTCGGACTACTAA
TTCTATTATTATTATTCTTGTTTcaTATtaTTACCTTGCGATGTGGACGGTTTATTGACC
GTATTAGAATTATTTTGAGTTCCCGTAGTAAAATTAACGCTTTTGGGAGAGTTCTTATTT
TTttCATCCCccTTCTtCTGTTCCTGATTGGACTTtCTTtCTTtGGgTTCGCGCCGCAAT
tCTTTtCGTGCATTtAATTtCCTTTCGATTTTAATGGCATTCTGTAACGCTTCCTCCGCA
TTAGCGCATACAGGCATGCGTTGGTCAATCTCATTCCGCAAaTTTtGTATGAAACATTCT
GCAACGGACGTGTCTGTACtATTTTtAAACGCGTTTAATTGGTCCTGTGTCAGGTTtGGG
TTtATCGATGCGTGACACTCGACTATTtCGCGGCCcTTTTTtCGCAAGCGGTTTGCGAAA
TCTACAACAGATTCGTTGTCTAATTGATAAATGGTACCCAATTCCCCTTGTAGTTGAAAC
AAAGTTTTAGAAGGGAcATATATTTTCTTTAAAGCCGTTGATAAGACCGCgATCGTTTCT
GGTATTTCGATATTTAGGGAAACCCGGACTTTGGGACTGAGTTTACTACCGTATATGAGC
TTagTCAAGTTACTTTCTGCAGCTTCCGgTAACACGGACTTCGCTTCTTtACAGCACTTT
AAAAaGTCTGTTAGTTCACTCGGGaCTCCGTCAAACCGAGGAACAAAaGTAAGCGCGTCA
TTCAAGGAAaTGTTTTGGTTAGctGCTAGTGCCATGTTGTCTaTATTTTCTAAATTTTCC
GAGCGAATTTGATTATTTAAaTCGGGCAAGTCAACTTCAACGTTaGCTTGTTCTATAGAT
AGATTATTCCCACTATTATCGGCAAGAGTACTGACACTAAGGTTGTTTAAATCTGAATTA
TCTGGaGTTTtATcTGTGGgTtCGTCcTCGGAaTCCTCGTCCGAAGTAaCTTCCGGTtGa
GAAAAAGaTTtCCCGaTCCcTGAaTCTaCAGTCGCGTCAGGgCCAGaTGGgCTGGAGAAT
TGg
>contig00040  length=520   numreads=4
GTATGAAATAAaCGAAGCAGTTCACAGGAAAAAGCTGACCcGCCTAAACGGCAGGAAAGT
TTGCTGGACGCAGAAGTTGACGTTAATATAAAAGCTCTTACGCCGACTATCGAGAGCAGG
GTTTCTGAAGAAGAAGAAGAAGAGATATCCTATGTTGATCCTTTTGACACCTCGATAGCA
AGCAACATTTTACCGGGGAAAGCCGAGTTGAAGTTACTCGAAAGTGAGCTCAGCAAAATT
CCAAaTCAGGTTCAGCCTATtAGAATAAATCCGATCAGCGCGGATAAACTTTCACGGCCG
CCAAATCCACCTGTCATTGAAGAGGACCAAGATTTTGATCCAAGaGCTGGAgAaGCAGCC
CAaGATTTCTtATCCTCTGACGTTCAAGaCTCCGGGgATAAAATTCTtACTCCTGTGCTG
AGCCAAGATTTTGACGACGaCAGCGTTGATCCATTTGACaCCAGTTTTGCTAGTATtGGA
CCTGGAAAAaCGGAaCTTAGGCTTTTAGAATCTGAaTTAG
>contig00041  length=387   numreads=9
aTAATTtCACAaTAAACATTCTGGAGGTAGTTCAAAGAGCAAGTCGATGTATGCCAATAG
TGGTATAAATAAATAATTAAAAGACGTTAACTATATAAATGGTCAATCAAAAAaCAaTAC
TtCTTAGTTCATTGTGAACCGTTTCTAAGACAAGTCAATTTGAAGTGAAAGAACTTTCCa
CAAAGTACAATGGAATTGAAACAaTTGCATGAaCTAAATCCTAAAGGTCTGTGGAGAAGA
GCGTGTCAAGCAAATTTTGCAAGCCTTTCTTtGGAaGAaTACTGTGGGATCATCAACTTA
CAACTGTCTGGGACCTGGGAAGCTTTTGCGAAGCCAGAAAaCaGGgAGAaGAaCcGAAaC
AGCTtAGTCCCATGTtGGGATCACACT
>contig00042  length=494   numreads=3
TAACGCCGATCACTGGAGCTACCATAAAGCCAGTGAGCTCAGACGATCGGCGTGACCGCA
AGAGCAACAAATCCTCTGACGATAAAACGAGGCTGGAGAAAAAGCGTAATAAGCGGAAAa
GAGCAGACAGCCCGATGCAGTCGATGGGTCCTCCGGGTtCGTTGCCGgAAAAATTGCTGA
AGCAATCTCAGGATCCACTTTCTAAACCCATTTCCGTTAGCATCAAACCCACTGAAAATC
AGCCGACTAGCAGCGGTAATGGGGGgAATGGCAGTGgAAGTGGCTCGCGTCCTTCATCTC
CCGCTACGacTCTACGTAAATtAAaTCCTTCCCcAaCTCACAgCCcGcTGGCATTGGTtG
GtAAATCaTCGCCAACGTTGCGaCAATCTTTGTCCATTTCCGCgACTACGTCGAcTGCCA
GTACGaCAACTAGCAAATCAATGCcGAGTCCTAAGCATTCGCCTGTTtACAaCAGTCCGA
AGCATTCTtCCACt
>contig00043  length=847   numreads=9
tATTAATATAAtACTGATtAaTCTtAAAaTtAACTTAGAatCTAAAAaTtgTAAAAaGAG
CCCCcaTTAAACTAAAATATACaaTTAAaTAAGCGTCTtCAAGGCATCGGTAATTTAGCA
CTTTCGTAAGCTCTCCCAAGCCATTTTGGATTGGTTGGCTTTCTCCGTCACATTTCGTCT
CATGCGCGATATCCATTTTCGCACATGATCACGCTTAGAACACTCACTTGGATTATTGTC
GCATAGCAATTTGCGATTTCTGTTGATTATTTTAAGTGCTTTCAACATAGCTATTTGTGC
CTGAACTTCAAGGTACAAATTATTGATATCATCCAGCCGCTCTGAATTCATCTTGCCGTT
GGCGCACCGCGTGGAAGATGATTGATCAGGCTTGAGGTTTTCtAGAATAATCTGACTCAT
TtCTTGATGCTTTTTtATGTCCATACCTAATCCACCATGACCAAAaGAAAAaTCGTGAGC
ATGTTTAGATGGATGATGATTATGACGACTTGAATTGACGTCAGGTTTATGCGTGGTACT
GTCCTTGATGTTATCTTCGTAAGTGTTATTGGATTGAATGACTATCGGATCGAAAATGTT
CTTCCCGGTGTGAGGATAAGAGTTACCAGATCGTTCGACGCTAGCTCCGTACTGAGCATT
TTtATTCTTTCCCCGATATATATTGTTTtCCTGTACAAGAATAGGCCCAAACACGTTtGT
TGCATCAGGATCGCCAGAATAAGAATtACCACTTTGCAAGTCTCGGGATCCATATACGAC
ATTTTtCGTATCTATtCCcTCATAAACGttgtctttttgaaCggttcgggaaCCaaaaTA
AtttATT
>contig00044  length=1309   numreads=10
GTCTCGAAAaTAGGTCAGAATAATTTTCACTGGTAAGTTAaTTTTATTTTTAATTATGTT
AGTATAGTGTAACAAAaTGTAAAGACTAAAAAaTTTCaCAATATAATATCCCCATTTTTA
tGCCTAAATGCATTCAACTCTATGGCATTACTAGACGAACTGCACTATTGCACGCCTTAT
AaCGTGAAGTAGGGTAGGTAGTATTATATTTtCATCTTTTtCGAATCTACCAGCTTTTTA
AAaTAGTAaTTTTAAAAAGCTAATAGCTTTTTAAAaTAaTGTCTCTAGTTTTTTTttCtA
TTTAGAACTGGTTTTGACAACTGTCGTCATaTCGCcAaTTTTGACAGTTGAGAAATGTAC
ATTGGGGTCTTTTTGGGTTGTAAAAaTCTTAACCTACCCAGCAAGGAACAACTTTTAACC
AAGCTAAGGATTCGAATCCGCGCTTGGCCAGTGAGTTAGTTTGAGTGCCGATAGGCCGTG
CGCCTTTGATCACACGGCTAACGTCACCGGTTCGTTTTtATTTtATTTACATTGCACTTA
TAGAATGATATAAATACGCAGATGTCAAGTAAAAATACTCCTTTTAACtAGTTTTATATt
CATAAAAGACATTGAtATTTTTtaTTATAAAAAAAACACGATTTCGCACACAAAACTTAA
CACATCGAGATATTTTTTTtAGATTTAGATTTATAGCGCGCAATTTTCTATTATTAaTGG
CTGTATAaTGCGgTgTTGTTTAGTtACAATTTATAGAAAAATATAATCGTCTAGTTTTtG
TTGTATCTATATACATATGTAAATGAAAaGTAGCGTAAGCAACACATGGgCGTTCAGCCA
TCTGTTCAGTGTTTAGATTGCGCCTtACTtATTTTATCTAAGATGAAAATAGCGCAAAAT
ATTTGAATTTATAATAAACGCACTACTCACAGTGCTATATTATCCATTTAATACAAATAA
ATCATTAATACAATTTATTCATCTTAGTATTTTGTTGTACAAGTTCCcGAGAAAATTTtC
CTTTCATTTAATAAAATTtATTTtCTTCTTGAAAATTAAATAAaCGTTATGAGGCGTGCA
CTTTCGAACTTTTCCTGTCTGAACCCAaTTTCTTtGTGACTAATGCAGAAACTTtGAATT
tAATTaTATCTTtATTtACTTtCAGATACTTTTtCCAGTAAAaCCaGTAAAaGAAaCCAT
CGAGaTGGACTTATcGGAAAACAaGTATGgACATAAtCCAGTAAgTaGTTTTtCcaCTtA
CcTAaGATGAAAAaTGaGAGGAGAATAcTTAACtttGGCTGttttGACG
>contig00045  length=942   numreads=9
AGCTTTttATCAGAATTTTtGAaGTCTGACCTTTGCGAaTGTAAatAATTCTCTAATTAA
CAGCTTCTTCATCGTAAATTtATTATCTTGCGTCAGTTGACCCTTATGATCTGTGACGTC
CAATTTTACTCTTATCCGATAAAATTTtCAACGGAACTAGCACTGTTCTTTGAAAATCGA
GCATCTTGAAGTTATTTGTATCTGTAACATGCCTGTGTATCCTTTTGAGCTGCTCATGAA
TAAATTCTTtCAAAAATTATCGTAAATTGGTAATTTTGGATACTACTTCCTTTATCAGTC
CTGATGTAATCTTTAACCCGGTGCTTCGATTTTTtGGGgTGAATCATGTCTTTAACCTTt
CTTGTCAGCGATCTACCAACAGAAaTAAGTCATAGTtGATACGTTAAGTTTTtATTCGTA
TATAAGgACCAATAAGCAATGTTTGACACAGTTAGATCCGATCATCTAGCAAACATGCTG
TACAGCAAaGCGTTGGTATTgTTTTtCGTCGCTACCATTGGCaCAATATGTAaGTTATAT
AAACTTTTTCAAAaTAAaTTTTTtATTGAACCGCTACAATTTCAGTTATCTGTTGGGCAA
AATTAtGTTATAATTTAATAGAATATTtGTTTAACAGGGACTCCAGGTAGCAGCACACGT
GGACTGGCATTTGCAAGACTTTCATTTTTCGACGATTtAGTTCGCGATATATCAAGTCCT
AAACTtCTTGAtGGtATTGCCGGGaCTATAACCGAAGTCCGGTCAcAAATtCCAACTCCA
ATCGGgTATAATTGGTGgATCACGGAGAAaGgTTACATATGGTTGGAAAAAAAaTtAAAC
ATtCCAACCcAcTATGCAGCAAAGCTCGAcGAgATCGAAAgAaTAAaTAAaGTTtCTtAt
AATTAcGTTgTCAATGCTcATAAcaTtCTtGGgtCAGTTAaT
>contig00046  length=881   numreads=9
CCCGCGGACCCGCCcAGCGGATCAGGCGTTTGGTACTGCCGGTTTCcTGACACGTGCTCC
ACGTAAACGTCCCTCGACcAGCGAATTGTCTCCGACACAATGAGCCGCCTCATCAGACGA
GCAAAGTACTGAGAAATACCCAGCcTCCTCAGAACCcTCTCATTGTTCGGGTCCCAGGCA
CCCAGGGAGCCGACGACGATCGCGTCCACGGTCACCTGATACCCcTGTTCCCTGAGCGCA
GTTGCAAGCTCCTGATACTTCTCATGTTTTtCTTTtCGAGCTGTATCAAGAGCTTTGCAC
TGGTTCTCAAATGGAACAGTGACATCCACAATGACAATGGACTTGGCTCGCTCGTTTCTG
ACTACCAGGTCAGGTCTGAGCGATGCCAGATCCCCATCAACTCCCCTTACGGTCTGGTTG
ACCCGCTTCTCCCCcGCGATCCTCGAagCCTGCGATATCCGTTtGAGGATCGCATCATGT
CGCAGCTGATAGCCCCTGGAGTGCGTCATACAGTGATtCAGGACGTGGGGCAGGGATTCG
AGGTAATACCCGCACaCTCtGCAGCGcctATCCCGCTCTCCctAGCGCATTGCtCCATTA
AGGGGCAATACGTCAAGTCGAGCGcGgTGGATAAATCGCCACTCGGCGAAGCGGATATAT
TTTCCGTCGCGCAAGCAgAGATTACTCTCCcGATTaCGCGACGTAACcTCCcACaCcTTa
CCCTGGTCCTtCTTCGCTGTCAGCATCTCCAGATATTGTAATTGGGCTGCCTTGCGAAGT
CTCCAGATGATCTGGgACCTCGCACTTGGTGGCACTGTGACAGTGCGGTCCCCaGTGTCC
TTtATAATgAtGGCGAGGCCATtCTcaacctcatacccatc
>contig00047  length=571   numreads=6
CTTAAAACTTtAATTATAgAACctAGTCaCTGCAgAAGGTCTCACATCACAATCacaaCt
GAAGCCGTTGATACTTGCACTCTGGTTGgTAGtCctCATCATAAGAATtGgTTtCcGATt
GCAGGGGAaCCcTGcATTtGtACACcGTTCtGCTTCAAGATGCCCATCATCTTATCATCC
CTGGCGAaGAAGGCAATATGGTACGGCGTCATTAAGTCGTTGTTCATAGCTTCTCTGTTG
ATGTTAGGCTGCTGACACAGCCATTCTACCAAGGTGTAGTTCTGAGCCCTCACTGCTAAA
TGCAAAGGTGTATCCCCTCCTTTCAACTCCTTTCCATTGACGTCTGcgTCCCAGAGTATC
AGGAGTTTCATCTTTTCgACGGCaTCTTCTTgCTGAGATGCAACAATGTGTACACACTGT
TGTCTTTTCCAATTATATTCCACCAAAGTGTACCGGTTTTtGTCGTTGATTAAATCATGC
AACAAAATCAATTCGTCGACGCTACCGCTgTGGCAAAGGTAGTGCACCAAGTTATCACCT
TCTTCATTCCTGaGTCcGGTAAaTaCTATGT
>contig00048  length=737   numreads=9
GTCcTtATCAAaGGTTtCGtATtGGCTgACGCTAAGTACAATTTAACCGCTTCATAGCaG
AAAAaaTaCTGGAACGGATTGAaCAGGCTGTGGGACCTTTGTTGCcGAATATTGGACACC
ACGGACGGAaTTGAAACAGTTTGTGtCTGATTAAACTTTGAAATGCTGATGTCAACCACG
CAAAAGCAGGGAGTCCTTCCAAGCCCGGCGTTACAGTGCACAACAATTGACGGCGGCTGG
GAGCGTTTGTGTCCAGCCTGTAGCGAGTTTTGATGGAGTTCGCTCTGGCACTGTCTGACC
TCCAGGACAAAGTTCAGAAACTCTGACGTATTTTTGGGCACGTTGTGGTCGGGCCAAGCG
GTGAAATTAAAGTGTGTCATCgTCTGGGTTGCTCCAGTTCCATCCGTCAGCACAAGGGTT
GACTTAACATAATGAGGTAACCGCTCAACGTTGgTGGTCGTAATTTGAAATTtCCCCAAC
CGGAACGAAGATTGTTCCGCGTtGCTCCAGTACGGGTAGCATTTTTCTCGGCCATTTTCT
TtCTTTTGGGTCAGCATCACGATAATCTGCACTTGCTCCATCCACAGCATTCTATAAAAa
TCGTAGCACGTGTGACGAGTCGGGGCTTCTCCGCAAATAAaTTTCTtCGTGTATTCAAAT
CCATCAAtataattAGCAtTGATGTAgtttCctcggttccgctccgtcggtagtatcact
cttgaatgatcgaagca
>contig00049  length=510   numreads=6
AGAGAGCTTTACATCGCACCGGGTGGAACGGCTGCACCAGGGATGTATCAATGCCCTCTG
CAGGGCTACGCGGCTCTAGTGGATGAGGAAGAGGGTGGTTTAACTGGAATCGAGTCGGAT
GGTAGTGGCTCTGGTTCTGACTCTGGCTCTGGTTGGGgTCAGTGCCCTCTGGTAaCATTG
AaCCACCCTCTGATGCAGTCATGGGCGAGTTTTAGGCGCCTGCGCAACCCCGGATAGCAC
CCCTcTCTATCCTCGATCCACGATACATTTATTATCTCTTTCTATTTATCTTATTCGTTC
TATTCTTCGGCGTTCTGTTGATCGGAGTCGAGAGAGTTGAGGGCTAAGGCCTTCCTCTTG
gCGTCTCCGTTTCtGTCTCTGTCTCTGTCTCTGTCTCTGTCTCcGACTTGGTTGCGCcTG
CTGTTGAGCTTATTCTCTCTGACGgTTTCCCACGTCCTATCGTCATTTCCTCCCTCAGGA
CAATGTTCTACCTCTTTTGCTTCAACCCCA
>contig00050  length=558   numreads=4
ATGCaCCAGAATCCAACATCATGATGACATCACCAGTCTTAGatGatCTACTTGCtATaG
AATACGGtAaaTTATCTAAATCtAAATCTAAATCTATTTtATTTATtCGGAATCGGTTTC
GGCTGTTACTTCCTGGATCGAGTTCACAGGTTGTGACGGTCGGTTGCTTCTtCCCGCATC
CcTGGgAAAaGACGTTTGTGGGACCGTTTGTAAATAGTTAGCCGTTtGTTGTAATACCcG
ACATTCTTCGGTATTGTGGGTATTATTTTTGTGATAATCGCAAAATTTGTTAGCTCGGAA
TTGATTAGTTTGCGATTGATTTGGCGGTTGATTAGCGGGgAATTGGTTCATTAATTGACT
CGGGATAGACCGtCGATTAGGATTTCCCTcGCAATACCGAgCGgTATGtCCCcGGCcTCC
ACaTAATTGACATCGtACATTCGCgTAaGGgTTCTCCGGTGtCGCGACGTTAATTtCtGG
ACAGTTTTtCgCGgTGTGTCCcTTcGTGAAACAAaCTTGACaCGTTATGTCCGGgCAATt
CCTGGCgAAATGTCCGGG
>contig00051  length=482   numreads=6
GTTTTATTATTTCCTTGCCTATTTAGTAAaTCAATTGTTCAAGACACATATCATTtAAGT
GACGCaCACTTCTAACTCATTTGAAAGTTTAGCCTCAGTCCTGACCTACGATAATAGCTT
CGCGTCGCTCGGCAAGCGCGATAATAACTtGACCTTGTGTAACTATATTCATCAAGCACT
AATAACGCTCCATATGAGAAAGTATCGCTGAGTATTTTACACACATTCGTCACAGCAATC
AAATTCTTTTGCAGTCGATATACGGAGTCAGGATCCAGCTCAGGAAGACAACTAGGATCA
GGGCATGTTGAGTATGACGTAGTATTATAGAAGCCCGTTTCCACTCCGTCGTATGAAACG
TTAGGTTTTtGGATATGAAGCAGCTCACATAATTTAATATCGTTTCTGTCAGCGCTAGCC
GGGTGATACAATGGCGTGCCTCCGTGATGTGATGATTGGACGTCTGATGAGCACCTTCtA
TA
>contig00052  length=1288   numreads=15
cAAATatCtAAacaTTCTAGAAGATCTTTTtGAAGATATTGCCAAaGAtCTGGGCTTGgA
GCcTtcAATtGCCGATCAtGTTtCAGAGGAAGAACACTTTGgAAGGATTAATACTTACAA
CGTGGATGAATCTCGCGGATTGAATGTAGAGATAAGAGACAAAGTCTTGCCTAaCTAAAA
AAATAATAATGATACCACTAAAACGTGGAAACGGAGAATGGCAAAGTTtACTCTACCTCC
AGATTACGAACCAAATAACTCAAAGTGGACTTTGAGGCATCGTAATCCAAGACCAGAACT
GACAGAACTCTTACGCTATAGTGGTATCTACGTCAACAAATTAAGTCTCAAACATTGCAA
TGTATTTGCAACAGATTGCAAGTCATTAGCGCGGATGTTGATGGTGGAAaTTTTTTCACA
CAGCGCTCTTAAAGTCTGTTCGCTTACTGGCGCAAGAACCACTTTTTATGGTGGTTCCAA
GACAGAAGTCAGACCCGGATTAGATAAAGATGCAAGAGATGTTTTAGTAAAATACGTGGA
GACATATGGAGAGAAGAGAGGATGGTGTActGAAGACCGCAGGGGTATGATAAagtCTAT
GCGAAACAAGCTGTACTCTTTGAGATGTAGAAAAAGaCATCgTGTTTAAGCTACATTCTG
CGGATGAATTAAGTTATCTCCAGGTTATCCATGGAACAcgTGTCACAAGCATCTAAAGCA
ACACCCTTAGTAGAATTTGGCGTTAGCAACTATCGAACTTTaGAGCAGTTTTTtGGAAGC
CTtGTAaGAAaTTGTTtCATGCATATTTAGCGTAGTCAtCAGTAGAGtAACGAATCGTTG
gTGTCTTATGCGCaTTAAATGATTCTTGAAAaTaCAGCGGATAATTCCAAAGAaGATTAG
GATTAACGTAGCTTGTAAaTGTAGACATAGAAGCTTTTATGTGCCGTAGTTGATATTTTT
tATATGTAGTAGGTTAAGTAGAGTTCTAACCTGTAAATCTAGTAGTCTGTGATCGACGTC
TTGAGCATACGTCGTGCATCGCAACTTCAAATGACTTTTAACGTCCTCCGTGGCAAATTA
ATTTAACTACTCTCATGGATATGAGATTATTGTACCCTAACGCGCAATGCAGCTGACTTA
ACGTAATAACGGACGAAGATTCTACTGCAAAAACTCAATTTATAGATCTTGTATATTGCA
TGCCTTAAGTATTTAGATATGTACTATTGTAGCCTAAAAATCGAGATTCCAACGTTTATT
TtAATCTTATTTTTtAAATACTgTGGTT
>contig00053  length=852   numreads=7
AAAGTATCGGCGATGAAAaTAAACGAAGCACATCCAATTATTTGTTTGCTCATCGATTCG
CCTGCTTTAACCCTCCGGGCATTAATTTCACTCGACGTATACAACGTATTTtCCTCTTAT
TTTtATTTAGTATATTCAATCCCCAAGCAACCCTGACaTAATTCCTAGGGGTAAaTATTC
AGATTTCCAATTGAGGGAGACTTGGAAGCATTGAAAAACTTTTtACGCTGAaCCAAGGGC
CAaGTTGATTTGCCAGCCAGAACTGGCTCGTGAGAGCGAGAAGAGACCTCTGGAAAACAG
TGGgTAAAGTCGAGAGCTGAGTGAGCAGCACACACCCATCCAGAACGAaCAgAGTTgAGT
AGTTGAGTAGaCAGGGGTTATACTaCATGTTtGGTTCCCTtCAAaCACATTGGATAGGAT
AtATTCAGGCATCAaGAGGATGAACATACGATGAGAGTGAGTGAGCGAGTGCCGATACAC
TCACTAGGGAGTTGACTTGAGTCGATCAGAGTTGAGTCGAGTGAGTAGTAGGGGTTGACC
GGGTTCGACGTTTACGATATATATGAAGGGTCGTAAGAGGGTGCTGCAGGAAAGCTTACC
GACCTGATTCCGTTTGGTCTTTGCTACGACAGAGCATTAGTTCCCCGTGATCGGTGgCGC
GTCCGCcGACAACGCGAGAGATCGTCTGAGTATATATAATACTACTCTACTCCACTaCGA
GATTACACGGGGCTTGAAAGCAACTAACCCGCCGGGCCCTTATTCGGTTTACTTCACTTG
CTGTCGATATTCCtCCTATACTCTGTAATACTAATACATACAGATCTGCCACGACATATA
GGCGCTTACACT
>contig00054  length=435   numreads=11
CGGTGTTCCTCACTACTCGCACCTGTGATTCAAGGAGGATTTCGTCGTCGACAACGCGCG
CACCGGCGGTTTAGCCACCCGCACTACCGTCACTCGAGGTTCAATAAGAATTTCGTCTTG
TAATGACGGTTTGGTCGCCCGCACTACTTCTGCCCGTGATTCTACGAATATATTAACAGG
TTGAGCTAAGCGACGGCGGCCCTTTTGGACCAAacGaCCTGAtcGGCGTGAACGTCGTCC
TCGAGAcATGAATCGATagAAGTAaTTTagTTTtGGCGGTACaCTGGCTAGtGCTCTCGC
CGAAGAaTTAGGAACCTGGgAACGCTGTAAAGCGCTCGCCCTGAAGGAaGTtAGgCTGGC
GgAAcGCTGGCTAGCGCTCTCGCcgaCggttttgTGagTGgAACGgCTGTTAAGCGctCG
CACCcATAaTCAAag
>contig00055  length=497   numreads=4
CGTCTaattttAtaaaaGTTgctCTCATAATGGTAGATTTCGTTAGGTTAGTAGAGAACT
TAATCCATTACAAAAAGTGTTATTTCGAAGATTCGCAGTTAAACTACAACTTtACTACTT
GTACGTAAAATACCCCTTTtCTGgTaTATTTCCATGCCTCCACTTTTTAGATGTAAAGTA
TCGAATATAGCTTTAGGGAAGCCAAAaGCACTGTCCAACTTCTGAATATATCTGTGAAGA
GTATCTTTACAAGGAAGGGGTAAGATATTtCTTTCTCTTAATCTATCATACACGGaTGCA
CTTTTtATtCGAAGCAACAGACACTCATACACCCAcTGTACCGTATATCTCCTTTGCTTC
GGATTTGATATTTTTGAaGCGTCGAAACAaGCaCGAATCGCCAGTTGTTGcAAAGGGGgT
AAAaTCGAtATTtCAGCTCTtAAAGCTtCATCTTtAaTAGCCAAGCAGTTAtCTTTGTGA
GTGTTAATTATCTTAAT
>contig00056  length=547   numreads=5
gatatttcaggcattactgataatcagtgaagctggaaggaattccaaaccaaaaaatcc
caagttttcactcacggggtaagtaattttgtaagcaccaaatgttcatagttatcagca
aaaccttGaTGGCAaGAGATTTTTCtAtAAcACAAtGCTTTTtCATtCATGTGCAGGTCG
GgTCATGGTACTAGAGgAACTAGTCCAGTGCGATCTAATTCTGGTAGAGTGAGCCCTACT
CAAATTAATGGAGGAAATCAATTTtCAAGTGCATCACACTCAAATAGATCTCCAGTCCAA
CTCTCACCaGTTAGGGCTCCATCTCGGTTCAACTCGCAACCTCCTGCTAGATTATCCTTG
AATAGACCTCAAGCTTCTGGTCCTCTTGATTGGTCCAAGCTGCGATTTCCAGGAACTGGA
TCCCAGGTCAGACCTCATGGAaCTGGATCCCAGGTTAGATTTCAAACTCCTGCAATTAGG
CCCCAGATCAGACcTTATAaTTCAGGAACTGGAGCCTGgTTCAGATTCCAGACCCCAGGA
ACTGCAT
>contig00057  length=549   numreads=8
AACGAGAAGCACAGCTTCCATGCTTATAGAaCTCGTGTTCCCAGAATTtCTTATTGTcGC
TCCATTTTTtATCAaGAGCCGTGTCCcAAaCGTTGTCTAACACACCCAATATTTtATGAT
TAACAAATCGGTACGTATTAAACGTAAGATCAAATCGCTGACATCCAGGCATTGGGTCCT
GAGATCTTGCAAACATCGTTGGCCACAGACCGTGAATGACCCATGACGGGCGAATTCTAT
CGGTACGAATTTTGTAGTCTGTGACCCGTAGTTTGTACGCTATGCCTGGATTCCAAGATA
CAGCGAAGTTAAAGTAGTCAAAGCAGTGCTCGGCAGGTGCAATAATCTTTGGCGTCGTTT
TtATGTTATCCACACACTTTGTtGGGTGCGCAACTGATTTCATGACTGCAGTACTTCTAG
GAGCATCTAGACCAACGGGTTCAACCTTAGTTCTACCAATTGAAGATATCGATGATCTAC
TACCTGAATGATATCCTAAACTTGAGCTGGAAGCTGAAGACGATCTGGCTAATCTTCCTA
TCTCAGCTC
>contig00058  length=664   numreads=6
GAATTCtCAGTCCAGATCGActGTCCCAGCCAAACcTGgAAGTTCAaGgACAGcTCCGAA
GTACACCCGTTTGAAGTtATCAACTGTAAAGAGAACTTCGCCAGTCTCAACAGCATAACc
TCAGATCAAGAaCCACAACTCCAAAATTTCTTGGatAGAGAACTgAAGAAATTCGAGGAA
GGgCCcAGTActGGTCAGACTtAtATCATCGAaCATGAGATAGTTCTGAAACCAGGAGCA
GAACCGGTACGCATTAAGCCATATAGGAGGAGTCCAATCGTGAACCaGGAaTTAAACCGa
cAAATTGATGAACTTCTCGAGAAAAAaTATATCCGCCCAaGTTATAGTGTCTGGTCGTGT
TCACCCCTcATGGTAGAAAAaCCTGGAAACAAATGGAGATTCTGCGTCGATTACAGGCCG
TTAAATAAAGTGACATTTCCACCAGCACACCCTCTTCCAAATATGCTCAGGATTTTAAGT
GCTTTGCACGGGGCTGTATTCATTAGTACGATGGATTTGAGAGAAGCTTTCCACCAAATT
CTCATGGCAACAACTTCAATACCTCTTACGGCTTTTtCAGCCGAAGGCAAAGGaCAATTC
GAATGGCTTCGTATGCCTTATGGACTAGTTGGAGCCCCGAGCACTTTTCAGAAAGCCATG
GATG
>contig00059  length=1079   numreads=18
aatgcgtatttttgagtcgcatgTTGTTACAAAGTTTtCTGGATTACAGGTGgAGTAGGC
CCAGTAATTCGATTGGTGTAATTTTATTagTTGTGTTGAACATTTAGGCAATATTCGGAC
ATCGCATTGTTTCATGATTACGTTGTTTGGATTTAGGTAAAGCTGTAGTTCGCACTCTGT
GTTGTcttttACTGGTTTGAGGGGGACGCTAATTTCACAGGCTAAGTCTGTCGAAATTGT
TTTGCAATTTTTGATGGTTtCcGAGTCCGCTAAGAAGTATTGATTTTGGAAGGCGTCTAT
TGCGAGATAATCTTTGCTTGGTCGGATCAGTAAGCTTCTTATGGCTCCTCCGATTGTTTG
AGGGACAGGTATAGGTCTTATCTGATACagTTGGAATGTGATTTGGTTGAACAaTGgTAG
GGTGATTATAaTCATAAATTTATTATCTATTCTTCCCGTGTTCACCTTTGCAATGTTGGA
TAGGGCTTGGAGATTTATGTGGtCCACTGGTTGGGGTGGATTTAGGTTGGgAAAaCGTAT
TGTAATGTCTCTTGTCGCGTTTCTCAGTTGGTCAGGTGAGAGGATTCCTCCTGGGACGAC
TCCTCTTTtGGCGTCTTCTATCGCCGACTCAGCTTCTTTGAGGTAGCGTAGTAGACTCGT
tATTCTGTGTACTCTTTCGTCGGCTCTTTGCATAAAGTGTagACGTAGCTTCATTTTCTC
GATTTCGCTCCCGACCTTGGTCGCGTAGTGATTGATGGTGTTGGAgAGCAGAGTGACTCT
GGCcTTAGtATtGTTTTGATCGGAGATGATTTTGTTTATTTCTGATTTTATTATATGCGT
TGAGTTGTTTACGAGTGTTGTTATCTCTCTTTGGtCgTTGTATAATTTATCTATTTCTTG
AGAAATGTGTTCGTGGTCGTCGTAATCCATAAGTCCGAAGGCTTTtCGAGCTATGGATCC
TACGAaTCCAAACCAGGGCGTGCGTCGGTCGCGGGTTTTAATtGGGgTGGTACCGTTTGC
CTGTTTTAGATTTtGTTTTAGTCGATTGATTATATCTTCTCTGTCtCTTTCTAGGTCCT
>contig00060  length=649   numreads=10
aCTGTTATCAcAATtGTGCGTCAGagAGGGAaCTATATGGTACATGGGTATCTTGTGAGC
TCCGTAAGGCGGTtGAAAAGGGATATATTATACAGGAAATAGACGAGATTtGGTCTTATA
ACACTGTACGGTATAtCCCTGGGGAtgaTAATAATACGGGTTtgTTTGTTgAaTATATTA
ACaCTTTCTTGAAAaTTAAaCAAGAAGCTTCAGgATGGCCTGTtCATTGCGTAGATGAAC
acTCGCGTCAAGAaTATATCGATAATTATGAAGctAGGGAGGGTATTACACTGGATGCCA
AtAAAaTCGCTAAgAACCcGGgTCTAAGATCTctAGCTAAGTTATTTTTgAATTCATTTT
GGGgTAAGTTTGGGCAACgTGAAAACATGACGAAgAAaTCAATTGTCAAAAaTTACAaCG
AaTtGATAGACTTAGcTTTCAaCCCTGAGgTTGAAGTAaCATCATTATtACCAGTAAATg
atGAAACTGTTTTtGTTtCcTGGCAAaaTAATTCTGAGTGTTATTCACCATCTGATCGTG
CtAAtGTTGTAATTGCTGCTTTCACTACCGCTCAAGCTCGCCTtAAaTTATATAATTATT
TAGATGTCTTGAACGAAAAAaTATTATACtATgATACTGACTCGGTCAT
>contig00061  length=478   numreads=4
AAATCCGTtGATTGGAATCCCGCGTACCAGATTCCAATTCCcTaTAAAaGgTAAAaTAGT
TTATATCTATGCAAATCCAAATCCGGTAaTTTAAATTCGGTTACCGAAGATCCGTtCTTT
TCCTCATCCCCGACCTACAATATTCCCTCCAAAAAATTCCACCTCAACTCCTAACAGACG
ATCGAATTAATTAATGCAATACTTACTGGTAGCACTGACAGCAGGTCCGATGACCGAGTA
CCGAGGgTTGGACGTTACGACTCCTGGGACAGTCTTGTCTGGCTCTGCAACACATTATTG
TAATTATGCTGTTGAATATACAGTGCCGTTAATTGCAGCAGGGACGGCTACCAATGTAAG
GGaCGATGATATACAAACTGTTACACCTCCCCAGTTTCCTTACTCCTACCTCTGACTCCt
ACCGCTTCTTcTACCcTCCTTtaGAGgCTtATtGATCGTGCGGgTTAACAaTTGTACA
>contig00062  length=453   numreads=4
CTAGATGTCTTTATGATGGGgTGATGTGGTAAGAAGTAGCCCGGCTCTtGATCATTTGAT
ACAAGTACCATATGACCAAGGTCGATGTACTCCTGCATTACCTTATTGTACTCAATCTTA
AGTTGTTGATTTAAATTCAATCTCCTCTGTAATGAGAGAAATCTTTTATAAGCTTGTTGT
TTtGAATTACCAAATTCtaCATTaTCGATTTtAAAGGGTAGTTTTACAATgTATCTCCCA
GTTGCATCTCGTGTAGTaTTAAGTTGATAGTGtgTTTCACAAAGGGAATCATcTAAAGTT
CTGGATCCCcTGGGaCTAATGTCTTCTATTGTCCAAAAACgTGTtAaTTGATTtGAcAAG
TCTAAAAGTtGaCATGAtACaGGCTGTGtGTTATTAtCATCGTTGActCCCCccGCTACA
ACCCAaCCaaCACGgTTTTCtGGATAATtAaGt
>contig00063  length=466   numreads=6
GTCCGgAaCCTGGACAATAAGCCAAAGGTCATGGCAcTCcAACAaGAAaGAACtGTtGGC
AgTGTACCTAGCAaTAAAGCAaCAaTCTCACCGCCTTCGCAAGGCTCAtATCTtATTaCA
AACGGACAATCGAACTGTAgTGgCTTACATCCAAAaGGAAGGGGgTACGAGGTCCCTGGA
GTTATACGAACTGACGTACGACCTATTACACCTAGTAGACGAGTTAGAAATCCTTCTGTC
AGCTCACtACTTGCCAGGAAGATACAATGGTATAGCCGACAGGCTATCCAGAGACGGAAC
TCTACCAGAATGGCACTTAAGGCCAGAGGCAACGCAAGAaGTCTTCCGAAAATGGGgAGT
TCCCGAGaTAGACTTATTTGCGAGCGCCGAGTCTTCTGTAGTCAAAGCATACGTCTCAAG
AGACTGCAAGGATCAGTCAGCCAAATTTATCGATGCCTTCAGTCAA
>contig00064  length=573   numreads=5
CGAAAAACTAGACCcAATAGACCTGATCGAAGGATTGAGAAATCTtCGACAGtCGATGCA
CAaaCaCGACATtCACaCActCcGCTGTGCAAAaCAaGGaGAtGAgTTCGATGACcTtAA
CAtCAAAGCTTAtttATcaCATGAATTAAGAGACTGtccACtAACAaTtaCCTtGTGCGa
agggAACGTTGAGGTACCAGACGAAtCCCTAcGAacAAAAATAaTcGAaGAAAATCATAA
CAGCTTAaTAGGCGGCCaCAAAGgCGTAGtAAAAaCTtATTGGCGCATtCGCGAAAGATa
TTACTGGCCAGGAATGAAGGACAACATCTATAATTACATTCGAGCTTGCGAAATCTGTCA
GAAAAaTAAACTCACGCGAATAAAGACCAAACAACCTAtGTCCATTACAGACACACCCTT
TGAACCTTTTGAGAAAaTTAGTATAGATACGgTAGGTCCTCTGCCCATGACCCCTGACGG
TAACATACACATCTTAACAATtCAAGACAATTTTTCGACTAATTAGCCGAATTtCTGAAA
TTCAACGAATATCTGCAGAAAATCTAACGAAAG
>contig00065  length=492   numreads=3
CTCAGAAGACTCCGACATATCTCTCGGCGgAaCTTCGCCACCCTCGCCGTCTtCGACCCC
GCcATCGCAGTCCCACCACCAGCCTTCACCAGTTTCCTTGGGTCCGGTGGCGCcTCTTCC
ACCCCCAGGCCTCGGATTCAGGTACGACCCGACGCAGACCCAGCTtCGGTtCAACCACAT
GACCGCcTtCAAGTTtCCACCGACGGGGTtCAGATTCGAGCCCcATAGtCCGCAGCACAA
CCACCCCGcGATCCCGAAcGCAGGAGGAATCTTCCGGCTGACCGAGACCAGTCCTTTCCA
AGCCGTCGGgCCCAGGGgCGATCTCGGTTCGAGGTCTGTATGCCGACATATGGTTAGaGA
ATGTTATTTGCATTTGTAATTTGTAAATATTTATTGTAAGTTTGTACTGTAGTTTCCTAT
CCTCTGTATATATAGTTTTATTTTtttAaTTtAaCTTTTtGTACCtAGATTtATTTtCTG
ATCCTGATCCTA
>contig00066  length=687   numreads=4
ATACGATATCTTTTtAGCCTTTGTGGAAACACTGATAGCGTAATCCGGCCAGGATTCGTT
AATAAAGCTATTTCCGCTAAAAGTTCTCCGTCGGATACTCGCTTCTTCTTTCGGTAGCAC
TATTTCGTAGAGATACGAATCGACTGTCTCTCTGAAATTAAAaCGAAaTACAACTTGCTT
ATTTTCCTcACcAcGTCACTATCCTCGGTAATTAACATcACAAAaGtACTTACATAATAG
AAACTTGCTCAAACACATACACACAATAATTGTtGTTTATTAATGTAaCtAATTTCGCAG
GAATTTCCTTtACTtGCAAAATCGAGTTAACACTATTGTCGTCCTTAATtATTTTTtCGG
CCAAGGTGAGCACTAGCTTGTCTAtGCCATCGAGCGGCCACTCGAAaGGGaCAAAAATGT
CCTTTGTTAACTCTACGTAACGTGGAAACCCTTCCATACGATATATCTATTtAACACTGA
TAAAaTTAaCGAAACACTGTCACCCAATTCGAGGTTTCACCATCGAATGGGTCTGgAAGC
aTGCGTTCTACAGTTCACCAAATGTTCATGGATTTAAaGATACTCCGTCAAAAaGAAaTT
GaTTCGTAAtAAATTtGCCCAcGCTTATCtCACCAACATAAAaCTTTtACGAAaGAAAaT
TTtAATGAAAATAAaaCAAAGAGATCT
>contig00067  length=389   numreads=11
CAAAGAGataCAAGGATCcAAACTtGATtGCTCtcttcAGaTTAAAAAAAAaGgAATTAA
AAaTCCagTTGAATCATGCTCgcGAAGAATACCTCAAAaCtGCCcTTTcAAaTTTGCCTt
ATGGTTCAACTGTCTGGAGcAAATtCAagCACcTTGGCTtAAtCAAaTCAAAcACCTCGT
CACCGCTTTATTTCTTtGATGATTGGGAGTTGAATGAGTATTATGCAAACATAGTtAGAA
AACATCAaCCAAGTGATGCAAATTTCATAGATAATTtACCAATTGACCATACAAaGAAGG
TTGATTGCTCATTtCATTGAaCAAACAtAGATATAGTTGATGTCGCCAAGGCATTGTACA
TTACACTATCCAAATCAAAAGGTAAAAGT
>contig00068  length=760   numreads=7
gTTACACCAGCTCCAATAATGCCTGTATCAAaCATGCAAACATTAAATTCTGTTCAACCA
TTTGAAATAGCTAGTTCCGAATTTTCCACCTCATCCATGGACTCCTCAGAATCAACATAC
CCGCCAAAATTAACAGAATCAGTACAAATGAGTCGTATTCCGGAACAACCAAAACCTCCA
GGACTTGAAGATGAAGAACTTCCAACATTCCCTTCCGTCACACCACCTACGTCTGATTCG
TACACGTTAACATTTCAAAAAAGGTGTTTCGCAAAaGTGGTATTAtGTCTATGAAACGTA
AAGTAAGCGATAATGATAGtCCTTtATCAcACATAAAAAACCTCAAGAGTgAAATCAAGA
TGGAGtCAAGAAaCTTCGGACTGAATAGATGTAAGTTTTATTGACTCATtAAATTtATAA
ACAaTAATAAaTTATTTtAAGATACATTTTTttAaTtAGtGATTTTTtGATATTAaTCaT
TTtCAAaTgAATCATtCATATACTATCATTGTAATaGTTTATAGCAGTTCCATAAAACAT
TAAATACTAAAAATaCCCcAAAaCTTGGATAAAGTCATGCGACATTTTTTTTTTTTGtAA
ATATATAAGAAAGCAGCGAATAACATTAGTATGaCATaCTTATGACACTTTATTGTGCTC
CTACGAGCAATTaCTTCGTTtGTAaatAATATAATGCGaCAAAAAAAaTAAAAaTaTgaG
AAAaCAaaTgAtAaTATAAaTATTTtCAtATtctGaTATt
>contig00069  length=649   numreads=9
CTGATCGaGTAAGAGAGCAaCCAAGACAGaGAATAAATGCTGATAGTCcACCGAGAAGAT
AAGGACAGGTCtGTACTTCGAGtGTAaGGAAAaGAGAGTAGAGGTGaGGTAAAAGAGGCA
AAGGgTTCGgTTCTACTCCTTGAAGCGTTCaCTAAAAACGATGGtCGTATAAAATTGTTG
ACTTTAtCGGTACTTGCTCGAAACCGAAGTGAATATAAAATGCGTCGTCCTCCAGGGACG
ACATATCGTTCAAGAGTATACATGCATGGCATGCTATTGCTATAACTTGTGACATACGGT
TACGTTtACACGCAATGGCGATCCAGACTAATGATACATTTTCGGCAGGGGCTTTGTGGT
TTAATGCCCAACAAAGAACAAGTTTAAACTCCTTAGAGCGCACACATATTCCCTCACTGG
GATCTATTTGGTTAATATCTGCGGAGTACTCTACTAAGCTACTGATATAAGTTTATAGTG
CATATATGTACATAGATTAAGATAGATAAAGAGATAGAGTACATGTGCATAGAAGACTTC
TCGAGTACAAGGCAAGACGAGAAACGAGAAAaTATTAATGTCTTATTCCACGGCGAGGCT
TCACTTGTTCGCTTAAACAAGAGATTTTGAATTAAaTCAAAaTCACGTC
>contig00070  length=554   numreads=4
ACACTCTTGAAGGCTTTTtCCATGAACAACTCCCTCTGGATGAAAAaGTAGTGAAAGTAA
TTGAGCCCATTTATACAAGCTTATCGTCAGATGATTTATTACATCAATATTTGGGgTCcg
AAACTCAAaaTAaTAATGAATCACTCAATTCAATAATATGgACTTTTTCCTTCAAAACaT
ATTCACGCCTGGAACTCAGACAATTGAAATTGCTACTTATTAAACtATTGTCGTTTTTAA
tAAAGATCATTTACTGATCTTAAAAATAATGAAACTTATGGGTATCACGATTAGTACTGA
CGCTCAAACATTTGCTGTCAGACGTAACAAAGTTCGAATTGATCGCTCTGAACTGCGAGC
TTATGCTGCTCCAAAAAAAGGCAGAACAGCTCGATTCACAGAAAGAACTTCGCAAGAAGT
TGCATATAACGTAGAAGAAGGCCCAATGTATGGATTTGGGATCACCACTTAATCCAAaGT
GAGTATtAAATaTTACTATCcGAgTTATtCtaCTGGAATTGTTCTCAACTTCAAGcGTGT
TTTcTtCGAaCTAC
>contig00071  length=663   numreads=5
GTGATCGTGGATAAGTTTTATCAGTGGAAgTGaTGAATTACAGTtAGTGTGGTGTCTGAa
TAGTGGATtAGATtATTTTtAaGGTTTGTTTAGGtGTGAgCTATCAATAGTTtGTGGATA
ATATAAGTTGGTaGAAGGTACAGTGTCGAGACGGAGTTTtttAAGtGTCGTGATaGTAAC
AacGAGTTTtAATCAGTAGTtGTTAGTTGAGTtGTAGAAGAGAAAGAGAAAGAaTACCAG
TAGTAACCAGTTAGGGTGTGTAGTAACCGGCGAAAaGTAATGTGTTCGATGGACGAGGAG
CGTCTCGCGGGCGgTGGtCCGGGTTCAACTACTCcAGGCAGTGGATTAAGCTCCTcGCcG
AAGAGACAACACCTCGAGTCCTCGGTGTACAGGCTGGCGGGCGCCGAGGAAACGgTTCCA
aGGGCATGGCGACCACGCCAaTAGGCGGTCGCCTCCCtAACGTtAACCGCAAAaGAATTt
CGCCGAGCTTGgCGGTACCAGCCTCATCAAcaTCCTCgTCGACaTCATCAACAGCATtAT
CATCATCATCCTCATCAACGaCAACTCCAATATCGTCAACAtCCTCAGCTCCAGGTCAGT
CTTCATCGCCTTCTTCGAGCGgTAACGGgCCCAATAAaCGTGAGAGACCAAGCAGGGAGt
ATC
>contig00072  length=949   numreads=11
GAGATACTATACTTGGTTAtAGTTAAACTAATAAAACGgTGATTtGTGAGCTATTAAAAT
GTAACAAaGTTTtATCATTGtGGAAAtCCTTATTTTTTtATtCCGTGTGACTAATTATAA
TATGTACTGTAACATTAGTTTtATTTAGGCTtAATTATGaTAGAATGTaGTCTATAAAaT
AATGTAATAAAaGGACTATTTTCCGACTATAATTTTTTTTCTTCGTACGCCGCACCCcAG
TTCCTGATCAACATAAAACTTGATGACTTTTAACaCTAAAACATTGTGATTAGAAGTGAT
GCAACAATTTCATTCATCTAGTTCTATTACAGAGATCAAGTGTTAAGCGTAGTAAATACA
TGCTACATAGGATGTGAACTAAGCTACAGAATGTCTTTCACATATCAATGTGGTGCGTCA
TACAACTCTATACCAATTAGAATGATCAAGTGCCAGCTAACTTGTCGGTTTTAGAATCAC
CATCTACTAAACTATTGTTTTCATTCTCCTAGTTGCTCTTAGCAAAAATTCTTTACTAAA
AACTTTGGAAATGGTTCCCATATCAACGATTATTATAGCGACGGTTATTATTAATGAAAT
TGTCGATTATAAACAAAGGTTCATTTTTCCTGTTTACCATTGCACACAAAAGTGATTCAT
GACCTTAAAGTAGAGTCATATGTCAAAAAACATCAAAACAaGCTGaTAAGTTGTATGGCC
GCACTTGTGATGTATTtGAAAAGTGATAAaTAaTTGGTGATATAAAaCGAGTTACCGTCC
GAaGAGCAGCATTCGtGTTTGAATCTCGAACaTGTCACTCgTCAAAAGTGCGTTtGTgCT
GCTCTCAGCTCTCcTGTGTCAATCATGTAAGTTCACATTTGAAAAATTTATtATTAaCaT
TcattttaCAtgtgatgtcatcatcaagccatcagtgatttcttaattg
>contig00073  length=1072   numreads=11
GGACGGACGCATTCGAGATCGGAACGTcgaGGAAAGATGTCATTCAAAGTAGCTGTtGTT
TTATTTGCAATGATCGTTGTAACTCATTGTGAGTATCAATATAATTTTtAGTAATTGTTT
TCGAAAAAAAaTAaTACCGTACTGCTATTAAATAAATTTTAATTATAAAGTCTGTTGATT
ATATTAAAATATTTTTTtCTAGGCTCTCACAATGTACCACCGAGGCGGATTTGGAGAAGA
GAAAGAAGAGAAGCACCTTCTATAGTGATTGGAAATGTGGATAATCAAATGAGAAATAAC
TTTGTtATCGGTGGAAGCGGATCAATTCCACCAGGATCTCAGGTGGTTGGCGGTTCtGTA
TTAACTCAAaCAAaCAaTGAATaCGTAACtATCTCAGAGACGGGAAAACTGgTAGTGGTA
ATGCCTGACGTCATTCTCCAGCCAGAACCaCTTACTGTTCCTGGATTGAATGACGCAGAA
GTTAGACAACTGCTTAATCTGACTCCGGCTCAAAAAAaTGGAATGATAATTATTAATTtA
AGACAATCATTAAGTATATTAGGTGAATATTGTGAAaGAATTGCaCAAAAGGTCGATAAA
GCTATCGTTGAGAAGACAGGAAATTTGGAAAATGCCAGTGAATCTTCCTACCGTAATCAT
ATTGACGAAAACATGTGGTACATTGAATTAAAAAGTTACTTGGATGAAGTTTCCAGTAAT
CAATCTGACCTGGATGAGTTGATAAACAAAaTTAAAGTTGgAGATACCATTTCTGATTTG
AAAGTTTCGAGAGCAAGAAGACTGATGAAGAATCTGTTgAAGTCCcATTtGaGAATGACG
AGGCAGTCGCAAACTATTTTGAaCTCTTCTAGTTAAATtGGTCAGGCCAGCCAATTTAGA
GTTAATATcTTTTACGCTTTCACGCGAAAACTaTTTAACcGATCATCATGAAaCTTtGTA
AAAaTaTTTTtAtAGGtATtAGAAGTAATATAAAaTACTTTTAAgTAAAAAAAAaaTTta
TTTTTtaCAAAACAAAAAAaTTGTTtaGtCAAAAAATTaGAatcACATtAaT
>contig00074  length=477   numreads=3
CATATATCTATAGATACATATATAACATATAAACACGTACCAGAGTTGATGTGGTCCTTG
AACGGCAACAATTATTTAAGTTCCGCGTGTTTTCCTCGGTGATTTCTGGATTTATCAATC
ATCAATCATCAGTAATTGATCATTGATCGAGTAATAAGTGAGTGTAGTAATAAGTAATCC
AGTGAAGTTTCACCTGGAAGTCACCGATCACTATCTTCAGGTCAGACAACCTCATATCCA
ATCAATCATTAGCATCTTGgaTTAGTTCAGTGTAaTTaGgAGTCTAcGGGTCAGCTGATC
AgACCCGTTGTtCCGAGTGGAACCTaCTtgaCCcAaGGTACCAGCTAAGtGTACAaGaCG
gCGgTcAcTaCGTacATCACGCCGCTTATCACCTCTgAAAAGGTaCGCgtgTGCTgtgTT
TTtAttCgtgaCgTGTTATTTAAagTaTATTTaCCaTgTGCTGGAGCTtCctcGAGT
>contig00075  length=1096   numreads=7
ATtCCcTCAATGTGAGAGATACAGTTTTTCgCtAAGTACgACGGGGgTtGAGACCTCATg
TGGATTACCGATTAccAAAaCTGAACAtCCTAAaTTGTATAtAGTTGAAAgCAAAGATTt
AGGACTcTTaGAAAaGAACAATATCGTAGAATCGGATTTAGaTAaTTtAGACATTTTtCT
TtATGTTAATGCTAAATTTATTTACGTAGAGAGATACATTAGGTCTCAAGCCCAGTCATT
ATATGTAGATGTAATTAGGAAaCGATGTAAACTAGAAAaGgAGGTGCTAAAAAACACACT
CtCGATTGCGTCTACACAACCGGACGAGTTCGCCTACCGCTACATGGAAGGACCTGGATA
CATGGCTGTGGTAGCAGGGGAAGTGGTGCACATTGTTCAATGTGTACCGGTCGAAGTCAA
AATTCAGCACAAGGAGACCTGTTACAACCGAATACCAGTCCAGCGGGGAAaCCaGAGCTT
GTACCTCACTCCACGCACACATGTGATCACCAATTACGCAACAGAGTTACCGTGTAACTC
TCCTCTGTTACAGTATTACAAaCTAGGCCAGACTTGGTACAAGTTTATGCCcAAACCCAT
CGAGACCTTGCCTCCAAAGGTACTGAAGCCAAGCACTAGGATGTCCTGGAAaTACCAGAA
TCCGGCGAATTTGGCTACAGGAGGgATCTATTCCGAGAAGGACCTCGACGCCATGAGGGG
AaGgaTAATGTTCACGATGGAGCAAaCCGTGGTCATGGAGACCATGGCGCAACAGTTCAc
TAaCCaCTCGAGAGGATACCCATCACTGATCAACGCGCTCAacGAaGAaGTCCTGGAGCA
CCTGGCAGAGAGTGCCTGGTCcAAAACTTGGGGCAAATtCActGGGTTTGgCACTTATTG
TgCCGGAATCATAGgCATAGTAATGTgTTTCCGGgcaGTAAAaCTAGTCgCcGaCACcGT
AGTCCATGGGTATGCCTtGCATACAGTCTACGGAtGGTCACTCTGTCTATTtGGGgCCGT
CTGGgACTCGATGACCCACTACTaTtaCaCTTGGGAAgAagaCAaCAAaCGAAgAaGGGG
gCgTCgTCcTtCAGCA
>contig00076  length=670   numreads=6
gaaaaatctttatgggggacatgcttttcagtgctacggattctccgtgtaaaagtgaat
gtgctgcgacgaagcagcagtgaccgagccgTgACAAAGGATAGCACAAACCGTTCTTGA
ACTAaGAATTAATaTTtGtATGTACTtGTCTTTTAAGTTTATATTTAGAGTGTGGATTAA
CATTTTTTTAGTTATTAAaTAaTAaTGTATGTTTtATCGTGTTtGATTTtGATTTAAGtC
CTTAGACgCATGCATCGTTTATCTGTAAAGgaGATTGAAGTACTCATGAGGGgTCCTAGA
TCTTGAAAaGTTTaGTACTAGGTTGTGGGGTGCAAGCTAAAGTGCGTAGGCCATTACTTA
CACGTAATGTGATCATTATGAGTAGTGTAAATCAGGTtAAGTtGTTtCCTAGTGAATAAC
TGCAGGAATATCCATCTAGGAGCCTATAATATCAATCAGAAGGAGCAATAGGCTATTGAT
GGACTCCAGGAACGCTGTTCTACGCCAATGGGTGACGTCAGAGGTGTCAACAGCTCAaCA
ACaGCACATCGGATCGTtCAAGaCTAAGTATTGTAGTTTGTAaGtCACTCTGgTGGgTAa
TTaCAGTACtAACGTTATTTACTcGTgACgATAACATTACAaCAAAGTAaCAaTtATTAT
tGGCAAATAA
>contig00077  length=1087   numreads=13
ATGCtGAGAAGAGGGAAAGAAtCGGAGTTaCGGTTACTATCATCAAATACGGATAAAaTG
TACATtGGaTGCATACTACCAAAaGAATGGCTAGCTtATTCGTTCGACCAGTTGGAAGAT
ATTATTTACGAGAGCATCAATCAATGTTTgaGATGTTACTTTACGTTAGCTGGCATAATA
TTTActAATAAAaGGTGTAAGAACCATGATATaTAATTATAAAAATCAATTTTGGTTTCG
TCGAATTtATGatGCTCAGAACGAGCCTAAcAGAGATTACTTCATGCTGtATTTGGATTC
GGAAaTAATAAACTtGTAaTTGTACTTTGCTGATGATTTTACACTACTACTGAGAGCTCA
GGACACTGTTATCAAGTGCTGTTGAAAATCCTACTACATTGAAaTAAACTATGaCGAAGC
AtGgAaCTAAGTTGAGGATAAATACTAACATTTAaGCAGCTATTTTCCTGTTTGAaTATT
TGCGTTATAGTTGCTGGTCATTtAAAAaTAAAAAaTAACAAGTCATTTGATtGATTCCAA
CtAGATTGGGATGAATTGgCtCAATtAGTTttCCTTTtGGaTGACCCcACTTTgATCGAG
TTTTATAGAAAAaTTGAAaCAAtCAAAAATTATTGCTTAAATATGTtATAATATAAAAaT
AAAACCAAaGATCTCCTtGTTtGATTCTTAGCATACTATTtCTAATTTGGACAATTGATG
ACTAACAGGCTCCATATTTTTtACGACACCTCGCAGACGCAGTTATTGTAATAGATCAAG
AAaGACGTTCGCGTCTTCGAAaTCGTCTGAAaCAAaTAAAAaGCACGTTTTtGAGCGTCA
AAATaGATGtATTACTTGCAAATTATGTAGTACAATGCTCACCGGTTTCAAATTCAATAC
TAGCAGGAAAAGATAGCCATCTTtCACGAGGTGGTTCCTTTTTttGGACTGTATCTAAGA
GTTTTGTTTTATCCATCAATGGGAAGGCTATCATAGCATCCTTCTTTGAACCCGCTAAAA
TCCACGTAGATGGTACTAGTTGATATTCTTCGGTGTaCaaaaaTGGCAtttCACGGAACT
TAACAAC
>contig00078  length=719   numreads=10
GGTTACCCCTCACACTGTTGACCGTATACGAAaTATATTGATGATCACTGGCCGTATACT
CCTCCAGAACAGCCCAGTCTGAGATTACTCCCGCAATCCGTTGAGTAGCAAACGTTAGGT
CTAAGATCGACCAACGCACGCCAGCTCTCCGGAAAGTGGGTGTATTtCCCCTATTCATAA
TGACAAGATCGGAACCTGCCATCATGTCCAGGAGCTCATCACCCCGcGTGTCACTATATt
CCATTCCCCAATCGATGGACTTTGCGTTAAaGTCACCACCTATCaCTaTCTCtCCTTCAa
GATGGCGGaCTACTCGCTCGAGATTGTCAaCCTTCTTTCGGAAaTCCGTAaTAGGCTCGC
TGGGGgTGAAaTAaCATGACACGAaGGTAACTGCTGGTGTCTCAaCCcaCACAATGCCAT
CCCTCGATCCACCATCACGCACAGAAAGGCGACTTCGATCCGGAATCCAAATTGCCGCTG
TGCCCGTAGGGTCACAGTACCAATTtGGCCCAGACACAGAATGGTATTGCTCTGATACCA
GAACAATATCCATTCCGTTGTCACGATTTCTAGCGTAAAGTAGATCAAGGGCAAGTTTGC
ACCGATGTAGATTTACCTGCAGCACCTTAGCCATTTTTCTTTTGGAGCACCTCCCGATAT
GTCGTACACCGTCCAGAACCTGCCACGTGATCAAAGGCTCGCCCGTTTCCCACCGTTTt
>contig00079  length=598   numreads=35
GCAAGCCATCAGCAtCcTACTCCcAaCGAACCTCAAcTTCcTCTGATGTTGATGATtCcT
TCGCAACttCTTtAtGAGAATCACCACTTCCTGGGATATTCTCCTtCTGAATTACTGTTC
CATTGGCTGGAGTGACCTGAACTGTAGAATCTTCGGTGtCTTTTGAAACCTCGGGATCCT
GTACATTTGTATCTTCGGACTCATtcACACGAATATCGTCATCTGTAGATAAGTCGAATT
TCAGATTAAaCATCTCTTAATGTCAACAAAAAAGAAGTCGAAGTTAGATTGTTAACATTG
CTCCTATTTTACGTCTCGGATAAAACAAGACAGTAAAATCTTAACTTTTCCTTCCAGATA
CAGTGTGCTTATtATATGAATCCTATTATACCTTACGGATAGAACAAAACATTTGTATGA
ATAGATGTAATTGTTATGATTCTTCGTCTTTGAACATCATAATAAGCCTCATGGGCATGA
GTGTGATCACGCGGTGTCAATATAACGATCGCATCTCGTGCTAACGCTTAACCATAACAT
TATATTCACAATTACCTTCAATGTTTGGTGCAATTGTCTCAAATGGCACTGACacAGT
>contig00080  length=654   numreads=9
GTCAAACAAaTCACAGTCGATAAAAAAGAGTTTTCAGTAACATATAAATATTTGATGTTT
GTGTATTTTAGATAATTAATTTCAAACCAATAAATAAAAGCCAAaTAACAaTGTTGTTCT
TGATTGGCTTAAGATACGGAAAATAGTTATTATTTACTATATCCGGTGAAAAATGTTTGG
GGATTGACACCCACGCACCAAGAATTACATTTGTCACACACACAACGGAGTCATTGAACT
GCGTGGACCAATCAAAATAATCCACGAAAATTTTTAGAATAGTTAACGTGCTGGAATATA
TTCACGGCTTTGTTtATAAGTTAGACATTTCGTTTTTACTAAGAAaGAAaGAAaGATAGC
TAGTTGAaTTACTACAaCTTtAAaTTTTTTTATAaGGATCTTACCGACAAAACCATCATG
CGAGCATTAATaGGTAATTATTTACAATTATTTATTCATACTTTATTTACTTTCTATAAA
GCCGGTCTTGAAAAAGGAAAaCaTCTTAAAATTTTTtATtCATTTTtCTAGTTTtGTtGA
TATAATGATCATAaTTTTTaCaCGaCGAAATTTTTCAGGTCTCTTGTTGTTAaTTGCGAG
TGCTAATTGTATGTACTCATCcAcgTCCGATGTTGTTgAATTAACaCCCAgTAa
>contig00081  length=445   numreads=6
GTCTGATCCCAACATGGGACTAAGCTGTTtCGGTTCTTcTCCCTGTTTtCTGGCTTTGCG
AAaGCTTCCCAGGAACCTGACTCTTCGAGGAACATGGTCCATACGTGTTCTGCCCAGGCG
ACGGCCACAAAACTCGGCTGATTtACTCTCATCCACAAACTtATGGGATTAAAATGATGA
AATTGGATAGTTCTCATTATTTCTTGAAGGACTTCTCTAAGTCCCTACTTAGTGTATCTA
AATACTAaGCACTTAATACTTAGTGTATCGgCGGTTGTTgAGaGACTAGTCGCATATCAG
TTCGCTTCAGTATTtATAAGCcGTCCCcGTtGgAtATTTTTAAATTgtAtAATTTttAAA
CAAGTcGcTCTCcACtCgATGTtAAATCCCCTGaGTTtCGAaTGCTTATCGcTTCaTtAT
TTtGTatAcAaTAcTtCACGAcTTt
>contig00082  length=363   numreads=20
GGACCTGGGTtAAACCCCCcGGTTAcaaaTctttATACCTCGTCACTCTGACGGAaTACC
TTAAAATaTCTCAAATTTTCtCTCGTCAACCTGACGGAaTATCAATTAAAACCTAaTTCC
AcgTCAACCTGACtGATTCTCAATTTCAACaTTTATtCCTAATTTACctATAaCATCGtC
cACCGGaCaCTAACTTAAaTtCTCTAAATtcTATTaTtACTAAaTTCTCCGAATTtCTAa
TTTCagTtAATCATCAAaTCTTCACTAACAaTTCCtcaTtaCAAAatgATCAATTCTgCT
AaTCTAATCCcTtGCCctATTTTtCTtaTTAAATTCATTTAttAcATTTTCATACAAaGA
TAT
>contig00083  length=516   numreads=3
AAAAAGAAAAGATATTGATGCCTATTTAAAATTTGCTACTAAATGTGaTGTATAAAaTAA
GAGGTATTATTTAAAAAGTAATCCCTGGATGTCAGTTGACAAATTTTCCCACGATtGAAT
GGGATTTAAGAGATTTTGAAaTAGTTGTACCAGAAGCTTTtAaTTCTTTTAGGAATATCG
GCAAAGGgCCAAAGCTTTAGAAAAGGTTGTTGTAAGTTTAAGCCACATTCAAATTTAAAG
CCCCCGAGATGTAGGAAAGTGAGCAACCaGCATCGCAAGCGTATATAGTTtCAGGCCCGA
AACTCGGATGGGTTGCTCGTTGTtCGCTGTCTCCTTCCACAACAaCATTATACTCGAaCT
ACTCGGGTCTTTtACTCCCTcTGCcACCCcTCTGTCCTGACTGGGATTTGGGGCTTAAAG
CTTCcGCTTGCTtAGCCTCGATGGAaTTACATCTTATCCTtCTTCATTTTCATCCTCGGT
TGACCTTTATATATACTTAtACTTTCATACTTaCAT
>contig00084  length=360   numreads=6
AGAAaGAGGAGCTACTaCAACCGTTGTATGCTCATTtAGTGCTTCGGGAAAATACATTCc
TCcATACTTtATTTTtAAAaGgAAGCGGATGAATGCTAATTTATTGCGAGGAGGAGACAG
TAATATGGTTGCAGCAGTTAGTGACTCTAGTTGGATCAACGAAAaTTTATTTGTTGAGTG
GCTACACCATTTTATTTCACATGCTAAACCAACGTCTGACAAACCTATACTATTGATTTT
AGACAATCATGAAAGtCACATCAGTCTTGAAtCTTTTTTATtATGTCGTCAGCATGGAAT
AAaTTtGCTTtCACTTCcGCCACATACTtCCCATCGCCTGCAACCaTTAGaTTTGACATT
>contig00085  length=465   numreads=14
GTAAAaGATCGCGCGACACTCGGTAACAaGATCACTGAGGTAGCCGGAGTAGGCGTGGAG
GTACGCCATCTcGCCCcTACTGCTACGGTGGTGGTGgACGGGCTGGATGCTGCTACGACG
GTCGAaGAGGTCAAAGAGGCCcTGAGGAaTGCTATCGGGGAAGGCGTGGACGGGCTCAAC
GTGTCAATCACGAAACCCAGTAAATGGgggggCGTCCGCGCTTTCATCGAGGCTGGACTC
GGGACTGCTGCGACCTTGGAGGCCTTGGgCAGGaTCAagaTTGGCTGGGTGATGGGtcGA
ATACGCCGCTGGGaGcAaCTTGACCGGTGCTACCGATGCcATGGtCTGGGTCACctAGCT
GGCTCGTGCAGGGCGGAGGAGGACCGAAGCGgTTGctGCTGGCGgTGTGGTGaagCaGgT
CAtcGGTCAAAaGCCTGtACCAAGACTCCGTGCTGCCATCTCTGT
>contig00086  length=414   numreads=4
TTtCGGATCCCcATACGATGCAGGTAGGCGTtGAACtGTCcATGACCAGTGAGGAACTGT
GTGAGATaGTGGTCTACcTCGCCacAATCCCTCAATACCCAGCCACGGATCTGCCCAACG
AGCCTAAAAGTCCAACGTCCTGTCTCCCCAGTTGCCCAGCGCTCTTGCCAGAGCGCAAAA
GTCTCCTCCCGTTCGCGGGTTCTCACGTCCATCAAAGATCCTTCGCCAGCCCGTCGGGCG
TCCCAAATCCGTCTCCTCTCGAAaCCCAGAAGGTCGATTGGAACCACACCTGAGACGACC
AACACGGCTGCTTCCGAGACCGTTCGATAGGCGCAAGCTATCCTCAGCGCACCTCTCCGT
TGTACCGATGCCAGTTGCCTACGATATTTCTCTACTTTGAGTGCCTCCCCCcAT
>contig00087  length=381   numreads=3
AATCCTATAAaTTtCTCTGTGGTCGCAAGCTAATGCCATATTTTTTGATAATTCTTCTCC
AGTATATATGTCTTTACAACCGCAACCTTTCTGTGTGTTCTTATTAATTATATTCCATTG
TGGCCcAGCAAAATTGCTTGATTCACCAATATTAAAACCTAAaTTCAATATCTGATGAAA
TACACACTCTCTTACTACAATAATGTCACCAGCCTTCtGTATTTTGATTTCATATtGTAT
TTtATTTTTTCAGAAAaTCAGGGGTTATGTAAaTTTATTGTGCTCCCATGGAGCAGTACA
TCGTACATTAatATTTtCTtCGTAGGATTTtACAGAACCtCTTtAAATTCATTAGTATTa
GTaTGGTTAACgaTTAaCCAT
>contig00088  length=1409   numreads=24
GTACGCGTGGTCATGAATAACCTACTAGGTGATCTAAaGTGaTCGTAAaTGAATAAATAA
AAAATAATATATGTCTACATATAAAACTCACAATAGTAACACAAAAGCAAGTAACACAGG
CCATAGTCCAGTACGTCGTGCAGACAATTATACCTCTCCTTTCTCAGTTtCGACACTATA
GAGTATAGATTAACTTTATCTTtCTCTAAAATAGCCGATATACCAATATCGACAGCGCAA
AACACCATCGATCTCTGTAAGCCATCACTGCAGTGGATGACTATCGGACTTTTGAAGCCT
TTTAGAGACTCTGGCGTCACTGCCGATTGGTTGTATAGACGTATCATAAAGATGAAATCT
ATTAACTCACATTCTTGGGgCGCCTTATCGTGTTGCTGCCAGTCCTTGAAGAGGAAGTaG
TTCACTTGCAACGTACCTCCATCTTCATGAGTCACTTCTACTCTCAAGATATCAAAACTT
GAATGAAATTGgTGAGATTTAAATTtCTTGATGTTTAGTTTtCcAAATTGgAGTGACGAT
TCTGTATCTGGATTCCAAAacGAaGcgCcATACcaaTTttCttCcGgCcTATCAagCATG
ACgATGATTtCGGTTttGTGTCTCCATATCATCcTCCAGAATTTcTCAGTTGTCGACTTT
GAATCCGGAGtCCTtGTtGCGATGTAAGCATgCGgATCcTTAAAaCcGTCGAtGtAGCTT
GCGTCAGTaGGgATGAATGATCTtGTTTCgTCGGATATAATCACTCGAGTGTGTTCGAAG
CAAAaTTCTTCCTCTGCAGGTTGGCtCTTTTtGATAATTTTCAGTAAATACAAGGGCAcT
tGACGTTTCGCTGTTTtCCTTGCATATTATTTCGTGATGTTCACGATTAATAATTTCAGC
TGCGTTACTCTTCTCAACGAATTTTACTAAGCCTTTACTGGACAGAGTTTTTGAATTTAA
ACAACCCATTTTGATATACGAACAATTTTTGAGTTATGAAAAGTCTGAGTATATTTGGGG
ACGTTTCACGGTTGAATGCAGGACCGCTTTGCAGGATCTGGTACTTATAGGATCCTTTTT
CCCTGTTGATATGAACATATTTGACCGCAATTTACCTAAATTAGATATTTATTtCTATTA
TAAATATATTTTTAATAATTTCCCTGTAGTTAGTAGCCATGTTTTtGTTTtAGAATAACG
TCATTGGAAAATCATATATAGAAAAATTTTtATAAATAACATTGTTATTGCAATTGAAAA
TATATTTTtGATGAGCTACTCGTGATTAGAAACCATGTTATTATTTCAGTATGATGTCAT
TGGAAAATCTCACATTGaTAACGGTAAaTTAAATTACCTACTGCCTTATACTTCTCAGAA
AATAaTTTGATTCACAATACTGTTGTTTC
>contig00089  length=516   numreads=4
CCCTGAATGTTTTtCGCGATGATGTCAATATATCTGTATGTGTGTGTGTGTATGTATGTA
TGTGACCcTCTCAGAACTTTTGAACGGCCTAACCGATTTCAACGCGGTTGGCGTTCGAAC
GAGCTTGGCCAAACTTAAATTTTATATATAATTTGGACCGATTCGGACCGATATATTTCG
AGAAATCTTAAAAAAATTACAAAAAaTTTTtGTTtCAAATGCGGCTTTTTTGGAATAACT
TTTAAATGGCTTGACCGATTGGTTCCAAAATCTAATCAGCTCTTAACATCGAAAAATCAC
GTTGATCGCCGCCAGCCcGGTCAAAATCGGTAGATTCGTTCGTGAGTTTGTCGATTGTTG
TCGAAAAAAaCCCGAAAAAGTGTTTTCTtGGAATTACTTTGACATTTCTAGTTtGATCAa
TTCAAaCTTGGTGATtCTTTAtGGAGCTTAAAAAaCTGCGTCGAATGCCGTTAACcgCgT
AAAAATCGGTTCTTTtATTtAAAagTTaTTgCgAAT
>contig00090  length=487   numreads=5
TGATGTGGTTGACAGTAGTAGCAGTAATATGATCAAAGCGACAAGTGTCACTAATTTAAA
tCACGACACTTGGGAAAATAACGGCAACCAAAATGATACCAAGACGGCTAATTACTCGAA
ATTATTAAACAAAAATCCCCAAGAACGTGAATTGCAGTCCGTTCAGCTACTGAagAGTAT
TTTGCCGCAATTAAAAAGCACTCAGGATGATAAACAAGTCGGTGAGAATAAGATTAATGA
TAAATCCGGACAAGTAAGTCAAGTTAAATTGAATGCCGATGATAAATCTGGGGAAAATGA
ATCTCCAGGACGGAAATCAGACCCGGAGGAGATAAAaCGTTACAAGTACACTGGACCACc
GGCAATAAGtCTCGGTAGTtGGtCGGAacGTCCTCGTGCTAAtGTGCAGATTAAAatGgA
cACTGATTATAAATTtGgCAcAAATACAAataCCaGCGGTAAtAAaaCACtCGTTAATTt
AAAcAGC
>contig00091  length=1815   numreads=17
TTCAaCaGAaGCTGCTGGAGGCTTGATAAGATGTCCTGCAACTGtCTTAAAAAaCtGTGA
GTATCACTTGCAAGCTATAATTATGCTGTAAaTTACAAaTATCTTGCACTTATCGTGATT
GGTTTATtGTTTtAGCAAGATAACCCaCAAAAAaGTCTGTATGGTCCcTcGCCAGTGGCT
AAGGAaTaGAAATTTAGaGTGCATCCTGTaCAaCAAAATTAAGTTTCACTACCATATACA
TGGAGAATTCGAAAaCCTCGTAATCAAAACCGAAAGaGTTAAGGCTACCCTCGAAAGTCA
TTCTAACTACCTGTGGGCCCGGATGGaGTTTGATTGGgCAACAAAaCCTGATAAAAAaTT
CTACCTTGCTGTCTTTTtCCCTtGTATCTTCTGTTCTGAGCCCTTATTCTCAGGTAAGAT
TATTCTAATAAAATaTTCTAGAATAaGTTTGAATACTGATGGAGCATCTAAACcAATATC
ACTaGCAATCaTTCGTAGAATCGATAATTTAAAAACAATtGACATGAATGCGACCCcTCT
TcACGACCTTTTtGATTCGTTCATATGTACTTGTATCTTCAaTTGTtAAACCTGAGTGGT
TTGGAATTTTATATTGTTaTTGTAGATACATTGTTAaTTTAAAACTGTCACTCGCTTATA
AACTCaCACTAACTATTtATTTTTAaGAAAATAACGTTATtCCTTAAatAAGTAAAaTTC
CAAAAAaTGTGTCTTTtATTTGGTcGCTTgtCTTtATtGTCACtAAAaTCAAaTCAAAaT
TTtCCTTtGTtCGTTATAACAATGAGGCATTTtATAATCAGTTAAaTTAAATCAAACCAT
TTTACGACTCTCAAAaTAGACTGTTCGTTAAAACGTATCAAAaCATCaTTTtATACACAt
CTTtATTGCCTAAagTGTCTGTCAGCCATGGaCCACATGATCAAAAGTGCAAACTTATTT
ACATAAGGAGaCaTTAAaCTTATCAATGCACTTGACCTTtGCAGAAGACAACATTGGCTG
tGAATAAGCAGTAGAaGCGAGCATCtATTAACCCTGTGtACATCGCAGGACaGATaTAAA
ATCTGTAAAcAaTAaCCtAaTTgTTTtGGGgCgATGATCTAAATTAGATAAaTTATTTGA
TAaGAACTTTCtGACGCTGGaTTAaGACGATTCGATTGACAGGAAGATGCTTCCTACTCA
CTATTACAACATGGCAGTCCGCAGATTTGAAGATCACTTTTCCGCTGACTAACCAGtATC
ATCAGTGCTGGCCCTCCGTAATAACTTGACCCTTCAGTCTCCGATGGAATTAGAATTTCT
GACCACCGACAGCAAGCTCGTAGGTATTTATAATCACTAAAAGCCTCAAAGTCACCAGGA
TAAACAGTTTCCAGATCGCGACTTTTATCAGATTTTCTCGACACCTTAAATCCACGACGT
TTTAACTGGATGAAAAaCTGATTTATTTTCGTTGGGATTATCATCCTATTTTtCGTTAAA
TAAGCCAGACACGTGTGTCACCTCAACAGGTCGCTCAATCGACTAACAGCTCcATGAACC
TTCTTGAAAaTAATCGATTTGTTtGATGTAgTTGAAGgTCGgAACGaTATTGTTCAGGGA
TACTTAGgAaTATCaGAAAATCTAaTtGCATAGAAaCAAAGCTTTtGCGATTCcTaCACG
gCAAAAAAAAAaCTTCAGCTTAGCTATCGATCATTTTCAACATAAGTGTTATTGTTTCtA
TtGACGTCAAAACTCAgCTACTAATAATGGTaTtCATTCaTACaTATTACGACATGATTG
ATaGGCTAGCTgAAA
>contig00092  length=467   numreads=7
ATATtaTAAAaGCATGTCAAGCATTAGATCGGtACGTTTGGACTGGTTcAACCcTaCCGG
AAAaCAAGATGAAGTTTGATgCGGTTGATTCGGACTCTGACTATCTCTTGgAAAATTGGT
TGAAGAAtATTGACAGTACTTTTGTTACtCCTGCGGTGAAATTCCAAAaTCTACCACCTG
GGaGCCCGGAAAAACCTGTTGTCCAaCCCGAAAAaTCATTCATTAAGGGTATTTCGCGGG
TCATGGATAATTTGCATAAaCCGAaTCCAGAAGTAaGTGTGgAaGCAGATAGACGCCGGA
TTTTGgAAAAAAaTGCAAACACATACACAAACGACGGCTCTCGAGCTAAAAGATCATCTT
CCAATTTATtCAAGGGTCCTGGATTTATCATGGGTTTGATAAAtCAATTAACACACCCAG
AATTTTGgAgAGATTTGGGTTTAGGTTTAGgATAtGACGCAaCTTTG
>contig00093  length=630   numreads=5
GTGTATTATTCGGGGCcTGTtGGTCCGagaCCcAGCCACcAGGGCCTGTgTTTTGGGaCC
ACAGCCGAGTCTTaTCATCTTCAACTTCAAAaCCTGGGTCCAGTTCATCTTCCCATAaGG
TTTCGGGTTCATTgTCCTCCTGATGAaCTTCTAAAGAaGaTAAATTaCAGTTAATaTTTA
TTTTATCATCAGTATTAATTATAGAAAAACCAGGaTCTTCAAATACCCTCAGAACCTGCT
GAAGAAATTCtGGTTGATCTTCTGGTAGATCATCTTCAACCCAGGAGATAAGTTGATTAA
TGCTGCCTGTATCAGCAGaCACTTTCGTAGTTGAtGTTGgTGGgCCTACTTCAGAgCGAG
GTAGCCGATTGGCCTGTCCTGGTTCtGaGCAGCcAGATGTcTCATTCGgTAACTtGTCAT
TACTAGACCCCAATGTTGCTCTTTtAaTGACCTGGACCGACGGGgAATTCGGGACAGGTG
AGGTCAGTTTTTTGCTTCCTCTTCAGTCCGAGGTTCACTTTTATGCTCACTaGgTTTTGg
ACtATTTtGAGaaCTCCTTGAGCGGATGTCATTCGACAACAaCGGaCAATTTtGtCTGGT
GTGACCAATCTCGAGgCaGTTATtACaTaT
>contig00094  length=1176   numreads=16
GATaaaCTCGTTtATGGTCATTtCGGCTTCTtCACTGGTTtCTCCGGGCTcTTCTtCTTC
GTtGAAGGTTTTTTCTAAtGCTTTTGTTTGTCGGGAAGCTTCGATGGACCTTTTCaCTTC
CTTtATCACaTCGGGGCTCGGTGCCTGTAAGGGACTCCACCAACGGGGgTTTCcTTtGGG
GATTGTTGGTGATAGGGgAGGACGGgATGGTGTGAGGTTTTGGTCATCTGATAACTCTTC
AAATGTTCTTATGGGTTTTtGGACGTTGGgAGTATTTTCAGTTGAGGATTGAGTGATTTC
CCTAGATGATTCTGTCTGTTGTGGTGCTACGGGGGTCTCTTCTTCTTCTTCGTCTCCATC
GTCGCCGGAGTCAAAATAGGCCGGGGGAGTTAGTTCCCTAATTGAATCTCTAGCTGGTAG
AGATGGGTTAGCTTCCCCCCCtcTAGGCTTTGGAGTGTGGAACACATCGTCCTCTCCTAC
GTGATGTTGAGCCAACCCTTGGGCTTCTtCGTCGTTGCTGGAGGTGACGGGTTCTATGTA
GTTAATGGGATTTTtAtGAGATCCTCTGCGTAGTTCAGACCGTAATCGGGAGgCAATCGT
TGTCGAATCTCTGGAGCGCTCTTGAGAACTGGCCGATTTTTtGATCCTAaaGGTCGTCCA
GGGCGACGTTTTGGAGGATCTGCTGTGATTTTCTCAACTCCTGTTGCCGGTAACAaGACG
GCTTCTGGTATGTTTtCTTGGCTGGTGATTCCAGAGGGTTCGTTAGGCGTGCTCtCTTTT
TCCTGGTCCTCTTGTTTTtCTTCTGGACGTCCTGTAGGGTTGTATGAGAGTGCGTCCGCG
TACtGATCTCCGACGTTGGTCCGgaTAGCGACCTTGAAGTGAAaTTCGTTGATTTTTGAT
CtCCATTTCCGTTGTCTGTCtGTGAGaTCGTGCGTGTTTCGTAGCCAGGCTACGCAGGCT
CTTTTTGTTTGAACGGTGAATCTTTTACCGTATAagTAAGGCCGGAAGTgTTGgaTGGTA
TACACAACGGCGAGACATTCCTTTtCGTCCGGAGTATAGCGTAGTTCTGCGTCACGTAAG
ACTCTGGATGTGCAAGCTACGATTTTTTCATTTTTATCTAAATTTTtAGCTGAGTCaGTg
gagtctaattcttggctcaagatacccgctatgcct
>contig00095  length=355   numreads=2
GTTTATTTCGACTATTtCATATGGGCCGGTATAATTATGATCTAATTtGTTTTTTCTAGG
TTCTTTTAACGTGTATATAAGGTcTCCTACGTtAAaTTTTGCTGGGTGTATATGTTTGTC
GAATCTGaCTTTTGACTCATGTTTAGCTTTCGTTAAATTTTCCGCGGATATTCGTTGAAT
TtCTGAAATTTGGCTAATTAAATCTGCTAAATAATCATTCTACGTTTCGATTTtACTAAA
ATTTGGAAaTTGaGTCGGGcTACgTGCTTTtCTTCCGTACAAAaTTTCGTaTGGGgTAAA
TTCgTGgCCGTATGTACGgTGGTATtATAaTTTAACATTGCCATTGGGATaTACC
>contig00096  length=741   numreads=8
TAAAATAAAGCAAAaaTTaTACCATTtAAgATAGgAgATTtcgtgTTAaTTAagAaCGAA
GaGaGAAATCAAaCGAAGCTTGATCCtAAGTTTAGAGGtCCATTTGTAGTGGCGGAAATt
CTCGAtGGCGATCGgTAtACTttGAaGTCGTTAGACAATAATAGgACTtATAAATATAGT
CATGAGAATTtGAGGAAAaTGCCGGAAAGTCATATCCCTATTGAATTGGATATACCAGAt
GATCATGAGggTGATGAACAGGAAGTTTCTCAGAATAACtcTGAGACAGAGTCAGAAACC
ACCGGGGgAAAGACCGAGCACTAATGGTAGTTGATGAAAGTCGCATCACTCGCATCAGGC
TGTAGGTCATAATGGCAAATCAATGGTGGTTTGGCCAGAGTGTGATGGGCAGTAGATGAT
GTGGTGGCGATAAGAAAATTTTACTTCTGGGGGTCAAACTACTTGGACCAAGCTGTAGTC
gTAACTGCAAATCCAGGGTGATTTGAATCAATCTTGGTTGCCAAGATTGTCAGGGGgCGA
TGGGCAGTTGGTGAGGTAGCGGGGGCCTGAGAAGAAAATTGTGTTGTACTACATGTGTCA
TTGGTTGACAATGTAGAAAAGATTTTGAATACTGGTGTACATAGTTGAGTAACTATGGTG
GTACACAGTTTTGCTGTATGTAATATACAGTTGCAGACCATTGTGTGCTAAGGGTCTATC
CTGGGgTGGTGATGAACATAG
>contig00097  length=311   numreads=3
GGTGgTAAAGGgTGTTGTTTtGcCATTTTtCGCATaTTGTTTTTTCTCCCGGAGcGGgTG
TCTGGGAAaCAGCTCCGTTACGATGCTGTTCATCAAGGCTGGATATTTTGGCGCTTCTGG
CGAAGCCTTTCTAACTCGTTTAGTAACAATTTGGTAGGCcTTTCCCCAGAGGTCATTGTT
GAGGTCGTtGCAGATCtCTTTCAACAATATCGCTTTACTGGCTTTAATaGCTGTATTCAA
AGCCTTTTTGGCCTGCTTGTACTCCATCGAaTATTtATTTtGgtCGAGaGAATGCTtCAC
AGCTCTCGTTG
>contig00098  length=492   numreads=5
AATTGGCAGTGTTATGCCAAATCACCGCCTAGCTGGTGCCCCAAGAGTAGCTCGAAATCC
TCGCAATGAGGATCGGATCGTCGATCTCGTCGAAGCCAACCCTGAAATTGGCATTAGAGT
TGTGATGGCACAAAGTGGCTTTTCGTACGGGACAGTTCAGCGTACGTTGAAATCTGAAGG
ACTTCATGCCTTCCATTACGCCAAGGTGAATGCTCTGCTGCCCGAGGATTATCCTGTCCG
TTTGGAGTTTTGCCGACAGCTTCTTCATCGGTACACTAAGGACCCACTGTTCCTCCAAAA
AATTCTGTGGACCGATGAATGCACTTTCCAaCGCGAATGTTGCTGGAGTACGAAGAATTT
CCACTGGTACGCCCGAGAGAATCGCATCAGATAATCGAACGAGGTCACCAACGTCGATTT
tCTATGAACATGTGGGCAGGTCTGTACATCGGAGCTCcATGTTtGGtATGCCcGTGTtCA
aTTCACACAGTg
>contig00099  length=687   numreads=4
CATGGAAAGGATCctCAGTATTATAtGTaTTGGGgTAGTACAGCAAGAGTAGTGTGTAGA
GCCTCCATTCTGCTCATGGCTTGGTGCCAAGTGCCATgCCATGATGCCGTGCCATTGTTC
GCCCTCTTtGCTCTTTACTCTATACCATATCAAGTTAAGACCAAGTACTAGAACAaGCCC
CAGACTTTAAGACCAAGACTAAGACTCCGGCCAAACATCCcTATAAATACGGGCTTTAAT
CATTAATCATTTGTCATTTTATATTGCCTTTTTTtACTTTAACTAATGAGCAAATTTaTT
TTTATGTTGCAGGTGAGTTTTCGATCATTTTTCATCTACGTCAGCGGCATGGCCGAAGAA
GCGTCAATTAATTGGATAAACGATTGAATATTTGACACGACACAAtacACGCAACAAtcA
GCGGCAATAGagCATCAATAGATCCTcAAaGACTGTACACCTGTaCAAaGAACGTTtGAT
tAACtGTCTAcTCtCTTtAcTCACAaTtACCATGACCCAAtcGATAACGCTATCTCATCC
CCCAATATCAATCATaCATTtGTGCAGTTAaCATTACCAAGATtGAAGACGCTCgACGAG
TTAAGGgACCAGGAAAACaGCcAAAagACAAaGaGGAACCAATCgAaCaTAAacAaTATT
ATCAGATTAACATAATTATCTTtATGG
>contig00100  length=787   numreads=17
ATtAAAaTTtccAaTCgATATCTcAAATAGTTTTtGAGTTaTAACATTTTAAAGAGCAGC
CaCTCGGCAGCTAGAGTGTCATTAGctGCGAGACGTACCTGAAGTATTGTTCAGAGTctA
CTgTCTCTTtcAGCCCcTATAACACGATTCCAGTTTCTATTGTTGGCTCTCAGGTaTACA
AAAaTATATCATTATAaTAATTTCTAGAAATTTCTAGAAATTTTTCGTTTACTGCCACGT
AAATtATTTTCGGAGCCAGACACATTTAGTCTCATTGTgaTCGTTgtATCGAGCGCATCA
TAATTTTaCacgTGCTATTTTCTtGAAAaTGAGTGATCAATCTTCATATTCAAATAAAAA
AGGAACTCACAATGTTCCTAAGCATCGATCAATTGCGAAAAAaCGCAAGTTTACCGGAAA
TaGATTTACATTTGAGCAATCTACTGCGAATACCAGTACGTCCGCAGAAAAGTTaTtACA
AAaTAATGACAATAATGTTGTGATTGACCCATCTCATGGATATTGTATTTTGCAATTTTT
ATCAGTTTTTAGTGCAATTAGTAATTTAGTGGTGTGTAAAACCTGTCAAAAAAAaGTTAC
TTTCAATCAAGCAAGTTCAAGAGGCCTAGGGTTCAAAATTGCTATTATTtGTGAATGTGG
CAATTCGTATATTAATTCGTAAAATAaTTTtGCAACTGCAATATTtAATGACGGTtATTC
GTCAATTTTGAAGATATTCAATGTAATGGGAgTGATAGTTGGACCTGCAGCAAGaGATTT
TGCGGCT
>contig00101  length=507   numreads=3
GAAACTtCAACGAGTGAaGTaGATGGCCCAATTGtAAAaGCTGACGAtGAGGaTGtGTCt
AATTTtCCATTGGCTaTtAAAaTGATGTtCAaTtACGACGCcGAGTCCAATtCtATGGCG
ATATtACGAGCTATGtATAGAGAAaCTGTTCCGGCTAGAAAaTaCGAACGCGGTGAATtG
ACCGATTGGGAGTTGAGAATCGCTGATAACAAACGTGCTCTtCCACCTCATCCTAATGTC
GTTGCCATGTACCATGTATTCACTGATAGAATTCCATATTtACCtGGTtCATGGCAACTA
TATCCTGACGCGTTACCAGCGCGAATAAATCCCGAAGGTTCtGGAAGAAATaTGAGCTTG
TTTTACTtATGAAAAGgTaTAATtAAGTTAGTAAGCAGGTATTAAGTGAGATTATTATAA
TTAAGTGATCATTATTtATTtATAGGTATGATATtACTTtGAAAGAATACATGATtGATC
ATCCCGTAAATATTCAAGAGTCTGTCT
>contig00102  length=439   numreads=14
CAGagTCTTAAATTTCAAACTAAACCCTGGTTcATCCTTTTtCGtACTTATTTAAGGCGT
ACTAGGAtGAAAAAGAGTTTTAAACGTCGAACTAAACTCTAGTTCACTCcTCCTTACCCT
TATTTCAGGCGAGTTAGGTTGAAAaGGGTTTTAAAaTCGAGGCGGCAaGTACTCACATCA
AAGGATTCAGGCTCTACAAGGCTCAGATAGGGTTTtAAAATTtCGACTCGGGTTGTCTAT
TTCCCGTACTATTCATTCTCTTGAGCTGATTATTCTAGCTGGTAAGTTCTACAGAAAATG
TTTGTAAAGCTCAAGACAATAGACTCCCACTTtATATCGCTGTAGCAAGTACTtATAGGC
ATTTACTtCTGCGTAGCTTTTAAAaTtCCCACCTAATTTtATATTTATCCATCACATTTC
GTTACAATTTATAATTAGC
>contig00103  length=483   numreads=3
AATATAACAATTCATATCAGGCCATATCAGAACGTAAAAAAaTTCAATATTGATCTGGTG
TGGCTTAATATGCCAATACACCAATATCTGGCCTGATGTATGGTAAATTTTTATACCAGA
ACATAAGGAAAaTTATAAAGTGgACTTATCACAAAATTTtCCCCcAATGATCGTTCTAAA
AAGGTTaTAaaGTAGTGATATTTGTTTTtCTtCAACCGATAATTTTCTtCCGCAAATAAT
TTTTATTGGATATTTTGGAAGTATTTCAACTGTACAAATCTATCTGTCCTTATCGAATTT
CTTGTgTGCGGAAAAAaaTAAAAGCAAAaGGTAaGTGAagAaGATTGAAGaGAGgAagTG
CATCCATCTCGCTgTCGTACATTTCCGTCAGcGACcTcATGgAAaTTTTtCGTGATGCTA
CGAAGAaGTTCAGAGgTGAAAAaaCCGTTGAGTCGTAATGCTCTTTCCGTTAAGAAAaGA
AAa
>contig00104  length=485   numreads=7
AGATTAGCGACCTTGTGATTGAGGAGCTGTTCCTGCTGTTCCTTCTGCCTGCGGATCTTC
TTCTCGGCGTCAATGCTCTGCTGGTTTTGGGGGTGAGTCGCCAGCTGCTGCAAGTGAGCG
TTTAATTTAGTGCACTCGTGGTAAGAAATAGCAAAAGCTTCCTGCTCCTGCTCCATCTTC
CGCAAGTCTTCTCCAGTTtCTTGAGTTCTTCGGCGCAGAGCcTCAACTTGCTGCGCAATC
TCAGTCACCGAGTCTCCGACCATCATTCCAACTCTTCCGTGAGCCATGCTCATCAGTGCG
CCTCCCAGGTTCTCCACCTGCGCCACCAGCTTCATCTCCGTTCCCAGACAGTGTCTGATT
ATCCGGAACAaCGTCGTTGGgTTCGTGTTGTAACGCTGCcGgAaCATCTTtGCCGCTTCC
aTCAGCTTCAaTTTtGtCAGGAaCaaTCTTCcGTTtGCAAaGATGCcGcTTTtGACTCcA
GTTCC
>contig00105  length=312   numreads=3
TACCTTAaGAAACTACAAAGAGTATACAGCAAaTTAGAGAAAaTtAAATTTGACGATTCA
ACcTTAGATCATGAAATATGAATTATGTTTGTGACATATGTAGGGATCATATTTTGCCAA
ATTTTGATATCTTTTTTCACTTCTaTAAAaTCTTATTATGTTAAGTTTTTCATTTTGTTA
CTTTATGTATGTATTTGgATTTtAATTTTCGGTTACTTATTTATTTAAGTGGTCGACTCA
TTTATTAAATATTATTATAGCTGTAAaCTTGATGTTACCTACTGACGCAaGTAATTTCAA
CATTTTGTCTAC
>contig00106  length=493   numreads=7
GTGAAACTTCAAATTCCTCTTCTGACAAAGGCCGTGCTCTTGACTCTTTTTCCACAATAA
ACTTATCTCGGTGTTCTATTCGGCTGCTGTCATTTATTACTCTCAATTGTTTAACTATAA
AACTTCTAGTTTCATCAGAAATAGATTCATCAAAAGCAACATGATTGATGAATCTTTGCA
TCAAAAAACGAGTCATAATTTGATCTTCTCGTCCGACAGGACTTGCTAGGCACTCCATAA
TTTtgCGGTTCCACGATTCAAATGTAAAaGCATTGTGTGCCCACATGGGACCCCAATTTC
TGATACATTtAACaGATGAGATAAaGAATGGACATTGgATGACATTTTTtCTTCCCcAAA
AAATTGCTCGAATgTTTTTaCATATTCTTTtAGCAAAAAATCCGCTCGATTGAGTTCTTG
TAAAGTtATTGAATCACTGTTTaGTAGTGAaTAGCTTCAGaatGTTGAGCCAgATGATTT
ACATACTTTtCat
>contig00107  length=899   numreads=12
CATATCTGCGCGTGATGAATTAATAATTTTAaGCATATTGCCTACTTCCAATATATCCCt
ATAAATAGCTGAGCTGCCAATACTGGAAATCATTCCGTATCTGACATTCATTGATGACAA
GCTCGTTTAAGTGTCCGTGAATCAAGGCGAAAAaTGACCAACCGGTACTTGTGCTATGTT
CCAAAGGAGTGGAAGTCTCTtCCCGAGGATACCCTGAAGACTACCATTGAAGATAAGGTT
CTCAAACAGTGGAAACATACTAGGTTCCTGGAAGGGaCAACCATCCGGCTGGAGAACGTT
ACTGCtAAATtAAACTACTACAGGTTTACGCCGTGGATGCGGAAAGCAGATGATTCTAaT
GAaTAtCCTAGCGCTAATCAGTACTACGGGATCGAGATGAAGTGCATtCTTtGCaCTAAA
TCATAAGTAGAGAATATtATTTTATTACGTtGTTTtGACTATGTtCAATAAAAaaTAGAT
GAGTTATATGTTTCAGTCAATGTAaTtGAAaGCaGGTGTTCAATTTTaGTACAtGTTGAT
GACTTCTAAATtgTTAtGGTTTTATGACGTATGTaGTTcTAaTGGTtACTTTtGTTCCAG
GTGTCGTAAaTTcGGTGTTCATTGCtATTCAAGCTAGCTTATACCaTtGCAGAtCCTTtG
AGACTAACaTAGAtATTTaCGCTCCAAGGGAGgAAAGTAGGaCATTTGAAACTACGTTTg
AAATTGTCTTCCGaGCCGAAGAGGATGGCAAGCATGCGgATTGGGATATCctACTTTtCt
CGCTAGTGTAAtaTTTTTCATCATATTTGTAACCAAAAGTTTTTAGtCCATtGAAAAGTt
ACATTTGGGGTTGCATTTTTtAGAGGACGTAATTTtATTTTTTTGATGTgTAGGGGGGG
>contig00108  length=528   numreads=4
GTACTGGAGGACAACAAACATAGCaGAATTTCGCAGAAGaTGCTATTAGCTACGTCGCCG
CGCAATCAGAGCCGCGAAACGCTCCTCAAACCAAGACTTATATTCAAACGAATACAAGCa
GGTCAaaaaGGCGCCAAATCGAaCcATCAAAGCAAGAAAAGCGATGTTGTGGAAaGaGAT
CTGTAATGATCTCGACAaGGaGATCTGGGTtAAAGCTtAtCAAATTGTCGCCAAACGACT
TGGAAAGGCAAAACGACTTGGaaCTATTGGCTCTACGCTCTCTtCcGAGAGCTTgaTAGC
cTGCATGCTCaGAAAaGAaGAAAACTGGTCAGCTgTtGCAGCCTACGCGCAGCACcTTCT
AAAaGAAAaCACCGCAGAAaGGgACcAGTAACcaGTAGTAGgCATCTtAaGACGCAAtAT
GAaCtGGaTtAAaGCAATGcTAaCgCGgTTccgatcgagtcatctccgtactatctacgg
tgaaggagagaggtagtttttAGTGGATAAGAATCCTACACTATCAAC
>contig00109  length=1114   numreads=12
ATCAaaGTACGgtGTTGCAACGCTCATAGGaTATTATtCAGGgAAaGTTATtGATTtGAA
aaCAAAAaGTAGTTACTGTCAAGgCTGtGTTTACTGgAaGAACAAGACTCATACAGAAGA
ATTCCgTAAGTGGAGTGAGTATCATGAGGATGAGTGTCAACAAAATCACGAAGGTTCGTC
AGGAAaGATGGAAGTCGATGCCATGAAAGAAATGTTCTCGACTTCAGAaGAAAAATTTGg
agTAAAaTATGGTAACTACATTGGTGACGGAGATTCTAAGACATTCAAGGCTATTCTAGA
TTTAGAACCTTACGGTAATGAGTTACCAGTAGTGAAGAGTGAATGTATTGGTCATGTAGA
AAAAAGAATGGGCTCTCGACTTAGAAATGTAAGAAAAGAAAAGAAACTTTCGGGGAGAGG
AAAaCTAACTGATAAaGTGGTAAAAAAaTTAACAAAaTATTATGGTTTAAGTATTCAGAG
AAATgTtAACAGTGTTGAAAaTATGAAAAAaGCCATAAtGGCTACTtATGATCATATTTT
TtCCACTACAGAAAaTCCCCAACATGaTAACTGCCCTGAaGGCGTTGATAGCTGGTGCAA
ATGGCAGAAGGCTATTGCTCTAAATCGAGATCCTCGAGAGGAAAATTTAGCtCCATtACT
TGGTGAaGATTTAAAACAGCATCTTTTACCAATATATCAaGATTTGTCCAAAGATGATTT
ACTTGAgCGATGCCTTGGTGGTCATACGCAGAACGCGAACgAAaGTTTTAACGCTACAGT
TTGGCGATTATCCCcAAAACACCTGCATTCCGGACTAAAAGTAGTCGAAATTTCAGCTTA
CATTGCTGCTGGGATATTTAaTGAAGgTTATACTTCCATATTAAGAATAATGAACcTTCT
GAATCTGAATATTGGCACTTATGCTAAGaTATTTGCGGATaGTACAGACGAAGAGCgAAT
AACCCGACAGAATCGTAAAAGCCTTTCAGAGACCAAAGAAGCTcGTTCAGCTCGCAGACA
ACATCAAATAGATGAAAaTCAACTTTTtGAGGAGGCAGAAGGACTGTTAtATGGACCTGG
AATTGCAAATTaGTCGGTAAGTAATTAaTAATtC
>contig00110  length=417   numreads=7
CATACCAGTcGATGGTgCTGTTGGTACTTGCGcAAACATATtcGGATgAATACCcGTtGG
TGGATtGAACATCGTCACcTGGGgTTtATtATTGAGgTGCAATGAGCTTGAAAAaTCAGg
AGCACGTGgATTTAATCTTGaCATAcTAACAGTCGTGCTTACACTcGCTGACTGGCTTAT
AGACGgAGCAAAaCTCtGCATGTGTGGATGAAACGGCATCATCGGATGACcGCCACTCGA
TTGCCCATCGTTTGgTACCATTTTtAaTAAATTAGAATTAaCaTTAGCGTGGTCATATCc
ACTGCTGCTGTTTTtAAATAaCCcATCAAGATTTTGCTGAGAGTTTGAAGCCATCATATG
TTGTTGCtGTTGTGCTTGCATCTGTTGATGTTGTTGCTGCTGCGACTGCTGTGAaGT
>contig00111  length=642   numreads=8
agaattgcgttaaccaattaattttaaatgTagatTAttatgttactaatgaggaaaaaa
TTATCATGAAGTTTCTTTTGTATCCtATTTTAAACAaTGCCTTCAGGGAATTTCcAGCTA
aTtAAAAaTtCTGTATtAGGAGTTtAGGTAATTCAGGGAACATTATATAAGAAATTTTGC
CATGGCTGGCCCCATAATTTTATCACCATCTTTACAAGCAATATTCCCGATAAAATGTAT
ACCGATGCCGATCGTGGCAGGCAAAGGGCGAAAGTGGACCGCCTTAAGGGTCAGATCAGA
TCCTTAGAGTGTGAATTAAACAGACGGGACTGTGACAGAAAGTGCATAAAACGTGAACTT
AACCGCGTTGAGTGTTCTTGATCGAGTTTGTGAGTACCCCGAATCCCTCACCCAATAAGG
GCGAGATGCTATCAATGACCTATTTtAAAGGAGACAAATAAGTTACATATTTTtGAAAAT
ATATATATTATTTATCAATTGTTTGCGTCATaCCTAAATTATTGTTGTTTATAATGTGTG
GTATCAAATAACAATGAGTATTGTTTtCAAaTAGGTTTAACATGATtCACTTTATAATAT
tCAtacatagagtatttccccataaatggtattgttggtttc
>contig00112  length=632   numreads=6
GAaTAtATTTTTCAaTGTTTACGAGGTGCTAACTATTATATCATACACATATTGTTGAAA
TAATGGCATCTTTCGCTGAAAaTAAAaGTAAATTATCtGAaCCCGCGAaTGTTATTGTCA
TTTTAtGCATTTCGAAGAAAATCTACAGTTACAACTtCCGGTTGAACTTATAAaCaTCAT
ATTTGCTAaCTTTAaTAaCACAaTTAAAaTAACTtATTTATGCTATTGATtGTTATGTAA
CAGTCCGCCAGTTCGAAAACAAGCTTATATCATTTTAAGATAACATTTTGAATGTCAATG
TCACAGAGATTATAGTTGAAAATCTACTTtcTGTAGATCAGGTTTTtCTtGAATAATATT
tATATTATGaTAACGATTTGTTGATATTGATTAAATGGCTTAATCGAAaGGTCCTATTCT
ATCTATAGACGTCaGATGACATTGAAAGCCGTTTACGGAAAtaCTTATTGATACCAtGCA
ATATTATaGAAAGCTTTGCtCCAGTACTAtGATCGATGACGTTCTAAAGGATATCTGAAT
ATAATTCTTatAAAAAAAaTGGGgTGGTCTATATGAACTTGGgATGTTCAAGGATAaTGA
GTCTACAGaTCAAAAaCAAaGTaTGaCcTAAT
>contig00113  length=479   numreads=3
ATTTCTTACATTCTTTACGAGGGCCGACTATTCGCATGTTGAGAATGGTATGGTGCTCTC
GATGAATCCTTTCGATGAATTTTGTTCCTGATTCGTTTATATGCTGCAAATAATAGCAGC
TTtGgTACGTCCCAAAGACGCCTGTGGCCATTGTGAAGAAAAACTTTCAGCTTCGATGCA
CAGAGGAGACTGGATAAACTCAGCAATAACTCCAGTTTACTCCAAaCTAAATTCCAAATG
TTTTGGAATCCGTTATATAACTTCTCTTATCTTCAGTTTTTtCAGTATTTGTTTAACTTt
CAATGCCTTTTGACCaCAATGGTGATAaCATGTTAACTTTTGATtCAaTACaCTATTtAa
tCACAGAAGTAaGCTTAACAGAAATAAACTTAACAaGACTTGTacTTAGACACGTATaTC
gCTTCAAACTATAACATTGTGCTCTTATAGGCcAGCTaTTGgaCGGaTTaTATGTTtAT
>contig00114  length=448   numreads=12
CCAATGCAATAGATTTCTATGAAATCCTCTAAAAGTAAAATTAATGAAAAGAGATAATCA
TAATGAGCATTTCAACGGGCATTAATCCCTAATGATTTATATATTTTATACAATACCAAA
AGCTAGGTAAAATATGTTGTCGAATTtCTATTGTCATTTAATCCGAgAGTAAAaTTCATT
TAATCTATCTAGCGTATGAACCTTTTGAAGAGATAGAAGATAAGGTCACCAATATTCCAA
GCAATCTTATCGATACTGGTATAATATTCTCTGGAAGGGGATCTCTAAAAGAGAGTAAGA
GTGTTCATGTAATATCCGATGACTCGTCTGGGCAAATTAACcTTCTGTATGTACTACCCA
TTTTCTCCATCACCAGTTAGCTCGTATCCACGGATTGGGATTTTTCTTTACTCTAGGGAT
CAGTTGGGAAAAGTCGAGCGTAGaCACA
>contig00115  length=595   numreads=4
GtttctcctttaggtagaaGGTAGACGAGGTGTTCagTccaggccagtgggtacttGCTT
TGTGTAagAAAattATtGTAGCTgTCAaGAaTTCGCtCTTttAAGTTTTCCGgTaGTCGT
TTTaTGATTtCaTaGCTAATTTGATCcAGTCCTGGACTtGTTCCAGATTTGCTGCGGTTG
ATGGCAGAATTCAGCTCTGTAATCGTGATGGGCGATtCTGGGAAGTCTTCTGTGGCGTGT
AAaGCTGtGTTGCTGTTATTTTGGtGTATCAATTGCTGAGCTAGAGTGTCATCGGaGTTA
ATTCTGCTTTCCTGACAATAAGTTCTTATGAAGTTTtGCTTTTCCGGCTCAGAaGAGAGT
TCTTGTCTTGGGAGCGCGTATGGTGAaGTtAGTCTGCGGTTCTTGAaGGCTTTGAATTTT
TtCCAGACcGCAGATAGTGGTGTATTGCCGTTGAGTGAAGCAGTGTATtCTTGCCAGgAT
TTTTGTTTtGCTTGCTGgAaGaTtAATTTtGCTCTTGTTTCAGCTTGTTTGTATTTTtCA
TAgTTTTCTGTTgTTAGTTTCCGcTtCATGGTCTGGAaGGCTGCTTTTCtCTCaT
>contig00116  length=409   numreads=4
CAGACCGTGAATGAACCATGATGCGTGGATTCTGTCACGAATGTGTAGGCCCTTTTTCCG
TTCCTTGTACGCGAAACTTGGAGCCCAACTTACAGCCAACTTAAaGTAGTCAAAGCAGTT
CTCGGCAGATACAaTAAtCTTTGATATCGTTTTtGTGTTGTCTATACACGATTCTCGGCT
CGCTCTTGACTTCGTAGATGCTGTACTTTTAATAaCATTCaGGCCAATGGGTtCTGGTCG
gCTCcAACTGCTGCTGGAACCGgAagAAAaCTaCccAaTGAAGTTaTtGAAGATcTACCA
CTACCCGAGTTATATCCCGAACTTCCGCTGCTTAtAGAGGTAGAACTTGACGATTtAaGA
ATTTCTGATCCTCGTTCTCAGCATCAGCATGAGTGAACTTTGGTGTTCC
>contig00117  length=786   numreads=9
TTAAAATCGTCGAATTATCCTTTTAGACTGGTATTATTGACAGAGAAGTATCACTAGTTC
AGAATTAGAATAGAGACTTAAAATCAATCGCAGCAAATAGTTTTtAGCAAACATAGCGGA
GGTTAAACTGTTTACAAGATTGTATCAAATACTATCTGCTCGCTACCcAAAAAaGAGGCC
CGAcAGTGAACACGTAAAACGaTTATTGTTACAACTTACTTGTACTGTATTTTACATTAG
CCAAAAAAaCTGTCCAGTTTTCTGAGAATTCTtGTTTCTCGGCACGTTTTTTtACTtCTG
ATAGTtCTTCAACAGGAAaTTTAACAaGAGCCGgACcATCTGATGTTTCACGTAACCTTA
TCCAAGAATtCGGAACGCAAACATATTTTtCaGGATCAATGTATGGAGgTTCCAgTAGCT
CAATCACATGAAACTTAAaCTCTTCCtGTTtACTCATCTGAAAaTAAaTCGTtAAaTTAA
TTGATAAaCaTGtAAAaCATCTGGGAcAGCGTCtATACATCcAcaGAAAaCaTTtGGTAC
tcAATGAcgTACaCtAAgTACGTtCaGAAACTGTtCTTCTTTGAaTAaCCGaTCgAaCGT
CgATgCGGCGCAATtCTTACcGtGAAaCcGGTTttGTTCGgATtAAaTTATACACAaCAC
cAATTaTTAAAataGCTTACGTTTAGAtGCCACcTTTGTGTCTGCTTTtCAAAAAAaTTA
AGCTGATTCCAACAaTATGGCTTGATAAaGTTTAGAAAACACTAtCTTCACtGTTTGACC
TTTtCT
>contig00118  length=252   numreads=8
CTtAaCGAAAGAACaCcGATagCAgAAaCGACGgAAGGCctACaagagTATGAcATAACa
tcTGGCGTGCCGCAAGGTTtAATCATGGGGCcTGACctATGgAaCGCGAACTATGACGAA
ctCctagAAatCCGTTGCCAAAacAAGTGGAActcAcGGgcTtcGCGGACGACGTCgCGg
ctACGATAGTAGtAagACAGTGCCgaGgaGgCAGAATtATTtGTTCGAGAAACcATTGAC
GCCGTcgAAAAa
>contig00119  length=823   numreads=11
aTTTtCACAATtATGATATAAaTGTCACATTTTtATTTtACAAAATATATATaTtATTAT
TtAGAAACACTTGATTGcGAATATAGACGTCCTCCTCCTGatAAATTTTTAAaCGGcTTT
TTtAATTtATTTTTCATATCTTtCTTTTtCgaTATTTTTTtAAACATTTTTATtAATGAT
CGGTCGTTTCGTTTTGTATCCtgCCcAAaCAAATTAAGAAaGGaTGATAAGGATTTGTTa
TTACTAAGCCAATGAAGAACAAcAATACAATATTGACcaCAAtAATTGGAGTTAATATCC
TGTAATTGTTGCTGGTTCCACTTGTATCCTCcTCTACAATTTCTTCCAAGGCGCTgAagT
AAATCgaGAGTCACTGGGGGGtCGTCcGAAACTGTCGAAATAGATTCCgtGTCcgTGTTT
ATTGACAAAGAATGCGACCcAGTGGGTtCCcGGTTTGGTATGgTCATCGGTGTTGGCAAT
AATTGCACAGGGTCTAGGCCAGATGcAGGGGATTTTGTCTGATGGATAGACTCCaCcAAC
GCTtgcATCAGTATAGGgTAAAAGTTTtACtAATTGAAGAgTgTCCaTAAAATTAtCTGT
ACAGCgAGGTATCACACTGAATACTGATTCattttCTtAAAACTTTTAGTTATAtACTTT
tAGtCAAAATTACTAGtAaTAATTTTGTCTAaTAATCgAGGAAgtGGATGATcaGCCATC
ACTAATCCAAATATTGCtcTCATTATATAAAAATAtACACTATTtCTCTTTAATtaTAAT
CTACTATAACCTGgCGTGATGAATCAaTTTCCAAAATaTtAtC
>contig00120  length=475   numreads=6
GGTGTAGAGATTTCAAACGTTTGACTTTGAATCATCTGCAAATTTTGACTTATTAACAAG
TCGACGAGTTTTATTTTTATATTGAAATTTAATAATTGAATCGAGAGCTATGAATATAAT
TTAGCAGTACTATTTCTAATTGAGCATGGTAATTTATAAAAATGAGAGTTGAGAGCTTGA
CTAACTAGACAGCCTGGATTTCCCCAATAAAATCTACTGGATTTTtCGGTGTAATTTGAT
AATGCGTTAAATtGGAgAATGTTtAAAATTACTGTGTTGAtAAAaTTTCCAGCTGGACTC
TAATGTTTATTTAGATATTTGTTAAaCAATGTTAAGgaCAGGAGgAAAGTGGGAaCGAAA
GTCTTgTGAACGTAaCTcaGCGgtAAaTAAAaTAAAAAaGGCAGATACTTGtCAGTTATT
ATTcAAATGGGgTTGTTtGATCGACAACcGAAGATAAATAATtATCCTGAGGAaT
>contig00121  length=487   numreads=3
GCATCACGCGTCTCCGATACCCGCGTATTTTCcGGCGTTCCACTTACCACCTGGACATCA
TCCCCAcGAGTATCACCAATCTTCCATGGATGTTAACTCAATTGGGTACATCGGCGATAA
TTCaGCAACTGGACACCATCAGCATCCGCATCCGCATCAGCATCCGCATCAGCATCCACA
CCACCAGAACTCCGGCGTTGCGGGGTACCAAGATTTCAGAGACGACCAGCCGAAaGTAaT
AGTGCCGAACATCGAGGAGGAGCTGGgCTTTCTCCAGTCGAGTCAGTtGCCAGTGGaGaC
TGCTAATCAGGTGAaCAGGgaTCTCAAGCCGGCGTGCAAAgaCCCTAATACCGgTTTCAT
GaCAAGCTaCTTGAaGTTTTtgCAGGgCGAGCGAGAaCCcTCGCCACcACCTGCgaTTCG
CGGaGGAaGGAAGGCcACTTGgAaCAGGTtGAAaCCTTATTTGCCACACGAGCCGATtAA
aTCGATC
>contig00122  length=855   numreads=6
GTTTTTTTCGAGaTCACTTTCGAATTTTTTGACcAaTTgATTTgAgACatAAaTTTTTTt
ATGATTGAAAAaCTACATTGAATGCTGCCGGGAAAAAAAaTCGAGCGACGCATTTAATTT
AGAATTTAAATACATTACTGTTTATAAATCTCAAAAAAATGTTGATCTGTTGTTGAGCTG
GAAAAAAGCAGGATGTTCCAGGgATTGCCTTTTtAGATTTTTtttGgtACaCAAAGACAT
CTAAAATATTTGTCGATTCAACTGgTCGTTTTGTCCACATCCATaCATCCATATGAAAAT
AACTATAACTATAAACTCGTTATGTAGGGATAtGTCTAGGCGTCTAGAGTATCTAGTACC
CCTAGAGCCGATGGATGAATAAATGGggTTcGGggAGAAGAaCGAGCTCGAaCAAAGTAa
CAcAGTAGTTACGTCTACCTACTGCATATATAAATATAGAGACATGTGTTCACATATGTA
TGTATATATGGATATTCTTCTCTCTGTTAGTATTTATCTCCCTGGCGGTACGGGTCACGA
GTACTTTTCCGTTATTGCGCAATGCATAATAATTTGGGACCGGTATATTCTGGACGGGAT
GTATTCAGCTCCTGCCGGACTAGGTgTAGTGTGtAGTGTGTAGTGTGTTTGtGTTGCGAG
CGCCCTTGGTTAATCCcACGGGCATCGAGTCTGCGGGTTAGgCGTACCCGTTTGCCACCG
GCACCGAGCATACGTGGGGTgTGGGTGTGGGTGAGGGTGTGGGAGGCTGTGAAGgCCGAT
GGAGAAgCGAGAGCTGAAAGaGGGCAGAAGaGCCGTAAGAGGAAGAGAGGGAGGAGGAGG
AAAAGGaGAAGTGAC
>contig00123  length=604   numreads=6
TTAAAGTAGACTTTCCGTGTTGAGAAACGATTGGCATGGCTGAAAGTAGGAGATAAAAAA
GAGAGAGAAAGAGTACGCGCGATATATACACAGCCGAACAACCACTGTACATGTACACAG
AGAAACTAGGtCCATtGTCACACGAGGTCAGGTCATACAGCCCcATACATTAGCTTCTCT
CGTGaCAAAGGCGTCAAGTTTCGTAaCAAAACTTGTAAGGaGTTTtCGAAAGCCGCCCAC
CcACCAACAAatCtACGGACCcTacTCAGGACTAtGTTCCTATGCTACGTTCCTTTCAGT
CAGCTCTATCCTGTCTATCTGCTTCATACTtCAATGTTTAGTtATTATaTTtAtAtACTc
TAAACtCTATaCTtaTACCCAACCACaTACTGGGgTAaTAAAGTCTAGCCGGCTCGTTTA
GTTCTtGTTAATCATTTGTGAATTGTGTCGATTtCTTTCTTAGCTCTTATCCATCATCTC
AATCTTATTTTTATCTTtATCTTGACACATTTTTATTCACGACATTACAGCAATGTTATT
AATGTCATAATGAATAAaTAAaTAAATAAaTAAaTAAATATTTATCTGGGTGTATGTTCG
TACC
>contig00124  length=447   numreads=4
ACTttcAGAAGAccAGGATACCaggAATCTATCCTCAaTATCAcaTTGGcGACTCCAaGg
aTCGCGAACATGATCGGGgATTGgaCAGtgTcAaAGGAATACAaTGGtAGTGATCACCAA
caTGTGACATTCAGCATTCGATTAGAACCTgTTACGGTACCGCGTCGTGATCATCGACcA
CGTAAATGGAATGCCAGGAAGCTCGATTTAAAGGCACTGCGAACTTCACTTGcACGGAGC
TAGTCTATTTTTCAGAACAACCCGACTCAGGATACCTGCAGCGAGACGGAAAAGGCAGTG
CTAAATACGATGAAGGAAGTtGTtGCCGCGTGTGACGCTTcTATGCCgCGgCTGgAAAAC
TGgAgTTTCCACAGGTCAGTgTACTGGtGgTCAaCAGACATAGCAGAACTTTGCaGAATA
TtCCATCAGCTaCGTCGCCGCGCAaCG
>contig00125  length=518   numreads=14
GgTTCATTCCGgTTTTATTTTCAAGCATTTGATTGaCTGCgAGAAAACAAaTACGTCACA
aTTCTcTTtATAAGCAAAaaCtgCGATCAaTGCTTCACAGTTTCaTCTTCAGCGtAaCCG
CAGTAGCACATACAGCAAGaTGTTCGTTAAATCCACCGTTACCCTTTTtGTtCTGgtcGT
TGGCTTATTATGTAAgtATAcAAATTGAAAATAATAATTGTATTTTTCTtCaGAATTTAA
AAGATATTTAACAAaGTAGCCTTATGGTATTtAAATTTTTAAaTATtAAACATTGAtAAT
TTTcttATTgAaaTATTgaTGAGTAaCTTtAaTACTgTTATGTATTGTCATTTAGaGGAT
GTGCGTAAATTCTAGAAGTGCTATTTAtaGTCGTTAAATCTGAGTTACCTAAATATATAT
tACTGTCCAaTATATTGaCTTGAATTtCagATTTtATAaCAGAGCacTTATCTTGGTTAC
GAGATCAATGATAAAaTtCTtATtGTtATTTttGTTAC
>contig00126  length=374   numreads=3
GCAtCccTTCTCGAgTTGGTAAAATGGGaCcATGCTGAAATGaCaTCACGATGACCCTTG
ATGTTCCccGGTAATTtGCAGCCCGTCTGGATaTCTGGTTTttATGACCTAGTCTtGGTT
ACTCAaGTAaTCCCTTTTTTAGTAAACGTTtGGGAAAaTAaGCTTCTTAAAaGATTaTGA
CAaTAAAaaTTAAAAaaTATTCtGGGTTTTCTTCAGTTTCGTAAAGAATATTtCAAAACG
TTCGGtATTTTATTCTAAGTGACCACTACAATTaGTGATATAAGTTtACTTTAACAAAGA
AATGTTtCTCAGGATGtCTAGACTAACTGCACGGCACTAAAAATTTTtAAAGGTTTTTCT
AGTTTTTCTTTGGG
>contig00127  length=260   numreads=7
AaTCATTGTTgTTTAtaTAGTAGATGTAAcAgTTAGGtAaTGTtcTAAtgTCGAAGCTAC
GCATaGgTTAATATTATtAAATTTTGGAaTAATtAAAAGtGgCTGAAATGCACCCTGTCA
aGAGGATTTAaTCCTATCAGGGATTTCAATTTCATAGCCATCATTTTTTTTATGAATGTT
AGATCTcTTAATTAAAGAAATCGTTTGGACCCGATGTGCAGagACTATTGCAaGTAAAaC
AaCTAATTTTTTTGTtAATt
>contig00128  length=807   numreads=14
CACTGTgtaTATAGCAAAATTTTtCAAAaTCTTAGAaTTTtCaTCGACAGTGATTAAGgT
aCCAAATTTtACTCCGTGGgCGGAAAGTGGACCGCGGTTTACACTCGGTCCATTTTACcT
CTtCTtAATTTATTATTTTATAtATAaTTTTTATCAaTAATtAatAGTtAAaCATTTgCT
AGTTTgAATTGAGTGATTTTCATGGGGgCTTATACCCGAGAGTCACTCAATCGACCTTGC
GGGAAAAaTTtAATAAaTAAAACTAATCAATTAAACTTATTAaCATCTAGAAAaTTCGTT
TAACTAATTGTAATAATTTTAtAACAATTAAGTCAAGAAAAAgTGATTAAcTTTGTtGCT
TGAAAAatAATCGACAagCaTTTtACTCGTgAtATTTTTagtcGAGCGTCaacAtATTTt
tGTGTCGCAGTAAATtCCcAaCACCCAAGGTCAAaGACAACTAAaCTAGCgAATGTTCTA
GCTAAgAAAaTtgAATATTTCGACTCGtGTCGtATTTTTTtaTAATTGATAAACTGTTAG
AAAATGATTAaGAAtATTTtATTAAGAATTATTTACTGAGAATaTTTTATATTGTAAAAA
tCATTTTATCACGtAGAAATTAATTGATTTTCGGATTGtCCGTGAATTAGTtAAATTAAG
AATTACCGAAAaTTAATAATTATCGGCGTGGACATTAAGTCCAAGAAATTAGTCATTCTG
AATCGAAAATGTCACAGGAAAAaTTAGTCAGAATCAGTTAATTtACAATAATAACTTGTG
GTAaTAATTTtGAACTTGATTGTAAAA
>contig00129  length=510   numreads=3
ATACGATAatATTGGGGCTGAAaTCAGaTATTCCTTtAacGTCTGCCtAGCtGTAtACTT
TTcGGgACCCcGgTTCCATGgTtGgtCCTTTTTCAGCAGTTTTgtgaGTGgAGCCgCGAT
GgTAGCGAAcTCCGGGATGAACCGTCTGTACCAaGACGCcATGCCTAAAAATCTCCGCAG
CTGCTTGATGTTGCGCGGGCTTGgAAaTTTTTTCACTGCTGAAGTTTtCtCTGGATCGAC
CTGTAACCCTTCGGAATTGAAGAGAAAtCCAAgaTAaCGgACCTCGGAGCAgCAAAATtC
GcTCTTTTCtGGATTGATTGTtAGTCCGGCaCCCTGAAGTTtcTCTAACACTTTCTTcAA
CCATTTCaggTgttgcTCATaTGtttctGtAACgacAaTAATGTCATCCAggTATACGag
aaCgTGTggaTAcAtCTAGACCAATGaGTTGGTCTATCATCcgCTGGAAGGTTGctGGAG
CgTTaGTtaaGCcAAAAGGCaTtcTTCGAa
>contig00130  length=1469   numreads=50
taattcgggtatgagtttgtcccaGTgTcTCTGATTGgCACccaCGAaTtGGgCAATCAT
tGTCCCGaTGACACGATTTGTtCGTtCGACTGGGTTACATtgtGgAgAGTATGGGGGGgT
tcGcAcGTGTTTAATGTGgAAAGTTtCCAGTAGCGACGTAAATtCCTtACTAATGAATGg
ggTTCCATTGTCAGTGATGACTGTCTCAACCCTTCCAAATCGTAATACTACATGTTCCTT
AAAGACCcGAGCGATTGCCGACGCTTTTTGTTgCCGGagTGGGTGAACTTCGATCCATTT
GGTGAACTTGTCTTGGAAGACgatGAGGTACGACATTCCATTCGATGATCGCGGTTTtGG
TCCGATTATATCAGCAGAGACGACGGCCCATGGACGAGTGGCTGGAACTGTGCCCATCGG
CGCAGATGGTGGTTGTTGCGAGGGTTTATACGCTTGACAcTtGATGCATCGtcGCAcaaa
CCCGgTTATTTCTGCTCTCATTCGCGGCCAaTAGTaacTTCGGGATATTCTAGCAAtgTT
TtCGCGATGCCgCCATGCCCTGCCGAAGGAGTGTCATgaTTCTCTCTCATGATTtTATCA
ACGCCTGCcGCAGGgaTACATAGCTTCCATGTGTctccTCGGTCGGTATAGTCCAAGCTG
TGATACGCGTGTCGATATAaTagCCCGTcTTTTAGGCAATAttCtgggTATCTCTGCGGA
TCATTTtctACACCtCTTTTtATGCGTTCGTACCATGGTCGCCTAgCTCTAAtGATTCTA
TCACGAGTTGACTCCTagAaTCATCaGTTTCGTCaTCGTtACTCGGGTGGCTGCGTGATA
GCGCGTCTGCCACTTTATTCCACTTTCCTTtCCGGTATACTACgTCGAAGTCGTATTGTt
GTAAGAaTAGACTCCATCTTGCTACGCGTCCGCTCGGACTTTCCATTGTtcTAaGCCACT
TcAGTGATtGGTGATCcGTAATactGTGAACGCATACCcTTCGAGgTATGGTCTCATTTT
TtGGATCGCCCAGACCACTGCGaGGCATTCTTTCTCGGTCACGGTGTAGTTTTtCTCGGC
TTTGTtcAATGATCGGCTCGCGTAGGCAaTTACTTTTtCGTCACCGTCCTGTTCCTGTGT
CAAGACGgCACCTATTCCTACGTCACTAGCGTCGGTTTGCACGGAGaagcTTTTtGagAA
gtCcGGGgCGGCtAATATCGGCGCGGTTTTCAaGCATTTTttaGTTcTtCgAaCGCGGTT
TGCTCGgTCACTTCCCATTTCCATTTCTTTCTTTTCTGGAGCAGAGAAGTGAGTGGTTtG
GTCCGGTcGGCACAGTTtGGAATGAaTCTCCtATaCCAGGAGATCATtCCGAGGAACTGG
CGcAATTCTTTCATGTTtCGCGGTGgTGCAATCTCGGTgATtGCTTtAACCTTTtCGGGT
CTGtCCTGATGCCTTGTCCATCGATGaca
>contig00131  length=490   numreads=5
ACCCAGTGCGTTCCAGGACCAtCTTTATCATCAAGGTTTACAaTTGCAGATtCTTTGACT
CTTGGTCCTGAATCGGGTAGATCATTTCTTATGAAAATACCTCGAAAGTAGGGAATTTCC
ATTATTTTAGCATATCTCTTTATGTCAATATCAGTCAGAGCTCAATGTGGTAGCTTCATG
TGTTTTTTGGATGAGGTCGCAAGTACAGACCAACTTCTTTTTtGTGTGCATTCAAGTGCA
TTTCTTTTCCAGGTGCTATTGTTTCCATTGCAGAATTATGTCTTTTGCTTTCAGCTAATT
GCTCTCTATTTGCATTAGCATCATTCACAACTTTCACAAaGATGCTGACAGATTCTATCA
tCGACAAACTTAtGCTCGTATCCCAAAGCATCTGGTgCGaGaCAACGcAAACCtGcTtGT
AATCTTtcaTCaGaTGAAATGAACCTTAaGCACATCtaGcgAcgAtCACGTCAACACAAA
TATGTCGTAT
>contig00132  length=475   numreads=9
TGGCGATCGTCTGTGgCTGGCTGATGGTGgTTCTTCTTATCATGTGGATTGTCTCTTCGA
TTTTTtCTtCGGTCATTTTGCACTTCCACCGGTCATATCTACATAGAAAAGAGAACAACA
GTTGGTTAAGACATTGAAATGTTCAAACAGTGACGACTCTTCATAATAGTAACTAATGTT
TtCTATTTtGCAGTTAGAGTGAGTAATCGGCACGGCAGAGATAGTAACGTCGCAAACTTT
TCGGATAAAGACAGTGCAACATCTTAGGGAGAGTAACGACGTAATTGgCGAATATAAATT
taTTTtACgcTAAAaTTTAaGGcTTAAAAGAAAaTGTCTACAGCAGGAACTGAACAGCTT
TGATACTCACAGTATTTtGCTCTGAGTAGACGTCAAGgTGTTTGCACGgGGCCTCAtGCC
GCTCATTCTGAAaCTGACAATTTCACCACTCTTAAGACCAATTCAGCAAGGCACT
>contig00133  length=424   numreads=5
ATTTAAGCTATATTtCGGCTATATTTGGGCCGTATTTGTGCCACATTTAAGACGTATATG
GGCCTTGTTCGTAACATATTTTGGCTATATATGggCCATATTTAaGCCGTAATTTGGCAT
TaaTtcTGCCAAATACcGGCCAAgTTtGTGCTtcATTCcGGCcATATTCTTGcAaTATTT
TAGATATACATGGgCcATATTGGTGCCATcTTTCGACCAAATTTTTGACGTATTTTGTCC
ATATCTGGGcAaTAgTtCTGCCAGATTTGTGCTATATTTTGGCTATaTTTGatGCCATAT
TtgCgCcAaTATTTGtGcaTagTTCtgtcATATTTTAGCTGTATGtAagTTTTTTTtGTG
CCATATTtAaGATATGATTcGGCcATATCTCGGCCaTATTTGTGCTATATtCCGGCCATA
TaCT
>contig00134  length=621   numreads=5
CATAATGTTTTCTTATGAATATTGGATGCGTTATTGAATTTtGTATGCCATAATATCACT
AAAAaTAATACAGGCGGTCTTAGAAGAACTATCACCAAGCCCCCAGGCTATCTTCGAAGA
AATAGAGATGCCATTTGACCTAGCAGACCTAGTCCCACCCTCACCCGCGAAaTCTTCCAG
CAGTAGCAGTTCTGGCAGCTACGATCTTGAAGATGCtATGCCAGATCCTTgCCCTGAATT
CACAaTGGCTCCACTGAGCGGACATGCCTCcGAAGCTGAATTGGATCACGaCGTACGTTT
tCTGAATaTTtAtACCCTAaTTACTCAGACAACTAGAGTTTCCATTtCTTAAgTTGcTAT
TTtAACGTTTCAGTATAACAGaGcAACaGAGATCAGGCGACTGTCATCTGGTtACGTTGA
ATCGCctCcGGAACctcAcACCTGGACAGACGaGCCAAGgCGGtAgaTCaTTTGtCCTtg
AgTTTCcgAcTGgACTGGAAGACCACAGCCATCATTCAGaCCGaTcAGAGCTGCTGTTAG
ACCCAGATaGTCAGTCCAACTCCCAGCCACCGACATCGTCCACGTaCGAAAGTTAACGCC
GGAAGgTCTCCGTATaGGAaC
>contig00135  length=1672   numreads=14
CAGCATGAATATTATTAaTGAACATATACGAGCGTGAGCAATCCTTTCGCCAGCGTAAAT
TTTtATTTtAACGTCGTAAatCTTACCGTTTTGGTACATCAAAGATGACCTGATTTACAA
GCCTTTGTAAATCAAAAGTTCCAGAATATTCAAGGCTATTAAAATTATTCTAATAGGCTG
TAACTGTTTAGGgAaGACATAACATTATCTTtGAAAATCTTTGAAATTAGTtCGTTtAaT
TGAAAGCAGCtACATTTtGCgtATTAGAAaTTtGAAAATATTTATTTAAGTTGCAGTTTT
GTAaCATGGTTTTtGTGAAaTTGCGTTTTAACTCATGGATTTTTtATTGCCGTCAATTAA
AGTCCTTAATGTGGATTTAAACATTGAAAAGAGATTTAAAAGATTCACAATAGAATGAAT
TGAGTGCGCATTAGAATATTtCAaGTAAAaTaTTATGAAAAaTCTAAACATGGACATAAA
TTCtAGAgAaCTATATTAAtAaTACTTTAATAAATTAaGTACAAGAAAATgTTGAATGCT
TTTTGATAaCAAGTTGGTgTTAGAtAATTTAGATAAAaGGCAACATGAACAACTTAtCcT
TAATATAGACTCcAAGTAATTGGTAACaCAAgATATAGTCATCTAAACAATTcATAAATC
cGTaTTTTtGCTGgcGAATTTTttAaGAACAcTAGGCAGTGACAaGGTTtCGGTTTtgTC
GAATtGCGCTACACATATATCAAATACGCAAAACACcGCAgAGCTACCAATCCcGTCGAG
ACATTGAaCAATTATAGgAGGGATTTtCTTATCAGCCGTTtCTCTCTCTAACTGAAGGCA
CATGTCTTTGaTACTGCAATAAAAATCTATGAATGCaTTCGGGTTGTGAGAAAaCTTaTC
CCTCGGCCAAGCGGTGTATTGaTAATGCGATATTTTTTGCTCTCGGCCAAACTTGTCGGT
CAGACTTAaTAAaGTTAaaTTAAAATGTGGCGTGATACTAATTTtCaGGGTCTTAATTCT
AAACTtATCACTCACTTTCACACAGCCCtCcTTTGGGGaCCAGTATTGGTAACACTTCTT
ATCGCTTAATtGACTCATCAGAaCTATAATTTGCACTTTGTAATTCGATACCGCTTGCCA
AAATTTGTCACAGTCATTTTCTTGcAAACTTTTTATGCAAATGTAcTtCCGCTCGAAATC
ATAACCATCGAcGAAACTTGCGTCAAGGaCTGTCccATCATTCctGAGCTTGATGAGAtG
GTTAAGATAGCGCgTAagATGCATACCTCGTTCCTTTTTACacgttttcGCGTTCaGaGC
CGACGCACTGTCTTCCTCTTCTTCGTGCTTGgaGACTATTGCGTGATATTCCGCAaTTAT
CCtGGgTAGTGAaTCAGgTTtgTTtATAaGgCTTAGAAAaTCACTTCCATTGATATCTaC
agCGTAGTTTGTCGCCATTTTTCGTAGtGTTTTTTCTATCGAaTTTAGTTCAacTATtGT
TGaTAACTCGGTGATAGCACTTTTTAAACTAaTTtCCATTTCACGGTAGTGGAACTTATA
TAtCTAATGCCCCACCcAcTGAAAACTACGcACTTTAAAaGCAATTACTTTAaTCCGATC
ATtCCCcTGCaTGTTTTTTCGAaTGTAAGCATCGCCATTCAAGCcTTtGaCC
>contig00136  length=430   numreads=6
GTTGATCCGTAATCCTGTTTGGATCACCAGTAACGTGAACGACTGAGGACCCAAAGGACG
GAAGTTCGAGCCCAACTAACGACAAGGATTGTTtCAATCAATAATTtCGATTCAaTTTAA
ATTCAATATGCTAATGAGTTCTAAAATAATATGAGTATCTGATCCTAAATTATTTTtAAT
CTTTtCGAAAATCGTAATATATTTTCTTtCAAAATTTGGATTGGGTTCTGCCGGGGATTT
CTCCATTGGGACCTAAGAAGGATTGCCCAATGAAGGCCACATAGGACTTTGCTTGACATC
CCTATGTGGGgTCCCTATTAGGCAGTCCGATGAAGATCTAATAGGTTTtAttAttGAAAT
TtCTAGTCGGGTTGATGTGAAAAAATTTCAGAAGCAGTTTTTGCTGACAACGTGGTGAAC
AaGTTGACAC
>contig00137  length=481   numreads=3
CAAATCCAACTTGTTtAATGACTCCCTGAAGCTCTACATTATTGTGTATTAGAGATTTTA
GTGATTCCCATAAGTTTCCCTGGATATTTAAACGAATTTTTTtACCTTCATGACGTATTT
GAGTGATAaCCGGtGTATTTGGAaTTATaGGAGCTGCCTGTTCTCCAtATTCTTGGTACT
TTGTAATAaGTCTTCTCTTGAACAAATCGCCTTTCTGCAATTGTAAAGCTTCTGCATATT
CGCGTCTTTTATCACCAGTAATAGCtCTTTTTTTtGAATGAGGAGCGTCAATAGTATTTT
GTGTATGTATGAGCATCCTTATATTTTCATCTTCACTAAAAGTAAAAaTACATTCACCAA
GAAGTGCAGCTTTGCATGACTTTTCAGTACATGAaCCTGAAATTTTCACAATAAaTTtAT
CAATATTATTTtCACTATTAagaTACtGAACACATTGCtGTGGAAATTtAAACGCACAAG
G
>contig00138  length=474   numreads=11
AGTTGAAATACAAGAATATTTAAgTCTTCACAATCAATtATTtCCCAACCGTTTtAAATT
TAAACACCATATTCTTATCCACTATCCTCgAGTAATGAAaCTTATTAGCCCTTTAAATAA
CGTTTCAGCGATtCGTAAGGAaGGAAAACAtCAAGAAGGAAAGCAAGCTGCTCGGGCTGC
TATTACTCGCAAAAATaTAAACcACACGGTTGCAaTTAGaCATCaGTTAAAATTAAaTTT
TAGATTTTTTTCtaGAAGATCATAATCAAACTGAATTTCAGATAGGGCCAtACTCCTCAG
AAATAcACGAtATTCCACTAACAATTTTAGGTGATAaTTTTAAaGCagAGAaTTTAAAaT
TTTtAAAaTGGATcAAagTATAtGATTTAaTAaTtAAAAaTgAAaCAaTtatAATTCTtc
TTgAAagCGAaGGACcTagATTTtacGAagTAAAaTTTtGTgCAAaTCGTCAaG
>contig00139  length=579   numreads=7
AAAaCAAGACATCCTCTCCTTTGTATTTTCCTTTTATGATTGTCGCCTCAATGACGTTAT
TCATCAGTCTTTTCACAGCCAGTCTTGTTCCATTGCATAGTCGAGGTTAaTTAATGTTAC
GCAGCATGATGACAACTAaTCCTACTTTTAACTGCAAATTGTGAGGTGGTAATCCAGGCA
ATTCCAGTGAATTTAAAAaCTCAGTGGGATAGTTGATTACGCcATcTtGGTTCATTACGG
TGTCGACTGATTTGAAGGAAaCCAaCTGTCCTGGAAGAAAaTTCTGAATGgTCGCaTTAA
GATCCTCGACATCTTtATTTTCGtCTGCTAaTATTGCTCGTTCACCCAGCCAATTATGGT
TATTGAACTTTTGCGCTATATCTgaGAAAaCTCGCTGAaTAAGCTCcACTTTtGAGTCTG
TGATGTGACaGAAATCTGTAGgTAATGTGATGAATCCGGTCGAGGTGTCCACTGCAACTT
TATtATTtCcAATGTCTAACAACTGCTtcGCAAACaCATTtGCAGTTtCATCTTGTTGCA
AAAaTaCTCGCATGTTAGTTGTtAAGTGGAgTGTCTTTA
>contig00140  length=897   numreads=7
TTTCCTATCCTGCAACAAAAaCAAGAACCGgTGTGTCGATTATCCATGTTGGGACATTTC
TAGGGTGGCCCTTAGATCCAACAACAGCTCGGACTACATCAACGCAAATTATATAGCGGG
ATTTGATATGAGCGCCAAaTTTATTGCAACGCAAGAGCCAATGCCCGGGACGTTCAATGA
TTTTTGGAAAATGATCTGGCAGGAGAACTCTCGAGTTATTGTGATGTTAAACGGCACCAA
GGAACAATCAGAACAAaGGAACCtCCAGTATTTTtCACCCACTAAAGATAACACGCTGAT
TAATGAGTTTATCATCAAGGAAGAACGCGTTAAGCGTTATtCCcACtACACcAaGACAaC
ATTGAAGGTAATTCACATAGATACTGGAGAAGTGAGGCTCATTTATCACTtCAAGTACCT
CAACTGGCCAGAAGACAAAACTCCGGACGTtAAAaTGCTAATTGACTtCcTGATGgTtGT
CAATAGAAAaGACCAaGCTtATTTCAGACAAGTCTTGCAGAACAACCAACTCCTGCCGGg
TCCAATTGTtGTTCATGGAGAGAAAGGTGTTGGAaGAACTGCTGCCTACTGTGTTGCAGA
CATATGCCTCTACCAGATAGTACACACTGCGAGCATATCAGTGGCTTCAACGGTGaTAAA
AGTGAGACAGCAGCGGAGATATAGTTTGCAAGCTTTTAATCACTATATTTTtGTtAATAA
TCTTGTtCTTTACTTtCTGATTACTTTGAGGTCGAATATTGAAACGTaCATGGAATTGCG
CTCCcACTTGACTAAAAGTGACGTGGAAATGTTGTTCAGATCTTGATGTAATCTTAGAAA
TtCtCTTtaatggctttatctgaagctatttgtaattttggatcacaatatataatg
>contig00141  length=302   numreads=6
TTtAAAGAGCtaGGTGGAGCCGTAATTTTCTtGGGGGgCTGTTGCTTTATCTCATCTCCT
ACcTTTCCCATTGCTTTGATCTCTTTTACTTTGTCGACTAATTtGTCTCCAAaTAGGAaT
TTATCCGTGACTCTTTTTTCCAAGGCTGTTGCCCATTGTTTtgACAGAGTTGGTAGTATG
CATGCTTTACGAGCcACCGTTTGAGAACGgTGAATCTCAaTAAAAaGCTTaGCtGCATCC
cAAACCTTCTCTAGCATGCCTATGCGTTCAGCgTCTTTTGACGGAGCAAGTGATGCCACT
AC
>contig00142  length=801   numreads=10
TGACGAAAAGCGTTAGAATAGGTCATTGGTGGatgTAaGCAAaCAAATATTTTTtCGtAT
ACctGGTAGTTCTGaTGGAACGgACTGAATTGAgATTGGCcAGGTATTGGAGTCCTGTGA
AAGCCAcGTAGGACCCTTGAACCAcATTTTGTTTTTAAGAAATTCAGAAGGTAaTTGACC
TCGAGATAAAGAGTCAGCTGGATTATCACATGTTCGAATATGACGCCATTCTATGTCTTT
CCCGAGAGCTTGTATTTCTGAgACTCAaTTGGATtcAAAAaCTTTAaGAGTGTGAGGTGA
ACGTTTGAGCCATTGCAAGACTATAGatGAATCTGACCAAAAaaTtaTTTtGTTACATGT
GAAATCAAATGCAGGAAGTGCTTCTTTaTATAATCTAGAAaGTAATTGTGCTGCACatAG
TTCTAATTtAGgAAtAGTTACATCTTtAATTGgCGcAaCTCTGGATTTTGAaCAAGCtAA
aTTAACCATGATTTGACCTtGTTGATTCAtcGAtCGtATaTAtAAGCAGGCTCCGTAGCC
TATTTGACTGGCGTCgCAAAAGCCGTGTATCTCGATATAaaTaGgcATTAGGAATAACaa
TATTACGaTCAACAGCAAATTCTTtAaTTAATGGTAATTGTtcAGCAAATTTACACCAGT
GAGTATGCAAaTtCTGAGGTATTGCTTCATCCCAATGAACCTTTgCcTtCCAACATGCTT
GTATCATAGTTTTGGCAGCAAGTACTACTGGACCTagTAtccAAGTGGATCGAAAATTtt
tGCGACATCTGATAAGATTGT
>contig00143  length=593   numreads=7
CATTTGTCGCCTACGACCCaCCAACTTtCGAAGAGGCTGAAGATATCTTtGCTGAAAAGC
GCCATCGACCAATAATATCTtCACCCTCGAGTTCAGACGAAAGTATATCGCCAAAAGGGC
CCGACATAAAAATCAAATTTTCAACCAGCCGAGACGGACTTACTTACGCTCGAGACCACT
TAGTACACTTTTTAGCAGCTGActGCGAAATAaTAAAACCCGTAGCGAAGctGCTCCGCG
ACTTAAAATTTATAAATGCCGATGACCTTCAcgCCTCAAAGCCTACAAAGGGAGACGTAT
TCGTCACCAAGCTAGGCCGTTGTAAAATCTTCACGGTATTtATCAAAACAAAACATTTCG
GAAAATTAGACCCTATCGACCTGATCGAAGGATTGAGAAATCTTCGACAGTCAATGCACA
AACACGACATTCATtCGTTTCGCTGTGCAAAGCAGGGGGAcGAATTCGACGACTTAGACA
TAAAaGCCTATTTATTACACGAACTAAGAGACTGTCCAATATCAATTACCTTGTGCGAAG
GGAACGTCGAGGTACCAGACGAATCCCTTCGAACAAAAATAATTGAGGaaaaT
>contig00144  length=788   numreads=6
ATATCGGTccaagAACAGATCCTTGTGGAACTCCTGAAGATGtttGTAGTAATTCAATAG
GAATCCCATGTTCATTTAGAACTGACTGAGACTTATTTGATAAATATGAGAAAAaCCAGT
TAATAGTTTCCAATGAAAAaCCAAGTTCAAATAGTGCAATCAGTATAACCTTGGAATCAA
CATAATCGAAGGcTTtaCTTAAATCGAAAAaGATTATGATAGTCAGTTTACTCCCATCCA
TAGCTTGTCTGATGTCATCAGTGAGCTTTAGTAATGTCGTTTGGGTACTGTGAtATTtCC
TAAATCCAGATTGGAAAGGATCAaGTAGCTGATTGTCTTCCAGaTACaTTGTCACCTGAT
TAGCAATAATTCTTTCAAATACTTTAGCCAAATgCGACAAATTTGCAACTGGTCGAGTGT
CTGAGGGAGATCTAGGTGGTGTTTTTTtATTCAAAGGTATTATAAAGATAACCTTCCAAA
TATCAGGAAAGATTCCAGTCTCAAGAGATCTGTTGAATAAAGCAGTGAGAAAGAGTGAAA
TTTGCGGAAAATGATCTCTTAACCATCTCaGATCTAATCCATCAGGACTCCTTCCTTTTG
ATTTTGAAaCaGTAAGATGTAGgACTTTTGTTACATCTACAATaTCAATTTTAGACCAGT
TAAATGAGCATTCAACCCTCcTGGAGTGCGTCACaGGTATTAAGTTTAGAAAaTCAGTGC
TACATGGTGGATGCTTCCTGACTATATTGgCaTAGTATTCGTtCAACTCAAGTGGATCAA
agaaattt
>contig00145  length=588   numreads=4
ATTGTCGGTGTtCTCACGGAGTATCTGCTGAgAATTCATGgAGTATtGgTggaGTTTTCg
TGgAGTATGAaCGGAGTATcACcAGtGTtCTAGTGGAGTATtCgcGGtAATTTTTTtGgT
GTTATCaCAGGgTTTCATTGGAGTTTTGTCGGTgTTTtCGgAacGTTTTtCTGATGAAAT
TTCAGTCAAGTaTTCGCGGAGTATaCACGgAGAAttaCCAGTATTCTAGCGGAGTTTTTC
TATAGTATTCTCGgAGAGTTTTtATTTTAAAAATGACTAAtttATTTCAATTCTTagTtA
TATGTAATAGATATtAaTAAATAATTGATCAAAcgTTGAGAAGtaaGTTACAAGCTATAc
tGACACGTATAAGCATTAtACTTATgaTTtATCTTGACATGTCGTAtAATACAAATTTCG
AGTTTATAGtATTGCGATAGGaTTTAACCATTTTTCcAGTGATTACATCAaCTTAATCTA
AaCAAAaCGAAAAagACTgtAAACTtATAATTTCGaCTTAGATTAgTtAGTAACGTGCCG
gACTCCCAATCATAAAGTATCACGTTCAAATCcTaCAgagACCaGTTa
>contig00146  length=532   numreads=5
agACcatcaaacatgaaacaggtacGAtgattccttggaatggCGTCTTGGTATCGACGT
TTTATCCctGACTTTGCGACCcTGGCCGAACCATTGACGAaATTGACgaGTAAGAAAGTC
CGTtGgaCTTGGACCGCcGAACAAGAtACCGCATTCGAAGCCTTGAAAGTGGCTTTGGct
ACagcaCcAGTACTGGCGTGCCcaGATTATTcaaaaaCTTTCGTATTACAAACCGATGCC
AGCGCGACAGGCTTGGgcGCTGTtCTgaCGCaGgAAtACGAAAgTGGAGAGAAAGTCGTC
GCgTACGCcagTagAATCATGAAtAAGgCCGAGAGGAaTTATTCtgCgaCCGAACGTGAA
tGcTtAGCAGTTTTATGGGCCTGCGAGCACTtCcGACGTtACCTCGAAGGCTACcGCTTC
AAagTGATtACAGATCACAGCAGTCTGCGTTGGTTGCGTGATTTGAAAAGCAAAACACCT
CGATTGAGCCGATGGGCGATGCGATTaGCCGAaTATCAGTTCCcGATCGAaT
>contig00147  length=474   numreads=3
GAGGCAGTtAAAAaTAGGAtAACACAGAGTGAATGAAGGAAGGAAGCCCGTAGAACGAGA
ACCGGTGTAGAGCTGGACAGCCAAGTGGAAGCTGTAGATCATCCATCGACTCCACCCACT
CAACCTGAGGCATAGCAACTGAGTAGCTTATTATCTAGAAACAcTACCGTTCCCCCTGAG
ATCAAATTACGTTTTGTTACTCCGCGTATTCTCAATCTCGGCtCTCAACGGATCCTCcGA
CGCCcACGATAAAGtAAaTTaCCAAGGGgTTGTAAGACTTAGCAGCAAACAAAaCAACTA
AAGcGACTGATAATTTCAATTTGTtgAAAACCGgAgAAgAGTAGTCGAGTGTGGGagTGC
TTGCTGATGAaTTACCTCTAACTTTaTagTAACCTAaGGTATTTtGtACTACCTGGgAaG
AATTCTGTTTAAAaTTttATTTtACcGtATAAAaTTTGTATTTtGAAGgTTtAA
>contig00148  length=808   numreads=7
GAaTtAaGtGaTgtCAcAGGaCGcTTTGTTATGCTCAATTcGaTCAAGCATcACCCCTTT
TTGTGAGGTTCTTCaGTTTATTtATAATCCACGAAAAACTAGGAGAATAACCACGTGCAG
TTGTTAAACTCTCCAAATCTATtCTtATACCGACCtGTTTTtCGtAACTGACTtCATCAT
AAAAaTtCcAAATCACTAAAGAATATTTTtAAatGTGTCAAGTGGTCCAGTGATGTCATC
AAAGTTTCAATAAAAAAaCAaCaGCGGTTTtCTCACTAACTCATCAGTCTGTCACGAGTT
ATGAGTCACATTTCACTCAAGAACATTTGTGATGGACCATAtCTATTTTACTTCATGCGC
TCTACATACTAaCGAGCAAAGTATCACTCGACATTATGATGTCTATGAGATCTAtCTtGC
AAAaTGGAGGTGAaCTAaTAAAAaGGCGCCATCTTGCGGACTCAaCcGAAaCCTCTTAtG
TTATAGCGCACAAAaTAGTtCCGAATGCTTCTGCGTTtCTtCTAAaTCCACTGATGACaT
CTAGCGAATGATGGTCGAACTATtGTCATTGATGgCACTtGAGATGCGTTCCaCTAAACG
CTTAAAATGATCGCGCTATTACCCTTGGTAAaCTAAGTTAGTtCCAAGAACTTCCGCGGA
GTGCGCTAGCTACCGCTATTTAACGATAGTAGAATTACAaTCTTCATGTTtATGATATAT
TTAGCCAATCACATTACGGCTATACATAAAATACAATAAATCGGCTTTACATATATTTCA
TCTCAaTTTTAATATTAGGAATTTCTTT
>contig00149  length=569   numreads=11
TtAAGGGGTCTACCcTCTTTAGAATTTtGAAAAAATCGAATTTttttttttGtATTTTTT
GAAAGTATACATaTTTAAAAGTATCATACTGAAAATttATAAaGATCCGAGCagTCTAAC
TGTACTTTTGGACGACGTTTACGTAGCTATCTGAGCGCGCTAATATGCGGACCGCTCGGA
GCGgtACGGCCTACCTgCCTTTGTATTCATTAGCAGCTGCAACCTTTTTCaGgTATACTG
ACAAATGTACAATATTATAATATACTATCTATACTGAAAATTTTCATTTATGATAGgTTA
TTCTCgAAGGATACCGTTCCATTAGAATTTCTCCCTATATTAGTCGTATTTGAAATTTTC
AACCgtCAGTATCTGTGCcGTGATTACCGAAATGgACAAGAAAAGTGTAAATCAAACTGC
cAAGTGGAGACGTCCAGGTTCGAAGCCGAAAAaGCGGAAATTTCATGGAGTGCTTCCACA
TGACCACGAGGCAAATACAAGTTATGctAGTGCATCTGCGTTGAAGTTACAACAATCGGA
AGATACCAGtttCGACGTACACGTGGATC
>contig00150  length=604   numreads=5
GTTATCACAcAaCAAAaTGCAAATaTAtCCcTtCcaTCtGTTTTATTCGATCTGACTTTA
AtATAAATGCAAACATATTATGAaCTTACACGCTAATaTACATTTGaCTtAGTTGgCCGT
GAACAGCATCTAAAaCAAATtGAaGGTAGAaTtACCTTTtCtCCTTTGCTAAGGTACGTA
TCGGAAaGAATAGCTAAATCTGACGTAAAAATCTACTCACGGCAGCGTGCAGCATAAGCA
GTCCATTTTGACTCCAAAGTATTCATTCTCATCAGGATACATTTTTAGGTCGTCACATTT
CTTTAGCCAAGGGCAGTACCGGTAGTAAACTAGTACACCAGTAACGTCTTGCAACCGGAT
CGTCGTTCCTTCCAGATGACCGTAGACTTGCCATTGATTACCTGCTTTGCTTTTtATCAC
CGTTTCCAGAAaCTTTATCGAaTACCCGCTCCATTCTTTTGGGACGTAGACTATATAaTC
AAACCACATTTTTTTtAATGCGAGTCATTGACAAACaTTAAATACATGCAAaCTGGGGAA
GAGAGAGaTTAAAaCTGAATCTTTATACAACTGGTCTAGAGTACATTATTTTtAGAaGGT
gTAT
>contig00151  length=481   numreads=3
ATTATTATTATTGTATGGTtAGAAGGgTGGgAATGAGAaGAAGAATATATACGGCTAGTT
TGGAGAGTATGTTGCTGGTGAAGCACGGAATAATCCACGTGGAGTTGATTGTATTGAaTT
CAaGGGTTAACTATTTCCTTGTATATACGTATTAATGATCATGTAGACGAGTGTGTGTGG
ATGAACATCCACATCACAGGAAATGAAGAAAGGGTTCGTCTATAGAaCTaTGTACAATCG
ACTAcGCATCGCAGTCAAAGAGCGAATCAGGATTAGGGgAGAGAGGTTTGgTGATCGTAC
CCAACCGTACaTGGGCATCACCAGAGGGGAGaGAATGCTGAACGGTTGTtAGGCGAGTGA
aTaCcACcGCGAACCTACAaTACCCGTCATTTCCAGTGTGATGTACCAGTAGCTTGTCCA
TTtCtCCATCGTATtaTTctGTCATTTCTATTTGCtCCGTTTACACCaTCGCGAtATTTT
A
>contig00152  length=458   numreads=3
ACcGtATGgACAGAGAaCGtAgAAGATCGCGTGAaCGTAAaCgAAGATCgCGTAGTAGAT
CtCGcGACCGTAAACGTAGACGTAGTCATGACCGCGCtGtCGAGCCAGAGGTTGAGGAAa
TaCAGAGAGAAGAgCGGTCTCGCGATCGACGTGaGCGTGATAGAGATCGTTCAGACCGTG
ACAGAGATCGCAAGCGCAGACGATCGCGAAGCAATGATCGCaGCAATCGCGATCGTGATC
GTGAAcGTAAGAGAGaTAaGcGTGATCGCGAACGtCGAGATCGTAAGGACCGGGAACGCG
TtCCTGATGAAGACACTAAAGAAATTCGTGTTAAAGAaGAACCTATCGACGGTAAaTATT
TTTttAAATAATTATTaTTTtAATTTtATTAtCATAATTAATTTATTTATTTTTtATTCA
TtCATTTAATTACAGaTtATCcGGAGTATAaaTAATAC
>contig00153  length=473   numreads=4
GGGgTTCgCCGACCTGGGTCTCTTCAACCCcGTCGGAGTCCcGGgTTtCTtACTTtCATC
CTTGCTTCTGTTtGtCTTCTCCTCGTTATCATCCGACCAAACTTTCCCCGAGATATCGGG
AACTTCCCACGCGAACCCGCCTCCGGAAGATCGCGGTCTGGAGTTtACCTTCGGCGACAA
ATGCTTGAAAGCTCTCGAAAGTACTCCGCTGGATGTGTTGGGTCGCGAGCGCTTTTCGAC
CCTTACTTCTCCTCTGGAACTCCCGTAaCTTTTtAAAGCCAACACGTCGCTCATCTTCGC
TAGACATTTTTCTGCCTCGGTTTTTATTAAAaTATCTtCTTtAAATTtACAaTCCAAaTT
ATTCTCACTTTCTCCGCACAATTTATCTTCTTTTCTTGAAaTATTTTGATcACCAACATT
TTCCTCTGTAAAATTATTTTTCGGtCGAaTTTtAACTCAACAGTcGTTGAACT
>contig00154  length=1032   numreads=13
ttccAGAaCAgTAGAtATTGGATGCTtGTAGGTAATCTCGATCCATGgTtGCAGtCTTtA
aCAACAGtGATGTaGAAAAaTtCACTtATTGAGAAAGGCAGCTAAAaCAGATCAAGAATG
TAATGTTTtAGgTCCTCTGAAaCCGGCcAAGATGGTGGCGTTCTTATAGTAGTGTTGaTG
GGAATCAAAATCTATACCAGATGTTCAATGATCtCATGAATGAAAACATAAGATCACTTA
ACACCTAGAGTAGCTCAAGATTCAGTATtCTTtCCGCTAGAATGTTTtCTtGACGATTTt
CTTTtCTtCAAGACTTGTTTTTCTGATTACTGCAAGTCCTGTGTGGCTGTTtACATGTCT
AAAATAGGCTtGATtACAAAAaCGCATTGATTAGAaCAAGaTATAGAAACATAGAAaTAA
AGGTTAAATtAACTTAAaGAAAGTatAAGTgAAACCGGtagTTCcGTtGCGgTGAAgAAT
GTTCGATTCTCATTTtGAAACTCAAAGTGGATGATGCAGTCGAGAAACACAATATCCTTt
GAGAGTTACAAAGCTTAAGATTCGAAGTAAaGCTGCTCATTATATTACCCATTATTTtCA
ACACAATtCAAGACTAGGTTAATTTCTAACCTATTTaTTAAAACTGAGATTTATACTCGT
GACTTTAAAGAGTAATGCAAaCTTCAAATAAAAGGTCAAACTTACTTGAAATAAAGTATt
gTGGACAAATATAaGTCTTTCGGtCACTTTTCAAAGTTAATTAaTAAATCcACTGGgAGc
AGGACGCTCCcGTAATAACTAATGGTCAAGTTCACACTGGATtGAATCGATCTTTTtACA
GGAATTtATATGTAAAGGAGAAGGAAATAAaGAGTAGTTAACTCgAGTAaTTtATTtATT
tCTAATTAATAtGGCAGGcatgcctattgttatgttatcattcgaattatttaagcgact
aaagtaagcttaattaaacaaataagttacgttattatagtgttgactgttgtttaagat
tcatttaataac
>contig00155  length=188   numreads=3
GAATGAGGCTCGTGaTTTGAAaGCTCTGaGTTTTATgTCTTCTGGAGCTCTCATTGTCTC
CAGGATGGTCCTGATAATCCAGTTTACCGCCGCGTCGTGTCTGgTTGGGTGAGTCTGCTT
TTCGCaTGCTGATATCACGTGATAGGCAGTTTCCGTGTTCTGGCACCCCAACCTGCATGG
AGCACCTG
>contig00156  length=966   numreads=17
AATAACTCTTTGATCCGTCAGTAGTGCCAACATTCTTATCGTACTATATTTAGCTTTTAT
GTAACATTGTTATGAAATGGATATTTGATAAGCGAACTCATTTACTAACAAAGTTGACTT
CATAATGGAACTCAAAAGCCGTGTATGGTTCATAGTTTTTAGAAATATGATCACAACGTT
GATTAGTTTATTCAACTAGATTGATGGCTTAGACTCTTTTGTACCTCAGCGGAGTGTTTC
GTTTTATCAAACTCAAAAAaGAAAATGtCTTTTTTtGTTtCTGAATTTGTTGTTTATTCT
TTACGAAGGTTATTTTACTATCACTTATGGTTAAAaGAAAAAAaCATACATCCAAGACGA
TTATAATGAGACTAACCTTATATTGTTTAACAGAAGTCATTTTAATCAATTTtGTCAATT
TACGAaTAAGAaTTTtATTGCCTTTATTGATCCCACACACATAAATCCTACTGACATTTA
ATTCGTGTGATAAATGAACTTTaCGACTTCgtGgAAAAAaCTGTtGAAAaCACTTTAatA
TTGaGTCAaTAATagTgACTTCTAAcTTGTGGTtGGTTTCATGACcAATAAATTtGTGTT
GAAAgCAATAAGTaTTGAATAAAAaaGAAAaGCTCTTAGGTACAGAcAAAaCAAaCaTTA
AtAGCcTTGGCaTAGAGTGTAGATTCGCgTTCTATATTTTTATTAAAATAAAaTTTATAG
CCGACaGatAAAatATGGTGTGACGTACGGTTtAAgTGTGATGTACGGCTATATCTCTTG
CcTCGTGGTTCaTAAAGCtCGTCATTTTTTTtCAAAAACTGCATGTtCTTACTATCAAAG
CCATATTTTAATCAATTaGTTACTTTTTAtGACACGTGCCTCTACTCTAGCTAATCATGT
AACGTCTAGTCAATCACTTGCCcTAGAATGGTTCGTCATTGTCAGCGTGAAGTACAAATG
CTGCCT
>contig00157  length=620   numreads=8
TGAGTCTCGCGATGGAACGATGTAAtttGTTCGTTAAGGaaacaaaaaCATCTAACGACG
TTAATAACTATGAATGAGAAACTGGAAAAAGCTAGGATTTACGCCTTATGTTTTtCCTCT
GGCTTCCGCTTTtAACtCTCTCtATTTtAAGCAAaTAGTtCAATTAAGATCAACTGATCC
CGACTGACAGTGATGTAGACGTCCTCTACCGACGTCTTGTCTAGCAAAAaGATTAGTGAC
TTGTATTACTAACTCTATGGTAACCTCTCCATATATAGAAGGTTCGTCGGTAATTATAAC
GGGAATTTTTGATAACGAGAAGTTATTCCTGTTTACTATCTAACGCCCACGTTTAAATGA
CACGACTTCCAAGACAGATAATGTGGAATTAACTGATATTCGTATACTGCTCCAGCTTTT
ACGACTTTATCGAATGAATTAAACGGTTTGgTAGATAAATATTGTTTTTtATCTTTTACA
CATTCGATTTGACGCTTTTATGATCACGAATATCAAACTTAATTTTACATGACATCGTAT
ATATTTCAATTTTGTATCTAAaGACAATAATATTTCAATTtGTAtGCAACGCTATATGTT
CCAACTCCATTGATATAATT
>contig00158  length=578   numreads=8
TTAGGaCAGGCAACAACaGCTTtCCCATCCCGCGTtCTATGTACTACTATCCATTCGGCT
GgTACGCATACGTATtCATCAATACCATCATAAGGCaTTtCCCAAAATTGAaCAACATAG
AATGCCAGCTTGTtATTATTAAGTGTCACTGAAAaCGATCTGAAACTCTTCCGTAAATAC
TAAGTAAAATTCATGTAGATAAAAATGATATTATTCCAACCGATTGCGTTCTAAGAGTCG
CGTAGCGCTTCTCTGACTGACGTCCCcACcAGCTATTCGATTCAATTTATACCATCGGTC
GAATAACGTGGTCTAATGGTGGGGgAATGAaTTTGACGATTGCGTCAGCAGGTCAATaCC
AGCTAGTTCTGCGCAGAAAATaCTtGCGCTCAATAATGACGCCcACCCAGTTCATTATCA
GTATTTGCTTCGCCACATTaGACAATTACTtCGAAAATTGCGTAGTAAaTATGTTATTCA
ATTGAATATTGGATTTTtCGACTCATGctAGGAGTCTAACCTAATCGCGCAATAACTTCC
GCTAAAAAAagcTGTGCTGAATAACTATcAATGATAGT
>contig00159  length=472   numreads=9
AagAATATtATAAaGAATATtATAAGTATtaTAAAAaTATtATAAaGAAAAATAAGAACA
AGGgTGCCATGAATAAAGGAGTCAAAAACGTTTACTTTtCAAAAaGATTtAAAATTtAGA
CCACAACTTACGAAAAaTGGCAAGAGGATTCAAAATGGTGATTAGTTCGAGGCACTGTAA
GCTGATTAGTTTCCAAACTAGTAGCGTCTCTTCGGTTAGCAGCGTACTACTTCGGCGCTT
TACGTATAGTATTCCAGCCTGGTATGTATCTGGAATAATTGAATTCCGCTATCAGCAAAC
ATGATAAAAAATGAACCACAATCTATCCATTCTGGTCAAATATTCTGAAGGGACTTACCG
GTTTCACATTCGATGACCCCATGGTAATCTTCCCACTCAGCTAACGGCAATTGGCAGTCG
TAAATTCGGTCAAAGTTCTGCGCTAGCTTCTTCTCAGGCGGGTACGGCACCG
>contig00160  length=398   numreads=7
ACGTtGgCTtCACAACCtCAAAAaTCcAAcAGgTAGACTTGCCAGaTGGgCgTTAGAGCT
CATGGAGTAcgaTACACCAtaGTCCATCGAAAGGGAGCTCTACACCACGTTCCAGATGCc
TTATCcaGAATtCCAGAAGGgCAGgATGAAATCCTTGCAGTgATAGgCgatGATATAGAT
CGCTGGTACgaCCgacgTGAaaGAgATGTACGACGAAGGCCtGACAaGTTTCCagACTGG
CGAATCGATGGGgAagAATTAtacTTtCCACagaCCctcGAAGTTCGCAGAGGCAGAATT
aGAAGACCtcAaTGCATGgAAactaGTCTTGaGGAAAGTGCATCACCAACGAGCCATCAC
CGAGTGTcACTCAaCaCCaGAagCGGgACACTTcGGag
>contig00161  length=922   numreads=8
ATACTTAAACTTCACAGCTTTTGCCTTCTCTTTGGTTTTCAGTAAGAGTTTATGCGTTTC
TGGAGGTAGAAaTtCATTAaCATAGATGTTTCCACCGTAACtACCATCAACAATACCAGA
GAAGATTTTTTTTGCTTGAAGGgTTCCCGATTTaCGCTTTGTCTCAATAATAAAGTCTCT
TATTtGAGACAaCTTCAGACAAACTAAAATTGAATGCAaGATCTGCCCATTTTtATTCTT
AGTACTGCCCGAGCTTTGCCtAGTTTTGTTTtCAAATTTaCGTGCACTCAAGACATCATT
TGACAAGCTCTGAaGgTTTAAgTTAGTAAGAaCAGCTGTGGAAATTTcACCCGGGGAcAT
TTtAtCAATCACTTCaCTAGgTATTCCAGTAATAACCAaCTCAGATGTATTGCTAATTGA
CTGTAGCATTACTGGCGCAGCTACTGTACTaTTTTCCGGAgTTGATTTCTCAAGTACTGA
CAATCTCTCGTTCATTAATATATTATTGTTAGCAACCTTtACGCTAAGAGCCTTAAATCC
TTCGTTGAGATCAGAAaTAGATTTAGCATTGATTTGAgCATTGGCAGTGACCTccAATAA
CTGGTccGTGGTTTTTTtCtGATCATTTTTCAGTtCTGAAATTTGAGAACTGAGATTATC
AAGTTGTtGCTtAGTTGAcAGCTCAGAAGccaaaaaCTTCTCCATTAGGgCTGTCATCTT
CTCATCAAGAGATTTTtCCGActAATCAACTGgTAATtgAGACATGCTTGGCGATGGAAT
CGGTGATTGAAaCaCTGAATCAATCCcGGGGgACAaCGGTGTTATaGGCGTGACtGGAGA
CTTTAGaGATGTAGACAAACgaCCcGTTGAAGATCGGGcTGCTGATaCaGGCTCAGaTGT
GGAtGATCTTACAGATTTAAAG
>contig00162  length=1844   numreads=72
cTCTcTCTCTCtCTccTCTCtCtccttcTCTCTCTCtCTctCTCTCTCTCTCTCTCTCTC
TCTCTCTCTCTCTCTCTcTcTcTGTAAGTACATAAACATATCagtATTTTTTGCTCCGTC
TTAaGAAaataTTTCTGCcTtATTTTGCCTCCGGgCATTTTCtGTTTCAGAATTATTGCA
AGCGCTAAATTGCAATCTACAAGCTGaTATATAAATTTTtATTtATttGTGCCTTGTAGA
TTGCTGGTTAATTAAaTAAAaCTTTCCAACATTGAAGAGGTTAGGTTCTCAGTGTTACTG
TGAAATTGTTGGTGTATAGCATTGATGACAACAATTGATGtCTAAACTCGGCTAAAGTTT
ACCGAGTAGCGTCATTCTGCTTACTACTTAGTCGGTAACTTATCATCATtATAACTTCAA
TCAGCATCGATTTGTTATCGTCGGTAAATCGATCAAAGACATATAGTGTGTGTGCATAAG
ATAGTATTGATGATAAATCTCGgAAAATTGGCATTGCTTGACTACTATTCTTTTCATCAC
AATCaTACAGTAAATTCTTAAATCTGATTTTCTTGTGGTATGCCATTATTTTCGGATCTA
TGTGCAAAGTGTAAAAAGGCAGTAAAAACCCCTAGTACTTGCGATAAGTGTGGAAAACAT
TTTCATCCAGGTTGTGCGCGGGATTTCATCAAAAaTAAaCCACAATCGGATTGCTGTCGA
AAAAAATTTTTTCATCTGTTGGAAAATTtAGATGGTAAATCATTACTAACTAACAGAAGA
GAAAaTTCCTTAAAGTCTACCAACTCAAACACcTCTTCAGTCTCAAGTTTCAAATCCGCG
AGATCTTCTACATCTGAGCGTGTGTCTtCAGGTCGATCATCGATCTCATCCCTGAAGTCT
CCAACGACACCAATCTCACCACTATCACCTACTTCTGACTCAGCATTtGTATCACCTGTT
GTATCTCCAGAAATGGCGCAGTTACCAGTAGgTTGGGCAGATAAGTCTCTCGATCAAAAA
TTAACTGCAATGATGGAGAGATTCTGTAGTCTGGAAGTCTCAACGAATGCAAGATTTGAA
AAGCTAGATGCTAAGTTACtAGAAGTTCAACAGTCCCAAGACTCTATTGCTGCGAATCAG
GAAAGGCTAACTGCCAATATTAAGGCAAACtCTGCATCAATCATCAAGCTCAGTTCAGAT
CTTGAAAATCTTAGAGAtcAAACAAAAAaTGAAATGGCTGCGGTAACTGAGAAATTGTTA
CTCCTTGGAAATtCAACTCCTGTTGCATCTTCTTCCTCTCAGGTACCAGAGAGCTCTGCC
GAATTAGTCATATCGGGTATTCCcGATTCGGTAGCGAATAACCAAACACCAGATGATATC
TGTACAGCCGTCCTAACGAATTTGAGTTTGCCAAATCTAACTGGCTGCATCTTAAATGCT
CGTAAATTTGAGAATAAAAATAAGCAAGTGCGAGATCAAACTAGGCCTGCCTCTCATTCT
TTTATAATTTCAATGATGTCGATCCAAGCTCGTAACTTTGTGGTCAATAAGAAGCGCcAG
TctGGCAATCTTCCGGTAAAGAAGGTTTTtCCTACGCAAGTCGATGCTGCATTCAAGGGA
TCTATTTATGTTAATGAATTTTTTCTGCCAGAAACCCATCGACTTTTACTCAAAACTAAG
GAGAAGGCTAAAACTGCTAAATTCAAGTTTGTTTGGGCGAGAAATGGGCAAATCTTTGCA
AAGAaGGATGAGAActCTGAAAGACTAGTTATAAATTGTGAATCTGATCTTATGAAAATT
GATTAACGCTTAGACgaTTCAACAAaTAATTCTCCTaTtAACTt
>contig00163  length=362   numreads=6
ATGCCGGAGTTTCCGCTGGAGGTCACTGTTACCGACGCAAGATTGAGTCAAATTAAAGGC
TGGAAAGTCCCTGAGGGCCATCCGGTACCAAAAAAaTAAGAGAAGTTTGAATCAGACTGG
TGAATCTTCTGTTGATGCCACCACCAACATAAATAACAATAACAACAACAATAATAATAA
TAATAACAGGAGACGCAGACGAAGAAGAACAAGTCTCTCGGGACTAGACTCGCTAGACAA
TAATGAAGACGCGATTAATCAAGATAACGAAGACGAGGAAGAAGAAGAAGAGGAGGATGA
TGATGAGATTGATGACGTAGAAGTCGAAAGATTCCGGGATGACAGGTGGGACGCGGTTAA
TT
>contig00164  length=584   numreads=4
CTCAAaCAAaGTGAAAACGAGCAAGAAATACAAGACCCGAAaTTAAATGTCaTCAGaGTA
GAAGAAAAaCAGGCAGACAGtCTAACTGTGCCGTtAGCTCCTCGACCAGAAGAAaCTTTT
tGTCTCTCAAAaTTTGTCGACCAAATtAACTCCAGTATTAcTAATGAGGACCAAGCTCTC
cGTTtACTCATACaGGCAGTCCAGATGTTAGAAGATCCTCTGCTTCCAGCTGACGAGGTA
AGaGTAGGAGGTCCAAagCACTAATAATAAGATCTTTCTaGGCCAATTAAGTACTCATGA
CGACCAAGTTGACGAAGATGAGTGGGAAGAAGAAATCGATCCGGgTTtcGAACCAAcTGA
GAGCGTCCCGgTACCGCCAGAACGAGTCTtGGACCcAGTCCCtGaCTCCCTAGAGCAGGC
AGACCGACCAACACCGACAGCCGTCGCAAGACAGGCCTTTAtCCcACcTAtCTTTCAAGG
TTgCCcAcTACCAATtGTAATtcAAcGTaGgCTAGCgAgTcGCaGGAagTtCAtCTcTGg
AaCcGgCCcTcAaGcTCcAaCcgTGACtGCTAGgatCCcTGTAT
>contig00165  length=1950   numreads=37
AATaCTATTTACAGTCtAGTTTTTAtAGTTTATtGATGTCTAAAAAaTACGTCGGGCTTT
ACCAAAGCAATTATAACAGTTACGAATTTCACGTAATGGATGTTTTTtATTtAAATTAGC
ATACTATATCCTTTGATCAAATTTGATTGGTGCATACCAAAGGATATCTTTCGATAGGTA
TAAACATCGAATGACGCCTTATATCTAGACGAATCCTTGACTGATAGTTAATAATAATTA
ACCAGACAGCCATATAGTTAAATAAATTAACGAATGGCTGTTGTATAAATTAACaTAAAA
AATCCAAAGATAGAATCTGATTGGTCCGCGCCAAACGATTTTTTCGGTAGGTATAAACAA
CTAACTTGGACTTGTCTGTTAGTAGGCTGGGAATCCCCGAAAAATATTTCTTTCGGACGC
ATCATACTATGTCTATTTTTATATCGCCTAGATGCAAGAAAGTAATCAAACGTTCAATTG
CTATCTTACAGCACTATGATTAAATAGATTGGAGATTAATACCGATTTATTTGGGCAACT
CACTTGCTACCTAATGCTTTGTAACAAGGTGCTGCAGGTTAAGAGTGCATGTGTAAATTG
TCACCCCAGAATACAAAACCCGCTTATTTATTTTATGTTTTTGCGGTCGCTACTTTATTC
CCAATTAAATTTTAAGTACCAAATTTAATtCCAAAATTCAGAGCTGTAATTCAGTACTTG
AAAGGTGAGTGATAAGGACATAGATTAAAATAAAGTAGAGTATTCACACAGAATATACTT
TATTTAAAGCTAGCTGCCTAGCTGCCTAGATTAACATTTTGAATACTGTATAACAAACAA
AACTAGATATAACACAATATTTAGACTAAAGGCTATCAGCAACTAACTTAGTATATATCA
CGACGATTAAGTAGCAGAAGACATAGTATTTAGGCAAGTACAAACAATTATGCCTTTGCT
TACGCAGATTACGCAGTACCGACGAAAGGCTAATGGTTGCTCTTTCGTCGTATTGAGACA
AACTGATGTCAATAGCGCAAAAAGCCCCAGTACGATTTAAACCGGCACTGCAGTGAACCA
CCATAGGAGGAACGTTTATACACTCGCTGTCCAAATCGACCATTAATTGAGCCTTTCTGA
CCGAGAGAACGAAGTCCAGAAAGTTTGAAGGATCTTGAGGAAGGCTGTAGCAGGGCCAGT
CGTTGTAGGCGAAATGCTTGATGTCTAGCGAAGCTCCAGTGTCATTTTTTACTCGTAGGC
TGGTCACTACGTGGTGACGGAaGTACTTGATTTTCAGAGTTTTGATGGTGAACTTGCCAT
GGACCACTTTTCTCCACTTTTTGGGGCTCCAGTACGGGTAACAAGCTTCGTGTCCCTCTT
CTACTAGTCTGGTCAGCATGACGATTACCCGGACTTGATTAGTAAATATCATCTTCCAGA
AATCTTGGGTTGTCTCTTGGAGTGGCGCCTGGGTGCACAGGAATCTTCCCTTAACGTTCC
AACCGTCGACATGGTTGGCATTAATAAAGTCGCTTCCTCCGTCTTCTGTAGGGAGGATTA
CCCGATTGTGGTCGAAAACGAATGTGTTCCAGTATCGGCATTTTGACCAGTTTTCATGCT
TGAATACTTCACTGCAGGGGGAGgAAaCATATtCTCCCAATATTTCACGGTGTTCTtGTT
tCAGTATGtCAGCCACGTTAGATTTTtCAATCaTATGTTCGCAGTTTTtAACGAAGGAaT
TTTtTTtAGTtAATTtCGCGCCcATTTTTTCAGAGTtAGGCTTtCAGGTTAAGAATCCTT
ATCTTGACTGTGGTCAGGTATTCAATGTAAATTTTTTtACGTATCTGGACATATTTAtAG
GACATGtttCAGAGAATAATgaaatattaatggtcctgttttccgCgatttggAATACTG
AtAACTGGATCGGTATGACGCAGGATAttt
>contig00166  length=445   numreads=3
ACACATTCAGCAACCCAGATATCTCCGAATTAAGACCGGGTTTAAATTATTTGAACGTTG
CTGCGATGAGCCCGGTGATTGAGTGACGGACATGCGTCCTATCTGGTATAAAACAGAGCA
CCGATggACAATAATTACACAACGATGTATAAAACCCGGCAATCTCCCGGTGGATCGCAT
CACGGAgCCTAAACATCACCTGCTGCTGTCATTCGAAATGTATAAGGCGTCTCATACCCG
GCAAAAAGGCTAACATTtAATCCAACAAAGCTACCAGGAATtAAATGCACCGGTACCTTC
CGCCGCTGCAGAaGAaGCATCTCAGGAATGTCCTGACACCACCATGATATCCCATAGATC
ATTTAATTGAGCATTATCaTCACaTGCTTTTCTTTCTCTGgAaTaCTTTGCaCTCAtATC
AaCTACATGTGAtAaCTaTCTcaGT
>contig00167  length=489   numreads=3
GAGAAGATTTtAATTAACCTGCGTCATCTGTCGgATATTTTCAACaCTATTTTCTATAAA
AAaaTTTATACATCGGTGTATCTGACTATATAAAGCCAGAAATGAAATTTTTTCCCGGGA
TTGTCAAACATTAGACTGTtCACTTAATAACGCCCCGAGAACTTGCAAGGGAAAaCAAAG
AAGACAaTAAAaTTCCATAGGAaGAACTCTTGtGGTAaGCGTTAAAATTCCAGCGAAAGG
CGGGACAAAaGGAGCAGGACTCCcGGGCATAAAGGGTTCACTGtATAGTTGATAATGTCA
GACGAGTGTCAGCCGGAAAGAGTGAATAGTGAaTACAAGAGTCTCGAATGAaGTAAaGGG
gAGGCCGAGGGATGAGAGCGAGTGGCTtAGTCAAGTTTTAAGTTCTTAaTAaTTCgTACG
CATACACGtGGCTTGGGgATGCaCAAATGCACGCCTGAGGGTGCGAGGATCCcaCGTAGG
AGCTCACCc
>contig00168  length=431   numreads=6
GTGATGACGCCACCGAAGTTCAAGGAGGAACGGCGTCGTTCTTGgTATAATTGCGCGGGA
AAAGAAAGTCTATTAGACTGCCTTCTATCCGGCACAAGCGATCATCTGTTACGCCGAAGA
TGAGCGGCATAGTTGCGCAGGCGTTTGTGCGTAAAATACGCTAGCTCCGGATGCATATCA
CTACAAAGAGTGTGCATCCGGGCCATATAACCGCTCACCCCCAGTTCGCTACGTTTGTAG
CACACCACGAGATCGACTCTGAGTTCCTCCGTCCACTTAAAGTTGGTCCTTATAGCTCCA
GGGTTGTCATAATTCATCGGGTCCGGCGTGCTCCTCCCACCTGATGAATGGTCTTTATCC
GAAAAGGaCCGGTTGTGTGGAGCACTTCTGAGTTGATTTGTTGTAACTCAGTTATTTCCA
TGCAGTGGGTT
>contig00169  length=231   numreads=20
AGCATAtAAcACTAGcGTaCATGAAGGTACAAAATTTACaCCTTATcAActAgttttCGG
tAAAGAAGctCGTTtAccaTCAGAATTTtCTtACcTTGACGAaATACCgACcTACGCaGA
CTATATCAAAACTCACGCGACcAGACTTTtAGAAACTCAAAAGATAGCCAGAgAAAACCT
AGAAAAAGCTAAACagAAATCAAAAATTCGATATGATAAAAATATACATCC
>contig00170  length=599   numreads=8
TCAACTTGCTCGGAGGAGTGTCCCTTTGCcGGAATGTCGACTGACTCTTGGCCTTTAGCG
AGTCCGCGGTACAGTCGCTTAACAATTGACCCAGGCTGAATATTGATATCTCGCAGGTAA
TGATCATAAGGGAGGTTATCGCcTGAGTGGACAGGAATCACAGCAGGCTCAGTCCCTGTC
AGTATAACACCACTGGCTTAACTGGTGAACCTGGAATTGTTACTTACACCCTTCACTGCT
CCTCTTTGCTTTTTGCCTCGGTTTTTACGTACGTAATGCTTACGTCGTTGTCTGTTAGTT
GGTCCAgCTGGTGCACCTGGATTTTTAGCGTCGAAATTATGCAACTCCAGCACTGCGATA
CGGTTAAGCCTGGGCATTGCGTGACTTGTGGGCTGCCGaTtGGGTCGTTGGAGCTCGACG
ATGAGCCAAATTACGAAGAaTTGCTCGTACAaTATACCTGGGAGgCCCTcGACGAATCAT
TGGTCGTAAaTGGCCTGTTtAGAattAGTTTTTATTAAttatttttatttttattatatt
ttaataatgaattctagtgacctccagtttaattattaagataaaattttagattgata
>contig00171  length=468   numreads=3
ATTTGCGATTTTTAGAACACGAAAATATATTAGCCTAGAaGaTTCTTAGTCCCGATATCT
AATCTAAATCGATAATTGGTACCCAGCCTGTCCCGTCTACTTTGAGAGATAGGGGACAaG
GTTGTGGACTTAAAATTCGAaTTTTCGGTATtATTATCTTTACCCCCTTTTTGTaTGTTc
GTTTATTAGTTTtGCGGGgTGTTTTTCTTTCTTTTTGATTTCGTCCTTTtAcTAGTAaCC
cTAAAGGATCTGTTTCCGGAAaTCGTaCCCGTGgTAAATATAAACCAGTAtCTATCtCCC
CTTCAgAaTTATTTAAAaTGACTATCTTTAGACGaCGCTGGACCTTTTTAATGTTaGTtA
TTTGGGgTCgAGGTGTATTTTTAGCTACTTTTTCATTTTCTTTGGAATGCTGTAAATTCT
cGCGGTTTCGtCGTGCCTGTATACGACGGCCtGCTCTAtGTCCtcTCT
>contig00172  length=451   numreads=4
CCAGTAATCACTTGACCGTAGTAGTCGGCTCCAATGATGATGTTAATTGGACCTGGTGTG
CAGAATTCAGGGTCAGCTAGaGTAAGATgTTGTAGTTGTGTGAGTTGATTGTGCGGGATT
GACACTGATGGTAATTGTATTGTCAATCCgCGCAATACATGAGCGTGAAGGTTGAGTATT
TtGCTtGAGTGTTGTGATCTCAGAGTTAGCTCAACACAGCCCTTGGTTCGGCCAGCCTTT
GCATTGCCAATGCCAATGACACTGAGTTGAGATCGAGTGCGAGTGAGATTGAGaCTATGT
ACCAATGAATCTGAAATAAAGGAGATTTCAGAACCAGAGTCTAGCAAGATGCGTATTGGA
ATGGTaCTTaGCTTTGTAATGATGTTGACCAGGCAGgTGGCGAGAaTTGtGGCAGAaTGT
tGATCATTGAGAGTACcAGTTGgAgTGTGGT
>contig00173  length=746   numreads=5
CAGGCCgcttttagcGTTACCTGTTGaTAaGTTgTTtCcttATTTatCTTtAaTTTtaTT
TtAaataaaaaaTTttCcAGTtGtGAGgAAGGTCATtGgTtGgATTCGCCGCGActGAGT
CGCCCTCgCgCGGGTAAaaccGATCGAAGCtCAACtGCGCGCGAAaTAaaTTTAAATTGC
GGTTAaTCATTTaagTTAGATAAtaagttagttttaagataagaagtattgtccggtact
atagacgacagccattttacccgagaacaGGATCATCGACGAGCATCATCGACGTGGGAT
AaCCCCaaGAGaaTCACCtACGACGGAAAGctGACCCGAGGATcAAaCGACGGACTGGTC
AGTctACGGGGCTcAACGAGTGGCGCaGgCGCGGAGTTGtcgaGCTGGCTGTTGAGCGAG
CcAATGCTCCAGTCAATAGATCAAAATAATTCGATACTGGAAAATTGGACAGGCAGAGCC
ATCTCTGGAGCGTCAAGCGAaTCAAGTGCCTAGAGAGAGGGGAGAGCAGCCAGGCGGGCA
ACAACGAAGCCATGTTTtCTCCTTCCAcGTGTTCCCGCGACAATAAACGGACGCTGATTT
TTTTTGAGGTTGCTTTGACACTGCGACTTTTTCTtGaTTAGTtGTGTCAGTTGCTGTACt
ATTTTTTTTCtCTTTtGTTATTTtATtGATTGAAAATAATGTTGCGACGACGTGAaTAaT
AaTTAaTtATCCGTGCGAcGGaCTAT
>contig00174  length=520   numreads=6
CTAATGtGACCGTCaCCGGAAATACGAACCAATTTCGCAAAAaTGGAGACCAGTGAGAGC
TATTCAGGCGTTGATGTACGTTCGCGTTTCtACAAGTCGTTAGATTATTATTTGCGTATG
ATCTCAATGAGgTCcATTATGGCcGTCCGTCAATCCTTCGACCATTGTGTGGACTATtAG
CTGGTTTCCGTAATCTGGGTTGGgTTGaCATTAACGGTTAAATATTAGAGCAGGGATATA
AAGAAATTAATACaTAAAAaTTCTGAAAaGTGTATTTTtATACTTGTAAaCGTTTTCTGA
GTGCATTCAATCTAAAACGCATTACCATATCTCTAACGTATATTGCTCGAAAAAAATaCa
TTAtCCCCaTtAAACCTAAGCAAGAAGCTTAGATGCGTAGTAGATTGAaTCAaCTTTTTt
GTGCCAGATtACGGATTAAAGCAGTATTGACACtCAAGgCTGTAAaCATCCAAGTGTTTt
AAGTTAAGtAGAATATTTTTAtATCGATAGAaTACTCTCT
>contig00175  length=1019   numreads=12
TGTTCTTCAGGATTTCCTTTTCTAGCATACACTTATttcTAATTACGTCTAAATATAACG
ATTTGATCTGAGACCGTATGTACCGTTCGACATAGACGAACTTAGCATTAACATACATGA
AAaTATCTAGGTtATTGGGATCGGTTGGGACTATGTTGGTTTTTtCTAATGATTCTACAT
CTTTGCTCGAAATAATGAATAATTTtGGGTGTTCTGTCCTGATGATCGTTACACCACATG
AGGTCTCAGTTCCAATCGTGtaCAGCGAAAAACTaGTGTCCCTTACGCTCATaGAGTaTA
CTGTCTCTGTATTAGaCTGTAGCTTAGTTGCAAATCCCTTAAATAaTATTGAaTAAGTaT
TAGGATTACAAAACTTTtGTGGCAaCGAATTCCAAAaCGAGTATCCATATTCGGGATCAA
TGCAGTTTCCCGTATTTAACTTGCATTGATGTCCcGATGGGAAaTAAATCTtATTTtCAG
AAaCCTTAAcTCTGATTGATTGTgTTTtAaGGgTAATCTTAGcaGTTCcgATTACAAAta
CGTTATCCCAtGTACCGAAGGGATCAGAATATTGtgAATTGGTACAGTCAGCGTTcGAaT
TAACaCTaCCTGctAAACTGATgCTACGTACTGTGGTagTATTTACTTCcAGgCCATCAa
TGAATGTgTtCCcTATGCGTAGTGTCTtGTGGTCATGCGCGACCTGgCATAATTCGCGGG
AAATCGGGTAGATGTATTCATTTATTCCCTGACTTACTATAGAATTATAAGATTGCCATC
CACAATGTTGGATAACACGGTGAATTTCAATCTTACATTGtaTTACTGTAGCATGTTCAT
ATTCATTTAATTgTAAGAGTGCAATTTtcAGGgAGGGACGTTTCCACCCGATTTTCCTCT
ATGTCACATTcATcGATGtCcACcAaCGaTATGGTAGTCATATTTAAtaTTTtActACCa
CAGTCATACCcAATGATGGCcTcGGAaCAGCCCcAaTACATAaTCATgACAaTCAaGAG
>contig00176  length=588   numreads=6
AaaTCCACCTTTAATTGGTATACCAATCCAGTCTtCCAGCTCATATGTTACCGgaTCCGT
ATTtCGCACTTTtGTAACaGTGAATAGTTcaGTTGTCCAGTTTGGTGTgTAACCTTTTTC
AAaTACATGCTTGTACCTGCTTATGCGAACTACATCTCCAACTTTAAATCTATTTTTTTC
CTCTTTGATGATTGAGATTTCATTGGTATATAAaTATTTTCCAGCAATGACCATTCCTGA
GTCTTAGTTACgTCAATAGGTTtCATTTTtATtGTGcgATGTTTAGTaTTATTGTAAGTA
TTTACCAACTCAGcAaGCATATCAAtCCATTTGTAAcTtCCACGAGCTGAGAATTCTCGC
CACATTTtAGTTTTTAAGGTtCgaTTGAATCTCTCAActATACTCGCTTtCATGTTTGAA
TATGTTGAATATAAATTgaTGTTGTGATGTTTCatgAGCTTTTtAAATTCtGTATTGTAA
AACtCTTTACCcTGATCAAcaTGTAAATTTTtGGGAacTcGCCCcTGCTCAAGCACAGAC
ttcATAGCACTGGTGACTtCAACACCTGTCTtcTTTtGATTGgAACTG
>contig00177  length=563   numreads=7
GGaGaTGTTtGGATTGGCCTTTGGgTTGTTGTtGgTGGtCTAGTTATCGGCcTCTGAgTT
GTAGTAGTTGGTGGTCTAGTTATTGGCCTCTGGGTGGTtGTTGTTGGAGGCCTAGTTATT
GGTCTTtGAGTTGTAGTTGATGGtCTGTTTACTGGGGGAaGGTAATCCGgAGCATTTGTa
GATGGTGGCcGACTTGGTGGGGATGGTCTGGAATTAaGATTATTTTAATGTCAAaGAAGA
TtCTAGaGTGATAAaTTAATATtAaCACTtACCTTCTTGTAGTTTGCGGTGGTGGAGGGT
TGTATGGAGCTCTAGTTGGTGGTTGAGGTTGTGGTGGGTTGTACGgTGgCCTtGTTGGTG
GTTGAGGTTGtGGTGGgTTGTACGGTGGCCTTGTTGgTGGTTGAGGTtGTGGTGGgTTGT
ATGgAGGTCTGAAAaGTCAtCGATAGCTTAAAtCTTAAAATTtCAAACAAAAAATGCACT
AAAAtGAAAAACTTACCTTGTTGGTGGCCTGgATGTAACCCTATCGGGGCTTGAAGGGAA
TGGCACCTTTGGAGTTTGATAAG
>contig00178  length=443   numreads=21
CACTATTAGACCAAGAAGAGTGTTCTAGAATAAGAGAAGAGTTCTTATAGAAGTAATCTA
CTCGGTACTGCTTTAGGAAGCAGAAATATGGGCAGACATATTAAAGCAAAAGGCATATCG
GCGAAAGATAGCGGCAGTACAACGGCGAGGAGCTTTCAGGGTTGCCTGCGCCTACCgAaC
agTTTctGAGGCGGTtATATTGGTCATTGCgtGAGCcACGCCCaTCGATttACTagCGTT
TAaGAGaGtcAAAACTCTATGACGCTAAAAAtcaGTGACGAAAACaTGAAAGACGCAAGA
ACGAgaTAaaGgCgAAaCGCtGCaGgAGTGGCAGGGCTGATAAACATCGAGAGGGACGGC
CGGTGGACGGCGCGCCTGATCCCGAacATCAACGTCTGGCTTTCTCGGAAGCACGGAGAC
AGGGACTTTTTCTGACCCAGCTA
>contig00179  length=1446   numreads=27
GGTTAaGACGATTTTCTGTTGAGaGCTtGCGgCGCTtGgTgACCcGGGCCcATAtCATGC
ACAACGCATCATGgATCTTTTtCGGTGCTAACAaCAATTtAtCTAGCaGATCCGAGAGGT
CCATGCGAAGATAGTACTaGAACAAAGATGAGAaCTTAGAaCAAAaTTAaGGAAaCGgTT
tAGgATaTCCGAAAAaCTCTaGAAGAACTaaCTtACTTCCAATaGAGTGAGAGGGAGCTT
CGATGCATCATAGGGCTGCCGAGTCGGTGCTGTACGAAaCAACCAGaCgATCTCTTCAAG
GTAAGCAGGAGCCACGCACCAGAATACAGGATCaTCGGCGCTTAGCCATCCAGAgCCGGA
AaCTCCAATTTCCATCATTTCATACACTTCGTTGTCCCAGTAGAaCTCGTCCATCGCACT
ATATATGAAGTCCTCTTGTTCGAATAGCATTTTGTCGAAAAaCAaGGACATCATCATCAT
ACAACAGCACAGGAGCTACTGAATGCAAATTCAACGAGATACTGGACATTTTAAATCACT
GGATCTTGCTTTGAGGAGgTTCTGATGATTTTACGAACTGCCAAtAATTaGCACAAGCCA
GCGACGCAACGAGTAGCCTCTTCAGTCAAATTGATCAATTGAAGGAATTGCTTTGTCACT
TGCTTTGATTGAATGAGTTTGTtGGTTTGTtGTGATAACATCACATGTAGGTCAAaTGTT
CCACTTAAGTCAATTAaGAACAaTCTTATAAaTTGCcGCTTCATTTGCTGCTATTtAAaT
AGTCGTGTCTtATTACcTGTTATCCTGCGGAaTGCAATCAATTTCTGATtCTGTCCCACA
AGaTTTGCTTTCAAGTCTGTACCTGATTTTTGCTCTTTCTCGAGATCAGTTACGATTTTT
CTAGCTTCTTCCAACTTTTCCAAAGTTCTGGATGACTTAGCGACTTTGGCTTGATCACAA
ATTTTCCGACTTTTTTCTTCAGTTATAGGCTTCTGACAGGGTTTTTTTtCACTCATTATT
CAACCTTTCGAGAGACAACCAAAGTCAGGGCACTATATtATATAAAAaCGACTAAACTCA
AGGTTAAAATATATAATGAGCATCTACAATTCGTCCTACAACTAATACGTGTAACACTAT
TCTGACTTATGATATGTTCGAACATGGTGATATGAATTATTCATAAATACCACTAATGGG
CGCCAAATTTATTATACTAAATCAAGTTCGCTTAGTTGCTCAACGTCGCTTAGTTGCTTA
GATGACTATAAGACTCTCGAACTTACAGTCTCTATATTTATTTtATtGCGTTCATTATTT
CAATCGCTGTGTTTtGAAtATaGAGATAATAAAACTATCATTAaGTTTtAAGGAGCAATT
AATAAACAAATtATATTGAGTtAATATaTtaCACTCCActCGTaTACAAtAAAAATATAA
AATTTt
>contig00180  length=739   numreads=7
AGCATGCATGGAAAACTGTAGTAAAaGAGCCAGAAATTCTAGGCATACTACAGAGGAACC
ATGAAGAACCTGATGCCGGACACCTAGGCAGAAATAAAATGTACGAACGTCTGAGAGTCA
aTTTTtATTGGCCGGgTATGTTCAAAGACGTTGACTTCGTCGAGGCGTGTGAGGTTTGCA
AAAAGgTTAAaTATAATCAAAAAgCTTCCcAAACTCCCcATCAAACAAGGCAGCCGATAA
GACCGTGGGCTGTGGTGGCGGCTGACGTCACTGGACCCTTTACCAGGTCTAAGCGAGGGA
ACCAATATGTGTTAATTATTCAAGACCTATACACTAGATTCGCCGAGTTTCATCCTTTGA
GACGGTGTACTGGCTCAACCGTCCTGGAagCCTTTAGgAAGACTTtCTCTCTTCgaGGgT
ACCcGctGTTTCTCGTCTCCGATAATGGGAAAGAGTTCGTTAATAGCCAAGTCCAGGAGT
TCCTTGTGATAGTCGGAGTAAAATTtACACCGGTGGCCGTGGCCCATCCGCAGGCAAATC
CTGTGGAGAGGATAAACCGAACTTTGAAGCCAATGCTACGAGCCTACATCAATAAGGATC
AGAcTCAGTGGGACGAGCATCTTGGAGAATTtCAACTCGCGTACAATAGTTCATACCACT
CGtCTTTGAGaCTATCACCATATTATCTCGTTCATGGACAAGAGCCGCGCTTAGCAGGCA
AcATGACTGAGCTAGATTT
>contig00181  length=539   numreads=4
GTTTCAAGGTCAAGAGCCAGATTGAAGATGAAGATCATAACGACCGCGACTGTGAACTCA
AAAATTtAGCTGGGaGCCAGAGTGAGGGGCAAGGGGCCAACAAAACCGaGGAaTCCCAAG
TGAaTACCGCGAGTGTTGGAGATAAAaTAGCCGAGTGGGAAAAGGAGAAACGCCGAGAGA
AAGAGACGAAtGATGATCCATTGAGATATCAAGTGGCCGGCGAGAATAACCAGAGTACGC
TGTATGAaTCAAGAGAGgCCGcTGCTGGCATATGTTTCGTTGataCTCcGGCAACTGAaT
TTTTGtACGAGTCTTCCAGCAACGTCGAATGCGCTCCTCCAGACACCTGTCACGCGGAAT
TTATTtCtGGTTCAAGTGCGAGTGAAAACaCATCGGAGTGTGCcGCGAAaGATTtGTtCT
ACGTGCCGcGGgAAAATaCgTGTGATTTTTCGATTtCGAAAGgTAAaCATCGCGATTGCC
cGAGCTCCCTGaCTGAGCTGaGTaTcAGAAAAATtCtGTCTaTGCCTTACGgCCTAAAA
>contig00182  length=716   numreads=7
TCTTcATACCcTGCGCTCATtGCActGAATTTAtgtAGTTTgTTTATTACTATGGATCTA
GAgTATCcGGagCTGTAGTGgAACTAagAAAAaGTAGCgATAaGTGTtAACATATAAAGT
TTTAATtAaTAATAAATATGGTATATACGAtACTTTTTTTTTTAATtCTATTAAACCATA
TAAGCATtGTTAACACAAAaCATTGTTAACACAAAAATTAAAACTCTTGAAATAGGTGAC
GCCCAcTTGTTATTGTGTtCCATTAGCAAGCACCCGTAAGAtGTGCGACGTCGCTGAATT
TTATTTTCAaGGCaTGAAACACTGTTTGTTtATATTAaTTCAGCATGTAATTCAATCTGA
CACCCGTCGATATATTACGCAGTTATCTTGATTAAAGATACGGAATATTCAATAACAAAC
AAGTTATTCAAAGCCAAATGAAATTCGATTCCTAGCAGTATTTGACGATCGTTAGCTCAA
GTGGGgCATGTGTTATGTTAACACTGACATGCTTCATCATTTtATGACAGTaTTAAaGaC
TGTTCAGAATCTAATCGTGTTACaGAaTTCTAAATACATCAATATGTTTTtCAATCAATC
TCTAAATCTATTTACTGTTGGAGAATAAAATCACAATACTTGTCAACATATTATGTTAGT
CATTTACTTCTAAAATACACCTTGTTAGCAAGTtCTTGAATATTCAGTACACAgTG
>contig00183  length=167   numreads=2
CGGATTAGTAATCAATTAAGCGAAAAaGCGTTAAATTAGCACTAGCGAATTAATATTAGC
GGAATGGCGGTGCGTTCACTCGAAAGCGTGGTTGCAAAAAGAAaGtGGTAATATATGCGT
CTTCTTTCTCGTCCGCTTTGGGAAGAAGGCTGACTGCGCATGTCAGC
>contig00184  length=1247   numreads=14
CTTAACGTAGCAGCTTCTTTGGAGCTCATTTACGACGTATATGAAaCTAATGACAAAGTT
AaGAATATTTGGGCATCTCAGTCAACTTTAGAAaGAAGTCACCTTTTGAATCTGCGCCAG
ACTTTTTGCAACGTGGTAACAAACGTTTACATGCCACTGGACGAACAAGTCATTCAGGAT
GTCCTAAACGTCATTTGCTCGCCTTTACGCTTGGCCAACGAaTAAGCAATGTCGCTTTAA
ACGaCAAATATCTCAACTTAAATATTATTGCACTTGCATTTATTTTtACATTTTTCTTTT
GAGTTGATCTCTTtATTTTTtAATTTAATAAaTATACATGCATGCTGGTAAAACGATGTT
TGATTTtCATGGTTTCCGAGAGAGTAAGAAGCTATCAAGTAGCTTACAAGTTAGATTCTT
CGTAAAGAAGACATGATGTCTAAACGACGTCGCTGGTTTGGATAAAAAGAaCTATCCTAT
CAAGATTtGATGTAATTTtATATGAAAATACGACATTCTAGGAAAATaCAGCTAAGGCCA
aCCTTAAATaTAATTAATGAaTAACATGAAAATTGATATAATTAAAGGAATTCATTAATT
ACCAGCAGGAAAGTATGTTTGGTTTGTTCTCCGATAACGGGTTGGTCTCTTATCACCCTA
cAGGAAAATCCTAAACAAACATATAACCCGTAGGTTAAATGCTTATTATTCATTGGAATA
CGTCATATAATTTGATAACAATATCCTTTATAAGGTACGACGACTGAAGGGAGAAACAGT
TGAGTTCAGATACGCATCCAGTCATGTCGTCAAAGCGAGCATTAGTAGTCTTGGTTGCAG
TTTtCTTTCATTTGTCATGTAAGTAGAAAATTACAAAGCATTATTGATATTCTGAATAGT
TGGTCAAATTGGTGCCGCAACTTAGCAGTTGAATtGTTATAGAACAATtCAAATTATAAT
CGACAAGTgCATGTGTATTTAGTCATCACATTATAaCAAAaTTtATTTTtCCAGATATCC
AAGCAATaCCAGCTGAAATGAATGAAGTGTATCAACACTACAATGAAATTTTAGAATCTC
AACGCACTGACATCCAGCAAGACAGTGaaaaTACACCGGAAGTcccTGCAAGTAATGATT
CACCATCACaaaTCaaaaTGACAGTCattaaTATGAACGATGAGTCCGAtCTTgaaaaCG
CGATTGATGAAGTTGCTaaaTCGTACAATGTcccGTATGACGTCACT
>contig00185  length=1040   numreads=11
AGTTGaaaaaTGTaaaaTCATTGTCGACTAGAGTAGTCAATTAtttaaaattttaaCAAC
TTACGTAGTACAGAATATTACAGTaaaTataaccttaaaaaatattataagggAACgtgc
ACCTaaaGTGAttttAtttCGTaaaCTGTGAATAGTACGCTTAttggtttattAAcattt
aattttataaaaaagtacgtgaataccaaaaCAGTtAtGGGtAAaaTTtGtGTTGTGAAa
aGTtGTCCAAGTGGgCGTAAATCCAAAAaTAAAAAAAaTGGTTCGCcTCAGtCTATTtCG
TATTTCCAACCAACaGTATGTAAATCAATTTaTTATGAAAAaTttACTTtATAAaCCATt
GCTCATTtCtATAATTTTTttAGTCAACGAAGgCAtATtAATTTTttATTTATCTAATTt
CACAGACACCGGCgAGATTaCAAAATTggAAAaTTTCGTTGGgTATTGAATTAAaGGttA
CTGATTACATCTGTCATCTCCATTTtAAAGaGGAACAAATAAAAaTaTaCGAGAAaCTGT
aCATAAAaGGAGaGcttaaacTTATGTTtAGGGAAAAAAaTActtAAaGAAGAaGCTttA
CCAACGATCCAGCATCAGTTTATTCCGATACTTGAAcaTGAGCTTctAACAAGTACTGTA
GATGAACTGGAAAaGCCAAGCTTAcATTTAAATAActCTGgAGACGAAGAGCTgTTTCAA
GTGCACGAAAACAACATCGAGCCACCGAAAATATTAGCagATGAAGATgTtCCTAATAAT
CCAATAGGTGCTGTtGTTCAAAGTGAACAAGACTTGATAGAActACCTCTCAGTCAAGAC
GCATCTAagaTTCCTATAATCTGCAAGAAAtcGAAGCTCcAAAATTACCGCCgTTTTGGC
TGTATATACCcAAGCCCAAtGgATTGgTATTAaTGCGAATGGACCCAACAACTcAGCAGA
TCAAAATTCGGTTACGCTTAAACAAGGATACATCTATTACTGTATGTATTAATTAactgT
TCgaGTAGATACATCTATTT
>contig00186  length=484   numreads=4
GAGCTGTGGTACATCCcAAaGACGTTTGAGCACATtGTaGaGAAAAaTTTCTCACTTTGT
TCAGATAaCACcGAaTTAACGTtGCAATtATCTCAGTTGATTGGGTACGAGGCTCCGCTG
ATGATCAACAGCtCTTTATAGTTTCTCTTATCTTTATGTTTATTTACCGGTCAAACTACA
GTGACTCTTAATCACCGCGGaGATAAaTAAAAaCCAGAATATGCATGTACTGATGAAaTC
TTACATGGTTCAaTCAGAAAATGAATAAGTTGTTTCACAATCTTTTGTGACATAAGCTAA
ACAGGACTCGGTtGCATATTGTGCTTtATtAGTTACcTACTGGATTGAATTGaCGTTTAT
CAGTTtGCGGTTtGTCAATGACGTCATACTAAATTATCCcACTTTATGGCTtAGTTACAG
TAGTtGTTATTtAaaTtGtAATAATAATTTTACctaaaTAgCTTAGCACAAGTGCGTCAa
GTtA
>contig00187  length=930   numreads=6
ttATGAtttGCCACTCaaaGACGACTTCTTCGTACGCTATCCTGAGCATaaaaaTGCTCC
tttgggACaaaaTCGttttATATACACtttATTATCAGTTCTTGTTATTGTTCATGTGTT
GAATTCGATAtttttCtATGGaaaTTGacccATATAGGTAAAAaGTTATCACcAGATCAC
CAAACGTGaTAATgAAaTGTCGCATTGCAAAATCCGTTATTTACcGATTCTtAGAATTtA
TCGAaTCGGAACAAACCaCATCTAACCGGAAAATGTCCAGAAAACCCcAGTTAaGACGAT
AGCTTCTGATTGGCTGAAtATTCtaCATACGTCACTAGCCGTATATAACCAATGAtGAAa
TTTGaCAaTACACaCTTAAattCGAgAAGGgATAgAGCtCACATCCaCAGTCACTCAATc
ATtCTTTaCAAGCTGACAaCCatGGTTTACaCTAagACGTCAATCTTCTtATTTTTCCtC
ATCATCGGAaCGTCAGGTAAGTTTCAATATCATCAAATaTTTGTTTTTTAGAATTTtCTA
aTATGAAAACTGTTCACTTCAATGATATTAtAaTTTAAAtATTCATCGTATGCTATtCtG
CCAAGTGGTCGATTCAGGGACTGACGCAATAGACAGTATCAGTGAGCAATCATTATTAAG
ATTCTCTTTTCTTTCACAGTGTTTCCAAATGGTACTTCAACAGggCTTGCATACGCAAGG
CCTGGgAaGATGTCTGGAaTGACTCAGTCGATGGTATAGGATCGGTCATGAATTTGCTTC
AGAATATCATGCCTAATTCGAATTCAAATCAaCAATCTGGAGGCAAACGTCAAATAATCT
ACGGATCAgTCACTAACAACAAAaCAATCGTTATCGTAATCATAACATAGGTGGTTCAAT
TTCTtATGGATCAACTAGCTAGTTTGTAAT
>contig00188  length=3220   numreads=65
ATTCcTGTTcTATCgAATtGCGTAaTATAAaTATCAAGTgCACAAAAGACTGAAGAGCTC
CCTACACCGTCAAGACAATGGACCAAAATAGGGGGGAATTTCTTTTCAGTTATTCTGCTT
CTTAACTTAACATACGTGTCGTTGACAAAGTGATAAAAATCTATGAATGCATCTGGCTGA
TGAGGAAaCTTATCCCTTGGCCAAGCGGTGTATTGATAGTGAAAAaTCATGCGCCTCTGC
TTTTGCTTTAGTTTAGATGCAGTCAGAGTTAACAAAGTTAAAGTATAGTGTGAATTGATC
ATAATAGCCCAAGTGGCTATCTGAAACTTTTTACCTACTAAAACATATTCTTCTTTGGGG
GACCAATATTGATAGCTCTTATCAGTTAGTTTACACGTCATTACAATAATTTCGACTTTG
TTATCCCACACCGTTTGCCAAAACATTTCACACTCTTTCTCGTTTGGATTTTTGGTACAA
ATAAACTTCcGCTTAGTTTCATATCCATCGATGAAACTCGCCCCAGGAATCATCAGACTT
TTAGACGGAGGACTGTGGTGAGGAAACTTCAGAGATGAGAAGCAGCCGATGATCTCCAAC
TTATTGTTTAGTTTATGGCGTGTTTGTTTTTCCTGCTTTGAGACTATTGAGTTGTATtCT
TCTATGATGCGAGCTTGTGAATTCGGTTCGTCCATGAACCGCAGGAAGTCGTTGATGTTC
ATGCTTGAGAAGCAGGACGCCATTTTTGAAGATTGTTTTTTGTTGAGAAGAAAATACTCT
GCACTTTAACTTGTAAAAACTGCTTACAATTAAAAGCGTTTTTtAAGCACTTGTGCTATG
GAAACAGTTTTAAACTCAACCGAGCTAGACTCAGTGAAGTATCTATTCACAAGGGTGGTT
GTTTTTAAACTAaTTTTCATTTTTtAACTAACTCCCTTTTATACCATTAAAAAGCACTAC
ACATATAGCACCTAATAATAGGTCCCACATATCGTTAAACTTCAATTTATAACTAAAACT
GCTTAACGTTAATGGCAATTCTCAATAGAGTCGATAAAAGGTTTTCTATGTTAAGTATCA
ATTCTCTAATCGACTAATGACTTTAACTACTTTGTTAAACTAATAAATTATCAAGAACTG
AATAAATTAAATGATTCCAACGATTCCAGCGATTTTTGTTGGAATTTTCTTGCTTTGAAA
AATGTTCACAGGATCCAAAATGCGGCTGTGCTACGATCTGATAATGCTCTAATTGAATGG
CTTCCAAGAAaTTAGATTCTTGTGCATGTCTTTCAAATTCCCTGACATTTATTGGAGCAA
ACTTtGGAGTAGATGTTATATTGAGATACATTTTATAAATGTAAATATGTCGTCTGCTCC
CATTAAAaTCTCAAGAaTAtCTAACAAAGTATTtCTATAATTCTCTTGAAACTTGGTATT
ATtCTCAGAAGCtCAaTGATAATGAgTCATTtCATTTatAAACGtCAaTTAGTtATATTG
TAaGTAAAATTTTtaTGAATAATTTTTATGAATATATGATGAACTCTTAATTACCGGTTA
TCAAAATCAAAaTAATAAaTCTGTTGTTTTtCCTTATAACAGATACCGATCCTCAATTAG
TTAACGTAACTTTCTGTTGTATCATATAAATTCAGTAATCGTGTAATTCTCACCTCAAAC
GTAGTTtCCTCATGGTTtAGAATAAACCACAAAGAACGTTAGCTCCAAAGAATTCCTAAC
CAAAGACTAGTTTAATtGAAAGACTTCTGCCGGTATTtAAAGCcACCTGCAAAGCCTTCT
GCGTATACCCAAGTATTGAGTAAACACAGGCCCATAGTTTAAAAACAATCACATTACCTA
TGAACTAGGTAAaCAAAAAAaCACATTTTTTtCTTATATTAGCATACACTGTTGCTTACT
AACACAAGCCAACACTATAAAAATGTAGAAGTAATTGATCAATATAGGACAATATTGATA
TTGACTGTCTGGATTGACTCCTCTATAAGAGAGCCACTTTCACCAAATATTTAGTCCTTT
AGGTTATACCGAGCTAACAGGAAATGTGAAACCATATAGAATCTACAATAAGGTtCATTT
TTGCTAATTAGCAAATAaTATTTTtCAGTAAATAATTTAAaTAAGGCATTCCCTTTTCTT
CTATAGCCACGTGATTCAAATAACCTAATTCTATAAGTAACAaTCGATGATTAAAACACT
CCAACATTATACTGAACCTCATTGGAATCTTAATGAGATCTCTACCGATGACGCATTGGA
CGCTTGtCGCTAGTTGTCAAGGAAAATGGGACTACAGTAAATAATTATTATTAaCATGAA
aCTGGGgTCAAACGTTTTAAGTTtATGATACCCTcAAGAGATAATAAAAATTATGGGTTA
TCAGCAGTGAGGTCAACCCTCGCTACATCGGATAACGCATTATCAAATTACTAACAATTC
TAATGTTAAAAGACCGGCTTTTATCTgTGAGTTTTTCTCAGAATTAATTAAGGCCCAAAT
ATGCAGATCGGTCCGCAAAGTGATTAGGTTACtGTTTTAATCACGTAATCGATCCCAATA
GGAATGTCCCCTATTAATTAATTAGTTTATAAAGGCTATAAAGTATGATTACAATGGCCG
ATAACGTTCTAAATTAGACTTTtCAACGGGAAAaTAAATAATtGTGGTtATTTAAAAaCA
ATtGTTTTtAAATGATGCACATGCATGAAACTGTATAAAATGGCACTAATTAACTGAAAT
AGATTGTTTGTATGATGTATTTTtATCAAAATATAGTTTtACCGCATACGCCGTACCTAC
TAAACAATTTATTAATATATTGCATTTACAACTAAGCATCTATTTTTAAATTCAAAaTCT
ACTGCAAATCGAAACTTTAATTCAGCGTAAATAATTGTTTACAGACGCCACTAAATAAAa
CTGTTGAATTTCCAATGCTTATGATAATATTGAAGACACCGAAAGTAAAAaTAAAGTCAT
TGCGGACATTGTGTGATATGATAATAAATGACATTTTTTTtATAAAAAGtCTCTTTTTtC
GGCTACGAAATAaGAATCATTTtCGATTGGCCAAATCCTCGACCTAacGACATTCGCATC
TATAAaTAaTGCATAATATGCCcTtGTCTGAaGAAaCaCaGATtATtatATGCATTTTTA
TtCTGCTgTATTTTTTttCaGTTATTTCAtttttttatat
>contig00189  length=424   numreads=6
ACAAAAGTCACAGTGCAATAAaTAGTAGAGTATTTATtGtAGGGAGTAGAATCCGGCAGG
TAaTTAGCGGATAACTAGCAGTGGTAATAACGGGAGTTAATTTAAATGATAAAGGgACAG
AAATATTGGAAACGGTCTtGTATAAATGTCAAAAGACATACAGTAGGAGGACAGAGAGGA
GGAGGGAAAAaGACAAGGCTGAATTTCGGAAAGCTCTGGATAAGCATAATAATTAATAAA
TGCGAAAATGCATTAGCATGCGACTACGACGTAAGAGAGAAAATTGGACGTGGATAGAGT
TGAGTAGTTAGCTTGCGCTCAACTCTACCCcGTAGGAATTATAAAATAATAAaGAGAAAA
TtACGTAATGCGAGGATCAGATGAGAaTTAGAGGACAaTGAGAACAAGAGCAAGGCTAAC
TCGC
>contig00190  length=3062   numreads=47
TtGAaTTTAGTTAAtAAaTAaaCTTCTaGTCGTTaCTGtGAaaTTCTGAATAAtAGGTAG
GTGCGATAGTTTTTTttGAAAAataGAAAtAAAAAaGTTTAAtATTGAaTAAATATTTAT
TTaTTAaaTaCaaGaTaCATcGTGCGCGGTtCgTGCaCCTtCaTtCcTtCAAAaaTActG
CCATtATATTAGTtGaTTTTTttAGgAAaGGATTTAACAATATTTtCAAATATTcTTTAG
ACAACCACAGAaTCTTAGgtCtACTtAAAGgCTAAAacTcTtAACCtAaTAatATTCtCa
TAAATtAAAAATAATTGAaCTTAGaCTaGGAAAAaGTTAACACCAAATACCGTTAACATG
CATGTATGTAATtCTTTtGAGATCGAGTATGAAaCCTACTGTCAGAaTTATTATGCGAAG
CTGTCAACAATCTAGGTGTTATAAAGTGATTTtAAATAAATAAATAAaTGTATGCTTACA
AaTAAAaTGAAACATAGAAGTACAAAaCTAAGTAACAATACGCATAGTAATTCACATTTT
TCAAaCAGTCATACCTATCTCTCCTTAGTTTTGAAaCATTAGAATACAAaTTAACTTTGC
CGGTTTTTTtAATTTCTGCGATCGATATATCAATGGCGCAGAACGCCATTGATCGTTCGA
GTCCATCACTACAATGGACCACCATCGGACTCGTGTAGCCTTTGAGAGTCGTTGGTGTCA
CTGTCCAGTGGCGATATAACGATATCATCCGCATGAAATCAATGAAGTCAGATGTCCTGG
GCAAGATATGATCTTTTCGCCAATTGTTGTATGCAAAGTGGTTTACATACAACGATCCTC
CATCTTGATGTGTGATGATTAGCTTCGTTAgTTCAAAATTATGATGATCCAGATGAATCG
TCGACGTTGTAACCTTCAACTTTCCGCACTGGAGTGAGAAACCCTCTTCTAGACACCAAT
AAGGAATCACAGGAATATTTCGGTTAGTCTCCGGCACGTCGAGCATAACGATAGCTTCGC
ATTGGTGTTCCCACACCATACTCCAAAAaTTATAAATCGCCATCCGTGATTGAGGTGTCT
TTGTCGTGATGTATTCATCTGGGCAATCAAAACCATCTATGTAGCTCGCaTTCAAGTACG
TGTGGGAGCCATTTTCTTTATAGAGAACGACGCGACTGTGATCGTAGAACAGTCCTTCAC
TTTCATTTTGATAGCCATCGAAGTACCCAGCTGCTAATGAAGCGCCAAATGTTCCTTGTT
CTTTCTCGTTAAGTAAGTCTGTGTGTTCTTTGATAATTAATTTTGCTGAATTTCTGTTTT
CGATGAATTTAATTAAACCTTTTCCAGTTAAGACTTTTGACTTTCCACAACCCATTTTGA
TTTAGCACCAATTATTAAATTATGAAAAGTTTGGGTAAGTTCTGGGACGTTACACAGTTG
AATGAGGGACCGCTTTGCAGGATTtGGTACTTATAGGATCCTTTTTTCCTGTTGATATGA
AACATCGATGATCGCAATTTAACTTAGTTAGATATTTATTTCAATTACAAaTACATTTTT
AATAATTTAATTATAGTTAGTTGCCATGTTTTTGTTTCAGGATAACATCACTGGAAAATC
ATAAATTGATTAGGTTTAAATTAAaTTACCTACCGTCATTTAATGTATTGAAAaGTATTt
AATAAACAaTATtGTTGCTCCAATATAAAATGTATTCATGAGGTCGActGGTCGAGTGCG
CGTTTCAGTTTTATTtCATGGGAAAGGCCCGGAaTAGTAAAaGTTAATGAATGCGTATTA
CCAGGCCCTATTGTTGTCCATGGAAGCAAAAGCATCGGAAGAaCTTCCACATTTtGTGCA
ATAGATAGTTGTCTTtATCAATTTGTAGGTACAGCGACCATATCAGTCTCATCAGTAGTA
CTGAAAATCAGACAGCAGAGGAATTTCAGCATTCCCAGTGTAAGGCAGTACATTTTTATA
CACATGCTTTTACACTACTATCTGAAAAAGGTTCAATCAAATTTTACGGTGTTTTGTAAA
TTTCGTTCCCACCTTACAATCAAAGATACGCTTTtATTAATTTAAATTATCCAATGGGAA
TTAATATACATGTATCTCAGTAAATTTAGtCaTTAAGAaTAAAAaTTCTAGTCATTACAG
ATATGtCTTTTACTTTCAACaTACTTTATAAATTAGATATGTGATGAGcTATCTTACCTA
AaTAGAGAAGCAAACGTCTTCAATGAAACAGCAAACGTGCCGATATTTGTGTACATACTA
TTAGTCACGTaTCCTAAGCAACTGTATTAATTGTAaCAAcAaGAACaTCAATGGgAAAAA
TTTtATCAaTAAGTaCACCGCAAGAACAATACAAATACCTTATCATTGAAAATAACATAa
CAAaaTTATGACGCAAaTCTATCGTTTGATGACCTATTTGTACGTGACACATAACCATTC
ATCAATTACATACTTTACGCAACATTATCCAAACCAATTAAGAACTTCATTGGTGTTTAT
TCGCAAGGAGTAGTACTTCCGTATTACTCGGTGCTATCATaTATTTGAGAATCTGATTAG
TTAGGGAtGTTtCGTATTTAAGGGTGTAAATCCGCTAAGTATGTCAGCATCCAGTATAAC
ATATACTCTTGATACACACACGAAAAGTCAATTTGTAAAAATTAAGAGTTCTGAGTTAAC
GATGGTTCTTAATTAGTGTAAAATTAAAGATAAAACCTCTTCCACGAGCTCATAATATTT
GTAAATAATAGTAGCTCATTATCATCGGACTAGTTGGGgACAAAAAAAaTTAGCTTTGAC
CTGAATTTAACCCCAGATTACGGAAAAACCAACTAGCAAAATTTCAGGAAaCAaTTATTT
GATAAGATATCACACTCTGGAAAATTGGAGTGTTGTAATTGACACGCAATGTGGACaTAA
ACAAATCAATTAAAAaTAGATGAGTTTTTTTtGCGTTTGAAATTCTAAATTTCGACAACG
AGTAGGACCCTAGTCATGGCCAGTACAaTAAGTATGAAAAATCCTGAAACGCCACCAGGG
AT
>contig00191  length=617   numreads=8
AATCTATCGATCatGtCTATTAAGgTTTTGTTTGTtCAGgTAaCCTCAAaTTAAAGTAAT
CTTtAtGATTAATTCATTGTATATATTGAATAaCAGTTGTTAATtAaTTCAGGGCTCTTA
TATtGAAaCTATATTTAAGTTTtACGATCGAACAATATTGGAGTATCATtGTTGATaTTA
ATGCATCTCTTTTCATTTTACAAGATATATGTTTTTATtATTACATAGCGTATCAGTTGT
TTACATTTATTCAAGTGAGTAAAGCTTTACATTTTATTTGTTTATATATTTTCGAATTTA
TAACTTATAATTTTAACTTGATTTCAGAATGGATTTTGGGAAAAAATGTGTTAATTGTAA
TGTATATTTACGTAAAATATCTGGCTTTAAACAAaTTATTGCGACAGTTGATGAGGCTAA
TAATGCGACAAAAAAAaTTGgTAaGCGTGTCTTTATAAATGATACCTTTtGTAaTAAGTG
TCGAGTTATTTTAACAAGaCCACCTACGCCAAAAAAaGaCTCAAGATTtATCTGCAGATC
GAGTGAAtGTCGAAAGtCaGCCTaTTTTTCTCAatCATCATCCacAACCGTTtCGTCTgT
ATcATcAtCTgAaGatc
>contig00192  length=528   numreads=2
GCTCAAGGTAACTAACCGTTcccTTAAcccGCTTATAACTCAACATTAATTGTTGATTAt
ttCAGATCCGCtttCCGCTCAAGttttaCTAGCTACCGCCTTAGTCCAgttCCACCCGCA
TCGTGGTAATCCAATCACCGCCAGAGTTTtATTGATCAAGGCTCAGAGCTCTCTTTtATG
AGACAGACGCTCTTCAAAAAGCTTGGACAACCGCTACATCGTGACATGGTCATGCTCAAG
GgCATTgaCAATGTCTCCGCAGGAAGCTCACTAGGTgTGAGCACAATTGAGCTTCGTtCG
CTGTATACGACCGCATCAATGTATGTCAGCATGCATATtctACCAACGCTGACGgTAgAT
CTTCCATCGTTCGTGATCGCTGATCCGAAATGGCCGCATCTGGAGAATCTCCAaCTAGCT
GACCCGCAGTATCTACAGCCACGTCCTGTAGATATTATTCTAGgTgcatcaccagccgca
cagataatgaacgcagagattcaacgaggacctcgcaatcgctccgat
>contig00193  length=447   numreads=8
ATATACATTAaTtCTtATCACTCATCACAATTTTtCAATTCCAAAGGATCGCACTTGGCT
CCGGCCCTTTtAATCATCTCCATTATTTGATTGTCCTTTCGTtCTAAGGCAAGTTGATAG
ACAGTCTGCCCGGCGTAGTTGGTAGCCTCGAGATCGATACCTGGTGCCCTGCACAGCCAT
TCGGCGAGCTCGTAATTCCTTTCCcAAaCACACAAATGCAGAGGAGTGAAACCACCGAGC
CATTCCTGGCCATTTATGTCAGCCCCAAGGTTCAAGACGATTtCCATCATATTTTGCGTA
TAAAAATCCTTGTTCTTCACGATAATATGAGTGCATTGCTCACCATCGTAATCTCTTACA
GTCAAAATCGACGGgATtGGTCGATCcATCCACTTtGCCGCCCTCAGAAGAAGAGCTAAT
GATCCAGCTTGACAtgcttcgtgaaag
>contig00194  length=494   numreads=4
ACTCATTATGTCCcAGgCCTGTATGCTGATCTCGTTGATAaGATGAAAGATTTTCCACTT
TGGACAAATGTATGCACACCTAAGACTATGTCACGGCCAAATTCTTCTTACGTTGAAACA
GACTTTAAAGACCTGAAAATGAATTTGaGAAAAAAaGTAAAaCTACCTACGACagTAAAC
AAGTTttAAAaTTACACATTGCTGATATTTtAGGTGGAGTTAATATATTCCGATCAAAAC
TTACCAAaTTTatAGTCgATAaTTCTTCCAAGgaGTATCAGAAGAAATCAAAAGAaGAgA
ATGaGTaTGAAAacTGGAAAGGaTTaGGtAAAAATGAAACTACGATAGATtAtgATTGGG
CAACAGATTACGAAAaTGGgTCGgATcaGgTTgAACaTAAtGATtCAgctaccgtgtcgg
agaatcctattgatttggtgaaacagtgcgaatttagcagagaaaaatattagatacaaa
atgactctgttact
>contig00195  length=808   numreads=19
ATCGTCCCcGATGTCGAAGGATAATcTCGATGAACTGGGAATTGCATTcGCTGATACAGT
TGATTTtCCATTGGACAATGCTGAAAAAAaTTGTAAACAAACCCTTAGCCAAGGAATTCA
ATAGAGTATTCCATTTATTATTAAAaTATACAACAGATAGTAAGCAGTAaTTAATCCCcT
CTAATTATtAATTTTTTtCGACATTTGAATGATATTtCTAATGCGCATACTTACATGATA
ATCCAACAGCgAGGgCGAAAAGGATAACAGCGGATTTGGCCAACATCTTGATGTACGTGC
TACCAACGCAAAGTTGAAGACAAAACTGCGAAGTATCGATCGCTGTCGTTGCTTATAAAA
TTACTTTTATGACGTAGTCATATTAGTTAGCCAATCAAATGCTTGAAAATAACCAGATTG
AATTAGACTTGATGACATTGTGATAAACAGGTTAGACGTTTTGTGACATTCAGAATAAAA
aCAAAAAAAAaCGGGgAAAaTTACATGATATACTGTAACGTTGCGCTTTATATAAAAAAT
CTGGAAAAATAACAGTTTTATATTGTAATTTTTACAGATTTCGTAATAATTACTTTGTAA
AATGTTACTTCTATAGATTGAGCATACTTTTACAAGGCCGAGTAGATGGCAGCCGTCGCT
CAGCGACTGTGCCGCCATCTtGtGGGTACTCTGTACCCATTGGaCCCcAGCGCATCCATC
TCGCTacGTTATTAtcAAcGTTTTTCTtATAaTCACATCTcTATTCTTTACACTTTCAAa
TTTTtGCAcATAACTTTATTCtCCATgC
>contig00196  length=484   numreads=3
ATCTTCTATCTTAACTGtttttAATCCATCAGAGTTTTTGTTTtCAAAaTGTTTCAaTTT
CaCGAATCCAATTTCaCCTATTtCTtCAGAAGATGGAATCtGTTTTAaTCTAGAGATGCT
TTTCTTTGAAGTAACACTaGACGCTGGAGTAaCAaCCaTTATtCCACCCATTGcATGGAA
AGTATTTTtGCCATCAATCGTGCATGTATTATGATCGGCATTGTCAAAAaCGAaTTGAAC
aTATGAATCTGGAGAAACAATATGATTAGCAGGGTCCTTGATAATCGAAGCTTCAAAGCG
CAAAGTTTCTTTGTATGAGGAACACAAaCCTAAATtGGATAaTGAGTCGATCAATCCTTT
CGAGGCATATTTTTtGtGAATCATAGACGACAAaCCAAGTAAAaTTGGAGATAAAAaaGA
ACGTGGCcTTACAGATGtGATGATGCAAtGAGacATTGTGGCCACTTTTTTatCCATCCT
ACGA
>contig00197  length=455   numreads=6
ACaGTAACGAAGAAATCGAaTTAATCGGAATATTTAAATTAGTGGGTTATATAAACAGTG
TGATATGTTGACATTAAGCGGGTTATCACTCGAAATGATTAACAGAACGTAAATACTAAT
TAACGGAATTATGCATTCCTATTGATTTGTATGTTTtAAGTTATAAGTTTTtAAATGTCA
TCACTGCTAAGTTTAGGTTCTACAATAAGCGATAaGAAAACTCTGACCATTTGCTACAAA
CGAGATAGATTGCATGCACTTGTTGTTTATCAACTTCTTAGAAGaGAAAAAAAaCTTTGG
CATATTATTTGCTGGTAAATGAATATTAAACCcaCTTTTtGCTTTAAAGAAAGATAAATA
CCTAAATTTTCCGAGTCCAAAGCAGGTTTATTACTTtGTATACTACCCACTACAAaTTCA
AGATAGAAaCTAGATCTATATTGATCAGACGaaaa
>contig00198  length=522   numreads=5
GTGTTACATTAATCACTTAGCTCGTTGTAACGAAAGATAACAAGTAATATCGTAGAAGAG
CACTAATTTTGATCTAAATTGAAGAATTGAAGTAACATCTTAAATATTTCATTTATCCAA
GGCAGTTAGAGACCATTAATCCAAGAAAGAAGCTTACTCAAATTTTAAACCAATCGTGGA
AACACAGTACATAGTACGATGATTAATTAGCAGTGTACAAAAAaTTGAATTAATAATTtA
AGTTCAAAGCTATGTCTCTTTACTGAAAAAAACGGgAGACTTATTCTAAGAaTTATTAAa
TAAACCCGTAATTtATATGCCGTTGTTCCGCATTTTGACAAGCGAATTAGCATGTgTTCA
AACTATAATGACTATAATTtATtGTTACTAAGTGGAGTGACcTcAGTAaTTAAAAAAaaT
TTGGAAAaTCcAAAAGTGCACGACTCaTAATGCTCATTtAaTTAtGAAaTaTTAAAAAAA
AAAAATAAAAAaTAaCGAAAAAAAaTAAAaCAATagaGTAGT
>contig00199  length=545   numreads=4
ACTacgggtACCGTCACCGTATTGTATCATCTCGAAGTCtAtCATCGTAGAGAatcttaa
aaacttcttttgaaatGTAACGTTACTGtcAACGTCCCGTATTCGAATGGCACGggTTTA
CCATATTCGTCTCttATATCAATTTCGATAGTAGCCATACTTTtACGTAATAGAGGTATA
TATTGGCCAGGCGAAAAACTTTTAaTTTTAGTtGAACCGTAAATGTATTGATCGTGATCA
AGAGGCACAACACGTAGTAGAGGGgCCTGAATATCTCCTGTTATGTAGCCTTCACAAATa
TCTGTATAAACGAatAATTTtCCTGGTATAGCTTGAGATAGAGAGGCTGGATTAGATCCG
CAACaGTCATCAGGGCCgTCTGTTATAACTTTAGAAAaCGAACTTTCTTCAAAGCCTAAT
AtATGCCAGAGCCGATCACTTAAtGCCAGCGTATGTCTTGCATTTTCACACTTGCATGTt
GTATAAAATTTTAtGAAACCGCcAGCACTACAAGTAAAaTTGATATGCTCTGAaacAGaT
TtAAG
>contig00200  length=475   numreads=6
AGTCAAGGCTAGGAGAGACGATAAATTAAAATTACCTGATAAGAGTGTAAAATCTTCTAG
GGGCCTGCTCAAGCTGGACGTAAAGCGCAGCGACGTGGACTGCACCGCGGATAGGACCaG
GAtCTTCAATCCCTCGCtGGTtGCTGAGCAATCAAATGCGCTTCTTTCGAGACACACCAG
GCACACTTTCCCACTTTTAGAAAAaTTATACAACAGCCAGTTCAACGaTTTACTCCGCCG
AAATTTTGCAGCGACGACCGATAaTTATTTGGGTCCTTATTtGGGCTCAAGAGACAAAaT
TTaCTACGGGGCTGAACAGAAAATCAACAAGGATCCTATTGAGCtCAATTCGGTCGATTT
GTTtGAGAaTAATTACAAGAGTGAGCTtCTGAAAAaTTGgAACgACTTTCCTTTTCTTCT
TGGGAAGAAaTCCGTGCcGGAAAATATTTTTAATtCGAcTGAtAAAAGTGtCGAG
>contig00201  length=756   numreads=7
ATGAgaGgAAGaCCgTTTcTGACTTGAAACTtCATTAACGAgtAGTTtATGATCTtCAaC
ATTtGCAAGAGATTGAACACTCACAaTCTgTGgTTgAAaGTTtGAAAaTGAACTTtGGTC
TGGAGTATATtCTtcGTGaTTAtACTGGTTCGGCTGAGTGCTCTGTTCAGCGGTAGTAGA
aGGTTTCGCTGCTGTCATTGACACATCCGTTGTGTTGCTAGAaGAATTATCGGGCTTCTT
GAAaCGATGAGAGTGATCTTCGtCATTGATATTGATGGCTtCAGTACGTTTATCAaCGTC
TCTTGCGGGTGaGAATGAAGCTTGTtCAGTTtGTtCGGtActCGgAGTTTTAGACCTTGC
TTCAGTACTTTTGTCAGCATTAGAaGCAACAGAAGATTCTTCTGCCTGAGAACATTCCAT
TGATTGGTTATCCTGGATGATAGCCGACTGTTTtCGTTTtGAAGATCCAGGCTCTACTTT
GGTGTCATTAACAACCGTATTGGGTGACTGAGCAGATTCATCGAGTTtCAACCGTTTTTC
ATTAATTTTTTtCTtCGATTCTGACGTTGTTAGTCGCTTGATTGATATTCTAGGAAGAGG
TTTCCGAAAATAATCATTGAATTTGGACACATGGTGTTGATTGGCAcTGCGCAATTtCTt
GTTTACCGAaGACTTtGgTTgTAGTTCTGAAAaTAAAAATTCTTATTATTAtttaagaat
ttttacgaattttttAActctaaaccaagacgatga
>contig00202  length=541   numreads=15
CTGGGgtCCGAGAATCGTCTTCAGCTTGCTtCATCAGTCTGGATTGCTCTTCGTTGACTT
TATTTCGTAGCTCCAAAAATTCTTCCATACCAGTGGGGATACTGTTGTCGGGCCAGTCAG
TGAACCAAAAATTGGTAATCTCCCGTGAAGCTTCTGTAATCTGGTTAGTGATCTTCACTC
GGATTTTGGTGAAACTTAATTCTTCTCTGACATCAAGGATTTTGACGACGAAACTTCCAA
AGGTCGCCTCAAAGCCATTGGGGAGGGTCCAAAGATGGTAACTTTTCTCGTGATCTCTGT
CTATATCTGTTAGCGACACAATAACCTGCGATTGCTGTTCCCAAATCAGCTTGAAGAAGG
TGTCCCAGGTGTCTtcTATCGGCGTTTGGGCGCAGaTGTATTTATTGGCTTtCGCGAAaC
CGTCGACGTAATTCGCGTGAATGTAAGTcTCTGTGTTaCCTTCCGACGTTTtCTCTAATC
GCGAAgAaTCCCcATCCCcGTCTCCcTCATCAAAAGTTAaGCTTTCccGCccGTTTATAA
T
>contig00203  length=648   numreads=5
GTAGTGCTTTGGTAACATCCACTATATCAACCTTAGACCAATGAAATGAGCAATTTACCT
TCTTAGTATATGTATTTCGCAAGATATCAATAAAATTTGAGTCACACGACGGATGTTTTC
TGACTATACTTGCATAGTAATCATTTAATTCACATGCACTAAAGAAATTAAGTGGTGATG
AGGAATTTGACTTAATTAATCCAAAGTGTTTAAGTTtGCTCCATACATTTGAACCATATG
GCAGGTTTGAAAGAGCAGTTTTCAGATATTCTTCACGAGCATAaTTCAACTGAATTTTTA
ACTCTTTCCTTTTtAATTTGAaTAGAGCAAagCAAGTTTGGATCCTTCTTtCTCCTAGCT
TTTTtGTAAATCTCGTCACGCTCTTTGCACTTCATTTTtAaTtCTTTGGTTAACCAAGGG
TTATTAGGACGaGTAACCCTTTTTGtGAgCAGTGGTGCATAGaGATCAAAaGAAGATAAA
ACCCTaTCTTTGAATACATTCAGTAGCTCGTTTGGACCTGAATTtACAAAAtCAGAGCGg
TcGATtATCAAAGCATTCatAAGTAAaTCTGACAAaGCATGATgATCACAATTTTAAAaT
TCTGTAGgTAaTtAACTTtGGTGgcGGTCGTGACTTATCTAATTtgTA
>contig00204  length=451   numreads=13
GGAAGTTGCTGGTGCTGCATTTGGTACCTGTTCGAAGGTTTCATTATTTGTGTTTATTTT
GTGACACAAATAAAATTCAAGTCTGCCTATATCTTTGACTTGCACTACTGAGATTCATTT
TATTTCAATTTCATTAACAGGCGAGACCATTTTTTtCTCgcTttgCTCgCACGGaTTTAA
CgAaCTATCTTTGTCGCACTCCCAACAGCAGAGCCATTGCAGTTTCGATTGGTTTTACAA
AACGAaTAAAATTTTTGAAAAAAAaCGCTTTGTGGTGAAAtaaTTTATTAAATTAtcTAT
TAtCgctAAAAaacgTTTTTttCAAAATTTctATTCgTttCGCTtAaCCGATTGAAACTG
CAATtACTGGTCtcGCcTGTTAAATGTTTAAAAAAGAATGTTTGAAATTTTTATATCATC
TTAATTACATGTAACCTTTTTAAaCAGTTTT
>contig00205  length=279   numreads=2
CTTTtGCAACTGGACATATTCGACAGTTAACCcATCCGATCATTATATGAGTTTTGTCAA
GGATCTTAATCACTCTTACCTCTtCTATCTCGCAGAAGGCCTGATTGCCTTGTGCTGTAG
GTTTtATCAAATTTACATGTTTTATCTCCAGGCTGTCGGTAAATTCATGTTTGAGTTCTA
CACGAACGACGTTCTCGGTTGCTGTTTTTAtCGTAGCCGTGAAAGCaGCAGTGTCTTTAG
tCTTGCGAcTCATTTCTAGGAGAATGCTTCcGCGTTTCA
>contig00206  length=493   numreads=4
ACTACACAGTCATTATTTAAAGCTTCTTGTGTAAAAGCTGTCGACGAAGAAAAAaGTGAG
AATGAAAAGCATGAGCGGCCAATCTTAAATTTAAAAGTTTCTGGGGACGGTACATGGAAA
AAGCGGGGTTTtAAATCGATGTATGGGGTCACAACCCTTATTGGATATTACAGTGGTAAA
GTAATTGATTTAGTCGTTAAAAGTAGttcTTGTGCAGCTTGTGCTCGTTGGAAAaaTAAA
aCTGACACTGAAGAATATCGTCAATGgTTCGAAGAACATGAACCAAACTGCCAAGAAAaC
CATAAaGGATCTTCTGGTGCTATGGAAGTCGAAGCTGTAAAGGAAaTGTTTtCaCGATCt
GAAGAaTTATTtGGTGTCAAATaCGGAAaCTACATAGGGgaTGGGgATTCAAAAACCTTC
AAaGGAATTCTCGATTTAAATCCGtAtGGCGACGAATTTCAAGTTGTGAAAAGCgAaTGC
ATCGGCCAtGTTC
>contig00207  length=490   numreads=5
GTCCAAATTGTGGACTTTAAATTAATTTATTTGTTtCGGCCCAaGTCaCTTAAGACCTAT
AGACCGGGGaCGTAAaTGAGGaTTTTGAGTAGGgTTTTTATTCTAGAAaTAAACACTCGA
ATTAACTTGAAAAATGTATATTAAAAAtGAATGAAaTTTAAAaTCTGTTaCAAAATTGAA
TGAATCAAACTACAGAGATATTAATGTGAAACCAAATATaCGTATAAGTAAGAGGTACAa
TTGGATGTATAATAGCATTTACAAAATAATCTTAAAAtACCTTAgTCGCTGTGaTATCTT
CTTAAACTaTAAAATGCTTCAcGATTTGGCCTtcAGTGTAGGAATGGGTACACCAAAACT
ATAGACTGGCTGACcGTGAGGATATTTGgagCTGAAAATTCGGCGCGAATAtATCACGAg
ggTGATACGAaTtATTTtAtATACGAGAATCAAaTTATATtCACCaCTGTTAATTTTTAA
GaTtGTATTT
>contig00208  length=424   numreads=8
CcACAGTAAatCTgagATtGgaGGgtCCagCAACGTtcTCAGgCcAAGAGCGTGAGTCAC
GACGATGCAAAATTCCAGCACTCTGAGGTGGATATTtAGGATGAGGTTCTGAAATTATGT
TTACATGGTCATTAGTCTTTTCTTCTAGAATATTATGAATTGCGTGCTTACCTTCCCTAG
AAGTCCCTTCTCCTGGGTTTCGAATTTCTTCTTCATCGCTACTACCCTCAAACAAaTAaC
CCGTAAaCATCTTGTCAaTTAAATCTGTAGAATATTTCTTCTTTAAAaGTTATGTATAAA
AATaTATATACAAGGTACTGGCAAATTAaTAAGCACGTGGTAAGtCCTTGCAATTCCAAA
CTGAAAgTACGAATGCAaCGTATGACGCTCAACTAGTTAATGATCTTATATGACTCTACT
AAaT
>contig00209  length=737   numreads=16
GTCTGCAACGTGgACGGAGTGGTGTTTACaTAAAACtATTTCcACcGTTtGTTTTtATAG
TAaCATGAGACTGAAAATGGGGgAAACTCAATAGATACGTCcACGCTCGCTGACTgAACG
ATCAATACTAATGGgTTAGTCCCTAGTACTATGGAaCCAAAATTTGTTGAAACAAAACAC
AATAATTCATGATTATtAATAGCCGAGGCCGTCGGAATGACATATATtCCCACAAGGCAG
GTGgCTTAAATTGAATTAGCTGACTTTAAAGaGCATTACAcTTTTATTTTACAGTTCGCA
TGTTTTTGATGAATTAGGAACTAACACACCTGCTTCAACAAAATAGCGTATTTTTTATCG
TGTAAAATACAGTTTTATTGAATCATAAAATAAATCGTTAAATAACGATGATGTGAAACA
TTCAATTTGTGAATCCATAAAACTATTATCGAATGTTACAGTCGTATCTGTCTAAAAATT
CCCGCTGTTTATAGGTTCCAGAATACATTGGTTAAAGGTTCCCGAaTATTCCCCCACCcG
CTTTCTTGAGCGACGATTCACAATTCGGTTTCTTCACAGCACTTTCTTTAaCCAATGATC
CTGTCCCGACCTATAACCTTTAGACAAAaTCGACTGTAATATAATTtCTAGGAAAaTAGT
GgCTTATTGTCATTGTTTATCGTTCAaCGGTTATTCTATtAATgATTTcTCTGTTTTtGt
AAaTCAaTTAaCACAAC
>contig00210  length=653   numreads=7
TTAAAGTTATACCttaaCCTTACACaCTTCTTtATAGACCcGTCAGGTgTAAGTATTGTA
AAAGCaTAAAATTTAGGGCCTCCTgTTACAAATGAtGTGATATAACTACCTAtACCATAT
TTCTCTAGctCATCGGtcAGCTCACCTAAAAATTTACCGgTCGGAGGTtcgTACAGACCa
TTtGaTgAAaTATAAATACATGAATCAGTATCGCAatATAACgCTCTCTTACCTAATTTT
tcTAAGTAACTATAcAGTTtAAGTCGAGcttGAGCCGTTGTaTAAGCTGCTATcACAACA
TTCGTtGTACGTGACGGTTTGAGAGCGTcTTTACTATGAATAAAATTTATGTaCAATgTT
TtaTCATTTACTGGTAAGAAGCCGcAAATTTCGATTTGACTGTCTGTTAACATTTCCATC
AACCGTGCACGCGTCGTGACAATTTCTGTCTGCATCAAATTTtCGCGCTGACCGAACTTA
CCCCAAAGAGAGTTTAAGCTGAGCTTCGCTACAGAACGTAACCCAGGGTTTACTTCAACT
TTTtCACTATCTAaTTTAATACCCTCAGCTTTTTtATAAGCAGCAATATATtGtGTTTTT
tGTtGATCTGTAAtaCAGTCTCTGGGGTATCCAGAaGCTtCAGTTTtAATTTt
>contig00211  length=481   numreads=4
AACTGAACtAGCCCAAGTACCAGCTGtGTCAGAAGgTtGGCAGGATGAAGCCGCTGCCTT
ACCAGGACCACTTCCATTCCCAGAGAATGCTATCCCGGAACCGATGGTGGGCCAAAGGAG
GGAAGCTGCGAgACGGGAAGCTCTGCTATGCCAGCTGAGACGTAGGAAGAAGAAGAAGAA
GTCGAAGAAGAGTCGAGGACCACGCCAAATCCAGCCCGACGACTATGAATCAAaCACGAA
CCCACCGAAGGCACCTGATTCAGGCAACGAAGAAGTCCCTGTCTTTGACGATCGAGTACC
TGAGGGAtcTGAAGACGAAGATCTTCTGGTACTCGACGACGACGAGGGATTCGATGAAGA
TGTACCTGATGACTaaataaatatatgccttcactccaaataaagctttattcttggcct
attccctgaagctgcgaacatctgggaccaccacgccctggcgaacgtctggcaagggga
a
>contig00212  length=1086   numreads=11
TCtCTAAAaaaGtGTTTTtttGTaGGgTAGaGAAAGAtACAAAAATTTCAGAAAAATCGA
AAaTTgACGGGGTcAAAaGTGGTCGAaTtGGCATGAAATGCTCTGCCCCATATATTAACC
CGAaTATTcTAACGATAAAtGTTAGAAAAAaTATAAGTTGAGATGatATTGCTTATTACC
attcGTATATTTTATGgATGATTGCTAAATTGTTGCAACGTTAATTATAATAGTCAtAAT
TTTtaTTtCAACTCTGCaCtAAAAAaaTTTTTttGCACAGaTAaaaGTTAATAGTTTTCT
AAGTCCAGTTTTTtAcTtAAAAaTTTtTTtctATTATGAAAAATtCtATGTTgTAAAAaa
TAAAAagATgAAaTCAACCTACAGacccccgaTGGAGGCTCTTTAGGCTCAAAATACCGT
TTAAAACTgTGATTTCGAtcTCCACAGCctATTTTtAGGCCGATGAGGGTAAAAaTACAG
TTTTAAATTTCAATGCAAAcccaaaaaCAAAAGAAAGGAGGCTCATGAGgCTCAAATCAc
TTTTTTAATTtCgaCtcGGGTAAAAATGTTAATGATATACAGAAAGTTAAaTCAGTCcTG
AGTGATAAaTtAGGtAaTGAaTATTGTGTTGACTTAGAGCATCTTAGCATGCCGAAAGTT
AGAGTCTTAAATGTAGATAATGATCTAAATAGAGACGAATTATATGAGGATATATACTAT
AGGAACTTTCTGGACCTTGATGGTGCTTTtAATATAATTGCAGATTTTAAAAATAAaTTA
GGCTCTCGTACTCTGATTCTAGAATTAACCTCAGCATCCTATTTGCaTTTAAaGAaCAAT
GgTTTCAGAATTtaTATaGGATTTCAATGCTGTCgTGTCATGGATtATTTCAACTTtAAT
TTATgTTTTAaGTGTGGTAGATCAAaTCATAAaCACAatAATTGtAAAAaTgAaGTtAaG
tGTcTtGTGTgTGCCGgAGATCACTtAACTAATACATGTAAAAGTAATACGATgAAaTGT
CTAAaCTGTGCATaTTaTAACGAAAaTATaCATAAAAaCCGCCTACTgATCCCTtgTGCt
GTGgAt
>contig00213  length=498   numreads=5
GTCGAACATTTtCATGTCCCTCAGTCCATtCAATATATTTTTtACcTGAGGTGAGTGCAT
ATAAAGGTTTCATAATTTGTGAAAaTCTCGGGACAAATCGTCGGAAGTAAGACGCAAGGC
CAATAAACTGTCTAAGCTGGGTAACTGTCCGaGGAGCGgaTAACAACgttAAAGAATTTA
TTTTACGAGGgTTtGGACGAACTTCCCCATCTTTAATTTCATACCCGAGATATGAAAcaG
ATGTTTtAAGGAAAGAACATTTTGAAAAAtgAAATGAGAATCCcGCATCTATAAGAATTT
TTAATACCATTCGAAGTCTTTCAAACGCTTCcTCTATTGTATCCGCAATTACTAATACAT
CGTCTAGGTAAACTACAACGTAaGTATACGCGaGCTCACCTAGTGtttttAAAATTGCTC
TTTGGAAAACAGAAGGAGCGTTTTtAAGCCCAAATGGCATTGTtAAAAATtCAAaCTGGC
CATCAGGaGTAACAAAAG
>contig00214  length=1529   numreads=16
TTCCATTTtAAaTAAATTTTtaTTTAAaCTGAACCGAGTAAGAATCACAaTGAAGCCACA
TGAATTGGTTGAATGCCAGAaCAaTATTGAATGGTTTATAAGCAGCTCGTTATTTTtATA
GGGAAGCCCGTGCCGTAAAACGGATAGTAAAAACTCGACGAACAATGCTCTTtGAAGAAG
GGTACCAAAGATTCGAACGTGTACAGAATGATTAATTACCTACTTAAaGTTtATGAATGA
CTCGCGACGTATGCATAAGACAAGGACAGAGGATGAGATTAAGACAGACGCACAATCAGA
CGTCGCAAATTCTTAGGTATCAAATTCACAACAAACACAGAAATAGGTTtATTATCATAA
gACGCTCGCAGTTTTGGCGATAATtACCTTTtGCCTTTtAAAAGTCCTGGCCACTGATGA
ATTTGTTCAATATCGCAATGAAAATAGTCAAAATTAAATAAAGAAAAAAaTTATTAAAGT
ACGCTCTCTTCATATCAAGAGACGTCATCAGTGACATTGGGTGTCATTTCAATGGCAAAC
GGTTAGTTACCGTAGTTATGAGTACGTGAAGCAGAAAGTGACCGCGACACAACGTCGCAA
TGCGCTCATACGTAAGACTGCTAAATACATATGCATACTCATTGTTCAAAGGTTATTtGT
CTGATGACACAGTTGGTCTAATTTAAaCGGTaCTTGCAATTTTATtCACTGCAATTAATT
TTttGcGCACCACTTGGTAGTAATCtGaTAAAGGtCGGCACAGAGgACACACGATTCAAT
GAGGgCAACAATaTGAGCATtAGCATGTATAATAAATCCATGCAAAATTGCTAGAATTTC
TTtGtCAATAaTAGCTCGGCGGCCGGACGTTTGTtGCCTTAtCATTGACAGATAATTACA
CTAAATTAATGACTCTTAATTGTGATTTCATGTcTAGACAACTTGAGCATtCAAAaGCCA
TTtGAAaTAAAACCCTTGGACTAGGCTGGGTAAagTaGATATGATAGTAACTAACAGGTT
TCAATGAAaGTACATGTAATACCAATAAAATTATTtATTAaCTAATtGtGACAAAACATA
AAaTTAATtAAACTTATAtAAAAaCCCTAAACTCGCAAAaTATTAGTTTCACTTTTTTtG
TGACATATTTTTATTATCTTCGTGCTTGCGCTTGCCCTCGTACCCCGTAGTTGACGAAAC
AAATGCGGAATTGTCATTGTTGTTATACCCTGACGTCGAGGGTCTGCTGCCGTGACGTAT
TCTCTCGtATtCATTTGGTtCTGCCAGCAGAAAGGTTCGtAGCATCGAATGACGCTGGTC
CATTGGCGTAGAATTCtGTAACAAAACGTCGATCAGTATTTTCGTTTACCTTTAtCGTTC
GACGCAATCACTTGTGTAAACAAATGATAAAaCTGCGATCGATGAGTAAGTTAAAGTCAC
CTTCATCGCCcAcTTGCTCAGTAAGGgTGTCATTGTTTTtGtGAaCTTCAAaCTaCTaGA
TACTGATAATTTCAAGGTGgaCGAAAGTG
>contig00215  length=1774   numreads=34
TCTTAAACTTCGTGATTGTTAACGAACATCAAATTACACTGCTCGAACTTAATATCACAT
TATTCTATAAaCATTAAAACATGTGTGTTACCAAGCCATGTAAACATTGACGTCAGTGTG
TGAAATAAGTAGAACTAGCAAATTTTCGAATTtAAACCTTGCTTGTTACCACAGTAAAGA
TAACATTTGACTACAATCAATGCACCTATTAACTGTTTAAatGAAGGCATTCTTATTCAA
TTTAATGTgtCTATTAACCAAaTAaGAATCAGCAAtATTGTTATTTAGtCACGCGCATGG
CATACGTGTGTGGTATCACAGAAGCAAaaTGTTTtATTGGTCATAAaTCATTCAGTTtAT
GATCAATTGAATGTCTAAAAAaTGAGTTGGATAGCTTGTATTGAATGCGCAGAGTTGAGT
TCAATATTGAACTCAaTAATATATGTTATGGCTTTCAGAAAGATTtACTTCTTACGAGTC
ATAAAAaTATTGCAAAaCAaTTtAGTGCTTGAGaTATTTTGAGCGGATTAGTATTTTGGA
GTTCACCTTCCCGTTATACAATCCATATTTGTTATTtAATCAGTGTTCAAGTtGTTTTCT
TCCtGTTATGTTACAGATCGTCGATTAATCTCAAGTAGCCGAGGCTATCTTATCACTATT
TCGAATATTGCGCGAAGAATATACTCCTGcGATTGGTAAGAATGATTTACTTTtACGCAC
TATATAAGTATGAGAATCTCAATCATGCGTTAGTGATGTATACTTCTACTGGATAACAGA
TAAGCTATACAACCAGATCGtGGTTGAAAgAAAaaTCTCCGTTCTTAGGAAAAaTAGCAC
AGTATGTAATACTGAGtGGaGGAACTTTTtATCCACGATCTAACCGCACTGCACGTAAGG
AACGGATGACGTTACTTCCCATTtATTCCAGACTTGGCTTAGTATTTGTAAaGTGTTGGG
CGCCATAaGATATTTTATAGCTTTTTTTATtACTTCTATTTtAATGTTATTTAAATAAGT
ATAATTCAAATTCTAAACCTGAGACcACCAGCGGAACCATAGGCTAATACGTGACTTCAA
GAATGCCTGAGCAGTGGTATCTATTAATAGAaGtCTTTTtGATGATCGAAGACTACGTCt
GTTTTTtCTttAAtACACtCCAGCATAAACAGCAGAACATACTTGTTAtGTGTTTCACTA
AATGGAAAGCAATTTGTtCCTTAATCaTAAGTATCTCATTTTATGAGTAATATCgtGGGT
TGgTAAGTAATACTCATAAATAAAAGATAAATAAACTTtAtACTTCTTATtATTTtGtAT
TACACATAGGAGCTTCGGGAAACGATCATTTCGATTATCATGTCAATTTTTCATATAGAA
CCGGCGCAACACCTAAATTGCAGATGTATTCACGTAAGCACTAGaCAaCATATCGCACTG
ATTGGaGAAACTGGTACCACAATTTTtATTTAAAaCTGTAACAAAGATACGATTAATGAa
TGAAGAATTCTGAACCTGagATACTTCAGAaGtACGACcTTaCATTGGgTGACTGAATAG
TAaTTACGGACAgTGTctcGGATAGCTTAACTGgTAGAGCcTTTGgCGCGTAACCAaAcG
atCCGGGTtcGATtCCcGGTCTGGGCTGTCCGAaTTACTTTTtCAGTTACCGAAAATTCC
TACTGAGTAAAGGTCCTCCCcTtCCCCcTtATCCTTTATTTcccccagTTCCcAAAaaTT
TGTCTTTAATGACAAATTTAGCTATTATATATGG
>contig00216  length=495   numreads=4
GGgaGAATTTAAAGAGAGGGAGGTAACTGGTGGGTCGGCACCATATTTTCATTGAAAATG
GGCCATCTGCCTTCGGTTTATGCGGTGAaGATGAACGACCACCTCGGCTATTGGAATCCG
TAAAGAGTCCAAACTCCCGACTCAATCTTTCCTTAGAGAAACTACTTTTGGCACTCGTCC
CATTTGGTTtATCATTGGCCTACTCAATAAATACCAACGAATTACTTTTTATTACAGCTC
AATTGTTAAAGTGgTTTCTCCAGGTCCACAAATAAAAGGACAAACAATTtATTAGAATTC
AATAATTGTTCATATCTAACATTTGAAATGCAAGTTAAtAGTtCTAGAAATGAATCTATA
ATCCATTtATTCGTATGAATAAaGAGACAATTGCATTGCTATAAATTATGAAaTACAagA
aaTAAAAaCAAAaCTgAaGCTAAAAGTgTtAGTTCCcATGCGTATAaCTATATCTCAAAA
TTCAATAACgAaGGA
>contig00217  length=441   numreads=5
GCTTtACCAATCGCTAAGTCAACATTGCACTTACGGTGTAGGTATACCGGAAGTCTTCCG
ACGTTGAATATTTATCTAAACAATTATCACTTGTCGAATATGCAATAGGTCTGATTATTA
AACATGAGTCAGTCGAAGGGATATTTTtAAAGTTtATTAATGAGAACGAGTATTTAATGA
TAAAAAAaTTGATAAAAAAAaTGCATTAACGTTTtCAATTTCCCGCTAAGAAAATTGAAA
aTTTTCAAAAGCTATTATTATTATTATTATTATTtATccTTATTTATTTATTTAATTGGC
CATGAAGTCAAaaCTCCTTGCGgtcATCCAAAAtGgATaCAAAAaTCTtAATATAATTTA
taaaGTGgTGTGTTAAacACTCAATCGCTCAATCATTaCCAAaTACTATATCCATgAaTA
CAtgTTaTAaTCTATTCGATT
>contig00218  length=1344   numreads=75
GATGAcACATAAAATTTATTAGCAccAaCATCAATATTTGGTATTGAATTAAaTGtcaGg
AGCTTAACAaGcCCAAGtACATAATTTTTtGTtGGTGATAGCTCAATCGGtGGAAAATAA
TTTGCCTCCAGTATGGAGGAGTTTCCGGATAGTGTCAAGGTGAATGACTCTGCCATGACT
GACGCTtGTtGTCtcGAcTCACTTCAATTTATAGTTGTCCAGCCAGGAATTTTAAGCACA
AATGTCCACATATGATTGTATCAAAGTCTTGATATCTTTTATGATTGTACTTTACGCTAC
CTACATCGAGATATTTCATCAAGTCTTGTGGGGGTTGTAGATTACCAAAACTgTCAAAGT
AAATTACTTGATTATGATTCTTCTTGTATGCAACCCAGTGAGTTCCAGGTCCAAGTTTAT
CATCTAAATTTATTATTGCTGATTCGTTTGTCTTTGGTCCAGATTTTGGTAAATCATTTC
TCATGAAAACTCCACGAAAATTTGGAATTTTAAGCAGCTTGACATATTTtAATAAGTCGA
TGTTAGTCAGTGCTCGATGTGGTAGCTCTACTGGTTTTTTGACTTCTTGCAGCCAGCTCC
TTCTGGGTATGGTTTCAGATAaAGtCCCATACCACTGCGGTAAGGTTTGAGGTATAATCC
TCTACCTACAGCTATTTCCTCCATCTTCAAGTTGTGACGTTTCTTTTCAgCtAATTGATT
TTTGGCTGCGCTGGCATCGTTCACAGCTTTTGCAACACCTGCAGCTCCACCTGTTAGAGC
ACCAACCGCTGATAACCCTGCAAaCAGGGGAATCAAGAATGGAAGTACtCcACCAATCTT
TGaTGGAACTGGTAGAATACGAGGCAATCGAACGTTTTTCTTCCCACCAACTTTCTTGAC
AGCTTtGCGGGCACCTtcAAgagCTGTTTtAACTGGATCTCcACCAGGCTGCATGGACTT
TTtAGCTTCATCAACAATCTGTCTCAGAGCAACATCCTtCTTCTTGGAaGTCtttCTTTt
GACTGTCTTACGCTTCATTGTTTTtCTTTtAATTGTCTTACGCTTGGTAATAGGTTTTtC
TTTTTtAAGaCCCATACCGAAACGTCTTTTCAACTTCATGATTTTATTCACACTCCAAGC
AGCAGCTTTTtCACCAATAGCAGCGTcTCTtGCTTGAAATCGTTGCCACGCTTTCTCAGC
AAGgaTTTTATCAGCCTCGTGACGGGCTTCcAAATTTTCACGATTTTtaGAGTAAGCTAT
ATCGTGTTCCTTACacGCAGCGTCCAGAGgATTTATACCTGGATCACCTCGAGCTAACCT
CTTAGCTAACTTTGTACCTGGACC
>contig00219  length=642   numreads=8
GTtatGAaaTACCGcTGTAAaTtAGaagaagATTTGTTAAAAaCcaCttAGcGATAGCAt
CAACaCagCccGaTGAGTttGCGTTtcGATTCATGGGAGgACCGGGTTATATGGCAGtCc
tcGCAGGAGAaGTCGTCCAcATAGTCCAATGcATACCAGTGGAGGTGCGAATCGACCATG
CCAAGGCTTGCTACAACCGGATCCCAGTTAAAaGAGGTAATACGACTATGTTCTTGATGC
ccAGAACACACGTTAttacGCAGCAgaCATCAGAAATACCGTGCAATTCaCCATTGCTCC
AACACTATAAGTTGGGCAAAACATGGTATAAATTtATGCCATCACCAGtcGAAGCTGTTC
CACCTACCAGCTTGAAaCCCGAAATtAaaGGAGATTGGAGctAtATCAGCCCGTCcAATT
TGGCTACCAGTGGCATTTACACCAAgATGATCTGGACACCaTGAGGgcTCGGATTATGTT
CCCCAtcGAACAAaCATCCGTGATGGAGACCGTCGCACAACAGTTCACGAACGGTTCTCG
TTCCAACCCaTCCaTGTTgAaCatcTTGGACGAaGACGTACtCGGCAAGTTGgtGGAAAg
cGCctGGCaGaagaCAaTTGGCAGATTTaTACAATTTGGCAC
>contig00220  length=848   numreads=10
aGAAGACTTGCTgAaGaGgAatACCCCCTATCGTGATTGATGGAGTtgCATTACcTtATG
TCAACTTGACAAaGTGCTtGGGCTtaCATTTGAGTAGCAACTTATCTTGGAATCACCATG
TATCACAAGTAACGAGGAAAGTGATTtCAGCATTGCATTCATTGAAAGTTCGCAAAAATa
TTTATtCAaCTTATATCCGAAGACTATTGGTTtCAGCGACGATCTTGCCTCATATTGATT
ATTGCTCTGTTGTGCTTATTGATGCTACTGGTGATAATGACCTAAAaTTACAACGAGCAG
TAAACTCCTCAATAAGATTTATCTTTGGTCTTAGACGAGATGAACATGTCACCGCTTATC
GTCGAGAACTAGGTTGGCTATCAGTAAAaTATCGTCGAATGTATTTTtGCTGTGTTACTT
CTACAaGTTGCtGGAAATCGGTAAACCAGGCTATCTACGAGAAGCATTCTTGGAAGAAAC
TGATGTGCGACGCTCTAGTAGATTAGCAGCTAAAAAaCACACTGTATTtAAACTaCCTCA
CTTTGCTACTACcTaTTtAGAGCGTTCATTTATaGTTACTGtGATAAGaGTGTGGGAGGA
GCTACCTGACGACATTGTTAACTCAAGCAGTTTGGAGgTGTTTAAAaATAAAaTTTTtGA
CCATTTATTaaatttGGATAATTGaaaaaTCGCTTGATGACacgTAATACTCTCAATtat
tgtgaaacctttaatatgtctttatatttcaaaatgttatttaaaatttagNgttatttg
ttgaatcagataagatttaaaaattagtttaatatcgctaaaatatttagtaaaatgctt
ataattaa
>contig00221  length=834   numreads=7
GGGTCGCTGTTGTCCCACTTAAATTAAATGACACAGCgATACGACACCAACCGCGCGACC
TAATTCAGTTAAAAAATGCACGCGACCGACGAAGTGTTGAACTATCTATGACGTTGTCAG
TGACTACATTTGAATCATCTAGTATTTTTTtAATGATGTTTGTTACAGACAAGCCATGAG
ATACGACACCcTGATCCtCCTTTtAACGGCTCTCGGgATAGCTGCTCTAGTCTACaTGGC
AATGgCAAAaaTAaTCTAATCcAaTTTATCTACTTGAGATTtGAAAaTAAAATAACTTTT
tCAGaTAAaCGCAGATCTATTAGTTtCTTtGtGaTAAAAAtCACGATATtCATATTCTGC
TGaGCTTCATTGcTTtCTATTCAgAgATAAAGATcGACTAatAGTTAAaTtGATATtGTC
TTAatCATTTAGTGTTTTtAAGtCAAATCATAAcATTTgttgATGTTATTAAATATTTAC
aGTTtAAAtaGCTtAAGTGCGAAAGTCATAACCACCCCcTTCTCTGTATCCTTtcTtCAC
CCcTTTCCCAAATTTTCCGATAAGCGACGAATTCAGCTATATGATATATAGATTTATACC
GTAAGATGGATGGTAGTGTtACCCGGTAGGTATAATTGGGTCtGAAAAGTAGTTACGAaT
AATgTCTTGGATTGctCAACTGGAaGAACTCTTGGCACGTAACCAAAaGATCTaGgCtGt
CCGAATTATTTTTtCGCCcGAGTCGAAATCTCCAACGTTTttCCAACGTTtCCAaCGTCT
CAAACGTTGGAAtcGCGTTTGAGACGTtGGaaaCGTtagAGATTTCGACTCGGG
>contig00222  length=718   numreads=11
CTTAATGACGCTGTACCACATGTTACAAGAAACCGACTCAAGAAATGTCTATGATTtGCC
TATTGTTGTACGCAAGAAGTTTGCACATGGCTTAAGAAGGTACAGAGTGAAAGATGCATA
GTTTACTGTGATATAACAGAGTCAAaTTCTtGTAGAAGGTTTGCACAAAaTTGGCAATTA
TTATCTGTTATAATTATCTGCAGCAAAACCCCTAGGTGAAaCAACGACGCTAGCAACTAT
CATACTTGAGAGCATTCTTGCGCAAGCCTTGTAAACGATTGTTACATGAATTATTAGTAG
ATGCAAAATATATAAGTGTCTCTAATTACAAATCATACATTGAAAAAAAAATCTACTAAC
CCTACTCTATCCTACTCGTTAACATTCCAGAGAATGCATCAAGTCTATTATGCAACTATT
ATGTCGTTACGTTTGAAACATCCAATAATGTGAAGATTACAATGCTATACGTCACAAAGT
ACATATCTATCATCACTTCATTGATAAAATTTTATCTATATAAAATAACTTGGATACATT
AGTTTTtCCTACGAACATTCTATCCAcACACCGAATGAGTCATCAACACGCATAaCTTtG
AACTGACcTCAGTCAACCAaGTtCATTATAaCCATCGCGgTTGTTTtCATATTGTAaTAT
AaCGgTGCGTATaTTtATACATTtAACGAAGACGCAGGccgtcgagtgatatcatacg
>contig00223  length=542   numreads=7
AaTAACCTGGAacTTACTATACAAAAGAGTtCGCGCAAAaCcATCTACTTtACAGAGATC
GAAAAAaCCTaTAAGCGTtGTTTtCTTTGgATtcGCAaTTTtATTAACAATGTTCTCTTC
TGTGAAATAAACTCTTTGACCATTGTCTAGATGAACAGCAAGATGAACAACAGGAGGATA
TCTCTCATGAATGTGAAAaCCGAAAATACGCCAGACTGCTTCAGAACTGCTtaTGTATCG
TCCtgCTTCATACCTAGAAACCTCATCTAAATTTTCAAtGGTAAACGctGCCTGATcaGA
ACCCTTATTTACGtACTTGCAGATGTATCTGATAGATTTAACTGAATTGCAATACTCAAC
ATTGaTATGAGCTTTGAAaGTACGTGACAAAacAGgaTTAAAtGGTACcACCcATCGATt
ATCAATATCATTtCCATtAATTTttATTGCTATTCACCTGtttGAGtttCttttAAGaaa
GGCCTTgggTATCGtttAGTGCaaaCaccaGCCAGCATGCAAGGTGAACTGaaaTTGaaa
aC
>contig00224  length=807   numreads=9
CTTATTAGACCGATTCATTTAAAATAGGTACTCCTTTTTTACCGTAAACGAGAGATAAGA
ACGGATTTTACGCATTCCCCTCGCCAAAATGGATTTTACGTCGAACATCACGTACGCTAC
CCCGCCCCCTTTCTCTCATTCTTCCCCTTTACTTTCGTGCTTTATCCCcACGTGCTCTAT
AATCTTTCCCCTTTCCTATCTCTCTCTGTCTTTTTTTGGGGGGGgAGGGGGgAAaTATCA
TTTTGACCCTCcGTTTGGACTATATAGCTCTTATAGACTTTAATTTGGTaGgAACCTTCT
ATATCTGACATAGAAATAATCTACCAGTGGATTTTACGACGAATTACACTCAACAAaGAC
TGCGAGGCTGAGTGTTAACAaTAAAAAATCTTAAGTtCTAAAACaTAGCTTTTAAAAGCT
GTaaaattGGtAGgAATCTTTTATTtGTCATGAGgagAtcATCTCAAAacGgATTtAAAA
AAaTTCTACTTCcGATaGGgATTGCgaGGgTGGATGTTAAAaTcTAAAATTTtAaTTtCC
taGCTgTAATTTCTaCAGACTCCAAATTTAGTcGGAaTCTTCGTgTATAATGTCAAgTTt
agctGaGAATGgaTTTTCTCGAaTTCTAACCCcAAAacgAATTGCGGGGgCaTGAACAAT
cAAAATTtCTTATTTtCAAACAATAGTTtCTATGGACTCAAAGTTTTGTTGGAaCCTTTT
ATTtATATTGTAGAAATCATcTCGAATAGGGTCTTACGAAaTTTcTCCCTAACATAGgTG
TGTGGGGgTAATAaTTTTCAAAAATAT
>contig00225  length=484   numreads=4
GCTTGTTTTGATAGGCATAGATTTTAAATCATTTAATATACCGGAATTTTTATCATAGAA
ATTTATATTATTAATACTTTCAGTAACAACAGGGGGATtATCAATACGAATTTTAGTGGG
GCTGCTTTTAATAGGACTTGTTTTGAAAGGCATAGATTTTAAAtCATTTAACGTTCCGGA
AAATTGTAACATGGGAATTTaTATTATTAATACTTTGAGTGTCAACaGGGGCAGTATCAG
TACTAaTTTTaGTAGGGTtACTTTgACtAGAATTCGTTTCAAAaGGTACTAATGTACTGC
CAGAAACAGCCACGCGGCTTTTCTTtgTCGAAaaaTTaTGTAaTCGAGCGAGGTCaCCGA
aGGCgACCGAAGCTCGATtATAATTAtATtgAtAATTTCtttCGAaGAgaTCACTAGGTA
GTACCGtCTTtGTACGCATATTCACATCACAAAGTTCAACTGTAAAAACAAATATAAAGC
GTTt
>contig00226  length=751   numreads=5
AATtAGaTAAAACTAGTaGTGCCCCGTTACGTGCtATtAAATTCAAATGAGGACAAaTTT
AAAAAACAGGATACGTAAACTTCTCTGTAAaCaGAATATGTAATTGTTCCTGTAAACAGG
ATACGTAAATGTTCAAATTTAAaTGAGCGTTCCTAGAATTGTCCTTAAAaGAACCTAATT
GGTAGGGATACAGCAGGAAAaCcACAAAATTTAaTTGATTCTTATTGCGTTTGTAAAACC
TGTTTtATAGTACCAGAAAATTGTTTATtACACTGTAAAAAATTTgCGgAGTGAaCGCGg
aGTAAACGCGGAGTgAAAGATTTTAATTGATTCTAATtGTCTTtGCACCTAATCCGACCG
CTATTGTACGCACAGAATtGGTAATtAATTGaGAAaCGtATAAAGTTAGCATTGACTTAA
TTAaCtATAGaCTTtACTCATAATtGCTCGGAATCTACTtGAATAaCTAGCtCCtAATtA
aCAaCAAaTTTaTCAtCaCCAAAAAAaGTTTATTtGAATAATAaCTGATATACTTgCGTT
CAACGCTGGAAGAGAATGCGTGCTTTACATATCTtATACGGACGTTTAATtATTTTACTT
CAGaGTTTAAGTGTTGTAaCAGgATCtACCACGCtATTTCAGATTAGAAaaGAAAAAAAA
aTAGTATATTAaTGGCATCGTCATCACATCAGTTCTCAGTATTCTGCCACTTGTTTTCGA
AGCCAGACGAGAAGCCAAGGTCAGAAAaGTT
>contig00227  length=469   numreads=3
TAaTAGAGTAAATAGATGTAAAAATGTTAAAGTGTtGATtCTTCTTTGATAATTTAGTTT
TtAGCAGTATATGTATTTTAATACTTTtATTTGGAACTTTTTtCAGAAATTTTTtGGTAT
AATGCGAAATGTTTGTCGTTGCAATGATCATCCTGATACAATACTcTTtGGACAaGTTTT
tCGGTtGTTgTGCTCTtATTCATTGGTtACtCCACCAAAaGGATCCAACGTCACTGCCGG
TGAGCTTCTGCAAtCCCTcATGCAGACTAAAGAatCTTtAACaGCTGCCAATGCATTGAA
GAAAAaTTGGCTtGCTGACATTGATTCtATCATTGAAAATGGgATTGCTAATAaCAAATC
TtcATCTcTCGAAGaTATAAATGCTGATAAAGacccttcaaattggtctgttgctaagaa
acctttcgATAGTGTgCTtgacgaagAtaGTGATGACGATATTACAAGT
>contig00228  length=762   numreads=22
GTTATAGATAATTCGGTTATAGACagtgtaccTAGAaGATTCAGAGGAAATGCAGCGCGG
TTATTAAAAaGACTAAGAAGTGCACCTGCCACGTTAATATCTTGGGACGATAGAGGTCTT
GTGACAATTAGAGGTAAAAaaGTAGcACGTTCTAATATCACTGAtCTTTTAAACGATgTG
TTgaGGtcTAGAAAGAGTGTGAAAGCGATAGGTCGTCAACAGTTTGCTCAAGTACTGCAA
ACGTtAAACATtCCGCGTGAaTACATCGGTAATCGAGCTTATTTtAACGAaGAAAtgTcA
ACTTCTACACCTAGAAGACGATCTGTTAATTTTtCcGTgCCTGAAATACTTACAGAACAC
ACATCCTTAGACGAATtACAATTAAATCAAAACGGTGAAGGTTCTATAAaTAAAAaCAGt
CAAAGTAAAAAAaTACcATGGATAAAgTTGAGATAGATAAAAaaCTAAAAAaCATCTATT
ATGATCCTATAAGACCAGAAAGTTTTtCAGGTGCTAAAAATATTCTAAAATACTCTGCTG
AAAACAAATCAGAGcTATCTCAAGATGATGTTAAGGAATGGTTAAATAAACAAGAAACTT
TTACAAAGCACCGTATGAACAGGAAACGTTTTATTAGAAGGACTTACAATGTTGAATCAA
TAGATGATGTCTGGGAAGCTGATTTAGCTGATTTACGAAGTAACTCTACGTATAACAAGG
GTTATAAATATATATTGATGGTGATCGATGTATTGAGTAAGT
>contig00229  length=408   numreads=7
GGTCTACGTTTGGTCACTGGGCTGTTACTGCTGTAGCTGTAGCGTGTTATGAGAGAGTGC
TGCAGAACATCTAGGTCTACGATTGGTCACTAGGCTGTTGTCCTGTAGCAAAGTGTAAAT
AAGCTGCAGGAGCATCTAGGTCTACGTTtGGTCACTACGCTGTTACTCCTGTGCGCCGAG
TCAACGACCCCTGCATACGATTGGTCTCTGTGCGGGTGATTAAACAGTTTGGTTtGTTTA
GTTAGTtGAAATAATTTTaCGGGTAGACGCCGAAAGGGGCTCGTCGAGAaTAAGTCTATt
GTTAAGTGTGGATAATGTGAGTGTGTGAGTGAAaTTTAGTTAatCTTTCATGAGCGCTTA
ATTCGTAAAATCTGTTAATTTTtGgTtGTTAaTAAaTaTCGATATATT
>contig00230  length=301   numreads=2
CTTGATGGAAACTGCAACGGTTGGTtCTGACCACTGTGCaTGTTAGACGCTGTAACAGGg
TAAATTACCCtAAATCGATAAGTCGCCAGaGATCGATAaTTaGTCGACTCAGCACTGGAG
CGCCCCGGTCTTCGGGCTCTTCcGTTTAGTAaTTAAGAAAAGGGGGGGggTgAAATGGGT
AaGTGcTCGGGGgTcGgAGAGTGACAAAAaaGagAAGaGGTTTGATAGTCAaCcGCACCG
GTCAcTACTCAACAGAAAAAaCaGgTAATTAATATATTCGCaCgTgAATTTTGgAACGCT
G
>contig00231  length=591   numreads=6
CATTACAAaTTATGCCTTTAGgCTTAGTACACGACATCATGAgcATCGCAATTCAAATCA
AtcTTTTAAACGAAAACGCAATGACTATTCAGGAaACATTtcTAAAACCCAaTGCGGAGA
ATCATCCACTAGAATACTGATGACTACCACTGTtAACAcctgTCCAAACTGTAAACAAAa
TCATCCCTTATTTAAATGtcAGAAATTCAATtCcTTGACTGTTGACCAACGCATTAAGTT
TGTTAGAGCTTCCCgaCTCTGTgTTAACTGTTTACGTAACcACAAGGGACcTtGTaCcTC
AATCAaaTGTAGACTCTGTAAtAAATTCCACCACACTATGCTGCATTATGCGCAAaaTCC
ACAAAAACAATATTCTCACAACAAAAaCAATACAACAtttgCTtcTAAGCCTGAATCAAC
TATTGTCACACCAGCTGCCAaGgACTCCACcACATGActATCTGTgCACAACCTAACCAC
AGCACTTAGAATGCCACGTTTTCAATTAATGATGAGcGCTCTCATatcACCTGCGTGaTT
TTGATGGTAAaTtCATACAAGCTCGTGCTTTActagATACTtGTgctActG
>contig00232  length=1067   numreads=13
ttagcgTtATaCGTACTATgTCaaGTAAAAAAaGTAGTTCTCTATCGATTGGTTGACtGA
GCATGCGCGCgCGGGtGTTTtGTCGTGACAAAaTGGCCCGATTAATCcGCATTAATTAAC
CTAGAaTAAAAAaTACATAAAAaCTTGACAGgTAGCCATtAAAAaCTCACCAAACAAGAT
TAGAaTTAGCTCATCAATTTtATATTtAGAAGTTCGTTTATGTTTTtGAAACAAGATTGT
TTACTCTCTCATTTCCGTTGGAGCATATCTATGGTATGAAGCAGCAAGAAATCTACTACG
TAGTAGCTCAATTCTGCCAAAATATTCTATTAGAGATGATCCCATAGTCTCAAATTCCGT
TTCAATTGCGTTAGTtGTGATTGATTATTGTTCTTAGTAATGAAACGGTAaTTTAATTCA
GgTTCTATGTAAGATGTAAGTCATaTGTGATTTATGTGTGAGTCATTATTCCTGGAtCTA
AAACTCTAACGTAAAATaTGTCACGTAATCATGATATAAGTGAAGTCCCGGgAcATTGAT
GACATAAGCGTCAGTTGGGTCAAAATAGTTTTtCTATCAGTGCATTTGTTTTTtAACTAT
TTACCCAAAGTATACAAAGGACACCTTGAACTAAGTAGGAAACATGACTACCAGCGACTG
TGAAAACCTCAATCGATGTCACGTTTCACAGCATAGGTATAATTAGTACAGAAAAACGTC
ACGTGACTCTATTAGGTATCATTTGCGTCCTAAAAAATTATGCGTAAATGCGTCAAAAAA
TTTTGTGTCAAATATTTAACACAAAATTTTCTGACGCAATGACGCAACATTTTTACtGTG
TGTCAACATTGTACTTTGGTACTTATTACAATCGAGAACGTTCATTGACCAATCATATTT
GAAGGTAAAAAAAaCAAAGATTAGTGGAGACAAAGAATTAATAGACTATTGATCATATTA
ATTGATGGTTCTTATGTTTTGATGCTCGAAATAAGCCAGAAATTGATACTAGCTGCATTC
TGTGTCCTGTTTTCCAGAACGATCTGCAAGaGTTtaGGaTCTGTATt
>contig00233  length=278   numreads=3
CGTGAGTCGCTGCACCTCTGGTGAGGTTGATTGCGGACTTACCACACGTTCTGGCGCGAA
CATGTGGTATTTACGCAACATTATaTAAAAAAAAaGTCAGTTGTCGGCTGATTTAAGCTC
AGTACGAAATCATCAATCAATATGTATTTTTGATTTGTTTATTTTTGATGGATCAAAATT
AAAGTAGTTTTtCTGCGTAATTATGAACAATATTTATCTTTAGTTTGTATCATGGAAGCT
CCAAAAAATTAaGTTCaGGTTCTATtGGCTAACTTAAG
>contig00234  length=1604   numreads=37
aTTGGgCGCATGTTTTtaTTtCAAgTAaTTtaCAAGgATAATtCTTAAAAAAAaaTACAC
ATCTAAAaTAaCAATATACCTtATTTCTAAGACTTAACATACAATCAATACAAAaTCATA
AGAAAAAaTTATATGGGgAGCCTAATCGATTAAACCCTTTGAACATAATtCTTTACTACT
TCATAACATAATGCATAAAGGTCTGACGAGTTAATAGACCCGGGCTTTTGCTCTCGCATC
CTTTTAACGACATGTGACAATGAGACTACTTTCGTTAAATCATGCTTCGTAATGCAGATA
TCGATTGCACAAAATACTTGCGAGCCTCCCAAACCATCAAAACAATGAATGAGTATAGGG
GCAGATTTGTTATTAGGCATTCTGTTCTTCAACTTGAGGTACACGGTATCAACGAAAAAa
TAAAAaTCCAAAAaGTGgCCTGGATGAGGTAAGCTACCTTTCGGCCAATCGGTGTACTGA
TAGTGAAAAaCCAAGCGCCTCtGTTTCATCGAAGTCAGAATCAGCAAAGTTGCAGTAAAG
TGTGAATGAACTATGACTTCTCGAGTCGTAATCTTGAACTTCCCGCTTACTACAGATTGA
CGCTCTGTCGAGGACCAATATTGGTAGCTCTTTTCAGTGAGCTTGCCTATCATCACGATT
ATCTCGATGTGGTTATCCCACACAGATTGCCAGAACACTTCCGAGTCTTCTTTAGCTGGA
TTTTTCGTGCAGAGAAATTTATGTTTCGTGTCATATCCATCGACGATGCTCGCTCTCGGG
ATAGTTTGGTTTTtCTTGGACGCAGGACCGTAGTAGAGAAATTGCAGATAAGAGAGGCAG
CCGTTTATCGACACCTCTTTATTCTGCTCCAGTGCATACTTAATTTCTCCTCCTTCCTTC
ATGAATGTTGATTGATACTCTTCTATGATGCGCACTTTTGATTTCGGGTCTTCCATGAAA
CGTAGGAACTCGTCAGCTTGCATCCTTGGAATACAGGGTTCTGTTGTCAAGGaCTTCATT
ATCAAACGTCAATTTTCAATGTCAGTTGATTTCCAACTAAACTTAATTCTATGATTAAAC
cGGCTTTtATaGAATCCTTGAAATGCTCAACACGTGTTtATCATCTACGTCATTTTtCGT
TGGCTATtATTTGATGGAAATAACGTtGTTAtaGAAaTAAaTCTGTTAGTCATTGaaTTT
AAAACAtGAATTCcTGCATATTAATGGTTCTTAGTAATCGaTtAAATTTTttGTTTAtGA
tCCAGAAAAaTAATTGATATATACAGTAAaGTAAAAAAAAAAaCTCCGTTGATTAGCTTA
CACCTTtATTTCAaGTGTTTATAAaCATTAAAAATTTAATAaCAATCCTACTtACAATTA
TAATTTAAaGTCGTTAAAAAaGATAAAAAAaTCTAGCTACAACTTTGTCTTATTTTTAAG
TACAATATCGAATGACAGTTTTTGAaGATATTTCACAGATACGGTTCACATTTATTGCAA
CTTACATACTAcATTATTGaCGAAATCCTATCAAGaTAAATCTTAACtAATtGaTAACAC
aTCGCaTATaGaTTTGaGCGgTtAATAGACTCatGTTTTTgTTC
>contig00235  length=782   numreads=9
aGCAaGATCAACGCAAAGAaTACATGGgCATAttCcaCATGCAAAACTGAAAAACTAgTG
tGgtCATGcAAAAACcAaCCTATGCAAACCACAACCaTTAAtGGTACcGGCGTCATTCAa
CTGGAACcTGGCTGCaGGGTAAAaTGTAACGAATTTTCATTCCATGGTCTTAGCCAaGAC
ATCaCGGAAATCGAGTACATAATTCCCCAGATTAACCTGACCCTGGAAaCCTTAAATTCA
AGTCTAGCAGTTCAGACTCCAACTCTGCTACTAAAGGAcagCAAAGATGCAGCAGCAATC
ACAGATGAATTCGCGCCTTGGGGTCAAGGATTGTCCGAAAACGAAGCGAAGAtgtCCCTA
ATTGCACTAGACCACCAAGAAGACAACTTACACAGGAAATTAGCAGTTGGTTCAACAATC
AGCATTCTAGGAATAATCCTCACCGTCGGCGCAGTTTGCAGCTGGAGAATTTtCCCTGGT
tACCTACTGGCATGGAGGAAGACCTGGAAAAAAGAAAaGGAACCAGTAAAAGGCCCTACT
ACAGAATTAAATGAAATTATATATACCATCAAGACGCCAGCACCAGAGAAGAGACAGCCA
ACAGTCTGCCCATCACCCACAACTCAAGCGAGCACTTCAACTTCATCCAAGGACATCTCT
ACGGACACAGAaGAATTTTCAAAGTCGGGAgTAAAaCCTTTCCAaCTCAGCAAATTCCaG
tCTCcGTGAAgAAcaGcAGCaGCtCACAaTAAataTCCTAGATAaGTCAaTAATATATTA
GT
>contig00236  length=885   numreads=7
CATaaaTTAAtaacgACTCATGTCCTAttttCGCCTATCtaaTTGTAACATaaattaTAT
GTTGTTGACTTGTAGTaCCaGTTCATGAATACGTAATAGCCATACAGTGATaaaGttaTA
ACATCATGAggaaCTGCTAGGCTAaTAatAATTtGTtCcaTgaCAAaTtATcAACAAACC
AACATtCATACATTCAATcACTCTATAaTTAtAaaCCTTATAaCAATtACTTGatCCAAA
tCTTCtAGAaTATtaTtAtATAaCCTTCTCGAaCGaCCCAACcAAATGaTCAAAtCAAAa
CAGCATTTTaGTTGaGTAAaCGTgACATGAtAaGGCTCATTAAataacACGCAaTGTAAC
TAATTtGTTCTtAtCtCTACTGACCAGAAGTGTTTtGCAaTTACCcACTACATGGAATTA
ATTACTGTTTACGAACTGAATCTAAATACCTACTGTCGACGTGTTGACGGAATATGTAAA
GCTTTTCCCCCTCCACTAGACTAATAGGTACGGCCAGTATATATAAAAGTCGATGTGCCG
GGGGCATTACAGTTCAAaCATCGCTTCGCTATCTCTATGACGCATTCTAGGAATGAAAAA
TTTTCGTCGTTACAAGAAATaCATAGCAGAATTAGAAGGTAAGAATAAaTCTTATTTTTA
CCTAAaTTGTATCGCATGTCAaTGAAATAATGAAATGATGAAATCTTCACTtATTTCGAC
AGGGATTCAATTTtCACTGGTAaTTTAATGGTTTTtCAaGATAAATCAGTGAAGATTTCA
CTAATCGAAGCAGCGCATGTATTtCACTACAAATGTAGTGTTTTTCACtCTTtAAATCAT
TTTTtGTtCAATTACTaGATATTTCAAATGAAAAaTTaTAGTATT
>contig00237  length=723   numreads=9
AaTAgTATTCaGAaGAGAaTcAAaTCACTTAAGCAaGAATGCCTTGGCCAAACTCAAGGA
GTtCCAAATCTCGACTcTTTCTTCTAACACCAaCGAGGAGgTCAAAATACCGAACAGAAA
CACaGTCAAaTATCGACCACCTTCTACGGCTGCGTTACCATCCAGATATCCAGTTGaCAA
aGGCAAAAGTGGCCTTTAaGGCAAaTAGCCGCATTTTTTAtAaTAAAAGTCCTAGCaGAA
AaTCTAAAATCATCTGCTATCTACTGCTGGTCAGGCCAATTCTAACTtaCGCGGCCCCAA
TTTGGTGGAATACGAGCGCTGCAGTGATGAAAaaTTTTaGGATTTtCGAAaGAAAaTGCc
TTcgaGCCTGTATTGGAGCATATAGATCTGAGGAGACGAACTTCAAGAGATTcATCAAAA
ATtCGGTAAtCTACGACATCgCTGATATTCCAAGGgTTGATAAtcACATTATCAAACTTG
TGAGGGGCTACTCTAGCAAGATCCCGCAAATTGacAATGAGGACATCAATAAGCTGGTGA
TCTTTTCTGACGCTGACTTCGAAAAATATCATGAgACGGGCTTGCTACCTCCTCAAGCCT
TCATTACACTAGACAAAAaGGGACTCATCCAAGATGAAAATAATGTCCCCATACTATTGC
ACTGGAAACGGCACAAAGCAAaCAAAAAAaTTAATTTTGCCCCGGACGACCGAAAaCTGA
CAT
>contig00238  length=407   numreads=2
ACTGCTCAAATGGGACCATAAAAaTGGCTTACAGTAGAACTTTTATAAATTCGAAGCGGA
GCTTTTGGAATTCTAATTGAAGGTAACTATACTAGTAGACGAGCATAGAGAAGACAAGAA
tAGTTTTtCCTCTCTTCCGAAGTCATATTTAAAAAGCTCAAATTTATAGGAGTGCAACTT
TATAAGGATTCCAAATCGGGCTGTACATAGAGaCAGGTTTAgATAGCGGCCGCCATCTCG
CGgTTAaTGCCGAacTATGTACCAacTTtACTCATCACTGATTCTTTTtAGAAaCATCTG
CTAGAaTTAaTtGATACTAAaCAtATTttAGTCCACGATTTTaCAGTtAGaaTCTTTGAG
TgTTCTTAGCTtCCAaTAAaTAGCGTATGgtAaGAAATTTTTTCtAT
>contig00239  length=1196   numreads=19
GacTGaTAGATtaCTTtCATGAAGTTTagAtCTTtAAGCAGCATGGCACGTtCCTAAAAG
aGCAGAAAAGTCAGTGAGTTAAaCAAAAaTCATCTGGGCGTTGAAATATTGACGTAGATT
GAAAAAAAAAaCACTCACGCTTCTGGAAAAATGCAAGAGACGAATATAGCGATGTAGTCA
TTGTGATAAGGACAGGTTCTAGCGTCATTACACCATTTCAGCCAAATATGATTCTGATGA
GGCTCCAACACTGCTGCTACACCTTCCACGCAAACTACAATACCCTCAATTTtCTTTTTt
CTGTAAAAATTACGTAAAaTCGCCAACTTGATGGCAAATCAAAAAGCATTAATTGACACC
AAGTTCCACTCAATTGGAACGTATACAATGTGATGATTTAACATATTACGGTTAGCTGAG
TACAGTCGTGACGGAATCAACCGTGTTACtATGCTTTATTGAATTATATATTTTATATGT
CCAAGCATATATAAGCAAGGTTTATTGATCTTGAGATGAAAATTCGAGTGGCACTAAAAA
CAaTTGATGTTCAGTTGAAAATGATCATCTCGAGAGTATAAATTGTGATGCAAGTGTCAG
GGTAACAaTCAGTCTCcATTTGATCAAAGTCCTAATCAtAaGTGTTTGCTCAATTAaCAa
TCAATGTTGTTTATACTAGACGTTAaGTCGTATACAGCCcATCTGAAAAATTTACcTCGT
TTGATCCAAGTTCCTCtGAATaGTTTCTGTTTCCAGATAtGCCGTCAaTAaTTAAAAaGG
aGAAAACAGTCGTGgTTGTtCGAACGTTTtAtAGTGAACGCTGCGAAATGGCTGATCGCA
AGGCAtCTAGATGTCGGCCGGAAAAATCgAAGGAAGCCTCTGgAAATGTGGTTTCAAGAC
TTTTtCGGCGCTTAAGTCCAACaTAGAGCTACCGTGGTGCCGGAATTTCAGGATCCAGTT
CTAGTTCCTCCACTCAGATTTCAGAATCTAGAAGAAAATaTTCCTCAGCTATTGAGAATT
CGTCTTGTGAGGAAGAGAGTTCTAAAAaGCTAACTAAATCGAATTTAAATCAGCCAGGGT
TTATTtCTTCAAGCAATAGCAGTCTCTCTtATTCAACACCACCTTGGATTTCTCCAGCAT
TATCGTACCAaTCGCTAAACCAaGaTAAGCAGGCCAcGGAaCTTAAGCTTCTATCG
>contig00240  length=606   numreads=13
ATGTaCTATtaGGCTTTAATTTATTTAAGTATCCTAATTCTATAAGTTTCTTGCcGATAT
CGCTATGTACTGTACCGTCTGCATTTACAAAACACAAATAACTATTTTtCTGCATTTCTA
AATTATcTTTTGTTTCTAATATATTTTCGTTACTAAAATCGTCTGAAATATTCGAAAAAT
CTGAGTCTGTTGAATTATCATCCGAATCATTATCATCTTGGGGTGAATCGTCATTGTTGT
CATCAGGCGGATCGcTGTTGTCGTCTATAGGTCgaGCGTTATTATCGTCACTcGgTTGAT
CGTTATTGTCATCGCTAGATCGATCGTTGTCGCTGCCATTAGGTTCATCATTGTTAATTT
CACCATCATGTGTTACTAATTtATTTATATTATTAGTCTCTTCTGAAATCGAATCTAACT
GTTGCGAATTTATtcGgTtaCTAATACCGTTATTTCGTATGTCATCATCGGAATCGTCTA
TGTATGAAGCGTTTATAGTTTGGTTTGAGTTGTTTTGAGTTTCGTTTAATGTTTTATTTt
CTTTTTCGGGATTTTCTGTATCTGGGATGGGTAAATTAGGATTTTCTAGTTCAGTTTGTG
TGTCGA
>contig00241  length=467   numreads=16
AGTGACATATTACACAAATTAATAATTGAATGTGTATTACTTCTGGAAAACGCTGGATTt
AAAGTTGATGCAGtAaCTTGTGATGGAGCTCAATGGAAtcGAGGCgCgTGGAAGTTATTT
GGctAtcGAAGATTATAAATTCAGCTGTCAACATCCACATGATTCAAGTCGGCGTTTATG
GTTCATCTCAGATTTTTCtCATTTACTTAAAAATTTCAGAAaTAAAaTCATGGAATCACC
ATCATTTTGGGTAAATTTTTGATGAAAATTaCTAGATGTCAATTTAaTTGTTAGATATTA
GCTTGCTTAACCACTATTTATAGACTCCAGATGGTTATGTTTATCGGAAGCATTGGGAGG
cTCTTTtAAAGtACGAAAaTaGTTtCAAGGCTAATTtATCTGtAACGTAcAGaTTGaCAC
cGGGcACATAAACcTGAaCAATTCCAAAAATGAaTGTAcTTTGGCAA
>contig00242  length=264   numreads=2
TTTCTTTCGACCGCCGCaCTACAGCCGTTTGGTGGACTaTTACgCcGCACGCTAAAAAaT
TTACTCTCTCTAACATCGCCGCAGCACcGCTGCACCACTGCCGCACCGATTCTAAGTTAT
ATCTACAATTTTaCAAAACATGGCCTCATAATTAATTTATtACGCAATAATTAaTTAAtG
AATAACaTGACCAGAAATTTTAAtCTAAGaTCTATTGTTCAACCTCCTTTtATtCAAATG
CCTAATATTCGAaTAAAAAAaaGa
>contig00243  length=503   numreads=7
GTAACTCTTCTGGGTAATCTAAATCTACTTCTAGTATGTAACCAATACTTTCATCAACAT
CATTCAAGTACTGATCTACACACTGATTAACCTCTACCCATTCGAATGAACCTTTtGGTA
ATGACATGCTCATTGCTGCACCATaTAaaTTGTTTACGtcATAGTACATGAGATAGGATT
CATCcTtGCTCTGATCAAATTTTTCTCCcATATAACGATTATTTGCCACAGCATACCGAT
TAACACAcATTGAAAtcccGCCAcGAATGCCCTTTTCAATAAAAaGTAACATTTCGGGAT
CagTCAACAGCTCAAGtaCTACACCAGTATAACGAACCATAGCTTCAAGTGCAAGACCgg
gaaGGgTGTAAAAGTGACATGGATCTAAACTATACGTTTtCAAACAACTTGAtcTGAAAT
TTtCAAAaaTaTCAGCTAGAaGAAGtACATCAGTCTTAaGATAtAAGTCTGAGTACtCTC
CTAGGGTACCGATATTAAATTTA
>contig00244  length=975   numreads=10
ggcgttgggttaaaaatagacGTcagTGcGTCGGtGTgTATATAAGAGGTAAAAAaatCA
gTGGACCGCaTAATTCGTCGAGaCATGGGATAGTCAtGTTtAACAATAAGTTAATAGCTC
TGTTGCTCATCACAACTATCGACATACCcAGTAAGtATTTTtAATTACTCTTAATGCTTA
TTTTtCTTtATTTTtCTTtAAAAAaTTCGGATCTATTTTAACTGCAATTTTTTTTtCATC
CCTACTGAGTATGATTTGGCAATGAGTGGAGTGTCAAGGTCAGCCAGTAAAaTATTAAAA
TGTAATAAACTTCCGGTATAAAAAAAaTTAATCAGCACACGGTAACATCTTTCTAAGTGT
TAAAACTACTAATTAAAATAACATTTTTTTtCTTCGAAGGGGCCGAGTCAGCACATAGCC
GCGATTTATGGCTCAAGCGACACAGAAGAGCAATTGATGAACAGTCAAAGTGGGTGAATT
TtGGaTCGCTCAATCGGCACTATGAAAACAATTACTACTTAAATCAGAAGCCGGAaGGTG
gCGATGGTTCTCAAAaCCcGTCGGTTATTATAGGATCGATAACTAATCAAGACAGCAATT
CTTATACCAGTGTTGACCACGCTACTAACGTTTATGTTGTTTtGCCTTATtGGTACAATG
TTTCGAATCAGCAGACACCcTCcGCCGTTCACAGAAGTTTAGGAaCAaGGATTTCACAGC
AGAGATATCATGTAGTAAATAATAAAaTAGAGCAATTTAAGCAAACTTTGGCAGTAATAC
AGAGCAGAGTAAGACAGATAGAGAGCAGAACTTATCGAGACTTAGACCGAATGTTtGAAA
aGTCTAcTGATGAGGACTTGAACaTGTCATCaaaGCtaaaTACtttATTCCACaaaTGTG
ACTCGTTGAAGGCAAGACTCGACTACCaaaaaCTACGTCttaGacattttaaCGATGATA
CTCTGCCGATGCATG
>contig00245  length=482   numreads=8
ATACCTTTGGAGTCATTATCATCGGTTTCTTTAGTCTCGACTTTATCCTCCTTATCATCA
GCGCAAGGATCCGGATGCACTGTATTGATAGGCGAAGATTCTCGACACTCGAGCACCGGA
GGTTCAGGACTAGTTAGGGCGCTGGATGTTGCCAGACTGTCAGACCCGTCACTCCTGGGT
CTCACTTCCTCGCCGAGGGTTTGAGTCGCTCCTAGACCCTCTGTCGAACCTACAGCGCTA
TCAACGCTCGCTATTGAAGCTCTTGGACTCTCAGGATTAGGGCTGTTTTGAGACGCAGCG
CCTGGACTCGTTGCTCCGGATCTTCGTCGTGGCAATGTACTTGCTCTTACATCCTTTAGC
TGGACTCGATTTACATTTGATATTGGTTGGGTTCTATGACGATTACCTGATTAAGAaCAG
ACTCTCTTGCATGTAATTAACTTTtAATATTAaTAaTATTGTAAAAAAAAAaTTtACTTA
AT
>contig00246  length=470   numreads=4
CtCACAAGCTATATTGAAAGAAACAATCTTAAAATTTTtGATACAATGAACAGTTATTCC
CAGATAGCTTTtCATTTGTAAATCTTTCCATTCGTCAATCGTTAAGCATATATTGGgAAC
GGATTGTAACTCTTTGGTTATAaTAGCTTTTTtCTCCTCATATTTTCCATCAATGATAGC
GGTTATCGTTTtGCgACAtGGGATTTtAtAtAATGGTGCTAGTAATTTAATCAGTTTTCc
AAACCCTTctCCTTcGACcAcGCTGAAAGGAAGATTATCGCGGTATATCAATTCTGCTAT
AGCGTCTGTAATCTGTTtGTTTTttGAaCCCCcTGATCCAAActCTAaTATTTTtGaGAa
TGaTGCTTCTATGCCtATTTTTtGTCgTTtAGGaGTTGAtGACCCtACaGGAtCTTCAAT
TTGAGATGCGGAAATaGTCGGTAtCAtAATCATAGaCtcTtCAGAaCATG
>contig00247  length=1199   numreads=19
ATTATTATTTTTTCAAtATtGTAaTAATATCCcACTAGGAAACGGAAAAAAaTTTtCATA
GAaTGAAaGAtATATCAGATTCAATATAGATTTTACAGTTGTATTTTTCCATAATTTTAG
AGAAATTTTTAACTTTTTTCCTTAAAAATCTTTATCAGCTGTGACAAGTATTCTAGTTGA
ACTTTTCTCTTTTCTGATGAAAaTTTTTTtCTGTCATTTGACTTGATTTTCTTTTtATTT
TTTTtAGACACCTTTCTTGTATAAAAAAaGGATGCCCAGCCCGTGGATATTTTAATTGTG
AAAaTAAAAAaTTtAAAGCGGCAGAAAAaGGGCACACTCATGACAGAGATCCAAGGTTGG
AAACAGTTGATACCTTTTTTtCGACAATAGAAAAGTTCAGTCACATTCCAGGGGTTACGC
CGAGAAaTGTACATCGTGCTGCAAAGTTACTGTAATAACAATTTTATATATCTTATCTTC
ATTTAACTTtCGCCATTACGTTCTACCTCTTTCCACGGAAATTTTAATGTACCTGAAGTT
CCGAACGTTTTtCGTGAACGAATATaaaaaaaaaattttttttCGACTTtGAACCTGAAA
AaTTTTTttCtGCTTCAAATCGTAACGGATATACTTACAAAAATTAAACAATCCCtCAGA
aCATCGGAACTACCcTTACTCCTATCTCAAAGACaaaaatttttttttATGATTTTCTGT
CTTTGAGGTAGAaGCAAGGGTAGTTCAAGTGCAGTTAAGTCTTAGCTGATTCTCTTTTTG
AAACATCATTCGTCACTATTTGAAGTTAGAAAAACATTTTCATCTTCAGAAGTGACGAAA
TTATTTTTTtAAACGTCCATTTATCAACTTTCGGAATTTCAGGTACATTTTATATCTTAC
TGGAAATGAAGATTTAAAAAGTTTCTTACTTTtGAACAAATTGGATCATTTTAGCTTTAT
GTAGTATACTATTAATTATATTTTAAATGTTTCCTCTCTTTTGAACTGTATTCAACTCGC
TGCATACCCTAATTTCTTTGGAGTCTTTGTCATTTTCTTaCTAAAGCTTTATAGAATGTT
CTTATGTTAAATGAGAAATTCGATAGCCACATAGATAAaTTAACTTCCCACATTGCAAAT
CTTAGAaTatAGATTAATAAATAAaGGGAAaaTAGATATTAATGATTATATTtAAATTT
>contig00248  length=1661   numreads=19
AATAATGATAATCAGCGAGAGAATTaTGtCTTtGCTCCCGAaTTTtGACCACtGTGGATG
CTAAaGAAaTAATTCCAGTGTtATTATATTGCGATATTTCAaTATCTACAGCACAGAAAG
CAGCaGATCTATCTACACCCATTAAAGAATGCACAATAATTGGAGGgCTACAATACTTGC
AACCTTCCTGGATAAGTTTCGCCTTTATTTCCTCgTGATTATGCCTCACAGCTAATACAA
AGTTCAAAACGTCCTCAaGACTAGCCGGTAACTtCAtATCAGACCAcGCAGTGAATGCAA
AaTGCAACACTTCTTGACTtGCAGGAGTtCCATCaGTCACTTCCAGGgTTgTTAAGATGT
ACGTTGACTgagTGTCTATTTTTTtGGTTTTtATtGTAAATTTTtCGCAATtgAGGGTtC
CTTGCATGTAAAACCAaTATGCGTCATAGACTTGGCGGTTGAACACTGATTTTtCACAAA
ACATGACGATGATCCGTGAGTGGTGCATCCAGACAGTGCGCCACAGATCATAGTTAGTGT
GGTGCATGGGAGCTTGCATGCATATAAATTTCCGCTCGTGGTTGTAACCATCAACATAAT
TTGCATTTATGTAATCTTGGCGTTTCTTCTCCACAGGAAGGACTACTCTGGAGTGGTCGA
AACAGTTTGGGTACTTGAGTCTGTTTAGCGGTTTATTTGCAGCCTTCTGACATTCTTGAA
ACGTTCCACCCAcTGGTTTGgAAAGAaTTGCCTTGTGTTCTTCCGCGGCAATTTCCTTAA
AGTCACTTTGTCTCACAAaTTCCAGGAGCTCCTTACACTTAAGCTCACGAGAAATATGCG
AAATGTACGAATACATGTTCACTCGAAACTGGTTTTATAACGAGTAATATAATTATTAAT
CCGTACTTGGTTTTATAAGGAAAAGTCTACCAGGAATTACGTTTGCCATGTTAGAAATTT
CAGGCTCGCATCCTTATAAGGCACTTTTATAGGTACCGCGAGCATGTGTCACCGCGGTCA
CATGTTGTACCTTGATGATGTCAATACTAATAAACTTgTtAAATGGGGCCCAGCGACATA
TCAGGATGTGTAGGAAAGGCCTATGACGTCTGGTAAGAAGAGTTTCCTGTTAATCATGCG
TCAGAGGATATAATTTTTAGTCTACTTATATAGTATGTAATTATATGTAATACCTGCGAA
AATTAATTAGTCAAAACTATCAAGTTAGTACTAACAAAATGTCGCTACCGGCCCcATACT
CAATCGTATAAGATTTGCATAGCGCGTTTAAAAaTAAAaTATTtCTCAAGTAAGGTCAGT
ACCTAATTTGACAACAAATATGAAGATATCTTGCAAAGTGCACAGTGATAAGGTATCTAG
GGTCACAATGTTTATTTTtAATAATTGAAAATTCCTAAATTGAGTGATAAGAGCGCTGAT
TtACCCAACGGTTGCTACACTAAaTGCGTCATTAATtAAGTCTTTTtATGTAATCCCAAA
TtAGGTGGCCTTTATATTGTTTGGAACAATtaTATtGTCAAGCTAATTCCAtAATAAGTA
GCgTGGACTTTGCTTtGCaGTATGAAaGTcTAATTAtAATTTTTCcTCATtAgAATAAGa
CAATGAcTCTGATACAaTTTAAaTACTGgTTTATTTaGgaC
>contig00250  length=731   numreads=14
TAGATTATTTTCTATTTCCCTTATCACCTTGCAtGTTCCCTTTCTTATCcTCCCTTTCAT
TaaCCCCACtATTTCTTTTTTtATTTTGTCTTCATCCTCTGAGtcttCCcACCATTTCTT
TATTtCCTCCTTACTTTCTTtAGTGAGTTTATtCCTTATTTTTTCACATGTTAAAACatG
TATCAATgTCTCTTCCTTTTCTCTGCATTCtctACACTTCCAATCCTTTtCCCCTTTTTT
tCCagCTTTTACTAGGTTTCCGCACCTTACTCTTGCCCATAATTCTTTATCTGCACTTCt
AGTTTTCTTGTTTTTCCAATATATTTCTTCTTCGCTTTCTTCCATTAGTTCCGTATATAT
TTCACTAAACtttGATGCTCTTATCCTTGACTCTTCTTTCTCTATCAATTGCTTCTTTAA
TAGTTCTATTCCcGTTTTtATATCaCTCTCTATCTCTTCTATATCTTCTCTGTTATATAT
TTTttCTATTACTTTCTCGCATTTCATtcTcTTCGCGTTTtCTTCTATTTTCTTTCCCCA
TTTTGTCGGTTTCTTATTTATTATTCCTCTCATCTCTTCCCTTAGGCATATTTTTGGCCA
TCTTGTGTCCTCcATTCCTGCGATTTCTATGATGTATCTCCATATCCTTTCCCTTATTAT
TTCTTCTATTaTCCCAcTTctcGTTTCCcTCCTTACTATGCATCCTGGGGtGTTTTTTGA
CaCTCCTagTG
>contig00251  length=661   numreads=7
TTAAGGtGTTtGATAATCCTATTATAGAAGTTTATTTATGCTTTGCTTGTAAGCGGTAAA
CATACGTCGTGCCTTATTttCTTCCAAAATTGAACACAAACGACGAAAGTAGCAAAATGA
AaTGATGGATATTGACATTAGATTGTTTATACGACGTTACAATGAACTACTGGTTGATTT
TGATGAAACGTTAATAGCATTACGAAAATTTGAGACGATGTGATGCACAATATGGAGACT
GATGTAGCCACAGCCTAGGATAAAAAAAAaCATTAAaGTGACAACGaTCAAGATTAGaGT
AGTCcTTTGACACtGCAaCGAATTTTGtAAaCACcAGACGCTGCCTCTTTTTtGCTCTtC
GGGTTCGACATCAACTCTGTAATGcAACAaCaCTGTAATAAaTTTTTtGGAAATTCCGAA
AACcAcTAAcTAACTAATCAATTtAAATTTCaCTtaCATTTCAACAgTCATGTCAGTTTt
CAAAaGtAGTTACGACCGACAGTtCAGAAAACaGTTTACGTAATGGCAaCCAAGCTCcAC
ATTGtCCAGGCTATATAAtCAGGAACAATTGTTtATtCTGCGtcACATATtGTAGTtATC
GTAACCGGACCCcAAGTCTTATCAATCTAATTGCTTaTTTTGTAAAaCAaTtAAGtCTTt
C
>contig00252  length=1464   numreads=467
ATGCGGTCTCTGAAGTCCGAACAACTCTCCAGAGCGAGTATGTTAGGAGACTCCGGAAAA
TTTGGTCCTCCGAACTTTCCGGCAAAAACAAAGTCTCAGCTACTAACATGCTCGCTGTCC
CAGTCTTACTATACTCTTTCGGTGTCCTGAAgTGGGCCCGAAAGGATTTACGAGATCTCG
ACATCAAAACCCGTAAGATCATTAATATGAATCGGAGCATGCACCCCAATTCATCAGTCG
CCAGATTATACCTCTCCCGGTCCATCGGTGGGAGAGGTTTGCAGAGTTTGGAGCGGCTTC
ACGACCGTTTGGTCCTGGGTTTAACACACGAAGTTGTCAATTTCACTGCAGACGAGGATG
ACTTTCTTATGCAAATTGTACATAAACATGAAAATGCGCATAAGGGGTCATTCTTGTATA
AGGCAGCAATATATGCGGCAAGAATCCTTGGTCTTGGAGAAATAAACGCTCTTATGGAAC
TCCGAAAGGAGGAATTTAAGAGCGTCATCAGGAACGCCGAGGAAAAACTACTCCTTGGCG
AACTGATGGACAAGTCCATGCACAGCGTGTTCTTTAAACACGTGCGTGATCATGGCTTGT
CCACCCAGCTGACGTTTTCCTTCTTAAAGTCAGCTGGCCTGATGTCCGAGACTGAAGGGT
TCATATTTGCCTGCCAAGATGGTGTCATTAACACTCTTGAGTACCGTAGCAAGGTGCTCC
AGGTGCAGCTTCCGGACACTTCCTGTAGGAGGTGTAGACAACATCCGGAGACGCTTATGC
ACCTaTTGTCGGCATGTCCaGTGCTGGCGAGAGGTGCATATATCCAGCGTCACAATGCTG
CCCTGAGAGTACTGTACTACTATCTTCGTCATTGCTACGGTATTGACGTGACACCAGTGC
TGCCTTATCTGCCAGGAGATATTCCCCAGGTTGTTGAGAATGACAGTTGCAAAATTTATT
GGAACATGCCATTTGCAACAACCCGGCGgATAGATCACAACAAACCTGATATTGTGCTCT
TCGACAAGGCCACTCGTGACATTTATGTCATTGAGTTCTCGGCCCCGGCTGAATACAACA
TCTCAGCCAAAGAAGAGCACAAAAGACAAATATATCAGGATCTCCTGTTTGAAATTGGCA
AACTTTACCCAGGTTACCGTGTCAAGCTTGTCGTCCTGATTGTTGGCGTCCTAGGAGGGA
TGAAACAGTCTTTTgTATCCTCACTTGCCAAAGTTCCAGCTTGcTCATCAAAAGCTGAGT
TCTTGGCAGTTAGGATGCAGAAGGCTGtACTTGGTTCTCTCCGTCTCTTAAGGGAAATGA
CTTTGGCCTGCTGTGATCACTAACcGCCTTGTTGTGCGGAGTGGTCCAGCAGTAACGGAT
GGAGCTCAGGCTGGGCCCTCGGAGAATCGGACTCCGGGGATAACCCCCCTGAGCATTTAA
TAaCAAAaTAATAATAATAATAAT
>contig00253  length=678   numreads=7
ACGtACGTCGGACGTCCCCGACCTCGCTTGCTGGgTAACTCTACGCCTTCCCAAGACTCC
ATTGCCCCTCTCTTTCTTCTGGGTCTCTCTGGTAaCTGCGCTGATTCGGGCATCTCCGGC
TCTTCGCTCGGCACCTCGAGTTCTTcACACTGCTTCTCTATTATTCCCGtGTTtCTCTCG
ATTTCGAaTATTtCCTtGTATTCGCCcTTGAaTCCAATCTGaTCAACAAATTTCACATCC
CGTGTATTTACTATTGATCTGTCCCGCGGAAAGTaGATACGATATGCCTTGGAATCAAAT
GAATATCCAACAAAAaTTCCTGGTACTGATCTGGAATTTAATTTCCCGCGCTtCTGCGTC
TTATTCAAGACGAAAACCTTTGTCCCAAAGACTTGCATGTGTTTCaCTGTGAGAGGTTTT
CCcTtCCACACACAaTaCGGAATTTCTCCGCTTATCGCACTGGTCGGACATCTATTTCTG
gTATAaTTTGCGTTACaTAaCgCCTCAGCCcATAGGTGAGGGGGTGCCTcTGCCTGCCGC
ATCATACaTCGTACCATTTCTATCaGTGTTCGATTTTTCCTTTCTGCTAtGCCGTtcTGT
tGGGgTgTgTGcGGTGCTGTCAagCGTCTTCGAatCCCATTttCtGCtAAAAATtCGTTA
AaCGcTCCGTtACAATAT
>contig00254  length=690   numreads=7
CCCTTTTTCCTCTTCTTCTtCTTTTtCTTtGTCTTGCGACGgACAGGgACGTCACTGgAT
TGTGGCTCTGGCATCTTCTTTGCTAAGGGGATGCCAGTCTCCATAATTCCCGTCTGGTTT
GCTCGCTCCAGCGCCTCCTTATATAAACTCGCCCGGTAGGCAGCGAAGGCTGGCGACAGA
TGAGGAGGACACTCAGGAAGCTTGAATATGGACGTCGAGGCTACCTGGGTATCAGCAGCA
TATTGACTCCTAATaGGGAGGgCTGCAGCCTCcTCcACCTCcGTCGGCATGGATCCGAGC
GTTGATGCTGGTATCTGAGTTCTCGTGAAGaCCTTGGTCTTCACGAACGCGGTCGACTTC
CTCGACCTGaCCTtCTTCGTCGGCGTTCGTCGAGGgATGGCCCCcTTAGACACATCAGGG
gCGTGTCCGGGTGTCTCGCCATCACCTGgAaTAGTGGCTGAGGATTTcGCCTGTGGATCT
GGCCTGGACGAAGGCTCtGACACAgCtGAGGAtGGTCCTGGCGTCGTcGGcGGTGgACCT
GGaCTTaCGTGAGACCcAGgCGGTGGTGCcTTTAAaGACGAGAGTGGGATGGAGACCCGg
ACTGGTGTACGAGACGTCtCcGACCCTTtCTGCGTACTaGCAGTCTGGaCTCcAAACGTC
AACAGTTCGAgAGGCCTCGGTtCCTTGaGg
>contig00255  length=546   numreads=5
AaTCCAGgCcAGTtATtCTtGTCTtCTTCAGAAGCCaGGAAaTcAACCTGAGATGATTCg
AcGGCCTtGCTAcgCGcAAAGTGGCCTGGTGTCATGTTGGACACCGgCGTGTCTTCAGGT
CTCAGCTGAACGATCCCAAAGCGGGGTTTATCAaCCGGTTTAATTGACTTTACCAACGAA
GTAGGACCTCCAGCTTCTTCTAGGCACCTAGTAGCTTCATGTAGAGCGTTTAATAGCTCC
TCGTAAGTGTGGACATTTCTGGCAAAAaCTaGTGTTCTCAATTCATCAGTCAGATGGTTT
CTAATGCACGTTACTTGTTCCATGGTAGATGGTGGAGCCATCATGGCTTGATATTTTtGC
TGGACTTTgAGAACAAATTCCGTGGCATTgTCACTTGGCGTCATCTTCATTCGACTGaTc
TCcAtGACcAGCTGGTGATCtGTAGCTGagCTGCcgAaGGCCTTtcGGAaCTCTtCCTTg
AaCTgAGCAAAATTtGTCCATCTGTGAtaactagtgtccacccatctggcagcAGGacct
ttcaaa
>contig00256  length=828   numreads=44
GTTGATGATGCATATGGCAAGTGTGAATGAGCTTCACAGTGTGCAATAGACTCATCGAAA
ATAATTGATTTTTTtATATCTAAGATTTCCGCCATGGTATCACACAAGCTAGACAACAAA
AATTTATTTTtATCTTGTGAATTTTCCACGTAATTTTAGTCCTAGACTTTTTAGgAaCTC
TGCGTTTTGACGTGTCAACACTTTCAGAGCTCGATGATGACTGATAaTCTTTGGGCATCC
TGCAATCCTTTtATACCCGTTACCAGTCTTTGTCTCATATACGATACCCATTACAGGCTT
TTTATATGCAGTCTTATCGTGATAGTCTCGCCACGGAAATTTGCTATTCtCCcGTCCTGA
TCAACAATGCGGAGCCTCAAGTTGTGTATTGCTCGTACGGCGACTGGTAGGTAAATGATG
TTTGTTGGCACTTCCACTATCTTATATCCTGCTGGAACCCTCGGGAAAAATTCATGGATT
GTGTGATTCTTCTCACCATTGATGTACGATCCAGTAGTTATATTGCACTCGACTCTCAGA
GCaTTGATTTTCAATATTTTGACTGGTAAATCAGATTTATGTGCTGTGTTAGGTTCAAGC
ACGCGGTTGGTAAATCCAAGTAaTGATCCAATGGAATCTTCAGGTTCAAAATTTATATAT
tGATCACATTTTATTTCACTTCtCAACTCATTGTTGTTTGCTTTTAAAGTGAAACTtAGT
TCAGGTAATGTcTTGTTTATATAAGTTTCAATATCTTTgaTTTCATAACTCCCTGTTGGT
ATAGTTATTTCTTGAAATCTCTTGATTGTACTTCTTTTGGaTCTTTTT
>contig00257  length=815   numreads=9
ATAGTTTATTGGAAAACGGTGGAGTAAATCATTAGATAAaTTTTGAATTCGTTTGTTATT
TCCAATAATGAAaGTATTGTCACAAATTTTCCTTAaTTTACGCCTATTCTTTCCACTCAG
TTCTAATCGCTCGCAAAATGAAGCAATATTGGAGCCAGGAAGAAATGTTCGATACTTTtC
TCGGGTAATATtAATGAaTATTGTtATTGCTGATGAAaTTTGGAGTTGGaCGTATCGAGT
TCCATGAATTAGTTTTTTCAATAATCCATTCAGACCTtcAAATGGATAACATGATGTAAC
CCagAGCGGTCCtAAATTTCtGACAACATCAGgtAAATGAAGCAAATGATGAAGGTTACA
GCTCATATGGCTTAAGCCGTACAAATCTTCGTACCTTCCAACAAACtCTGAAATTAATCG
GGATGCCAAAGTAATCATATGATCAGAAATGCTCTCTTgaTGTAACAAGGTAACAGCCAA
GACGAAGAATTTAAGATGATTGAAATAATTTTtATCCATCAAATCATGAAGAAGAGGCAA
GCAGTAATAAAGAAGAAAAGCATGAAACTCATGTGCTTTCCAATaTTTCATGTCGGATAT
TGATCTTGGTTGTCTGATCACATTACACGGAgttcGAATGGAAGAAATTCTTGAATTAAT
TATGCCAACgTACcGGTACAgAGAAGCCCGGTGAGTaGCgAATtGTTTGTCAAACAATAC
TGTAAaTAaTTTTtttGCAAaCGCccAAATCAaCaCAATGCAtGGAATCGATTGCAGTCG
ATTTAaTAAAATcATAACAGATTTTCGaTAAGAAT
>contig00258  length=987   numreads=11
CTTgTGTGCTAtATTCGTAGACGCTTCGTTTTATaCGATTCCTTGAAGCaCtAAAACAAa
TTtACGaCCATGtATTtATAGGTTtAATTTTTtAAACAAAAAAAGACTTACTTTTAAACG
CTGGCTGATTGATTTACATACCCAAAACATTAACAACTGGCATACGATGCAAAAGTAATT
TCGCAAGACTTACAACAATTTATCCGATAGATGATTAGTGACTTTGAGTGATCGCACAAC
AACTGCGTGCGAATAGTATTCGAGGGAACCTAGTCTAGACGCGGAACGTGTTCATAGTTA
ATAACAGGTTATAACCGCCATTATAGAGCCGAAAATTATGGCTACTGTCGCATCATAGTC
TGCCTTTTCTTTGCTAaTAGTTCCAGGTAGTTGAGAATTTTTtAAAATTATGCTTTCAGC
GCAGCTGCTATCATTTCTTCTGAAACaTTATTATTtCTGCAACTGGTGgTCAGACTTGGC
ATGCAATTGTACCCTCAAaTATTTAATAATCAAAAAaaCAAAGCATTATGTTGCCAACTG
TGTAATTTGGCAGCTAATTTGAACACTAATTCTTATAAAaTATGGGCGGTAAGAaCATTC
GAATGTAAACAAGCCATTATCAGATTGTTAATGTCTTATTAATATCTGACTTGTTTTTtA
CCTTACCACTGGTCTTATTAATGATTACGTAATAGACCAGCTTGATATAACGCAGACATT
CCCTACCTCAACAATTTATTtATAACATTCGCAAATAAaCTATCAACTGTTTTATCACCA
AaGGCACTGACCTGAAGTgACGATTTCGCTATTtCGGTAACgACCTTGCTACtAATcATC
CGTGCGTTTAACAaTttACGATAACTCTTTCATAAGAATTTTtaTtCTAattATtaCTGT
tAaTtAACTAtATTTTTAcACTGtATGTATTAAtAAAAAaaTATTtCGAGTAAAAAAAAa
TtGtACAGCtcAAATGGTAGAGTAGTT
>contig00259  length=461   numreads=4
CCATAGATCTAAAATATTTACATGCGACATTTTCAGAAtACCAGCAAGATACCAAAGTCC
AAATAATGCACATACTCCATCCCTATCTGTAGGTGGGCAAtCTCTATTTCTATCATaTTT
TtCTCTTAATTCTGTTAATTCTAAATTAGTCAACGTAACAAtCATATCAATtGTTTCATC
GGGGAAAAAATAaTTTCCAACAGTAGATTATTGACATGCGATTCTTAGCTGCATCATTTA
CACCaGCACTTTAAGTAATGAGGTCGCGTTTTAGAGTtCTCGATGACGgCAATGGCTATT
tAAACCATTTAGTCTGCTTATCCTTTCCAaTAAAaTAGTGTCCGAATCTTCATtGTCTGA
CGAaTCGTCAACTAAAGCGTGGTCTCCaTCAGATTCCGAATCTTAGTTtGTCGTtCAtGT
TGTTGTTcTTCATCAAAaTCAATATCcGAGCAATCACTCTG
>contig00260  length=461   numreads=3
GTATTCATAAATATAGATTGACGTCTGCCTTGGTCTTTTCGTTTAAATACATGTCTGAGT
TGGACTGGATAGGAGCCCCCTAGCTACACTATATGTATGCCGGtGTACAAGTACTTACTC
TCATTATTATTTCCGTGTCCCAGCCTAaTACTCTACACTGAACACTGAACTTGATGGTAA
TCTGCCACTCGGATCTCGTACTCGACAACGACAaTCAGCTTGTTAAATGTCTCCATCTAA
TGTCAACCaGAACATGTAATCCTACCTACTACCTAcTACCTACTACCAAAAAATaTACGT
ATAaTATAATAtAaTAAGgCATCTCTgaTCTATCTCTGATGAAAAaTTATGAAaTAACGa
TAGcgcGgTTtCTTtaCaaGCTtACGTGtCTGtATTTTtAtcTGGtAAATtAAATtCCCc
GACCCAGATTTtAgATTTTTtGGAacgCCAGAtGGgAGACa
>contig00261  length=847   numreads=6
TCTATGTCACTGTtCCAAGAGCCcAGAAaGTGTTGAGGAACAGGaCGAATGTGATACAAA
AaGCaCAAGTCGGtCTACGCCGCAaCAAAAAGGCAGACAatATAGGAATTAACTAAaCAA
ATAGAGGCTTAGGTAGTAAAAGATCTTGAATtGCCTTTACACTCTGAACCTCATtAGGCT
AGCcTGtAAAAaTTCACTACATACGAAAaTTAAaTCAGAAAaGTAgaGGAATGATCAAGA
GGATtaCCTGCTtCACGTTCGACGACACCCTGATACTCGTTCCATTCGGCTAGCGCTGCT
TGTCTGGTGATTAtCCTTTTAAAtCCAtCcTCCAATTGGtCTGCTGATGGgTAAGgAaTt
GTCACGGAACCATCAtCCTTGCTGTTGATCCACGACGTCGgAaCgATCACGTAGgAaTTt
CTGTcTGGCTCCAaGATTCCGgAAAGCTTGACCACACTGAATATCTTCGGAGCCATTATT
tGTACTGACGATTGCCACGTAATACAGCTCGATAtGGTTTTTtGAAGCATACGACTGGCG
CTTATATAGAATGCAAAAGTGATTAAGATATAAATGTCAGGGGTCCTAAAGATATATTCG
TCAAAATAAGACTTAACCcAACTGTTTTGAAAGAATCACAGTagTTTGACGTGCTAAGTG
GATCTCGGATGCATGCTTGACcTCGCAaTAAATaGGTTATTATtCACTtAGCCATGTTAT
CTTGTTAATGTCTGTAAAAAAATAAaGCCaGATAaGCGAGAGTTGCGTTAaTTGAATATG
AACCGTTAAaGAACTTTaTAAaGtACTATTAAAGCtATTTTTTttGTGtCGgAAATTtAT
TATTTaT
>contig00262  length=337   numreads=6
TCAGAAACAacATTgaGAAGaGCATTGAGAGTGGCTGATGACCTAACTCCTGGCGTCTTC
AAGCGCAGAAGCTTATCCAGTTGGGCTGCGATGAGAAGTCtcTTGTTTTCATACcTCTTG
AcAaGCATGTCCCAaGCTACTTGAAAaGAaTCGGCGGAGATCTTGATGTTGgaGATGAGA
CTTGCAGCATTTCCAGAGAGGCTATTtCGGAGATGAACAAaCTTTtCTGCGTTtGAGATG
gCTGtGTTTTCACCAaTTAGTGAGACGAaTAAaTCTGAGAaGGCTCTCCAATCTCCGAAA
TTACcGGaGAATGGtGgAATCGGGATTTTGGGCAAtG
>contig00263  length=461   numreads=3
AGACTTTGATTCTTTATTAAAACACTCGGCTACCAAAGAAGGATTGTTtACACTCTAAAG
aCGTTTGAATAAAACCGAGCTTTCTTAAAtAATTCATAATTTAATTACTAATTTCcATCC
GCAAATACACTAGCAGTTATTTATTTTtACCtcAACAAAAaGAATTTtGAAaTtCTAAAa
GTTAACTGAAATCGCGAAGTACCTTGTTATCCcGGCAAAGTAGCTTGCTAAACGATTTTA
CGAAAATATCAAAGCTCAATTGCTGTTtAgTAATGTCCAAGCCTCcGATGGATCTGGgTT
AAATGCTTCGTTTAATAGCCcGgTTATACCTTCCTCGCAAaCtCAAACTAAACAATTTtC
ATCTCATtAAGCCACCGTGCTtAATAGGaCtAATTTAAaCcTTTAAAAATGgTTTAAGtA
CTcTATAAAAaTAAAATaCTAAAACAaGAAaGGAaTtAACT
>contig00264  length=487   numreads=3
AGTATgTCTTCTTCTGTAGTTCCTGCTATaTAAaTAGTGGCGACAGTtGTTGGGACGTCA
CTTCGTTTTGaGCTGTCGAAGTAAATGTTGCGACaTTTGTTGTTAGATTCTTGCTTTTCT
ACCGGAaGTAAGTTGACGAaTTTtAtCTACCTTGTaTCGtGGGATTAAAAAAaaaaTAaT
TGGTGCTAtATTTCATTACTTTCCaCAGATGAACCtCTGGAAGATGgTtgCCGTtATCCA
CGTTGTCCTGATTCCAATCACcATGgCTGTCATTGTATCaGgAaTGCcACAGTTtaCCGT
AAAAaGTCCcTCAGCATTCATCAAGCTAAAAAAaCCGtCAATTTGCCTACCGTTAGGAAA
CCCAGtGaGtAAATTtacTgTCTAAAATTtaTTtAAGAtaTTTAATCAtCgAAaGTATGT
GCAATAtattgtttttatattttagtgcctgaactcgagtattccctgctgcacgctgac
ttatCAG
>contig00265  length=475   numreads=4
GTGTGGGTGCGtACACACACAGGCCTGCATTAGGGCGGGTCCTATTCGCTTTTCCGAAaG
GAATGGGGCCTGAAACTGGAAACCTGCATCCTCATTGGATGGAAGCTCTCTCAGAAAAGA
CACAATTCGGACATGACTCGAAAACTATAAAAAGaCACGTTTTCCCCAAAACGGCCTACT
AAAAATCCCGAACCTCTAGTGAACGGTTCGGTTGCTGTTAAAATTTTTtGGATCCGCTAA
aCGGATCAGCGTCTATAAAaTTTTCGGTTCaGTCACTCTTGAAaTTTTTTttCCtCTcTC
AaTGAaTTGTCCAAgcACTGCCAAAcTTTTGAGTTCTGAAAAGTAaTCTGAgTCaTTTtA
AAGTcATATtAAAGaTTTTtGTCTAAAACGTgATCTCATTGCTTGTGTTCGAAAGTCTAT
aGAAaCGTGGTCATTCCTTTTtGTAtCTTTtcAACAaTtGAaTAaGTtATCAgTG
>contig00266  length=576   numreads=6
GgTGGgTtATCTTATGCAAAACAAaTATATTAATTGCGATGTaTTTATCGTTATTGTTTT
tACTtCGTAATCGTGATTGCACTGTTTGTACTTTGTGTTAAAGTCAATAGTCCAGAAAAC
TATTTCTACCTTTGTCTTCTTGCACAGATAGATGTTTGCTTTATTTAGTTTACTCGAACA
GTGCATTTTTAGTGTACCTTCGCAGCTTTATGACACTGGTCGTCTGCAGCAACAAGTGCT
CTAATTCAGTTTTTAAATATCGTGATAAATAACATACGAATGAAGTGTGAATTTATTTAA
AGCTTGGAGCAAAATTAGGTATGCTGTGATTCATCCACGCAGAATACAAAAATAATTTTA
TTACATTCCTCATTCGCTTCCTTATCGTGGGGTTCAATGCAGATGAATATTTAATGTGAA
ATATGTTTATGTGTTTtGAAatttaaattcattaCtgtgtCAtaaaataTAtttAACAtt
ttgcagataagaaatgtgggttgcttgtcacttagtcggtggctctcattgtattacttc
atccagacgtcgattccagttttcacgtacatggcc
>contig00267  length=106   numreads=8
TTtGAaTCTTACTAATtACAGTCATCGATGAAGCCTcTAAATTGTGAATaTAATGCcGTA
AAATCGTTGAATTGtATTTATcTCATTaTatAAattAaaaTTtatg
>contig00268  length=264   numreads=9
AATTTTtAGACGTTTTtATGACTTTCTAACCGCTACATTTTtGAGTACGCTCTTTTtAAA
ATTAATTTAAAATTGTTGAAAaCTTATTATCTGACAaTTTtAAGACTTTTttAAGACGTT
CCGTTTtAATGTTCCCGGCCCCTGTCGCTGTTAGTTCATCTTAAAATAGTCTCGAAAAAT
TTTTTTAAAaCTTATTTAAGACTATTTTAAGATTTTTTTGAGATTATTTTAAGATTTTTT
TAAAACTTTTTtAAGACAaTTTTT
>contig00269  length=545   numreads=12
ATCTAGAAATTtCCTATAGtAAAAaaaaTTAaGTtAaCGTTAAATTTTCtaTGTGTATTT
GTGTATGTATAGATGCGCCTATCCATTATCGCAAATATaCAGTGCGTAACCTGTAACCTA
TACTTTATGTGAAAGTACAAGGTAGATCGACACAACTATAGTTTCCGAAACATCCGAAGA
GAGGGTACGAACCCCTAAACTCAATCGCTGATTGGACATTGAGTCCTCCCTCCAATTAAC
AATTGGGGAaCCGAAAAaGATCTATAATTTGGGAAACTTTGGTGTGTTCGATCTCTTCGT
GCTCCGATCTTCCTAGTGGCAACATCGAACCAGTTTTCTTAAGTCTAAACAGACCACGTG
TATTTTGTTTCACTTCAAGTAAAATATTtCGAGTAAGTCCAAGTAAACCACGTGTATTTA
GATTCATTTCAAATCAAACGTTATTAACAGTAAAaGTAAaTTCCTAAaGTTAAATCAACc
gAAaCTCATTTAAaTTAACaGAATCATCAaTtAAaTATCAGgtAAATTtaTTtAACTTaT
TtcTA
>contig00270  length=442   numreads=6
ATAAGAAGATATATTTCCCGCAATTGTTCGCTGACCTGCAATCATGACAATTAGACtACC
TtGAGaGATAAAGCTCAGGTCGGTCAAAGCAGAATTATTGATGATTAAGCTTAGAACTCC
CcTTTGGTCTCTAAaCTCAAGaTTATGTATCCTTTAAAaTCAATTTCCTTtAAATGAATC
CCGAGCACTGGGCCgTcAAATCCGAAaTCTCGTtCTCTGACaTTAACAAAaCAaTaCAAC
TGAACATTGAGTCCTGAaTTCcAGTCCGTTTtGAATTCTTAGTACACCcAATTCcTCCAA
TATCAATATCAATATCTGTTtCTCGGTTcAATAAGCACCTCcATATtCCATTtAATTtAT
ACcTTTCAAATTTAGTAATTCAAATCAACTGgTTGgTCTTATGTAAAATCATTCGTTtGt
ATCAAAAAATGtAAaTAaCgTG
>contig00271  length=892   numreads=16
CAATCTCTTGCAAATaGTACTTtACAGAGTGgTGGTAaTAAAAAaCAGATGTATAAAAaT
TCATTCAAATGGCTACGACTATAGAAGAAACTCTTacAAAAGAGTATTACAATCCGTCTA
ATCCTGTATCATACTCCGGAGCACGTAATTTAGTGgAAAAaTTCAAAAAAaTATACCCGA
AGAAAAAaTAAATgAatGGTTAGCTGCTCAGGATACTTACACtaGACATAGACCTACACG
GCGTAAATTtCCAAGGTTACATTATACTGTTTCAAATATAGATGATGTATGGGAGgCTGA
TCTTGTAGAAATAAAatctttAAAAaCTtATAATGATGGTGTCTCATTTCTCCTTGTTGT
AatAGATGTATTAAGTAAATATGTATGGgTTGAACCCTTATTaGATAAaTCTGCCAAGTC
TGTGATGCAAGGATTTAAAAatATTTTtGACCGAAGTAATGGACGTAAACcTTTCATGAT
CCAAACagATAAAGGAAaGGAATTTGTAGCAGGTACTGTGCAAGAATACTTAAAaTCAAA
AGACATATACTATAGAACTGCAcGAAACCCCGATGTAAAAGCAAGTGTAGTAGAACGTGT
TAACAGAACTTTGAAaGAACGAATGTGGCGGTATTTTAGTCATCGGAAAACTTATAAATA
CATTGATATTTTACAACAATTAGTTGAGGCTTATAATCATACAAAaCATAGTTCGATAAG
GATGgAACCTGCATCAGTAAATTTAGATAACGCTGGGGAGGTGTTTCGTAATATTCAAAA
ACGATATCCAGTGATAAGACCTCGAAAAAAACTCTTTAAATATAAGGTAAATGATCATGT
ACGGATCAGTAAATATAAGTCTACGTTCGAGAAAGGTTATGAGGCTGGTTAT
>contig00272  length=421   numreads=6
GTATAACAAGATAATGCTTTTAAGGAGACACAATAAAGTATTGCGCAACAAGATAAATtA
TGaCGAACATGGCATtAGAGTGAAAATAAATAAAAaTGAaGAAAAaGAAAAaTGATGAGC
CGAAGAaCTGAAGGATTtCATTTATtCGGCAGGGACGTATCAACGCTTCACTCAAAaGTA
AAaTAAaGCTGTCGTATAAAATTGTATATAATTtATTtATCCAAAACAGAGTGAACATTC
tAGAAGGTtGAAATTAaTAACAGCGAAAATGAGATAGTAACACGgCGGAGACTCGCGACT
CGGTTAAATtCGCGACTCGGTGTCAGAATCGGTGTGGTTTCTGTTTCTGGAGGaGaCAAA
GGCtCCCAGCAcAAAAgACTTtGACAAAGCAAGCAAAGGCATCCGCTGTAAAtATACGAT
G
>contig00273  length=562   numreads=4
aaaaCCTTCTGGACGATGGTGTGGAATGaaaaCAGCCGGATCATAGTGATGCTGATCAAC
CTGACAACTAACAATGAGCACCAATGCTATCCTTATTGGCAccccGAAGAAAACGGTATG
GTCGTAATTGGCGACTATAAAATtAgAaCGTTAAGAAAaTTAACTCTGGCACATATTACT
ATGACAAATCtGTTTTTAaCTAAAATATACTCTGGAAaGTCACGTCAGATTTTCCAcTTT
TCATTCACTGACTGGACGACCGACGGCACACCTGGCAGTCCATCTGAGTTTtACAAATTC
GTAAGAAAaGTCAATCAAGTACGTTtGGCAGTTGCACGAGGATTGAAAaCTCATAGCCAA
CAACCAGCTCCTATCGTTGTACACTGCACCaCAGGGATCGGACGAACTGGGATTTTCTGC
ACCGTAGATTGtGCTTTGTTtCAAATGATAAGCACTCTCCAGaTATCtCTACCAAAAATC
GTAAGAaGAaTAAGACAGCAGAGAcATtCTAGTgTTATCGTTCCcgAACAGTATTtCTTC
TGTTATTGCGTtGTTTtgCATT
>contig00274  length=423   numreads=9
ATAGATTTTGGTAAAAaCTTTtAAACTTTACAATTATTTTGATAAACAAAGCTTTAAGTT
GGTAAATAACTTGTTAATAATTTACATTGATTGCTACtCGATACCTGGAATTATTTATGA
CTCTAAACCAGACATTCTGCTGGTCTCCGGTCACTGGTACGAAGAATTTCACTACCTCGT
TGGTACTTTACTTGTAATAGTAAGGAACAGaGTATTTATTGATGCACTTGGGAAATTATC
TCATGTATTTTAAGGTAAATTCATTCAATACCAATGCAGAAAaTAaTTtATAaGCTAAaC
AAGTAaCTATGTTGCTTTGTGGGTATAAAATATGTTAAATTAcAAaTTTGAGATTATTGT
TTAGGATTTATTGACCTAGATtCTTTTTTTTTtGCTTACTATCGAGGCTTtATGAaGAGA
TTT
>contig00275  length=583   numreads=4
GTaGTAaTATaTCACcTtGTTTTGCATATCAcAGTTTCCAAATACTTGAATCTTatCGAT
CaTAAGGAATtCGATAAATCACTTTAATtaCGATGGAAaTTTCAGAgTGGGCTTAaTTAA
TGtAAATTAATGTTTCTAGTCACTgTATaCGAAAACAaCAAATATAAGCtGtAAGAATGT
ATGgCTTTTGTTtACTATTTCCAAGTATTGAAGTTAGTAAACAACGAAATCTGAAGGACA
ATACACAATATGATATTGCTTACTTATCGCCAGAATCAGTGGTGGTAGTTCAATCTTTTT
TGCAGATCAAAACGATCGAATCTAATCaTATATCGCACTAAATTCGCTAATATTtCTTtG
ACCAGGATTGCTTCTTtaCGAAAGTATCGTCCATCACTtCTTAACTAAAGAATGGTTCAA
AACTCAtGTTTCTGTTaGTAaTtacTTCTCAAaGaGTcTgTGAAaCaTTtCTCATTTtgT
tGGtAaTCTATTCtGATTGGGCcTATATCTgTTGTTtCTTaGACGaGATTAAatCCACAa
TTaTtATTTGATTaTTcGCTGgAaGtGTTCTATTTCAaTGAaC
>contig00276  length=461   numreads=5
GTGGCTAAAATAGTATTAGGTACTGCTTTGATAAAaTCAGCGAGAAGTGTTTTAGGCAAT
GGGCCTCTTGGTAAAaTTTtAGGAGCACCcAAGTCTAGTGGTCCCGGTACAAAAACAAaT
TTCGAGTATTTATGAATATCTGGATATTGTTTTATCATTCGAGACAAATTTCTAAATCCT
TCTTTTAATTTTtGTGCGCTCGAGTAACTCGGTGGTGATGACAAAAAATGCCCGCAGAGT
ACAAATGCCACAGGTGGATCCTCTGAGTAACCTTCCATTATCACACGCAATTTATCAACA
ACTTCGGTGCTATCTAGCCATACATCTGATAAAAATACAATCATATTCATACTGTGCGAT
TGTTCGTATATTTTtAATTTTtCGGACAATTTTAAAGAaGTTTTGTGAGGACCACCAAAC
GTaTTGTCAGCTCCAAATGACACTCGTGACTCTGTTGTTAG
>contig00277  length=279   numreads=7
CCTTTCCTGTCTTGAGATTCTTCACCGCATCCTGTAGTTCCCCTTCGAAGAGCTCAAAAG
CATAGAAAAGCTATCTCTTTGAGCTCAAAGAGCTTATAATAATACATAAATTATATTTTT
GAGCTCGAAGAGCTCAAAAGCGTCATATTAGTGTACTTTTAAGCGCTTAAATATGGAATT
AaCGGAAAGTTGCAGGGATGATCTTTAGGGCCAACcGAGTTTCCAGATTTTTCAAaTGAA
AaTTTtCAAAaTtCCCcACGTGCGACTATAaCTACATCC
>contig00278  length=445   numreads=6
ATAGTCTTGAAATATCAGAAGAATTTACAAAACCcAAAaGTGCACGCCTCATAACGCTCA
CATAATTTTTCCAGAAAAaCTAAATTTTAAATATGAGTCGCGCACTTTTTGATATTAAAA
ACTTTAATGAATTATTGCCGCAATAATTTGATTTTGATATTTTAGTGAAGCCCCAAATTA
CGaCGCCTAAATATGTTTACGTAGGAAATTATATGTTAAATCAAAAAGTTGAGTTTCAAT
GTCAAGCTAGTGGATATCCGATGCCAAAATTGAATtGGTCGTATGGCAAcAACTATTCTA
ATTTtACTGgAAGCTCTGAACTATTTgAGGTAaTAaTTTCTTCCAATAAAaTCCAATTGT
AGAGCACTATTCCTtAATCAGAACAaTTTATGAaTTTATTTCagAaTGAAGCAACAACAG
TAACTGGAAaGACAACGGTTACATC
>contig00279  length=821   numreads=66
TGTATATGTTTGTCAAATCGGATTTTtGAcTCGTGTTTAGCTTTCGTTAGgTTTTCCGCA
GATATTCGTTGAATTTCGGAAATTCGgTtAATcAGgTCGgCTAGATAATCGTTATATGAT
TCGATTTTACTGAAGTCGGgAAaTTGAGTtGGACTaCGCGCTTTTCTTCCGTACAAAATT
TCATATGGCGTGAATTTCGTAGCCGTATGTACAGTGGTATTATAGTTAAGCATAGCCATT
GGGATGTATCGATCCCAGTTACTGAATTTATCTACGTAAGCCCGGAGGTAGTCGACTAAA
GGCTGGTGAGATCGCTCCAAGGCTCCGTTAGATTGAGGATAGTAAGAGGAAGTTGTTATT
CTTTGGATTTTCAGTGCTTTGGCTAGTTGTTGTATTAATTTGCTCGTGAATGAGGTGCCT
TATCTGATAGAATTACGCGAGGGCACCCATAAAGGGCAATATAATGATTTAATAAGgCGT
CTGCGACAGTTATtGCTCTGATATCtGGGAgAGGAACTGCTGCAGCTGCTTTggAGAAaa
TTGTCTTGGAtcGTTaGgATGTGTAAGTTACCgTCAGGGGTCATAGGTAGGGgTCCTACC
GTGTCTATACTAATTTTCTCGAAAGGTTCAAAGGgTGTATCTGTGATGGACATAGGTTGT
TTGGTCTTTATTCGCGTGAGTTTATTTTTCTGACAGATTTCGCAAGCTCGGATATAATTA
TAGATATTGTCTTTCATTCCTGGCCAGTAATATCTTTCaCGAATGCGCCAATAAGTTTTT
ACTACACCTTTGTGGCCgCCTATTAAgCTGTTATGATTTTC
>contig00280  length=871   numreads=14
AATTTAATGTTTTTTAATtACAAaCcTtACTAGAATAAGTATAAAAATtATTTAGtATAA
AaTtAAGTATAAAaCAATtATTtAGAATAAAAGTTAaGTGCACATATCAAAaCACAATtC
TCTCACAATTTCTGTAATTGaTTTCCCAGAGTGATTAAtAAGCTTGAATTTATTATAATT
GGCCCCAATGTAGTGTcGATTTAaaGTATTGCATAAGATtAAAAATTTCaTTTTAAATAT
CATATCAGGATTGTTGAgATATTtCTGGTTGGTGGTAGCAGGGAAGAaCGTTGAAAAGTG
GTTTTCCAGATCgaTTTCAACGTTGAGTCCATGATCTGTCatAACCGTTCTAATCCCAGT
TAGCTTGTAAGTTTTTCCCACCTCAAGTTCACACAtCcTCTTGAACATCAACGGGCTTGG
AGTTTTATCTTCAACTTtGACACGCTTGAAAGTTGTTGATCTCTCAATTtcATGCATTGT
ATCAGTAACAGGATGTTTACGGTACGGTGCCATGATTGaGATTTCTTCAGCAGATTTCAA
GTAGCAGATTCCAGCACGAGGTAGCAGATTTCAACAGCTGGTAGCAGGCTTCAGAAAaCa
GTTtCAGAaCAGCAGATTTCAAAAGCTtGATATTTtCTAacaCACAACACTaTGgTACTT
CACTCGTACTtCACTtCGATGAaGTAtGCtCGCGGCGCGCtGCgTttAtAGCAAGgTAaT
GAtGTCATCTACTGCGCAGTTGgAAAaaTTCTAGAATAGTATGACTCATAATCTAAAAaT
AGAAaCTGCGCAGTTATGATAGATGACGCACAAGAaGTTTAAtATAACCtGAAatcAtAa
GTTAAATGGTGGgAAaGCATAAACATAACct
>contig00281  length=672   numreads=6
aatccattacaaattgtagttgacaatttAATAGttttgtttATAGCTTAGTAtAGAAAA
AAAACcTTAATCGGTCAATAATTGGTGCATTtACccTAGTTCAACATAATAATTTCCAAA
ATACCTGCGTTGCAaGTAACACATTCaTTTTTtGAAATCCCtCCGGTTTCAAATGACTTG
GAGATAATTTGAAACCTATTTTCATATTCATTTTTCCATACGCTTCAaGCTtCAGGaGTA
CTTCCCAATGgAGCATTTTAACAATaCCATCAGGAGtCTGAAAaGTATTTTAtATtAGTA
CATATCTATATCATTTtAAAaTTTTTGAATTACCcAAAAaCACGgAAGTTTAATTATTCC
ATTtCTAAAAttttttAACAAATGGCAGAAaCcagATGCAAACCATAaCCTTCTATTAGC
ATCGcAAGGATGCTCACAACTGAAtttctGGTCTTCTATTCCAAATAgTTtCCAGGCAtC
CCgATTCCATTGTGCAGCATCAGTAaTCACAGTCAAaTTGAAGACCGgCTTTTtCAaGCA
GCaGTATGCATTCtGtgAtAaGCTTATGTAAAATaTCACTGGTAaCAGAATTcTtACTTA
ATAAGCTCCCAacGACTtGTaCCcAGTcGCCTtGAAACGgCTGAAaCaTGAaTaCAAGTG
CATGgTCAGCTC
>contig00282  length=516   numreads=4
ATATTTCTAAAGAGCAAGTTCTATCTGAAGAATATATAAATACcTGTTTAGAGAGCAACT
TAGCTTTTTTTAAaTCAATTCCTAATTCTGCAGCTTATTGGTCTGCACGTAAGCGGGATT
tGTTTGCAATGATGCGCCAGTtGGGTAACCcAaCGAtGTtATTGACTATCACCGCTAATG
AAATAGGATGACCGTATCTTTTAAAACTTCTGCATAAACTCAAGAATAACGGTGAAATAC
TGACGGATGAACAGATTAAaGCATTAAATTACTTtCAAAAAaCAACCTTGGTCAATGAAG
ATGCCGTAAGTTGCGCAATTtACTTCAACAAGTTGGTCAATGTCATAATGTTAATTTtAC
AATCGAAGAAAGTAAGTCCATTtGGAAAATATAGaGTTCTTAATTACTtCAAACGCATTG
AATTCCAaCATaGGGgTAGTCCACACGCCCATaTaTTaTtGTGgTTGGATAaTGcacctA
AaGAtGCaTtAGgaGAAAaTtATCAAGAagCAATTG
>contig00283  length=725   numreads=9
AAAGCTTCATTATTTCTGAGTACCTTATTTGACATAATTTTTTTTtCtAGCTTTGCATCT
AGTATCTCTGGATGAAGAAGCAAGCAGCCGAGCAGTAGGTGGCACGATAGCATCAGCAAG
TGCTCCCTGGCAAGTCAGTATCCACTATCTCACCAAGCTCCAATGTGGCGGCAGCATCAT
TTCAAAAGaCTGGGTgATCACTGCAGCCCACTGTATCTCTCCAACATCTCCAGTATCTTC
CTATCTAATTCGCGCTGGAAGCATCAGTCACAGTTCTGGAGGATCGATCCACACTGTCGA
CAGAATaGTGACGCATGAGTTCTCACCACcAATAAaTACGgATTCCACAATAATGACATC
GCTCTGATCTACGTtGCTGAGCAGATAaTACTGGACACATCCAGGCAGGTGATTTCTCTT
TACAACACCGATGAAGCCGTTTCGACCATTTCCAAGGCTCAAGTCACCGGTTGGGgAGAC
ATTGTCCTTGCCACCGATGCCCTGCAGAGCATCAGCACTTACATAATCACGAAAGCGACT
TGCAaCAcAACTTaTTCAAaGTACGGGGgAaTTtATGAtAATCAGAGCTgTTTCGGAGAA
TCTTCCGGCAGTCCAGCGGCTtGTaGAaCCGACgCCGGtGgTGCtgTTGTaCTTTCAAGA
AGACTtgCCGGaGTTaTTtCCTGgTCTGAaGGAtGTagaCGaCcAaGTTtCCCCaGTGTT
TtCAC
>contig00284  length=581   numreads=5
AGAAGAACGTGCTGCAAAAAAaCATTTCGTTAGATtCAGTAAAGTGGCAACTGAATAATA
TCAAaCTTATTAGGCTGAATCAGACTGCTATAGGTTTAACTCAAGCTTTTGGAgCTGCAA
GAAAAGGAaCTCCATTGAATAAGGCCTTATTACTCGCcGGTGTAatAAAACTTAGtGTAA
aGTTgTTTaTAAGAaaTATGAATATTtCAAaTGTCGAAGTATTATGTGATATCTTTTTtA
GTTAATATACTTTTATACTGATACAATTAAGCAGTTCTtCATTtCATCCTACATCCACAA
ACTTTATAACTGGAATTAAaGATATAAACTCTGTCAGCTGAAaGATTGCTTTGATCATTT
AAaGTTTTAAaGTCAAaTAGTTCGTACTCAAaGAACCTAAGTACCTAGGGCTTAGTAAGC
TTCAGACTGAATTTTCGTCACTTCAATTTCAGCGGTAGTCCTTACTCCTCTCATTCAGAA
CGCCGGTACTGCAAGTTCCTATAGAATAGTATCCAACAGTCGATATAAAAACTATATGTG
TTCATTAAACTAAAGCATGCGCGAATGGCGGCGACGTGTAG
>contig00285  length=139   numreads=5
TTATTTTTtATTAGcTtCAcgTGTATGTTTGTAACCGACTTgTTTGGGCGCGATTTTGAC
CCACTTTAAACGGCCAGATTTagTTCAAActCTGTAGATATATCGAGgaCCGATGACAAT
ACtCTATTTTGACAAAATT
>contig00286  length=789   numreads=8
ATCCCTTTCAATGAAATCCATTTCGGGTTCTTTTGAGACCTGTTATCTCGTGAAGTATAA
AATTCACTAAATTAAAAAAGATTCATAAGTTACATAAAAAATAACTTtATTtCAATTAAT
tAAGCTAATTTTCCACCAACAAACCTATAATTTTCGTAAACATATCACAAACGTTCCTCT
CATTTATAAATCAaCAGGTTATGCACACCTATCTGCTCCGCATAGTCATTtcACGTGTCT
GTATACACTATCACAAAAaTaCCTCGCCTTTACAACAGTTCTGACACTAAACACTCAACC
AACAGACTTGCGTTTAAAAAGCAAGCAGTATTTtCTAACTCGATTtCTGAATGATTTAAT
TtCAAGGCCACTGTTGTTGtcttCTCTTTTTCTCCAAACAAATGAGCGTTGAATGTGCTG
CAAAGTCTTTTtAACGAATTCCTCTTCATCCGAGCTGATCGAATGGAGAAACAACTGGTT
TTtGATATtCGtAAAAATTTTATCTACTGACACTGGTTGTTCCTCCGTCAATTGGTCCAG
GCAGATGTCTACCACACAAATCGACACAAGTCTTTCAAAACATTTGGCGCTGTACATCAC
AATTGGGCTGAGAGCTTTCTTCTTCCCTGTAGCTCCTtcgAAGATGCAGCCTtCATGTCT
CTGGTTCACCATTTTCCAAAAGCATATGAACtGCGTGGAGTAGAAtggCGCCtGATGATC
TGGAACGTCgtGGTACTGGTAGTGtATTATCTTCCTtgACTTATTTtCTTtGTCGTTCcT
TaCAGTCAA
>contig00287  length=233   numreads=2
GTGTGtGtGTGTGTgTGTGtAaCCCTTttATAacTTTtGAaCtGTtAAACTGATTTcatc
gcGgTTGgTGCTATtCgAAAAGGCTTCACTAAaCTTAGATTTTCtGAAATTTTGAAcTGA
TTCGgAAAGATAGaTTTtGAGAAATTCAgaGAAATCTAAAAAAATAGgAAAAAAaTTTTT
ttCAGAATtGgTTTTTttGgAAtAaCTTTtAAAAGGCTTTATCGATCAACTTc
>contig00288  length=249   numreads=5
ATTATAtATAATTACATAtAATCaTATATAATTATATGTAAGTAAtATATAATTATATAt
AAGTAATAtATaGTGTCaCGGgATTTAATTtAAaGGtCCcGCGTCATCTTCTCCcGGgCT
GGTCGCTGGGgATagCGCCGCCAGGGtCcGCCACctACtGGGCTCCGGCTCAGCTGGtCC
cAAAGTtACCCGAGcACAAtgCTGgGAATTAAAaCTTTGGgaTCAAATTAAAAaTAGATa
TAAGTCTCg
>contig00289  length=514   numreads=3
GtatcatNtaacacTgaattatcattaTCAAaGACCTAGCTGAcAtGtaTGCAaTTAAgA
CCGGCgTtGGGgACcTATaTAAAGcTcgCGGTTtGCAAAaTGCATCACTATAGTATTTtG
AAaGCcTAGAATCAATAtGgtGTtCAAAAAaTCtGTGTtAATACTGCAGGCAGCTATCGT
CGGGgTCACATGTAAGTTAAATAGTAATTTTCATCATCAAAAaCCTTCAAAATTTtGACC
AAAATTGTCAAGACATAATTTTCCTAGACTGGATTATAATACCAAATTTTTtCCCAGGGG
TtCAaGTATTTTCAGAGCACAGGGGTGAATTTCATCGGCCCcTCCAATTCAGCGACTCCA
CAATCCAAAATGACAACGACATcGAAAGCCACCGcATCACTGCGCcTcGTACtCCAAGaG
TTTAtGAaTCcAATGATGTtACCACTGCCGCACCCaCCAAAGaTGAAcTCTCCGAAgcGA
caCCAaCTCACTcAGGTCGgAAaCCtaaagttaa
>contig00290  length=635   numreads=7
GATCGTAGatctcctttGtctccttcctaaCgaatggAGaGAACACCcTtCTGGAgtGaC
AaGAAAAatCCTGGTGGAGGAGTtCCGATCTCACTtGCGAaCCTATGAAACGGTTGAAGG
CCTAGTCGTCAACATTGTTAACTCAACGGCAAGATCTCAAGCCCACTTCTGCTCCGTGTG
GTTCCGAAAGCTTGACGACGATGATGTtGAGCCAGATATGATGAAATACTACCCTATGAA
GATCTTGTTCTACGGAGAAGTCGCTGAGCTTTGGATTtCTGGGgCGCCAGCGCCCcACTA
AACGGTAAAAGCTCTTGGAGTTTTTtCTTTtAAGTCTTACACTATCACATTTATGCAAAT
TAAACTCGATTTATTGTTAATCCATGGGACATTTATCTGTCACATATTTTGCGAATCTAA
TAATCGAGATTTTGAGATGAATGTAGATTTGGTTtCgAAATAGAaTCAGTTTGACCTGAA
AaTAaTTCAGAGACATCAGATTGTTTTGCAACCcGGAAAaTAATAATGCATTATTCATGT
GAACTTTTGACGTATTtCTACCATGAGAGAAGAACAAATTGGTAAACACATATCTTGGGA
CATATATTAATTTCCCTGTGAAATAAATTtATTGG
>contig00291  length=580   numreads=5
ATtGcTTTtCTGAGTCATCGGcTAtAAATtcTCCGGTTTTtGANATTTTtCAGTtGGAaT
CACCAtCGAAAAaTGCACTGATAaGAATTCAACTTGtCAAAAAAAATTTTCTCGACTcAA
GAATTTTTCTtCTTGCTTCAAAAAATTtATTTtCatCAAAATGgtGTTCTTGGTTCAAGA
TTTTTGCTCTTGAGCcAaGtcAAAgTTTTttATCAGTGTAGTCTTAGTCGgTTTTACGAA
GTTACTCTGTAACTATTATGAAGTAATATCGTAAAAATTGCTGCGATTATAGTAaGTTTT
AAGATACTGAAaGTTTAGTCCTGGgATTACGATGTTTCAATATTAATTTTTCATTCTATT
TcTCTACCGTGTAAaTAACTTCAGTTTCATTTTTtAtCACACTCTTACtAAaGATATATT
ACTtACTAATGATTGATAgTGTGGgtAaTTTCGTTGACAAATTGTCTGgCGAGcACGAAa
TaTAaTCAAATaTTTtAGAAATtAaTGCCTTCAAaGtGGTTTTAATtAAAAAAAAATtaG
ATtATTTtCAGCtAGCCAAATACTTTgTTTcGAGAAATTC
>contig00292  length=412   numreads=4
aTtAATTTCATAAATTTTTtATCCTtCGAaCAAaTAAaTTAATCAAAACTTTtATTAAAC
TTTtCTTGTATAGTGTTTGATGTCGGTACAAAAGAGATTGACTAGAGCGCTTtCATGAGT
ATACTCAAACTTTAAACACCTATACTTAATATCTAACaTGGGTCATTCTCATGGTAATTT
CTATTATCgTTCTTaTGAACGCGATGTCAAATGGCGGCTGcACATGCGCCCCATGACTTA
GCGGGAAGAaGACcGGCGAGCCcGGGGCACGAGGCtGGTGGGgACGCCaTGATCACCAGT
tGtACTGGAATTTGTGACTAGTGCAATATaCCTGcGTTCTCTCTGACTTAGAAaTTATTC
CATTGTGTTTTATTATTTGCTAACGTAaTTAATTATCAATTAAaTATCATTt
>contig00293  length=771   numreads=14
ACTGGACaGCTGGCGAAACGGGcAGCCTTACAAGTTGTAACAaTATTtCTTTcAaGCCAt
CGATTTTTTtGAGgTGAAATGTGATTtCTTGTTtcATgCgAGCAGTCATTGGATCCATGC
ATGTCTGTGGTAGACAAGaCATtCATAAATaCATaCTtaTGAAAAAaGCTatAAACTGAA
TGAATGAaTAAAAAAAAaTAAaaTAaCATGCTTACTTTTtttGACATGTTTATTtCCACA
AAATAaTCATATGCAACTCAAaaCCACTCAATTAAAATATCTCTGAGATAAATTGCACTC
AACACACGATATGTTTTTGAATGAGTCTAGTTCTGACTAAAACGGTTGGCAAACTGGTTA
ATTTCTGACGAATACATAATCAAAAATATCTCCTACCTATCCAATTGATATTAGAGGgCA
TGTTTATAGTTCGAACAAGTTTaTAAAACCTGAGAGTGATGGACaTTAAaTCTCGTAGCG
GGTAAAaTGTGTTTGCGATAAAATAaTAGTAAGTCTATgCTATTTTGGTCTCTGATATAA
TCGTTCTGTGTCCGCAATTTTGAATATTTATTATTTAATTACTTTTTtCTGAAAATTCCT
TGATCGTTAATATAAAATTAAGATGAAaTGTATGTGCCTAGCACCTAGGTAGACTATAAG
CCTGTAGTACGAGCGTGCGTTATTTATCTATCCCGGCTCGCCTTGAACTGGCAGCGCATA
TTCTAGTAaCGAAAAAaCAaGGATGAATTAGcACTGTGTGATAAAATTAAT
>contig00294  length=467   numreads=3
GCGGCGGAGAGGGCTTTTTCTCTCATACCTGACATCAAAACCAAGAAAAGGAACAACTTA
AGCCCAGAAACCcTtAATTCCCTTTGTGTTATACGATCTTCTTCAAAATCAAGTCACTTA
ACTGCGGTAAAAATGTCGATTGATAAAAATCTTGTGGGAATGATGTCATCTCGCAATTTG
TATTGCGAAAAaGAAAAGCCCCAGtCAGAaGTAaTGAATGTCCATGCTTTCGATAGTGGA
GATGATTGGgAAaTGGATGAATCGTAAGAaTTTTCATTTATATCTTTGAAACGTTTCCAC
TGTACaTTTTAATTGCTGTAAATTAGATAAAGcTTTtGTGATTTtAtACGtAAGCCAGAA
CTTTAAACAaTGTTATTTAATAGATAATTTtATtgctAATAAGATtAATTAtATCcTTTA
TTTtAtaaaGAAGtcAgaGCCTTCTGCTTTGCTTCGTACTATTTtAt
>contig00295  length=415   numreads=15
AATACCTTGCCAACTTGCTGTAAATTTTGTACCCTCTTGTCCAGCAGCGGAATAGTCTCA
GCTCCAGAATCAGCTCTCagTACTCTAGCCATCACTTCTTTCGTAATCGTAGCGTAGTAA
TTAGGATCTATTATTGGAATGCcTTCcTGCAAaaGAaTAATTAATTAaTTAATTGAAGTT
GTCTGCGATAAGTATAATTTTTtATAACAATAAATTCACAACCAAATCTAGTATTTCGGA
AAAATTATGTAAACATGTCAAGAAaTAAaTCAACcGGTGATCTTTTAAGAaGTCTCAGGA
GGCCAACGTGAGTTGTATTtATTTtAAATACTATTAATTAATTAATAAAAaTAaTTAaTT
ATTTTTtAATAGTAAaTTAGATGAaTTATCTAAaTTAGTGTCAAAGCCAAAAGGT
>contig00296  length=574   numreads=5
GATTACCTAAATTTttGAACTAGAAAGTCTTAATTGCCTAATTACTtATAGATGAGGCCT
CGTACCACCATAATTTTtGTCTTAACTTGCAATATTCCGGCGGAAGAGCGTGCCCTTAAA
AGATATCATTACCTAGATTAATTCTtATTGTCTAGTCTAGGATTAGAATCTACGTTAAAT
CTGAGATTTTtGAGGAAAaTTCAGACGTACATACCACGCTTAaTATCATTATTGAAACAA
CaGGACATTATTATTCAAATTATaGTtaTTTAATTGCAACATGACTTAGAACTAAATTGt
GGTTTTTtGCCGCTAaGGgAAGAACCTTTtGCCaCTCGAGTTTGTtACGTGATATAAACA
GACTCaGGTAAaTaCTAAGAATCATATTAATGATAAGTTACTTAAGTcACTGCGAaaCaG
TTTTATTAAGCaCTAATAAAaGTTtaTTAGTACTTGTAtGCTTTGATaTAAaTTTATCAG
ACGATATACCcGGCCaGGTAAATAGTATaTTACACCCcTTGGGAaGGAAAaTAACACGTA
aTTGTtGGCCGAGgCGAAGCTGAAGTCGaCAAAC
>contig00297  length=749   numreads=5
GATGATCGTTATAaTTTtGATTGGTCCTAGaCCCaTAGTTtATCTCTCCCTTTTCACTGt
CCTTGtAGGTGTTATtGCGTTGGCTGGTAAAGgATCCGAGAGAAACATCCCcAcTtACAT
ATTCCTtATAAaCATTTTCAAATTGGTTGgTCGAaGCTCCATGATTGATTTTGCCTTCcA
CATTGCCTAGAtGAGTGTTGTTAATCTGCgAGGTCACCGATCCGTGACTGACGtCTCCGA
TTAtCTTGCCAACATAAACATTGCCAGTTTGGTTCGTCAAAGGTCCCATATTAATCGTGC
CGGTAATGTTTCCGCTGTAGATGTTGTTTTTtGAAGAATTTCAGCTCCAAAACtCACGTC
ACCGACTACGTtGGCACTATATTTGTTGTTTTGTTGCTGAACTTGAGGTCCAAAaTTAAC
TTCACCGACTATATTGGCTGCATAGTtATTACCATCTTGGATTATCTtATATCCATACCC
AaTATCGCCGATTCCATCACCGACATACGTGTTGCCGCTCtGGTTGAGTATGTCACCAAA
ATGGATGTTACCCTTGAAATTGCCGCTGTACGTATTCTTtACTtGGATTGATCTTGCTCC
ATTCATGTCACCATCAAGATTGTACGTTtGTTCGATTTCTTCTGTAATCTCATCTAACTC
TTtCAGTACGTCTtCCATATCGAAGTCAATCGGGATGGTGAAGACACCtGAAAAGAAAAC
AATAAGATTGTAGAAAAAGTgACGAAAaT
>contig00298  length=797   numreads=39
ATCATGCgCGGGAaTGTTCAAAAaTTTTACTTGCGATATACACGAAATAAAGGTCATAAT
TGTGTTTAGTACGACATTTTAAAGCGAACTAGACTATTTCCaCCCCTCCATGACCCAAAA
TAGCAATGTTATGTTTCCTGCGCGGAATCGTTGAAAAATGAAACTTTCGAAATTCAAGTG
GTAACGGACATAaTCGTGTTTAGCAGGTTaTTTtCAAGCGATCTAGTCTaTTTCCACCAT
TCCAAGcTcaataaTaGcAaTGTTATGTTTCcaTGCGCGgAatCagTTcAAAAATtgAaC
TTTCGAAaTTCAAGAAaTAAATGTCATaTtCGTGCTTAGCATGTCATTTCCAAGCGATCT
ACActATTTCCAACCTTCcAagtCCATAATAGcGAAgTtATGTAATCGACTGTTTCctgC
gCgtAAACGTTCAAAAaTTTAAGTTTCgAAATaCAcgAAATAAAGGTCatAaTTGTGTTT
AGCAGATCATTTCCCGGCGATCTaTAaTAATTCcATCCTTCCTAGtCCcATAATAGCGAA
GTTATGTAATCGAaTGTTTCcTGCGCGgaaTcGTTcAAAAAtGgAaCTTTCGAAATtCAC
GAAATAAaGGTCATAATCGTGTTTAGCaGgttATTTTCAAGCGATCTAGtgTATTTCcaC
CAttccAAGACCCAAAATaGAAATGTTATGTTTCCTGCGCGgAaTCGTTGAAAAaTTTAA
CTTTcgAAATTCAAGTAGTTAaGGTCaTAATCGCttttaacaagccatttcccAgcgacC
TAGACttttttgacccc
>contig00299  length=398   numreads=21
ATGTCTTTGCTTGCTTTGTCTTCTTCACCCTATTTTTtATTATTTTCtCTTTACTTTTGC
TTTCTTCATTTCAATTCGTCGTCGCTTTGGCTTCTGCTCAGTTGTTATTATTATATTtAT
TtATTtATtATTTTACTGACACAATAGAGGATAAATTTATAGTAAATTTAGTTTAATtAC
TTCAGAAAaGAaGAAAaCCCAGGCTGGCGGCCAGAAGATGCCTGAGCTGTACTAAAAGAG
GCCGAGAAAGGCCCAAAATTGAAACTCGCGCTCTGAGCGTTTGCCTGGCTATTGCCGGCT
CCAGAAGATCCTGCGGATGCTGTGGCGAAGCTACCAGCCTGATTATTATTCGGGTAATAa
CCCCCGTGGTCCGGTCTTGGTCTTGGGCTAAAAAATaC
>contig00300  length=493   numreads=6
CTATtCATTTACTACATTGTTTtACTTTTTtACAGgTTGTAACTGCTGATTGAAAaTTTG
AGATAACCAGTGAtCCTGCTGCTGTTGTTCCTGTTGCTGATGCTTCTGCTGTTTTTCCTG
ATATTGAAGTTGCGATTAACcGCcATgATAgaTAAGTTTCCTTCCTTTAATTTCCTTTtc
ATTTTGTTTATTAtAATGTTTTACGTTTTTACAGGTTATTTGgtGCgATGgATTATTTtC
CgAAaCGAGTGGACTGCTtCTGCTGCTGCTGCTtgTTtATaCCGATCTTTTGGACCctaC
ATTTtGATTCAATGcTCTTGCGTATCGTAAAATTTTATTATTATTTCTtAGGCTTAAGAC
TTTTTtGCTTTtACCTTTtAGCCGAATTCTATtATAATAGTCgcGTTAATTCCAAATTTT
TtCCgTAATTCGTCGCTaTtCCTTTTtGggTCAGTGaGGATTCTTGCTgTTAAATTACtA
aTTTTAAACaTAT
>contig00301  length=704   numreads=6
GTTTCaTTAATGTGCCtAAAcaTtACatATTTGTTGTCtGTTTGATTGGTCACGGATCCG
AGAATATATTTAGTAACCGTaGGTaGgTCGTTtCCATTAGGTACTTGTAAGGGTTGAAGA
TTATTTTCAGCTGGTAAGTTtCTTGACCCcATGACAATGTCTACCCGTTcTGgTATCGTG
TGGgCCCCTTGAAAAAAAAAaTAAAAaTGATTAGTAGAGATCTTTTTAtAAAGTCGATAA
ATTTTtGACTTTCtGAAGTATAACTTTtGtAATAAGCCcTAGAAAAATTATTAatACTTA
CATGTTGTGCCAAGGATGACAACGATAAACACCAGCAGCGATGTATTAAACATGATGaCG
TTCAAGCTTTGACtACTTGTCTTACGAGAGTGTCTATCTgTTTTAtAGGGCTTAATTatC
ATAATTATGACACAATATTtATTTtAACCAGTTGTAATGACTAAATTAaTCCGAAATGGC
TTTTATCGTCTTCAGAATGaTGTCATCACTAAAaTGTTtAACGAAAACaGGAAAaCaGtC
ATCTaCTGAaCCAaTTTATTTtAaCTGCCcacGATGAAAAAAAAAaGaGtATGTGCAAGG
AGTgCACATGTCAGAAGTGAAAATtCTTTGGCAAATtCtACTcTAAtCtAGCCTGtGTCT
GTGTGtGTGATGTGTATTTtgAgTTTCtGAAAAAGtaTTTtAct
>contig00302  length=407   numreads=12
ATATATAATCATGCATAATCTTCTATATGTGATCAGATCCAAAAATTGGCCAGCTCTAAT
CATACATAACTTGATCTGTTTATATATATGAACAGACATGTTTATATTTGATCATGTATA
ATCACATATGATCAGATCCAAAAAATGGCCAGATCTAATCATATCTAATTATATCCCATG
AACAAATATCCTAATCAGACCTGATATAGCTTGATATGGATCGTTGATATCAGGCCTGAT
ATAAAAATTGGCAATATCAGTGTTGATCAGGGTTgACATGgCCATATCAAGATGTAGaCA
AaCCTGAAGCctAAgtAAaaTTGATAaTAAaGTTAcaaTTaTAATAAaGTTGATACAacA
TtCATTTTAGTTGTTTGTAGtAACTTTATTaCAAAAACagaTtCACT
>contig00303  length=608   numreads=7
CTAAACGATTTCAATATCTACTGGAGATCATTGCAAATTAAAAATTCACTAAAAATTTGA
GCTTGAAGTCACCCGTTTTTGAAAAATTAaTTTTTGAATTTGCTGTTCGTAAATTTTTGA
ATGTGCTGAAAGCCGATAAaCTTAATATAAAATCTTAAGTTTCACCACTcGATATTTTAA
ATTtCAGACTACGTGTATTTATTTTTtACGTCTGTACGTGTGAAaGTAAACTCAAAaaTG
GAaTTGCCTAAAAACTTGTTAATtAaTAAAATTCAAACTTtGTGAGATTTTAACCTGCAT
TGATCATAATAAATCTAAaTATTTtCAAATTGATCCcTCAATCACTTCTATTCTAGTTTT
GGAACTTTtGGGAaCCAAGTGTGAAaTTATCTTtACCAGTGTGGGTTAAAAAATTCATTG
CTTAAAaaCTGATGATATTtAAGTTCCAATTTTGGAGGGTTTTAATTTCCATTAATCACA
CCAACTTGAAATATTTTGAAATTGATTCCAATCGGTTCAAGGTTATAAATTAATACAATT
TTAAAAAtACGCAGATACATAAATTTtGATCTTCAAATTTCaTaTTTTTAACAaTTATGG
AAATTAaT
>contig00304  length=277   numreads=2
GTAACGCAGaTTGGGTGCCATGATGTTCTCTAAAGCCTGATTGatACTtaTCTATTAGTT
CATTATCCTCCAAaTAATCCACCACTTGaTTTGCAaTAATtCTTTCAAataCTTTGCTCA
AGTGGgAAgtATTtGCTATACGGACCGAACACTAaCGATAGAGGCAGCACAtCTGTCGgA
AgTGgCGCGCCCTGgTGTTTAaCAAAaGCACTAAATGGACAAAaTGCATTACAATAGGTT
ttttACTtAATGAtaGAAAAaaTCGGTTATGTTAGCT
>contig00305  length=441   numreads=7
AAACTCGCTCGAAGCTGGATTATTAAATAGAGTCTATCGAGTTGCTAAGCTAAGTTGCTA
ATATTTTTtGAAATATTTATTCATCAGCGATAAATTCTGCGTTGAAAATATCTGAAAATG
TTTCCTAATATAAAGCTTTAAAAAAAAaaCTTATTGTTAGATTTGATTCAAATTTTTtCA
TATTTtATCCTAAAGATAAAAAaTaTAATGCATAATTTAAAaGAAAAAaTaGATTTTtAG
TGTGTAGAATTtGTGAATAAATAGAAAACATTTTGTCAAaTAAAGCTAGAACGGAAgCTT
ATAACTTTACGaGGcTTTTCAGCTAGATTTTACGTATTGTCAaTCTGATCTATTTTTTGT
TAAGCAATCTAAATTAaTTtaGCGATATCGtGTTGCTGGTAAGTCGTTtCtCAcTCGTTG
TCAATGATCATCAACAAAAAc
>contig00306  length=744   numreads=5
ATATTTTgaCATTGTTATTACTAAATTTGAGATTTCTGATAAACGCcatCCGGATTTTTC
TtAaCAGAATTCTTCAATTTTTCTTATCAAGGCATTGGTTACGTGATTTCTATACCAGTC
AGCAATATCTGTAGATACTAATaTTTCACGATTTTGTGTTACGAATGATTttACTtcTTC
TTGGTTGGTGgTAGGAATCTCAAATTTGCCatAAAATTCAACaTTAACTTTTAAACtgTT
CACTTTGTTTAacATCTCTTGAACTTTTGCACAAaCaaGATTCtCAGAAAAaGTAAaaAA
TTCCCCCACATTTTtGTAAGTACGGTTGATTACCaCACcAGTCTTAATGTTATTTGAAAA
GGCATTTCCAAGATCTTGCCATTTAATAGAaTtATTTtGTtGaTTtAAATCCCcACCCGC
AACTTGACCACTCAATAGCAAAAACTGCTCACCAAACcAATGCAGAAGAGTAATCtGTGt
tcTAACACTGCGTTTTACATGCACACTTGTTtGAGGATCTAATAAAATaGTATTAAAGta
GTTAaTAGTATCCTGACAAACaTTAAAACaCcGATCACaTTGTTCAtcACTCACTGGgtt
GaTTTTAAATCaTTAtAAGATtGGGACACTGTATCCACCAGGCtgTGGATAGCTtCTATT
ATTtgTTGAGACATATTTGCAAaaaaaatAaTTTGCagaaaaTTcGcAAAAaCAaTttAa
TGCTaGtaTAAaTCAcTAACAATT
>contig00307  length=476   numreads=4
ATACTGGTGATTTGATTCATCAGTTACCATTCCACCAaCAATTTAGAATATTTCGAGTCC
TATTCCGGATGTCACATCCGTTCCTGTTGcTCTGTGCCGTCAATTtAATCAAaCGAAGAG
ATtCTACGTGAAATGAACAGCTTACTAAAATATTTCTGGCATCATTACAGCATCAAaGGG
TTAAACTGCGCTTTTCCCGCCAAATTGGATAGATATAAAaGTTTTATCATTATTTGAGGT
TTTTCGCGCTGAAATACTTTtATATGCTCTTGAAAAATAGACTGAATTTAATGTGCGTAT
TTCAGTAGCTtAGTGGGTAAAATtATTTAGCGAACATTAATAAAAAAATTaTtGATCAAa
GTTAAAGAAGCTCGAGAAGAATTTTATAAcACTGGCAACGTAAAATGCAGAGGTTAAAaT
TTtAGgtGTTGAAATTTtAataTcGcGTAAAAAaGTTGAAcGGcAATTTTATTgAC
>contig00308  length=690   numreads=6
AAAaTGatAaCTtAGgCACGTTctCCTCGGAtACGaCGAGctAACTgaatGTCTTtaGgC
ATGATGGTGACACGtttagCGTGAATGGCACAgAGGTTGGTGTCTtCGAAAAGACCGACG
AGGTAGGCCTCaCTGGCTTCCtGAAGGgCCATCACAGccGaGCTCTGGAATCTCAGGTCA
GTCTTGAAGTCTTGGGCAaTTtCACGAACAAGACGTTGgAAGGGCAATTTACGGATCAAC
AACTCCGTACTCTTCTGGTAaCGACGGATTTCACGAAGAGCAACAGTTCCTGGACGGTAG
CGGTGAGGCTTTTTGACACCTCCAGTAGCTGGTGCACTCTTACGGGCAGCCTTGGTGGCA
AGTTGCTTACGTGGAGCTTtGCCTCCGGTAGATTTACGAGCGGTTTGCTTGGTTCGGGCC
ATGACGACTTAGTGACAGTACTCTGACTTtAACGATGTAAAGTGAAACTGAAAATGTATG
GTTTGCTCGAAGAGCTCGCCTTTTTGTtAACTAGGGCCAGATGTTCCAGATGTTTTTAAC
CAGTTGGGGgATAAAGTTtCTGGATTGTGCTGATTGGCTATACTCGAAGTCGATGGTGGG
GgAAACGTTGGAGATGTGCTTAAAAGAGCCTTGACTTAGCGTTTTTTGATCATACCAAGT
TTACTTCTTGAGTCGCTCAGaaGCTTAAAT
>contig00309  length=606   numreads=3
TTTCATtGAATTTtGCACcACCCAATTCAATTGCAAACCGAAAGCTTTTCGATCAGATTt
GGGAGgCGAGTACACAAATCATGATTTAAAAGAATATTtAGAGCAcAACGgAATCCAATT
TtAACACACAACACCATACACCTCCGAACAGAACGGTGTTGCAGAGCGAAGAAATaGaTA
TTTGGTAGAGGCAATCAGAACTAtGCTAATAGATGCTcAACTTCCAAaTAAaTaTTGGGg
AgAAGTtACACTGACTGCCGTATACCTgcAAAACCGCCTACcAACAAAGATCAATTACCC
cGTATGAattaTTACACAAGAaGAAACCAAGCGTTAAACATCtCcGAgAATTTGGATGCA
AAGCGTACAtCccACATTCCcAAAcAAAAaCGcgATAAaCTCAATACGAAGgCCAGAGAA
tGTAtttttgttggttactcacaaaaattcaaaaggaTACAGATTcttagAACGAccatc
agggaagatctttataagccgagacgtcaaattcatcgaaaactctcgagtttcaggaga
aGATatcGATaaaactgatttcttacttagtagcagaaaactccattgctaaaaacactc
aagaaa
>contig00310  length=540   numreads=5
GGAACAATCAGACATGTTTATTGGAAGTCAACAGAATCTCAACTTGACATCAGCCGATCC
ACAGCAGATTTGCGATGAATTTACTGCAAACCTACCGCTTTTGTATCTTCTTGGAATTAG
GATGGTATGTACTGACAGCTTTACTGATGTAAACAGATATATCACGCGGCAAGGATGCAT
CTTTCGGGGAAATATTCATCATCACTATGTTAACGCACCTTTCTTCTGTGAaGAAAaTAA
CGAATATAACGTtAATAGTGTGATTGTCAGAGTAAATGCAGCGAGATGCAAAaTAAATAC
AAACTCGATATGAATATCGATCATGATGTTCcGGAAAACTGACTGGTGTAATGATAAATA
ACTGCAATAAGTTATACTTATCAAACTCTGTCTTCGTTCAGTGTTCCATACATTTGTATT
GAAAGTTAAATAAATTTTTGAAAGAATTTTTGgTTGTTTAACTTCCACAGAaGAAATTGA
TGTTTTAATCCAAGAAAaTTGCCCCcTTAATTATTCTTCCATACTTTCCAATATTATTTT
>contig00311  length=1704   numreads=19
AAaTaCAATCCcGAGtATTtGTtAtAATTAAAaGCGTGTGAATTATATCCCCccAAcTGA
GAAGCACAATTAGCACGAGAAaCTCATTAAAAaTTGAATTTtACTAATATTCAGCCGAGT
GATCATTAAAaTtAAAAGTTCGGCAATCTCTTGGCACGGATGGCACAGGATTTCGCATCG
AAAaTTTAATTtAATGAATAGAGATCGAGTATTTGTTATAAATAAAGCTGTGTGTATTAT
ATTCcGCCAACTTTTTAGGAACCAaTAGCCCAGAGTGAAATTGAAAaTTAAATTTTACTT
ATATAAAGCTGAAGGTTCAATTTAATTACAAGTCAGACAAGCTCTTGGCACGGATGGCAG
AGAaTTTtAtATCGAATATTTTATTtAACAAATTAAATTCCGGATATTTGCTATAAATAA
AGCTGTGTAAATTATTTTCCACCAATTTACAAGCACCAATAGCCCAGAGTGGAATTGAAA
ATTAAATTTtCcTTaaaTtaTgTAAcGAGgTTCAATttaaTTACAAGTCAGAcaCgCTTt
tGGCACGgATGgCAGGGAATTTTATATCAAAAaTTTAGTTTAATgAATTAAATGCCGATT
ATTTGCTGTAAaTAAAAGTGTGTGAATTCCCTGTTTAAAAATATTCATTGAAAAAAaTTC
ACTATCATGAGATTTGAATTTTTTtCAATAATTTCAATTGATTTCAATTGCTCAGTATAT
ATCTATAGATATatAaTTtGACTGCAGCGAATTTTTTtAATTTTTTttatgAAtATTTTT
AAACAGAGTTATATTTTATCAATTCTTTAGCACAATTTGCCTAGAGTTACTTATTGAAAA
TGGAATTTtACTGGTATCCAGCCGAGCACTAAATACCAATACAACTCTGGCAATTATCTG
GcACGAcATTGCATATTACAAATTGAATGtAaTGAaTAAAaTtCTGATTATTtACTATtA
TAAAAGCGTGTGAaTTATTTTTtACCAATATATTAgCAAaTATGGTtCCGAGTAaCTTAa
TAAAAATTAGAtGTAACGAGTATTAAtGAAATTACAAaTCAGACAAGCTCTtGGCACGGA
TGGCACGGTATTTTATtGCAAAAATGAAATTTtATTCATAAAATGTTCAATTTTtCTTCT
AAATACACGGGTATTAATCATATTTCACCAATTTTTAAGCACAAatGACCcAGAGTAAAA
TTTTATtCAAAaCTCTTtGATTTAGGCGCTCTTTATACTAGGCGTCGCTGCTGCGCCcTC
AGGTCATAATCTtCTCTCTCTTTCTTTATTTTCTTTTACTGCGAACCAAATATTTTtGAG
ACTCTCGCATTTtCAAAaTAGTATCGGTCTATtATTATCATTTTtAtAGTTTtATTGTCA
ATAATAATATTATTTATTGCAAAAAAaGGCTGAAAACGCTGAAGACATCCCTAAAAAaTT
TTCGTCGTATGAAATGTTGAACCGTTGGTTATTAAATTACCAGGAGACGACGCAGAACAA
GTTCAATGTTCACACTAGTGATTCATTAATCAAAATTTATAaGAAGAGGTCTTACGTAGA
TTTCAATCCGTACTTGATTTACGATCGTATCAAGTATAAATGCTCTACTCGTGAGAAGAA
CGAGCTCGATTCAGCGTAAGTATTTGATTCAAATTTTGAGgTTTtGTtATTtGTTCTTTA
TCTGTAGTTTTATtCGAAGTAACG
>contig00312  length=655   numreads=5
GatCCaGATGAGtGtGTGTAACcAGAAAACaTAtGAaCGgAAAAAGTTTTGCTGAaGgAC
CAGCAAGCGCATCATCTAACCGCAGTACTGTGTATGTAGGTACTGATGCGCAAATTTCGA
aTAaaGTaCAAAaaatGAAaaTGAAaTGAaTAAAAaCGTAaCTAaTGTTTTCATTCTCTT
TGTACCAGCTATCTCTCCATTTCTCTGGTTCCAACTAACTCTTTCTCTCCTCGACTCTTC
ACTCTTCACTGTTACGTTTtATTCGTTTTCCTCAGTAAATTTTGCTCTCGACGTTTCAGT
CGTTTCGCGAGATTcTAAGTCAGAAACTCAGTCAGCAGAGTTTtCCTGGgATTtACTCTG
TCAGCAACAAATGGACTCGACTTTCTCTCTCCCAACTTtCCTTTCCCGCACAAGCTCAAG
CTAGCTGTACTCGAGTGCGTCTCTCGACCAATCTACACTTGCTATCTTtCGGtCCATCTC
TTCaTCTTCTTAAaTTCTCATTTACTTTTtACTATTTTTTCTATTtCCCgTACTTTCCTC
GACTCTTCCATATACACTCATCTATTCATCTAgAGCAGACtGAGGCATCACGATCCAGGA
ATCATTTTTTCCGTtAGCACCATTGAAAATtCACTATTGATTtGTtAGaCATCAG
>contig00313  length=397   numreads=6
AGAACACACACACAGACAGGGgAGCCTGGAAGGAGgAAaGAAAGAATATTTTCCCcAGTA
TCCAGTGCCTGTTGTGTTGTCTGTGCTGGTTTTtGCTGTTTATCATTGAACACTGATAAC
AGTCTTACAAATGAGAGATTTCTCAGGGATTCACAGCTAACTAGCAAGATTTATAGCCTG
GATTTTTAGCTATGTCTGTATGTGCTCAAAGCTAATGTTCATTTTAatGGACTCTGCTGT
TTTCCATGGAAAGCAAGACCTAGTGGTTTTCCTGTTTGTTtGTTTGGATTAGGAAATAAA
AaCTAAGATTTAGCAGAAGTACTGAGTTTACAGCATCCTCAGCTAGTTGCCACACTAGAT
AAGTAGCTGTAGGACAGACCAGGCAGTGACTCACATG
>contig00314  length=444   numreads=11
TTTTTttatAATAATTGCATTATTATAAAaTTTTAAAatAaTTTTtAATGTCTgCcAAct
ttCAGTGTCATGAATTTTTTTAAAAAtCAAAAAaaTCATGAATTAAAAAAaaTaTTATTT
TTtAGACCtAATTTATTGTtCAAGAAAAaTTaTCAAGTGCTTGCTAATTtCAgTGTCATT
TTTTTTGTtAAAtAaTTTTTTCCGaTTTTCAATAAtGTTTTtAGTAGATTTCATAGAAaT
CTAaCTATTGCATTGGTCCTcATGAcGTAACTTTTGAAAAaaTTTTACTCAGTTCGTCGA
GCTGATTTaGAAAaTaCATATGGTtCAAAaGTtTatATAGATAtACGAtATAACGCGGGg
CTTGTcaGgACGATAGCGTTTACAATTTTAAACtCATCcTtCCcAAAcTCAacATACTtA
TCtaTCgaTAAATACCAAGgTTAa
>contig00315  length=746   numreads=5
TTGAGCGAAGAATATGAGTATtATGAATACGCTTTCTACCTGAGgTCCATtAATAATTCT
GTAGTTAAAAaTTGTGTaCCATATCTACCTACGTTCAATTGATGTTCAaTCTCTTAAGAT
TGAGGGTCAACATGATAGTCAACcTTCGGTACTGAGGTTATCGTATTTCGTTAGCTCCAT
AATTAGAATATTtATTATTGGGAAGTCCCGTGACGCATTGTTtGTgTGTTTCAGCCACGA
aTAACAtGCGTGATaCCTACGGAAaGtaCACATTTGATaTTAACaTTATTGACTGCATGA
TTTCATCAATATTATTATtCCTGtGTGtCACCAaGaTACTGGTCATTTAAaTaGTTAAAT
CCATTCAAAACACACATCATTAGCATACCACAGCTCATCGGgTAtGTAGAGTATGTCGgC
TGTGCAGACTATGTTAtGACTTTTTTTtGAATTtACGCAATTTTTTTGTCTTAaCGAATT
GATGCGCATTCTGTCAATAGCATGCTTTCTTTCTTCTTCCGCTAGAAaTATTtCGCAATC
TCATTTGTTtGTTTCATGAGTATGTACATCAAGATAATGAAaTAAAATtCCTTCTTCcGA
GTTAGTGAATGAGAGCTGGATTTAAAACTAAAACTACTCTAACCTTAAATCGTGACTCAC
AGAGtCGTATGGAAGATCCCCACTCGGTGTTGCCAGATCATGcTATTTTTTTACCCCctC
taTAGTGTCgAGcGCgCCTAGCATaC
>contig00316  length=609   numreads=23
TAGCCATaCATGCGAcaTTATTgTGCCATATTTCCGGCCATATtAGCGCcAtATtCcGTC
cATATTTCTGCAATTTTtCGgCCAtCTTTATGACaTATATGGGCCATAATTCGGCcTCaT
TTTAGCCCcATATGGGCCGTATTTGTGCCATATTtCGGCcATATTCGTACCGTAATTTAG
CCGTCTACGGGCcGTATTTGTGGCATATGTCGGTTATATTTGTGCcATATTTCCGCCTTA
TTTTATCCATAAATGAGCTATGTTTGtGCCATATTTAGGCCATATTTGtGCCTTATTTTA
GCCATATCTGGGCAATTTTTTTGCTTTATTTCGGCCATATTTTAGACATATATGGgCCAT
ATTTGTGCcATATTTCGgCCATaTtGtgCTATATTTCGGCCatAATTTtGCCATATTTCG
gCCATCTTTTAGAcaTATATGgtCCATATTTGTGCCATATTTCGGaCATATTtgTGtcAT
ATTTCGgCCTTATTTTAGCCaTAtATGGgcTTtATCTGTGCCAtaTTtCGgCcaTAGTtG
tGCCATCTTtcGgtCATATTTATGCcaTATTtgtAGCCgtaTATGGgCCATATTTGTaCg
ATATTTCGg
>contig00317  length=416   numreads=16
GAATGCATGCTTGCTGAAGCTGCATTGAACTGTACAGCAATACAAATTGGTCTACTATTC
GCTATAGTGTTGACTACATGTTTCCCAGCCCGAGCACAGATATTATAGGAAAATCACAAA
GATTCAATGACTGATGATATATTGCATCAACATCGTATACGGTGCCACGATCTTACCATA
ACATTCAGCGACGAAATGTACAATGAAGCATTGATTGCTATTGAGGATCTTTGCATTGTC
ATTGCCAACTTACCACTTAGTAATTTCGGTATGAATTCGCCAAATCGAACTGCATCTGaT
TtAAtGAATACTGAAATGAATCGTGAACTGCagTACAGTACTGTAGAAATGGCaGCGATT
GTTGCCcGCAaTGTCCCAcTAATGAATGaGgAACAaaGAaCCATTtAtGATCGcAT
>contig00318  length=1871   numreads=27
ACATCTAATAGTCGACCAGAGaaatctaaggaaactcctggaaatgctttttcaagattt
attcgacgtctcagtcccacaaagaagtaccacggtgacgaaactccaggagctagttcc
agttctacctctcagaagactgattcgagatttggaaaaaaagactcttcagctacgaag
aattcgtctcgtaaggaagaaaagcttcctgaaaagttaactaaagcgtttttgaatctg
ccaGagtctacttcttcaagcaaaagtagcctttcccagccaacatctccttggcttact
ccagCgCCATCGTACCAATCGCTAAACACAAATgAaCGGgCCACGGAGCTCAAGCTTCtA
TCGCAGTTACATGCGAACTTTGATGAAGCTACTCATATTCTTGGAAATTACAAATCTTtG
CGGGATCAAAAGAaGtAGTCTTCaCTtAAaTATTTTTTtGTtAGGCGTAGTtCGgTTTAA
GTaTAACTGCAAGTTATGAAAAGaTAGTATCTTTTATtGTATtACCGCTACTCATTGTAt
ACGAGTATATTATAATGTATTAATTTAATATCATTTATCCAATAAATCGCTGCTTATTGT
TTAACACTAGTCTCATTAtCTTTAGGCACAAAACGCAGCAACGCAAATCATGTATTCAAT
TGGTCTGATATGAAGACCCTAAGTTCAAGAGTTAAGTGATTCGAGTTATCTAAACGATAA
AATGTGTAAGTCGTCCTTGTATGATAAGATTGACGGCTAGTAATGATACTTATTAATATT
TATAAAAGCCTACTTGGAAGTATAAGCCGTCAGAACTGTGTTGTGGGTATCAGTGATAAT
ACGAGCTACAGACTAGCTCTTCGAATATTCTAAACGTGAGTTTTATGTGATAGAATCTTC
TGACTTTATCCCTGCCGTTAAAAATCAAATAATGAGTGGAAaTAAAaCGTTTCAAAATAA
AATtAAAGAAGAAAATCCGAAAGTTTCtGTCAAAGCAGAAGCGACAAAGCcGTCCAGAAC
TTtAGAAAaGTTAGAAAAaGCTAGAAAAATCGCTACTGTACTGCaGGAAAaGCAAAAATC
AGGCACAGAATTGAAAACAAGTCTCATCGGACAAGATCAGAAGTTGATTGCATTTCGCAA
GATAACTGGAAATAAGACCcGTCTATTTCAATAGTAACTTACATACTAAGGAaCCTGCAG
ACAATAATAATCGATGTTGTCAaTAAACATTCAATTCTGACAATTTGTAAGATTGATTGT
TCGGAGCTGACATAAGTGATATAGTTGACCCAATTGTGATGTTACCGCAATATATCATTG
ACCGCATTCAATAAGGTATCAAATTAGTTCCTTCAATTGATTGGCCTGACTCAAGAGGCC
ACTCATTGATTCTCCAGTTTGTCCCAATTGAAAGTAGTTGGCAGCTCATGAAATtGTTAC
TTCATGCCTGgAAATACATACTACTGATTGAAGATGACCATAAACTTCgTGACCTTGCAT
TCAGTAGCTACTGTGCTGTGATACGACAGTAATGTTCGTTTTAACTGGAAAAATGCGAGT
TCAACTGGgACGACGAAGAGTGAAAAaTTGTGAAAGTTGGACTTTCcGGCTGTAGATGGC
TTACCGATAaTATAATCGCCCAACTTGaCCGACCCATGATGACTCaCCAAGCGCTGCACG
CTTTTTTCAAAAAaCTTCcTCAaTtAGCcGCcAaGAtCTAaGACAAAaTGGCTGTTTGGG
AAaTATCTCACTAACTTTTAGTtCTAATGGTTATGTTATATGTGATAGTTAATGATAAAA
AATtGTGTTGTGATAATGACAAAAACATTTTtAAAAAtCCAAAAATGCACACCTCATACG
CTCACACAGTG
>contig00319  length=724   numreads=9
ATTAGTTACTTCTTCTCTGCATTCCTCGGTGACTGGtACTTGCTGGTTGGCTTCGAGGTA
TGACTCTTGCTGCTGGGCTGCGATAGGGAAAACTTCGTCTGGTACTGTTTCGGGCCCTGA
TACGAGTTCCCCTGTCTCGTATGCTGGCCCCGCCAGTTTAAAGTGCGTCTAGGCACTgaC
TTGCTCACCTTCTTATTAGAATCAGAGGTTGAAGGAAGAGGAGATGCTTTGATCTCTTTA
CCGATTTTTTCCACAGACTTTGCGGTCTTTATCTTCTCGGTTAATTtCTCACCGAACAAC
AGAGATCCAGGCTTGGTCGTCTGCAatAAaTTTTtCATTGACTTGGTCAATATTGGAGAT
ATAAAGgCCCTTCTAGCTGAAGagACCTGGAAATGCAGCTGTGATAAGAGTTTTCCTGCA
TCCGCTAGCTTTTCGAGTAGCTCAAGACGATCTAGCGGCtCCTCTTCATCTTTTAAGaTC
ATTGTGATGCCTTGTCCCAAGGCTGACAAGGCTGAACCaGCTAGaTTTTGTtCTAGTGTA
AAGaGCTGGTCTCTCTTAACATCAGTTTCATTGAGCGTAGCTGCAATTTCTtCGTTTAAC
TCCGGAGCTTCGAGGGAAACgTTTCCTTTACGTGAATACTTATCTACTACCTGATCTTtA
aTCTCTTTCGgCAaTCCTTCAGTCAGCcAaGaTGACCAacGTGACACcAAacTCTCaTGC
aGCT
>contig00321  length=573   numreads=17
TTCCGCTTGCAGATGATAGTGTTTCGTTAAGAGGCGGCGACAGTGTTCCATTAGATGATG
ATGATGATAATGATAGTGTTTCATTAGCACTTGGTGATAGTGCTTCGTTATCAGCTGCTG
GTAGTTTTCCATTAACACTCGGCGATACTGCTTCGTTATGAGTGGGTGATGATGCTTTAC
TTATTGACGACGACAGTTGTTCCTCAGCGGGTGAGTTTGGTAATTCATTAGCAAGTAATG
ATAGTGATCCATTGATCGGCGTCGAtGTTTCTtCAGCAGCAAGCGATAAAGTGTTATTCT
TCAGCAGTTCTTCGACTTCTTCAACCGgTAATGTTCTAATTTCTtGAAACAATGTTCCGA
TGATTAGGATAAACTCGATTAaCAAAATCATTTtAAACTTCATTATTCTTtCACTCTTCG
ATTTGTtATGAAGTTTCCATTTCCTGGGGAaCCTTATATACGGTAAATTATTATtCCTCG
gTGgTTAGgATCcAGGAAAaTTtAaTtGAAAAaTAaTTTtACTTtACcTtGAAGATAAAA
aGCcACcACcAAAACCcAATtATtGTtAAGAAT
>contig00322  length=174   numreads=3
AaCTATTtCTGATGATGATTATGCTTTtGCCcAAGtAGTTTGGAaTGAATtCGGCGTCAA
TACGTTAGGTGAGTACTTAGACTTGTACTTGAaGACTGATGTACTtCTCTTGGCTGATGT
TTTtGAGAATTTTAGGCGCAGTTGCTTTAaaaCATACAATTTAGATGCCcTACA
>contig00323  length=666   numreads=9
TtAcTCCATTTTGAaTTtgaTATTCTgACTATAGTAAaTTGACGtATTGTAAtAACcAGT
TTATGAGTAtACTTTAtACTTTTGAGTTTtGAGCAGTATTCGTTCATGCTGTGCAAAATA
CCACGTGTTAGTGGAGCAATACCAAGTTTTtATTTTACCATAAGTAATATTATAAGCAGA
AAGTAACATTTTTTTTCAGTGAaTAAAtAGTTACTTCAGTTTAtCCGGATAtATTTCGTA
CTGCGATCGAACAAACTACAATGGAAAAGAACCGCAACCCAGAGTTTGATCCAGAGACAG
ATACAAAAaTAAATCTGCTCATAGAAGCTTCTCGAATTCATGAAGTGAGAGAATTGGTTG
ATAGGAAATTTTTAGCAACCCAGCAGGCATTGAaCACATTAATGGCTCAAGTTtCCGAAA
TGCTAGACGAAGCCTTTGCTCGAATGAATGAGATAACACTTGAAGAATTTCGTAAATTAG
ACGAAATAAATTTCAAGTTCCTAAAAAAAaaTGTTGAAGTTCCTACTAAaTCTGACCTGG
AAACTGCTCATGGATTGGtAACTGAAGAAAGCAGTGTCcACGAAACtACTGACGAATTAG
CAATAAACGCCAACGTTGAAGATGgAGAAATCAAAGgAAATTGCAAGATTGCaTCGAaGG
ATCCac
>contig00324  length=437   numreads=7
GTCTCAAGAAACGGTAGATTATGGGACTATTGCTTTCGAATCAGGTGTTACGGTGATGGG
TGTTAAAGGACCTTGTGCCTTGTCAAAGTTCATGCCAAATTtCATTATtGGGACAGCAAT
TGACaGAATGCACTGCATAGACGGTGgAGTTGTTAAAAAGCTGCTGACACTTtGGTTtGA
TAGTTCTTACAGTGCCTTACCTTTTtCTTtATATCATGTTAAAGATGTAGTGAACCAACG
ACTTTTAGCTATCAAaCCACCTAAGTTtATCCACcGCATGCCTCGTGCAATTGAAGACCT
TACCcACTGGAAAGCATCTGAGTTGAAAGCAtGGTTTTtCTATTATTCAGTCCCAGTATt
ACaTGGAATAATGagAaaTGaTTTTTtAaTCATTtaTTaTTaGTTAaTTTaTGgtAGTAG
CtATTCTTAAGTGtCtG
>contig00325  length=659   numreads=20
ATTAATTTAGGATGGCAGTTCTCTAGAAATCATATACCTCAGCTCaCTAAAGTTAGCACc
ccAGAGTTTTTTTTTTtaTtGAAtAAAAATTTTTTTTtCATTATATCGTTAGTTTGTCGT
TTGCTTTTTTTATTATTCACTATAAACATTTGTTTGTTCTAGATTTATTTATTTAAAAAA
AaTTTGTTAAAAATGTGCCTTTATGTAGTCCCCCTcTCGCAATTTTTAAtATTTTATTTG
CAATGCGGATCGATAATCTtCTGTTTATGTTTGTTCATGTATAAAAAatcTTTGTTCCAA
CTTCAAATTgTTTATTTTTtGTTTAATTAATATTTTtAGTTAGCTGAACATTTGTATTCT
GAATATTTGCACTGCGCATGCGTCAACTTTACGTTTAAGCTTTTAGcGCGGACTTTtCAA
AATTaTAGTGACGAGCACAGTGATTAGAGTAATaGTATTATTTTtGTAATTTTAaTtaTA
GAGTTCACATGACAAAAGGGCAACGTGtAGTTTTtAAAAaTTTtaTAATAAGTTTTaTTT
tAATAAAGTATTAAAATTTTttGtGACTTGTTATGGaTTTCGTTTTTTTTttAAatAGTt
CGTAGAATTCATGAAAaTaGAAaTGaTGAATATaGAAAAAAAaTaTaCATGCATTAATt
>contig00326  length=597   numreads=14
TGTtACGTCCCGGTTACCtCaCaGGTTTGtgAagTAACcaGTAGAAcAACTAGAGCTGgA
GatAAAGATGTtAcGACCtCcAGAGTCGTAaGTAGAGgTtctCGAATtAacTCCgAAAtA
aCTAACTtCGgTGAaTTTAATTAatAAATgaTTTATTTAAcTATTtAAAaTAcaCTTTTA
ATTTGtGTgaTTTGACAACTGCCGTGTAGTACGTAATAGTATTtAACGcGATTTGATTtG
ATAGTCTCGcGACAAGAATTAATCGAGAAGAGCTTTAAGTTcgTAACTTtGagATCAAAA
GAGCCTTaGgAAaaGaGAGCCcCGAACTACCGTgcACCCTGCTTATATCTCctCGTgAAG
GGCCGCGCCCTaggaggAGTAGGGTtGCgTATCaGgCCCCGAATGTCCTaTTcTctGAGT
TGAtcTAcGCGGCATCTCCGAGTCCcACTCGGATGATCCGCGCTGACTCAACTCCAGAGT
CCAGGACACGCAGGCGTTCGTTATCATCATTTATTTAGAACATTCCtCGAATGTTCTCGA
ATATACTTATGGACTCAACGCTAGTTGTCTTATAATGAATCATTTTCCATTAACAAT
>contig00327  length=849   numreads=15
AgcttctatttttgttgaactatCCTTGAACATtGtttatactttgaagcataaTACTGA
TATATTGAATATGTAAATTTATTCAATAAGCGATTGAAAAaTGCTACATAGTCCTTAAAA
TTCTTAAAGTTCTTAACCTCGACGTcTCGTTAgTTGAAGGACGTGAATAAGAATGTCAAA
AAaTTTTAaTtAaTTTTAAAAaTaCCACTTTAAaTTtAAGCATTAAAGCACTATTATAGT
GCATGAaGTAAaCAAAaCATTCCTtATTtCTTTtGTAGTAGAGTTCTTAGAaCATTCTTT
AGAGTTAATTtatAACGCTGTCATACTTCTTCAGGATTTGAAACaCTATAAGACACAAAT
CCAGTATTATTCAAATTTGAACCTTATTTtCtAGCGATGAGAGTtACTTATGACAAATTG
TGACAaTTGGAaGTCCAGATGTATCAAATAACGCACTGAGTTTTGAAGATTTTTTATTAT
TCCTTTAATATAAATTGTTTAAGCGAGATCAGAGAAAAaTAaGAACAATTGCAGAATGTT
GCGACCATTAAACTTTTTAATTtAtAGTAAACTATTGCGTATTTCAGCAAACAGAaTAGC
ATATGTTTGaCCTTGCTCGCTAaTGAGTTTATTCCTGTCTACATATTTtCCTGAAAaTAa
TTTGAATGTTGTTAAAGCAAAAAGCTATTGTTAGAAaTTtAATgTTACGCGGAGCgAAGT
CAATGCCcgCGGCTAaTAAAAaTCAaTAGGCCTGACCTAGAGCAAGGAAAATTTTAGTGA
TTGCGTTACGTATtACATCTTTtGTCGGCTCATGATaCATtATAGCgCTTGGGAAGGTca
agcggtttt
>contig00328  length=229   numreads=2
ATGaTTAAACTTTTGAAAAAAGTTAACGGgAATACATCATTTGTCGTGGCTTGCTCGTCG
GCGCGATCACGGTAGCAATGACTCACGTTCGTCAATGAGTCTCGCGATGTCAGCTCTCGC
TGAAAATTCAAAaTTtGGTCGGAGGTGCCCAATTGAATCTCCTGTTAAAAaTTCTATGAA
AATCAAATAAaTCCTCTCACCCCGAAATATATATAtATATTATAACGGA
>contig00329  length=1098   numreads=14
AGTTGAAATGGCTTTAGCTTGATGTTTtCCCGAAGAACTCTCTAaTTTCGGTAATGCAAG
AAGCtGTTCTCTATCGTCAAATGAaGCAATAATTGGCAAGCGTtCTtCTTTtGAACTtCg
TACATCcAATCCAGgTAaTAGTTTtCcATCCCAaTGAActGTGACTAcGTCAGGCAAATT
ATTCTGGAAGTCAGTTTTTATtGCTTCtGCCCTGGATTTTCTCGCTTGAGTACGAaCTCG
CTGAaTCGAGgaTTtGTTtAtaGGGAAaTCATCGCTGTTCAGaCCAAGCGCTTCttCAAC
CGCATGGaGAATGTAAACTGAGTCCCTTATGCTtAATTGGCATCGATCTAAAGCTGCTAC
CAGTTTTGgAGTTaTTAAACTTTTTGTGCCTCTTTtAAAaCTTTTTTCAGGGCAaGGAAT
CTGAGTACTAAGTTCAGAGTTCGAAATCTGTTCCTCATCCGAaTTCTCAaGACATTCcAa
GTTATCTATCGAAGAAGTAGATGCAaCAGCCAATAACTCTCTTTGTTTTACCTTtCTTTC
CTCTTCTTCCAATCGTCTTTGCCTAACTCGTTCTTCTTTCTCCGCCAAATTTTTGtCGAT
TCCACCTAAGCATCCCGGTCGACCGGGCTCTCTCTGTTTcTTAAGAAATCTTTGTCTTCC
TCTATCTTCATTCTGTCAAAGGCATCTGCATGTGCAATATCAAATAAGTTATCAAGGTCT
TTtACAAAaTTATTTTtACgagTCTTGAAAGTCAACTGAGTTTTCTTACAGTTTTTTTGC
AGGTCCCTCCAAACAtgATATAAATCAACAAGTTTCTTCaCGCAGTtAGGGATTGCCTTC
GTAGGAaTTCTAGCTTTTTCCCAAAATaTAATGCACTCTCTTATAACAaGATTCGCACTT
TCACTAACAGTCAGCTTGACTTCACgAaTATTGTAAAaTAAAaCGGTAaGAaCTTGTCGA
TTAGATGGTAATTTTGCACcATTTAtCTGGTGgCTTGGCaGTCCGATAAGGAAAATaTTT
tGTTtATCACTTCGTAATTCCACaGACATTTTCAcAAAaTAAACAaCAACgCACTAAAAA
TgTTaGAAATCaCTtATA
>contig00330  length=599   numreads=4
CTCGTGGTGATTtCTCAGCGtAATCATAAAGTGCAACGACGCATTCTTtACCAGCAATTT
CTACCGTAGGAGTCTCTTGCTGACGACAAGCAGCAGCTTGGTCTCTTAGAGCTGCAATAG
TGCTCGCAAAAGCTTCTAAGTCACTTACAAGCGCTTCATGCTTCTTCAATAAAGCTTCTG
AACTGTCTTCATCCTTTCCGTAGTCTGAGTTCAGAaCAATTGGACGTTTcTCCTTCATCC
AAGACTCAGCTTCATTAGCATCTGCGAaGTACTGATGcGCTTGAAGAGAATCATCTAGAT
CAACCTTACGTTGTCTTGCTTTCTCCTTCAGTTGTCCCcAATGTTCATCAaGCGCAGCTA
AACGCTGGCTGATTTCATCTGCTGCAAAGTGTCCATCCTGAAGCATTCTTGATCCGGCTT
GGCAAACAGCAGCTACTCTGGGCTCGTGGTTGTTTATTTCCGCCAGAACTGCCTGATGTT
TCTTCTGCAAATTCTGTACACCTATCAAATCTCTTCCACGGTTAGTGCTTGCAGCGACGG
GTTCTTTCTCGCGAATCCAGGCTTCctCGTCCTCAATATCGCGGAaTAACTGCTGgACT
>contig00331  length=2003   numreads=26
CCTTTGCCATCCATCTTGCATGATGAACTGCACCAGGACGCTTGAAGAAAACTTGCTCTC
GTGGCATTTCTCCCAGAAAAaTTAATGACAATTCCAATATTTCTTTATAGTCATCTCGGG
GTTGCGATAACTACCAAAaGTAaTCAATTATTCGTAAAAAATCAAAAATTATCCTCTACA
CTTAAAATTGTATTTAAATAAttCCTGTAAGTATCGCTTAATAAATGAAGATAGATTATT
TTTTtCATTCGTAATAaTATTAGCAACAATACTATCTTCAACACCAGATTTATACTTCGT
TTtAtcGAATGTGTCCCAAAaTTTTTtGAATCTGCCAAATATTGgAAcATTTGGTCCGGA
TGATACTGGCCAATAGACTTCGAATGCACTCCTTAAAaTGATCtcATAAaTATGATGgCG
ACATGGTAACCAAATTAATTCTTTtCCTAAGGCcTTTTCAATTTCTTTACATGTACCATG
ATGGATTCCTGTATAGTAAAAATAGAtAATTACACTTTAAGTTCTGTATTTAATAAAAAT
TGTAACGCATATTtAAAATCTATAAATAAaTAAAGAATTATAACTAATGGGCACGTGTCG
AAAATTTAATTAAtgTATGAAAaCAATTCAACTAGAACGATGAAAATAAAATTTTCTTTT
AAATATTTTATCATTGATTAGTTACCCGTATTAACCGCAGTCGTGTCAAAACACaTCGCC
TTGATGTAACTAATAATACCCCATTGATTTAACGTTGACAaGATGGTTGCTGTTTgaTTT
TCTGCCGATCCACTATTCATTTTTGGAACTCCAAGTAACTGCTCAGTACCAAAAGCAGTC
AAAATAATCGGTAATCGATCCACAAATTtCGATTCAGAAATGTCATTCAGTATTTTCCCA
TCCCAATGCACGACATATTTATCATGAGCTTTGAAGTTATCTTTTAGTCCTATAGCAATG
TCTTTTCGTAAGAGCATGCGAGTTCGTTGAATTGTTCgaTAACTAaGaGTTGTATCTTCT
ACATtAaCaCCAACACTTGATAGAACtGGAGCAATAATGAACATCGCATTTCTACTACTA
aCaTTAGCTCTGTCGAGTGCTGAGATaagCTCTGGAGTtAGAaTATTtATTTTtGCTCGT
GTTGtcGGTATTTGAGGCacATACtCTAAATCTGAaCCGAAATTtGTAGCTtGACTTAAT
GTAAGGgTTGAAGATGACTCTGATTCCTCACTTCGAAcAaTctCATGGCTGGTTGAGGgT
TGATTCAAATCTAAAaTAAGCGTTGTtATTTAATtAAtGGAAGCAAAAATATGGAACTCA
TTCATTTTGACATCAAaTAAggaaCACAAagaGTTTTttATTtAtCATCtAcgAACATAT
tGACATTTAtGaTATAATTAaTtaGAAAAaCAATAATATAcTTTATTATtcAtAATTTAT
AATCAATTTAATTTATTTtCAATtctGATTAAAaTTtaTAATAATTAAaTGTTGTAAATA
CtCACGACTTTCATCTACTTCCATCGTATTCATAGTACTGTTtAATTtATTTGggttatt
tgAAAGAaTTtCTTTCCGGGTaTCACTTTTTTtGATTTGAATATAGTTCACGAATAtCAT
TAtCAAGCAGTTTTATTGATTTATGATCTACAATATCAAaTAaTGCTTTGATTTCATTCT
GAAATaTTATTACATTTTTGTTTtGagCTGATGATTTTTTTCGCACAAAAGaTTTTTGCA
ATTTCAACCATCGGTTATGATAGCGAAGAATTTTTTGtATTgCATTAGTTGATCCACTAG
TCGGAATCTGGTTGTTTTtCCATAGTTCAATAACTTGATCAGTTGcATTTTTAGCACTTt
GTTTGATAGAACATTTTAACACTttGAGCTGATAAAAAAAAACaCTCATAACCTCTTtCA
CTGTTGGCAACTTACGTTCTGAAATTTTTTGCATGGGTTTTCCGATCAAaTGAATTTCCT
TATCCATATTTTCGATAAATATA
>contig00332  length=1254   numreads=17
aTGAAtAaCTTTTTTAGAGTAAAAATGGTTACTtAAGtaTACAGGAattATTTtACTTTT
ttCTGAaTTTTTttGTGTAAaTTCTGACTCTATGCcATACACATTAatAGATAAATTATT
TAaTTTTTTAAATTTAGGGATATCtCTTAGtGCTACAGGAAATTTAATACCTTCGTAATT
GAGTACCGAACTAAAATGTgAAgtGttcTTTcAGGATGCCCAGTTTGaGGTTCGtATAAT
GCAGCCACAATACACCAGAGAAAGCAATACTCATCGAAGTTCTCAATGTTAaGGACCGCT
CTTTTGTGTTGAATATCTTTAGGCAGTTGCACATACGTTGATTCACCAGCCTGTAGAGGT
AAAAaTGTTGACATAGTTACAACCAAGTTGTTAATTTCCACCAAACTCCATCCTGAATCT
TTTTGATTGAATTCTTCAACTTTcTtCAATAATTTATagTACACATTGTCCATGTACcAT
TCATctAATCGTGTAGCTTGTATTATCTCACGGCTTTtCGtGTTAAAAGACtttttttct
tCAACTGcATCACCATTTTTTGAATTTCTGAATGTACAGAACAATTCTACATTAACTTtG
AGGTTTCCAGCATTTCTCATCATACTTCCAATTTTTTCAATAACTAAaTCTTTTGAGTCA
TTTAAAAATTCTCTTAAATCAGTATGGGCACGATTTACAACACAACCAGTTTTAATATTA
TTTgAAAAaGCATTCtcAAGGTCTTgCCACTTGATCAGACTATTTCTTGCACTTAGATCA
CCACCAAcAACTTGACcaCTTAATCTGGTAAATTGATGAGCATACcAacACAAAagTAcA
aTgTTTGCTTGAaCACTTCTTTTGACTTGAACtACTtgTTtGCTGATCCATCAAAaTAGT
ATtAAATaTTCAATtGTTtCagAGCAAACaTtGtAACATCTTtGACAaTACTCTTcACTC
ATTGTCTTTtCtCTCAAaTCATTAAATAATtGAGCtATTGAGTTGACTAAGTTTTGGAGA
GATTTGATGAGatCaCAAGAATGATtCATTTtATtGAACtATTtAaCaCTTAAAaTTtGT
AAGTAGCTTTAAaTTGTTTTGCAATAATAATTTTTAtAGTtAAAATAAAaTATTTTtATt
AATGtAaTGCACTTTTCCACCTtagCAgAAAAAcAATGATTTTTTcACTGAAGtGATTGT
AGGAcaCGAGttAaGtCACTGAtaGAAAaaCCTtCtCAgtccGgCTTTATATAG
>contig00333  length=581   numreads=16
TCGTCaGgTTGGCCGTGTCGGAGATAaTATCGAGCTGgaTTTtCCCAGAGATTGGAAATT
CCCAATATTTTAGTTtGTCTgTTAaTTTTAagCAAAATTgTAAAGCATAGAATATTTAGa
tATTATTTATGATTTAAGCTAGTTATATTTTTtATGGTTATAaCGATGGGCTTAAGTCcG
GaGTGACAATGGTCACcAAACGTAGCCGAGGTCAcAGGATAGAAGTAAAAAGTATATAGT
TAGAAATATCGACAGACAaTGAGGGCTGTCGAAATATTTTTtGaGTGAATAAGTACTTAG
GGTACTTGGgAGGGtAGTTCTCGTTGAGCATTGATCAAGTAAGGATCGCATACATCCTGC
TGACCCCGGATTCGTtCTCGGTCTtATtCCCAAAACGTCTTTAaCtGTTATATCAATCGC
aGTAGAaTATTtgTAATTAAaTTtaTTATTTGTACGAGTTAgTGTACGTTaTATTTTAAa
TCAAaGTcTTtATTaTaTTtGATTATTGTAAAAATAAaTAAaGaTGGCtGATAATGATcc
AAaGGaCCCTAAcGATGCCcGAACcACTcTTCcTCcGACAT
>contig00334  length=549   numreads=4
AtAAAAcAAtGGTtATTTTCGAAaCTTtaTTTtAAagCGATACAaTTTAGTCTTATCTTT
GTTAaTGGATTTaGAaCATCAACTATGTTTtCCcAATttCTAaTTAaGAAAATGAcTtAC
AGTTTTtACAaCAGACACACTGtATGCGAAACGCATAGTAATCCTTTaGACTTGGTATtG
TTCGGACATCTGATTCTCTCTTCATCCAGTAAATCTGACCGTAAAGTTGTAGTCGCGCtG
TCACaCCGTTGATGCAAATCGCAGAACCTTTAGCCCTTCCACACTCCGAGTAACATTTCA
AAaTATGCTTTTTGAGCACCTTTTGCAACGCATCCCATGGAAATGATAGCCATTCACGAG
GGATCCAGCAGGAAACGCGATAGTGGTTtATTTCCATGATAATTGTCTTTGCGCACTtGA
GCTTtGTGTCACTtCTCGCACAGCaaaaTGTAGATTGCGACCaaaTTAGCaaaTaaaaTC
ATACGaaaGACTTGTTGCACGTATATGAATGTTGAATAttttAtaaatATATTCGCAttt
GATGCTTAT
>contig00335  length=818   numreads=8
GTTAATTTTGACTCGAATTGTTTCACTGGGTTATCTCACCGGTAGGTTCTTTCGCGAAGT
TTAGACCCTCAAGCAGCATGGCACATtCCTGAAAGAGCAGAAGAGTCAGTGTTTTAAACA
ATTAACATTTGGGCGTTGAAATATTGACGTAGATTAAATAAAAGACACTTACGGTCCTGG
AAATATGCAAGAAACGAGTATAGCAATGTAGTCATTTTGATAAGGACTGGTTCTAGCGTC
ATTATACCTTTTTAGCCAAATATGATTCTGGTGACGCTCCAACACTGCTACGGCACTTTC
CAAGCAAACAACAGTACCCTCTATTTtAGTTTtCCTGTAAAAaTGAGCTAAAATCTCTAA
CTCGATGACAAATCGAAGaGTTTtAATTGATAACATGCTCCACTCAaTGGGAATGTACGC
AATATGATGATTTAACATATtACAGTTGAGTATTGACGCGACGAAAaCAATTTTGATACT
AGGGGTTATTGAAATAGTCCACGCACTtATAAGCAAATTCCACTGATAATAAAaCGAAAT
TTCAAGTGGTACTCACTACCACTTATGATCAATTGAgTAGAGTTCCCTCGAGAATATATA
TCGTGCTGCAAGTGTCAGAaTAaCAATCAGTACGCAGACGACcGACGTCCAAGaTGTAAG
GCTCTTAATTGTCTTTCCAATCAACGCCAATGGAGATCAAGCACTGAATGCTTTTtAAAA
AAaTTtCTTTTtGCaGTTACGCTGTCACCAAGGAAAGAAGAGAAACCGGTCCTGGTTGTT
CcAaCGTTCCTGAGTGaaaTCTAcgaaatggCTGATCG
>contig00336  length=402   numreads=12
TtATTTTTATTTtGCTCTACCTAAATGAAACGAAATGATTGTATTTTATTAATTTGCTTG
CTAGGCTTAGATGTCaGCTTACTTAAGTTAATTTTTATTTGACTCATCGGTCCGTTTGAG
TTAAAAGTACCAGGAACGTATTTCGGTTTATTAATCTCTGATTTCAATGCCATGTGAAAA
TTTTGATTGTTAGTGTTACGTTTCCAAATTTTGAGTGTAATTAATTAAAATTTAAATAAT
TCATTTAAGTCCAGATTTTGACCTTATCAGGAAGTCGATAGACTCCAGGTGGGTCATGTC
ACTGATTCCTTTGCGAAGTACTTTTTATAATTGAaTTTAATTTATAATATAAAaTaTAGT
TTAATATTTTGCTTTTAATTTACCTGCcTACAGGTAGATAAT
>contig00338  length=195   numreads=8
ATTAAAAaTTTGATATGAGTACTGTTTGTTATTAATCTTTAATAgtGTTTTGGTAtAAAT
GCCGGTACTTtCCCTCAAACTTGGGTAGGTTTtCTTACtAATGAacTTATTtGgTGGCCT
TGAAAAAgACCGTTGTGATtAaGgCTaCGTagTAGTCTTgaGATGACTTGTtAGTCACAC
GCTCTTGAAAAaGAG
>contig00339  length=527   numreads=10
tttCTAATTAGATTAGATTAAGttttGTACTTACATATACATACTATATTATATTTTATA
TTTTATGTAAATATTTTGTATTTAATATTGCCATTTGGCcTGTGCCTTGGCATGAaTAAA
TCaTTAaTCAATCAATCAATCaaTCTCTCTCTCTCTCTCTCTCTCTCTcTaaGTACATAA
ACACGCTAAATTTTtcACTCTATCTTTAGAACATTTTtCTGCTTAAAATTGCCCCcGGGc
ATTTTttGTTTCAGAAATATTGCAAGCAACAAATTGCAATCTGCAGATTAACATATAAAT
TTTACTtATTTGTTCGTTGTGGATTGCAAAATAATTAAATATATATTTCTTATCATtGAa
GAGGTTAAGTCGACAGTGGTTATTGTGTGCAGTGGGCTGTTAGCCAAATTAGCGTCAGTT
GATGTCAACTTACACTTGAAGTTTACCAGATTTGAAAGATATCATCAATTTGATATCTAC
TCCATCGGTAACTTGTTATCAACTTGTTTCTGGGCATCAAATTGCTA
>contig00340  length=429   numreads=9
CTTACACACAAACACAAACAcACACACACATCCACTGcAAAAAaTTTCCAATgAaTTTTA
CTATGTGtGCATAGTAACACcGgaCTATAAGAAAACTgatACAAAATTTACAAGTTCCcA
taGTAAAcgTATGCGcagATtACaCAATCGTgTCAAAATTATTTTCTTGGTTCGAGAATT
TTGCTTTTCATTCAAGTTAATTTTATTCGAGTGTGCTTAACATCCAGGATGAGAGTCCAA
CTTGTCTCAAAACAATTGAAACGTAAAATATTGATCACACACTGAaTTAGTAACTTTTTT
CACCGCATATTGGAGCTtAGTATTATTAAATGTATGGTATCACGaTTTATtCTATAGCTA
TGATTCTATTCTGTATGCAGTTTTAATATTCCACGGTAATtACTTtGTTTGtCACGTTAC
AaTAtCGAT
>contig00341  length=591   numreads=7
ctatacaatttttgctgaatcaaaatctgaaaattggtatcgtaggttgacgttaatcat
tgcactgacatccactgagaagtaggacatgaataattattataatccgcattagcattt
aatattggaactttaacatatccatgaatatttactcaagtaaaactaaaatgaaTTGAC
TTTTtGAGGTCTTTTtATTtATTTTtGAATAACAAATTCTTATACATTTtCCGATCCTTT
ATAGATGAAGCCATATAAATAGCGGCGACAGCTTCAGACACTCATTTTtCTTTGAGATAT
TGAAGCaGATGTTGCGCCGTTTGTTTCCGAATCcTTcACcGCTCGACGTAAaTTGATGAa
TTtATCTATTTtGCTTCTtGCGATTAGAGAGCAGTTTGaTTCTGCGTACtAATTGAcATT
ATTTTCCACAGATAAAATtCTTGATCATGTATGCAATCATTAaGATTATtCTAATtCTTG
TCGcAGTGATGACtGGGTTAGGAATACcACAGTACATCATcAAAaGTTCATCATCGAATA
CCCcAaCAGCTCcTGCTATTtGCCTACCGCTAGGgaCATCaGTAAgTATAG
>contig00342  length=402   numreads=15
CGAAAATTTTGTGGGAAGAAATCGAATTCTATTTGCTTATGTTTATTACTTCAAAAGAAC
AACGTAAACTTCATTATAtGAAtcTATACAaGTTTTTgaTaCCAAAAGTAAATtACTTAa
TTATCtcGATCTTTTTGCAAATATTCTTGAGAaTGAAaTGAAGatCATTTCCGaCGAAAA
tcTTGATATTTTGAAGAaCTATCCCCGTGAAAGTCGaGTCAAAATGATACCTAAAaTTCT
TAAaTCTAATCCTAAAATTAGAGAATTCTaTGAGGATTAtCAACGTGTAaaGgACgTTTA
TGCTTTGCaCgTCATAACCAATTCAGTAAATaGATCATTAGAGCCTTATTCGAATTTAAA
CGATAAGCATGTTTCTTtAGATTCAAAATGTGGACacAcagT
>contig00343  length=658   numreads=6
AATAaGtAAtATAGTGTtAtACatAAtCACATATTTCTtCATtGatCAAAGAAaTAACTT
ACTGCTTCTTtGgTTGTTgAATTCATAGCGCATCGATTTAGGAGCAATGAAAcGTATTGT
GGAATTTTCGAAAaCTGgAAAAAGTTTGAAAAaTtATTTACACTACTCATAGCGCGATTA
TTTtATAAAAGTTAATGCAAATTATTTtGTTTTTTACAACCGAATTATATTtGTAtAAAT
TAAtGTTTTTtACACCTAGCGGTCAAGTGAGTAGTGAATATCTAGTACTAGTCACTAGAA
AAGGAtCAAGAGGTAGCTTAACTGGTAGAGCTCCTGACatGTTATCAGGGAGAtCCaGGT
tCGATTCctGGCTtGgTAACCAaCCCcATTTATTTTTtCAAGGTTTGtcttgCTCTCATT
TAGTTtcTtctATTtCTTTcATTTCAATGAACATCTTTATAACTCGAACAGATACCACAA
CcTTtcAGTTtcaCTAGTATTCatGTTCGATGGATCCctAtcGatCTTATGTGAAGaGAa
AatgTCTCTCGACCAATAGAGAAagTGGAATTtCCACCcGTTGGCTTGAATTAgATTTAC
tAGTGacTtGACCGCTAGGTGTTAAAAAGCATAAATTTATaCAAATATAATTTGGTTG
>contig00344  length=594   numreads=9
TAGATaTTTGATATCTTGGTACACCTTTTCATTTATATACGACCTCTCACtGCCTGTGTC
caGAaTTCCctGGAGctttACTCCAAATatCCAcACcgAaaTCGGGATaCGTGACGTTTT
TtcAGGTGGTGaCCcATTtCcaGgTTTGAAAATTCGTCtActaGCCAGTCtgtGAATAAA
AGACGCAGAGAGAGGTTtaCCTtGAAGTACTtGAGGTATAAActGAAGCTTaTGAAGGTA
CCAagaCAGCTGGTGTtGTTGCTGGTTCACATAGAGTTTCAaCTTCGTCTTCCCACTCCG
AATCAGAGgTTtCTTCTGCTGCTGAATTTTcctCGGAGTTTtGTTcgACCAAGGATATAC
AGGGTTCTATTACTTCATCAGGAGGGATCGATAAGGGGTCCTCTAATAAGGTAATTGCTC
TTATTACCTCCTCTAGACAGAGTGGTTTAGCTATTGACTTTTCTTGTATATCCAAGTCAG
CAACAGAaTCAaTGACGTGGTCACTGTTtACCTCATCTGGCCcTCGAGgAaTGACTGGTT
tAATtCCcGCGTCcTTtCTCGGgTATGAaTCCAGATTGGTTtCtCTCAATACaG
>contig00345  length=258   numreads=5
TTACGTTGTCAAATCATTTACTCGACAGCCGCTACATTGGTTTAAaCCAGGGCCGTACAT
GTTATGTTTCTGCGTTTATGAATTATTATAATTTCGTTTTtATTTTCACTGcAATTCTAA
TTTTTTtATTtAATCTTTTATTGATCCGTTATAATATTTAGCCAGAAAAATAGTGGTTGC
ATAATTtAATTTtATGCAAATATCGAAATAAGTTTaTAAAAAtAaTTTaGTACGAAACTT
ATAGCAATTAAATccaCA
>contig00346  length=726   numreads=5
CAaTGTAATCCAGTCgAGAGAaCGAATCGAGTTAtAGGAaCAATGATtGCCCAATtCGTA
GGgACAAATCAACGGAACTGGgACAAaCAAGTCCCaGAATTCACTTTCGCCTATAACACT
GCAAAGCATGACGCGACAGAGTTTACCCCGGCGTATCtAAaTTACGGCCGCGAAATCcTA
CCTCCGTTGTCAATCAGAGCACGAGCCAaCCGAGGGAAAgACGAGGTTtATGATCCACAT
CGGgCAGCCAAGACCcTGGacGACACCATTGAGTTagTCaaGgTTAACCTgCCCcgaGCC
TAcGGgAAACAAGCCAAGTATTAtAATCGCAAGCGTGGTTCCTGGCAACCAGCTCTTGGA
GACCTGGTCAGCAAGcGGGAACACcATTTgTcATCGGCGAcTGgtcAcTTTtCGGctAAA
CTTGCGGAGAAGTACGCGAcGGGTTTTACagTAACTAAaATcGTCGGTCCTTCCGTATAC
GAGGTTAGCAAAGAGGGTAAAACGTTCACcGCGCACATtAAAGATTtAAaacgTTtCcAT
GAGGGAAATCCCCcGGAACCTAACTATGAAAAACCCGGACGCGATCAAACTGACCGCGAA
AATTATGAACCGGACTTAGATGAAACCTTGGGACCGCGTCGTGTAACCCGAGCTATGGCC
AAAAAGGCAAAaTTAGAATCTGCCGCCGGAGAaCCAGGTTgAAaGCGGAACGCCAAGTAA
aCTGTt
>contig00347  length=150   numreads=5
ACAATTTCCCACAGAGGAAGGTACCACGGGGCCAAGCTTGGCCCAACTATGTAGAACTCT
GAGCCAAGCTTGTAAGCCAGTCTTGGCCCAAGCTTGGGTCGCCAATGAATGGCCAAGGCT
aGgTTAGCCAGtcTTGGCCCAAgcTtGgaT
>contig00348  length=475   numreads=4
TGGGTtCAGtaTTtCAAaTGTGTtCTtaCtGCATTaCGtATtGTTgAGgCtGAAAGgTTA
GgTGATTGGAAGCTACAtCTtcAATCTGTGAGAGATGCTcTCCCTTtGTTTCATGTTGCA
GGTTATCATGCGTATGCAAAAaCaGCACAGATAtATTtACAAGATATGGCAAATCTAGAG
TTGATGATGGATCCAATGGAATTTGATGAATTTACGAAGGgTGGATTCACTATTCGTAGA
TCTGACAAAGCgTGGgCAGGCGTTtCCAGAGATATGgTAATTAAATAGACTCTCAACGGA
TTTTTtGGAACGGATCTCAAACATGGAAGTGGCGCAACACCTCGCGTTGTTACGCGATAT
TTGCTTGCTATGCCTGCTGCATTCCAAATTATGGaGAAAcTTgaCAATTATtGTAATATT
GAAACATTGAaCAGTAATCTTGCAGcGAGCAGAATCTcaCGCGATAAagAAGaTA
>contig00349  length=667   numreads=8
CAGGTATATTGCTATCTGTGGGAATAATCCGGATAAAAaCGTCTGAATAGCAATTTCcGA
TGCTAGTACTCTTTTTTCGTTActATTTATGCACGCTGAGTCTTCTATTTCTGCtAAcGT
TTTTcTTAAATGTTCGTCTATTCTGAAATAAAAATCCATAACGCGTTCGTTCGGTTTTTG
TTtAAATTGGTTAAATTCGCTCAGCCACACAGATACTTGTTTGCTTCTACGATAATTTAA
ATTTAGgAACGCAATTAATTGTTCTACTGtATTTATATCTGCATTtAATAATCTAGCTAA
AGGTCCgCCCTTACATTTTgagaTTAATAATCTAACTAACACTTTTTCGTCTACTTCGCG
AaTAAAAGCTTTTGCGTCTGTGCATACTTTtGTAAATGATTCTACTTGTACTGTCGTTCC
GTCAAATTCGGGGATGGTTTTAAGGAAaTAATCAAATTTATTTAAATTTGGGgTACCGTT
ATTtGGAAAAaCTTGAGGGTTAGCAATTtGTGGGTTTagaTTaTTTTGAAAAGTTCTTAA
aCTTTCGTTAATTAATtGTTGaCAATTtCTcTCAAAATTATTTTtCATTTCCTCTCTCTc
TCTGCTAATAATTCTTGAATTtGTtgTTCGaGGGCTTGtaTTTTttCCGTgTTTtCTGTC
ATAGTTG
>contig00350  length=447   numreads=7
TACCAACAGGACGATAAATTTGAAAGCGCGGGCGAGGGCATTTAATGTCAGGAGATTTAT
CGTCTGGACATTAACCAGGCGCTCTGCATAACGAAATGTCACACTACTAAAAAAAATCAT
AATAATAATAAATCGAGAGAATAAAAAATAACGAAATATTATCGATTTTTCATTGAGCAT
TTTAGTTAGTAATATAATAGTGTCTCGTGTCTGTTATTTATAATACACAGGACGATAATG
ACGATGAGGAGgTTTCCTGGAaGACCGAGAAGGTGTCTCAGTGTCTCGGGTTACATCCTT
ATTACCTGGAGTGAGAGTGAGTTGAGGAGATGAGTGAACGATGAGAAATATCGGACTCGA
CATGCCACgAaTCCTCTTTtgtCTGTGGgAACGGATTAACCGcTACAAGCGACACAAaCa
CCCGTctACTTTTAACTAatacaTTTT
>contig00351  length=549   numreads=5
GATCGCGATcGCGTTCTCTTtCAGCGCGTgTAAGATCTTGCTGTGgtCTCaTAAAattGG
AaCGGTTTtGgAAATctCCaGCTGgCTCTCTGGAATCTCTAGTGTCTCTTtCTCGGTCTC
TTtCCctGTtGTCACGTATCAAaTCGCGATCACGtGACTCTCGCGCCGGTTTAATaTCAT
CCTTACCCTCGGAAGAAGTGCGCGAGCGTTCGCGGTCGCGGCTTtCACGCTCGCGCTCCc
ACTCAGGCACTGgAATAGGCACAGGTGGAATATTAatCAaTCCTTtAGTTtCGGGgATAG
AAATAACATCGTCTtCTTTTTTtGCCATTTTCTTTTtCATTTTTTGTTCTAAATCCTGTA
ATTTTTTAGCTGCAGCCTGTTTCGACTCCTgAAAGCGTTTTtCTtCCTCTTCTTtGcGCT
GACGAGCaCGAACGACcGCTGAAgCGACTATTTCACCGtGCTCACGTCGACGCTGGTTCC
aTATTTCTtCCTCcTCgACTCCGCGAaGCGCATGAgCGGgCCTCATCGGCGgCTGGgaTG
ATTGGTTGT
>contig00352  length=1147   numreads=30
CccGTCACGAtcGAACTAGACCCCcAAACCTCGAAgAaTATGAATTCCACGTtGAAGAGC
cTCTCAACAGTTCCAGTGACTCTTCAGACGAcGGTCCagCAAAGATCAAGACCATCGAAC
AACGGACAACGGAAATCTTAAACAAATTTCCACTACAACATCTAGATATTGAACAACGTC
AACAAATCACCAaCATTGTCCAAGACTTCACCGACATCTTTCACCTACCTGGTGACAAAT
TAGGATGTTCGAATCGAGCTACCTGTAAGATTCCGACTACAACTGATAAaCCAaTCAACG
TAAAaCAATATCGTTTCCCTAAACAACACCAGGACGAAATTCAACGGCAAATTGACAGCT
TGATGGAACAGGGAATTATACGGAACTCtAAATCTCCATACAACTCCCCGGTATGGGTCG
TCCCAAAGAAAGCAGACCCTAAAACAGGAGTCAAGAAATGGAGAATGGTAATCGACTTCA
gAGACCTAAATAAAATTTCCATAGGAGACGCCTATCCATTACCTTCTATAGTCGGTATTC
TGGATCAACTAGGAGACGCTCACTACTTCAGCGTCTTCGATCTTGCCAGTGGGTTTCATC
AAATAGAAaTGGACCCCGAAGACGCCCACAAAACTGCATTCTCCACTCCATTCGGACACT
TCGAGTACGCTAGAATGCCCTTTGGACTAGAAGGAGCTCCAGCCACGTTCCAAAGGATGA
TGGATTCAACCTTGAGCTGTTtACCATGGATATTAATTTATTTAGACGATATCATCCTCC
ACGCCCGTTCTCTAGAAGAACACGGAGTCCGCCTCCGACGATTATTTCAAGTACTCCGAG
ATGCAGGGCTCACACTTCAACCAGACAAATGTAAATTTTtGTGCTCAGAaGTTGACTATC
TCGGACATGTCATCTCTCGAGACGGAGTGAAACCTGATCCTAAGAAAaTTCAAGCAATCC
GTgACGCTCCGAATCCACGTAATCAaCGaGAGATGAGAAAaTTCCTCGGCCTGGCAAACT
ACtATCGTCGATTCATCAATAaTTACGCTCTTCGAGCTAAACCGTtAaCCGaTTtAACTC
GAAAAaCGAACcTTTAaGtGgTCCgAAAaGGCCGAAAaGGCCATTCAaGACATcAAGAaC
gCCCTAT
>contig00353  length=405   numreads=6
GTtGCTGACTTAAAAaCAGCAaCAAAAGCCCtCAAcGCCAGCAAATCCCGAGAAAaCGAT
TCGATCACTCGCACTGAAAACATCCTTCAAGACATCACTTCGCGGACCAATGCAAGTGAT
CTTTGCGACTCAGATGAAGATGATATTTTATCAGATCGCGGTTACTCACCAGTTCAAGAA
CTGGAAGTAGTTAACCCTAATAATGGATCAAAATCACGGATGATCCAGGCTGTAATTGAG
ACTGACAAACAAAATGTGAATTTTCCATTTGTATgTCAAGTTTGTAAAACTTCGCAAgAa
GGTACAATTTTTtAaTtATCATAACCCATAATTTTGCATTAGTCACGTAACCTCTAACAA
ATATAATGCTTACCTACTCTATGATGAACCGACTGAGTCATCAAC
>contig00354  length=481   numreads=3
AatCcAGAATGAaTCAATGAACGAATGAaTGAAAATTAaCGTAATATATACACAGTACAC
GGCTGCATAaTAAATtAATGTTGaTtGTATTGTGTAaGTCcAaGAGCTCACcGTGTACAG
GACAGTAAAGtATCGTGctGTGTTtGCTAGAAAgAGACGGGGgAGTGTCACCACATTtCC
cGGTCATCGACGTTATTTGAAACaTGGCTGATtACACTGgAGAATTCACCACAAaTTtCA
ATTATTTAGTGATAAACCTATCCTACATATCTCACCCTAtCccTCCCCcTGCCcTTTATA
CCCCcACTGACAGtACGTgCGATTCACCGGGGAagTCGTGGTCAACCGGGCATCCGGtCA
CGGCGTTCACGATcTgCCTCCActACCaCTaTCGCCCTCTATTTAGCTTCCcATATTaCA
acTTATTTTATTTtcGgATATTTtATTtATAGTTcGAGTTATCCATGCACtCGCTATATG
C
>contig00355  length=674   numreads=6
aataCGTATACGttgATGtcatttaaaCAtGGCGATActGCCgTTCTagTACGTcGcAtC
ccACATTTaGAAAaTTTTACAgtaaacaggaaaaacgatgcatttttAACATTGATTaaa
TAGAATTCAACAGACgaaagTAtttatttaaaaaTAGTaattaaaatatttgactttaaa
tttaaatatgaattgCATAATATTGCGACATAAtttaatcGCAGTATCGATGTATTGGTT
CAGTaaaCTCACGAGGACCAAAaCGTGATAACTGAGTGATACAGCTGTTATTGAAACTAT
TATTATTAATAACTACTTTGTAGATATTTACAATGCACGTGTTCTGAAAAACAGACGTCA
GAACAACTACTGCTGAAATTGAaGTGATGTAAATGTAATCTGAAGCTTACCAAGCCCcAA
GCTCTTGGATTTTTCAGGTATGAACTTTCTGACTTTAAGaCTACTGATCGTATGGTGTTA
TTTAATGAAAATATTTTTTATTAATATAAAAATTTATTAGCTTAATGTTTACAAATTATT
CAGACTAATCGAATACAAGTTTCATTTTTCATGAAAAGGaTTAAAAAaTAATAATAACTA
TAaTAATGAaGATATAGAACcATATTTACTAGTTATATACTAATTATCTTACAGAGaGAg
AGAgAGAGaGaGAG
>contig00356  length=1582   numreads=15
aacgaGGaccGAGATAGTACCAGTGCCAtcaGCGAGCCAGACgataCAgtggtcttagcT
caaCCTACAACAGaaaacccAgagaGTAATCaaGaaaaaTCTCCTaccgatggccTATCA
CCTAGATCTGACATCACTGATACCACTATCCAATTAGCCCCCGAAACACcAACTTtAATT
CGTACAATGATAGAAAATTTTGAATCCCAGGGCATCAAGTGGGATCCAGAGTCAAGATCA
ATAATCGACACAAGCGTTCACCAAGGGTCAACCCCGTATAGACCTATACCAGATCACTCT
GTCATCACTCAcgTGAGGACCAGACTATCAGAACTACCTACAATAAATACCACAGACTCA
CCTGGCGCAAGCtCcAGCCGATTCCTAGACTTCAGATCCCCTGTAGCAACTACTTCTACA
GCGCCCgaGAACACCGAAAAATCGAAAAAGACAGTCTCGTTCCTGGAACCTATTCCTCGA
ACTCCGGACATAACAAATAGTCCACCTATGTCTCCAGAGTTACCAAACGAGGAAGAAGAC
AcAACCCCTCGAGAAACATCCGTCACCCCTACTGCTCAACAAAATCCAGAAaTAACAACT
CCACCGGCAAAAAATAACTCTCCcAcGCCATTGAGACCTCACGGTCCCGAAaGAAAAGCA
GCAATCACCATAGAACCACTagAAACATCCTCCGATGAGGAAATAGTCCCAAATAATAAC
CAGCCTCTAAACAAAAACCTAGAGGGGGGgATGGAAAAaTCAaTAAACCcGGAAGTACTA
GTCTCAGATAGACCCGATGAACTGAGAGTAGTGGAaCTATTAAATAGCcGaGATGGACTC
ACCTACGCTCGAGATAACATCGCTCACTTCCTCACtACAGACTGCGAACTAGCCACTCCA
ACAGCAAAGCTACTCCGCGACCTCAAATTCaTCGATGTTGACGACCTGAAACAGGCCAAG
CCATGTACAGGAGACGTCCTGGtGACAAAAaTTGGCAAATAtCGGgTTTTCtCTATCTTT
gTCGGagAAtATCATCGGACTAAAAtaTCtAgtGAAGATTtGATAAAcGGCCTTCAAaGC
TTtCGTCTCGCATTAGAACGTTACGAAaTTCaCtCCcTAaGAaTGGCTCAAAaGGGAGaT
GGATTCGGTtCCATAAAtATACAACAACACCTGCTGAGAGAGCTACGAGaCTGCCCGGTa
CAAaTAACACtCTGTgACGGAGAAaTTTCTGTACCAGCCGAAGAACTACGGCCCGAAATC
ATCAAaGAAAAaCAcGCCAGCCTAATCGGAGGACATAAAGGAGTCCTCAAGACTTACTGG
AGAAtAAGAGAAAATTtCTActGGCcaGGAaTGAAAGAACAAATTTATCAATACATCCTG
AGATGCGAcAcGTGTCAACAAAaGAAActATCCaGAATAAAAaCTAAACAACCTATGGTA
ATCACCGATACACCGTCCGACGCTTTCGAAAAAaTCTCAATCGACACCGTAGGGCCACTA
CCTATGACCGCAAGAGGCAACGTACATATCcTCACcATACAGGATAaTttACAAAaCaTT
GCGCTGCTATAGCAATACCGGA
>contig00357  length=479   numreads=4
AATTATTTAATCATCATCTTGATCATTCTCGAAAAaTCcTTCATCTTCTAATACATTGTT
GGTATTAACCTGCTGAATCGCTACAACAATTGCTTGTCTTTGTCGGTAGAAATTTATCAT
TCTTCTAAATAAACCACTTATCCAATCGCCAATTGTCACATAATCATCATtGTTTATCTG
GATATCTGCTTGCTTCATAAAAGTCCaTGTCAaGCATTGATTGCTGATAATAATGTTtGT
TGTTACTTCATCGATTATAATTTCTGAACCATCAATCTCGtAATCATCATCATGCAACAa
TTTTtGAGATATGTCTCGGAAAATTAAaTTAaTtATTTGGCTAGATGTTCTTACTCtGAC
CCATTCACTTGGAaTTAAGATGCtGTAACAAaGCTCAgaaCCCATCGAAGGATACACTGT
AATAAATCAAGATGAATTTTAATGAATAGaTcAAAaGTGTATAATTGTAACATATAAAa
>contig00358  length=424   numreads=30
TTGAAAATTTCTTGAAtGAAGTTAAaTTTTTTTAAGCCAAGAAAATTtcTTCTTGCTCCA
AAATAACTTCGGTCTTCcTtACAATTTTCTTGgTTCAAGAAATTTTTTTTttCTGTGTGC
GATGGGTTGAAAaGTCTGTAAATTTAAAATATAAAAAAaTTGATTTTTtGtCTACATGAT
TAGACGAAAAaGCGTGGTCGTGCAGATAGAAGATAGATGATAATAAAAGGCACTTGACCT
TTACTtCTGGTGAGATAAAAAGGCGGaCACGCGGTTTCGCACGGTCTTTAAtCACTCGAG
TTAACGAGAAGgTTaTTGGgTtCTTACGgCTGTCCTTATCCCGAGAAGGAATtAaGGtaG
CTTCTCACcTCTAATGTCTTTTtCACTTTACTCCTTCCTCCAGTTCCAGTtCCcgTTCCG
GTTT
>contig00359  length=525   numreads=5
CTTCAGAGTTTCTATTAGTTAAAAACACTCGAAAACCAATTCcACAGCTGATAGAACATC
GAGCTTGACTGCTGACGAATCTGTCTTTCTTTGAACTCCCGGCTGAGCTTTTTCCAAACC
ATGATAGCGCATTCTtCAGGTAAATTGACATCCAAGTgTGCCATTAGAAACAAaCaCTCT
TCATATGTATCTagAAAAAAAAAAAGATTGGCTGATTAAAATAACGACAAGATAGATCAA
TTAGCTAGGAAATATTCTATGAAAATACGTCGCTTACCGAGTTCACATATAAACGTGGCT
GGGTGTCTTAGCCAAGTTAGTAACGGAGATTCATAGTTGATCATACGATCAATCGAGAAC
GGCAGTTCTtCCGCCGTGGGgTAgCGCAAAAAAaCGTCATCTGAGTTtCCGTATTCGAGC
CAGGTTTTCGGgACGCACTTATACGGATTTTGGCCTAAGTTAGAAATATCGTAAAACTTT
aCAACGgCAAACTTCTTTGGCAGAACCATCTTGCTTAAGCCcAGt
>contig00360  length=1050   numreads=12
GGAGCTCAAaGTCACGTGCCcTACACGTGAgTACGGGgAGTTAaTCTGTCTGGATTCCTT
GAATTGACCTATCTAGAATCCATgTACTGAGTAACCATTCAAGTCCACGCGTGGGGAGCG
TGATTTTCCGCTTGATACTGGTTACATTTAGTATGATCTCGTATGACGTCATAACGACAA
TATTGACATtACTTTTATCAATACCTACTGAAAGCTCtcATTtGAGAATACTAGTCGTAA
CATTAAAATCCGTGATATTAATAACTAATAGATTAATTAGTATGTGAaaGAAACTCTTTG
ATGCTATAGGTGCTTTTTGATGCTGACGCTCGACGCTGTTTTAGAGCCTCAAATGAGGTC
ACGTGGTATAATTTCGACTGGAACGCCATCTTTTAGAAAGCTAAACAATGTTTAGCTTTG
ACGCTGCATTGATTTAAGATGGTGTCGAGCGTCAGCATGAAAAAgCAGCTATTAGGAGAA
CTTCcTCTATTTtGCTAAATAAAAAaaTAaGTGACTTACCTGATAGTATAGCTAATAGTT
tATTTTTtAAAAaCACTATCTATCTAATGCTCCTTAAaGTCGCTACATTAAAATACTTtA
TTtGTTGAGCTGAGTCATTCGAGTTTACTCACtCCCATTCGCAATATCATGTTCTTTGAA
GgCCGTATAAaTACCGCCGGCAaCCATTATGtCTATtCAGTTTAAAaTAgAGCgTTGTGC
CATCGGgAAGTCCCAAAAaTTTGATCTGTTTtAAAACCATTTTTCAaTTTAaTAaTCcTA
AAAAAATTtCCTTACAAACTTACAGCTAaTAAAATTTTAAaCTAATGAAATTTCACGAAA
aGTTCTATGtATAGCTTGAACTGAATGaTTTATtCAGCATTGTACTATTATATAAaTTGT
CAATTTTTGGAGACTCTGTTATTTCAATTTGATTTTTAGTATTATCTTTATATTTAGTTA
TTGAATTATTCTTCTGAGATACCAGCAGTCTAAGTAAaTGAaTTAATTTATTTTAATTAT
TACATCGTTTAAACTATTATTGGATTAGAT
>contig00361  length=508   numreads=3
AAAATGGCAGAAATtATATGAAGTAAAaCAAATACGaTTTATTACAGATtGTGAGTTATA
CGAGGTTGATTAtCTGCCAAGAGCTTAGTAAATTTGAATGTGaGCTCAGTTTTTATCTCT
GTAGTAGAGCTAAAaTTAGCATCATAATTGTGAATGATTtGACATGTGAAATATTTTCCT
GTGATTTAtAACTCCCAGAATAAGGTCAGTTGCAAAAaTAGGCGTGAAAAGTTAaTTATG
GATTTCAATGACTCGACGAGATtAGTGtCCTAGtGTCACAGtATTtACAATTGaGTAAaC
GaCcGAaTGgTAaTGAatAaTCCCcGATtAAAATGGAACTCAaGAGACTTACaTATTCtG
AGAGGTTTATCAaGgCTCGTAAATGAATTGTATAAATTATAGGCTATTACGAGAcGCGGT
ggatggaaaaaatataTCACGTCGGTAACTATTGAGCGGATTGTaaaCGTAGAATAGAGT
gaaatatttttgttctGCGTATGAtttG
>contig00362  length=511   numreads=8
CAAGTAGTATGAGACATTTGTtGTAAaTAACGTCAAGTAACAGCTCAAcATCTCcACCGT
CTcGTtCTACcTCTCTCTTAATATCTTCTGAAAAaTAATCTCGATATTTCTCCCATAATT
TTGGTGGGTCGTCAACATGACAAAAAaCTAACATAATGGCAAACAGCTCACGGATCTTGT
aGGgCGAATCAGAGATGCAAGCTTCATtcAGAGTGCGATACCAATTAGCATCATCTTCTA
GAAgaCCAAGTGCTCTACATGCTGCTTGAAATGATGGATGAATCACTCCATCAACAGTTT
TCAAAGCagAAAATGATGTAGGACCTCGAATCTCATGTAAGAGAAGACGCAGGTGATAAC
ATTCAGTATTTCCGGGATGCACGGTATAAACTCTACCAAAAACTTGATCTTTCTTGACTC
CTAAATAaCCTGAAACAACCTtACCTTTTTtCTTCTATCAAATCGGTTATTTTtCCATaC
ATAATAAGCTGgAACTTCAACAtACAAAaGa
>contig00363  length=675   numreads=10
ATTAtCGgTTTgATCATCAGTTGTtCTAaCACaTGGCTCTATTTtATtATTTAATGATGA
ATGTTTGTTTCCTTACAAACGATTGAAgACCCATGCAAATTTAGCATGACAACAAAGTtA
GCTGTCATTTGACAATTTTTTAACAAATAAATTtGTtCTAAAAAaTAATTTttATAAAaT
TACATTTTtAAATTATTAAATTTTCTACTAGTCCATTTTTTTAATAATTTTTTTTTGCTA
TAATTTATTTGTCAAAGAAAaTTTtAAAcAATTGTgAaagTGACAGCTAAATTTAATGTG
AAAAATAAAAACTGACCTTCAACGTCACAATCAGCAACTTGATCCGGCCAATCGCACCTG
TAACTTTGTGCATTGAAGGCCAAACCTTCTGGACAATTGAACATGTAACCAACCCcTCCG
GCGCAATTCATAAATTGACCGCAATCTGCGGCACTTTGGCCGACCTTAAAGTAaCCaTAT
TGATGAGGGCAGTCATCAGTGGgCTGAGCCGgcTCTATATTAGTAAaCaCATTTGTTTAa
TaTTCAAAagTgATCTCATATTACAATaTaTCaTCATCTAaTTAtGTAATTaTtAAAaTT
AAAatAaTAATAGgTTtAAtATTGAaCTCaCGTAGATTGGgACGTCCTTCACAGCTAATG
tCAATaGGATAgCCG
>contig00364  length=561   numreads=4
TAcTCAATTCCCcGAAACTtGAAAATCTTTtCAGTGGgAATAGATAAgTTTGCATTtATT
TTGtATTCCGCAGCAGATCCCcAGATAatGATATTATCAACGTCATTGTGGTTATAATTT
TTGCAGTAAAAaGGGGCGTtAATGAaGTGATTTTGATAATTTCCCCGAAAGATGCAACGT
TGTCGCGAGATATATCTACTTTGATCAGAAACGCTACTAGAATTTCCtGTTtCAAATCCA
ACACGATCGTAAATTGATAGGTCTTCAGAATATTCGTCACGAATCTGCTGTATATCGGCT
ACTGTCAAGTTATGATACTGCTGAGTTCCACCATATATCTCTAATTGTTCGTTGACGTAA
GATCCcATCACTTtaTACCTCAAATCATCACCCTCATGGTAGTTGTTGTATTTAAAAaCA
GtAaCTCCTAGAgCTTCAAAGgTTGAATTGTtGCCAACGAATCGGACAGAAgATATATAt
aTATCTTtCGCAACTATGCGTATATTTTGGTtGTTTCCTTtAAaCGTGGTTCTGAgAATT
TTGACATCTTTGGCAATTAAG
>contig00365  length=1097   numreads=17
gttctaggtacgcaagcNcttccatccccataccaatgggaaggtattccagagaaccga
tttgctcccgttgctccccttagtccgctgacccaatcgttacctctccaaaaatcagaT
TTCtCAGaTAAAaGAaTTATGCCATCAACGAACACTTTCGATGAAATAGATGTtCACAAT
AAAAAATTCTCGATGGTTCCAAAGCATCATTCTGAAGCACCTAGAAAGCAGTCTAATTTT
AAAGATTTTCTAAGGTCTCAACATCCTTACATGCCTAGACACCTTAAAAAaCATAGATCT
AGCACCAAAACAAGACCTTTTGAAAGATATATTAGTGGAATTTTCAATGAAAGGAGCGGT
ATGGGTCTACCTGGATCGATCATTGCAAGTGGAGTATTTTCCGGACCTGAAAATTTCGTT
GGAGATTTGCATTTTACTCAACCTGAATTGTTTGACGCACCAAGAACTCAGCAACCTGGA
AATGAATTTGAAACATCTGGAAAACGCTATGTGACCCGTGAAGATTTATTTTCAGAACTA
CGCGCAATTGAAAAGGCGCTCCAAAAaCTAaCTTTTGCTGTCATTCAAATAGACGATGGG
TTCAACTCTAACACTTTTACAACTTCACCACAACCTCCAGTTTTGATTGATCCCAGCGTG
GCATCTGACTCGGAACCCAAGGAACCCAGCGTTGAAGGAGTAACCTCACCAACTGTTACA
ACCTCACCGCAACCTCCAGTTCTAAATAATCCCAGCGTGATATCTAAACAGGGACCCATA
GAAGCTAATaCCAAaGAagAAGTTACTTACCCCACAGTAGCAAGCTCAGCACAACTTCCA
GTTCCAATTGATTCCAGCGTGACATCTAAACAGGGACCCATAGAAGCTAaTAATGAAGAA
AAAGTTACTTATCCCACTCTAACAACTTCAATGAAACCTCCAGTGCTCATGGATCCTCGC
GAACAGTATGAATTACAGATGTTAGAGTCATTATATGAAACGATGCATGAAAATAaCGCT
AGAAAaGAaGAGgCATTTGAATAAGTCTtCTAGCGAGTGCACtACACTAAAAAaGaGTTT
TCtACTCTGCACTATCT
>contig00366  length=458   numreads=6
GGCATTTCCTGAGATCTTTtAGGTTGAGACGATTTATTTGATTTtCGAAGAATTTTTAAC
AGGGGCTTTAGGCACCCGAATCCATAAATTTTAGTGGAATGCCCAAACAAAGCTCCTGTT
CAAAATTCTGTGAAAATCAATTGAATTTTCTCAATCcAAAATATCTCAGGAAATGCCCTA
ACACAGTTCCTGCTAAAAGCAGAACTCAAAATTCCAATTTTAAAGGGTTtCTCACGGAAA
TTGAATTTTGGCACACAGTGTAGAATTACGTTCATAGAAATTTTTTCATAGTTCAATACT
GTGTTGGTTTCTGACATATCTCTAGCACCaGAAACTTGCAGCAAGaCCCAcAGGTAGAaT
CTTACGCCAGCAACTATCGAACTTTAGTGCAGTTTTgAGCAAGCCTTTTACAATaTtgTT
GtATAGGTTtaGcTtCGTtCAAATTtGCTAaGTTcAAC
>contig00367  length=334   numreads=8
TtGCACGCCTCATAGCGCGAAGCgCGTGAGGTTGTGcTTtAcACTCGACTaGTCAATGTC
AAGCAATTTtGCGATcTTTAAaTGCCTCTATCTCAACCAtATtACACTtATACAATAaTT
tAAGTaaaTGTACACCGaGAAaaCACTTAAGTTAaGCCATCTTTTACTTTCTAAAaTCAT
TtCTTgTtGTtATTTtgAAAAAAAaaacgTTtCAAAAAaaTTTtaCGTGGACGtCcGgAT
GTCACCCcATTTtaGGATGtaCCAAcGATTACTCcCGAACgAaTTGATATTTCGAGACCG
ggTTTTTTTTATtAGTtcAagaTTgCGATGAACt
>contig00368  length=312   numreads=4
AGCcGTCCTAATTGCTTCATTATCAAATTTATATGTAATAAGACAAGCGAATTGTTGGGa
gACAGACTGAAAAGCTATTGAtATTtAATCACTTCTGGATTATATTTTACAATGGTTCAT
ATAaTTTtCTATGCATTGTTTAgTGTTAGTTCAaTAGTGATCTTAATTATATTACCTTAT
CATCCCTAACCATCATTACTTATTGAGATTATAAAGTTTtCTAAAAaGTAAAaTTATTGT
TAATTTGATAACTGCAAAAGTGCTAAAATTTTTAAAAACTTTtCtCtCAgCTTGCCAtAA
TTTTTTtCTCTa
>contig00369  length=435   numreads=8
gaGGACGGtagagaTTCGCCTGATATGACTCCGTCGTCTCTCATTGCGCGTCTACGGTCT
GGTCTTCTGTATGCGTCATTTTCAaTGGCCTTGTACATGTCGTTTAatGTTTCGGCtctt
CtcATTTtaCATAGGCATCgTAAAAaGTCtGgTAAGTATTCgTAgAAagTagTGGCCGCt
GtcTTTtCgAAaGTTCGTTTTACTACAGCTCTATCATCTTCGGGAGCATTAAGTTCGATA
CGCCGGACCATTTCGCTTAACCGAAAATAGAAATCTTCGATGTTTTCAGATTCTTTTGGG
gCCGCAGCAGCTAAGTTTTtCTGCCACGTGGTGTATGGGTCTCCTCTTTTTAATTTCTCC
CTAGGATTAGTAAAaTATCTTCAACGGAaGCTAGTTCTGCATGTTCTATTAGtCTTTTGG
CTCGTCCGTATAaTT
>contig00370  length=627   numreads=7
GTAaTGGGATTCcATCcTAaTGCTTTCTTcTTTGaTGAtAAacTCcTTCAATATCGCATG
ATCTTGGgTCATGCAGAAATACTGGGGgCTTGGAGGTTGTGATtCTTGCTTGGTACCATT
CAGCATCACGATGATCCGAGAGTTTTCCTGCCAGATCATGCTCCAAAAGTCATCGAAAGT
CGTTGCCATCGGTTCTTACGTCGCTATAAATTTaCATCTTCCGTCAATTCCAGCCATATA
ATTGGTATTGATGTAGTCCGAGCCTTTTTTGGATTTGAGCACCACCCGAGAAATGTCCCA
GCATGGATACTTCATATTtCGGTTTTtCTTCctGTTtCTCGGTAAGTAAAAGATATCACA
agTACTCGCTATAGTTAAATTGATGACTTGCAGGTgTTTTtGAACGACTATGTCGATCCA
TTTCGGgTCTTTGGCTCGCTGTATGTAATCGCTGACTGGAaTAAATATCAAGAGGTTGTT
AGCCATCCTCaCGAAAGTTAATTCCAAAGTAAGCCAGGAAAAATCTAGCTagAGTGTGAT
CGCAACGAAGGATTTCGTTATACTAACGCCGCcAaTACAATAGTATGCTATATTTATTAG
TAAAACCGTTTTGTGGTTtGTGGACAC
>contig00371  length=400   numreads=6
ATTTTGATGGCCGTAATTTTAAAGTCATAATTAGGGCTGTAATCTGTGACTCTCCTGCAA
GAGCTTTTGTAACATACACCAAAGGACATGGTGGTTTTtATGGTTGCGGTAAaTGCACTC
AAGAGGGTGAaTATAATGATCATAGAATGTTGTTTCTCGATATGAATGCACCATTaCGCA
CCGATTCAAaTTTTGTTAGTCGAAtCAATGAAAGTCACCATTTGGGAAAATCAAAATTTG
AGGAAGTTGATGTTGGAATGGTATCTCAGTTTCCAGTTGATTATATGCATTCTGTTTGTC
TAGGAGTTTCGAAAAAAaTATTGAGCTCTtGGGTgAAaGGATGGCGTGTAAaCGATAAAA
AaTtaCTCAAATTAAGTCATAaGATGATTACAGATATCTC
>contig00372  length=446   numreads=11
GTCTGGATTCAGGAAACATCACAGTACACAGACTGCATTGTTGAGACTTACTGCATTGTA
GATGATATTAGGGAGGCTATGGACAAGAGTAAATTAACTATACTAGTTCTATTTGATCTG
AGCaaagCATTTGATTACATTGATCCCAAAGATATtCTCACTGCttcATTTGAACTTGGA
TTCTCAATAGAAACGATTTTCTGGTTTTTTCTTACctGTCGGAtcgaTCgCAGTCaTtAT
TgAaTGATCTTGGGACTCCAATtcAACTACTgAAAACGTCATCTGGTGTTCctCAaGgTt
CTGTTTTGGGTCCAATCCTATTtCTAATaGTAaTGAATTCTGTTGCTCTTCGTTTAATAT
ACTGCAGAtACGGATTGTTtGCTGATGATAAGTACATATTCTTCCACTtCTTCTTgCATC
AgTTGAACGAaGCTGTATGGCgAGTC
>contig00373  length=599   numreads=10
TtAAaTTtAATTTtATTTAGCAAACGAAGAAAAtCTGAAAAAgTtGGTAAaGGTCTACGA
CACTTTtCcATGAAAGTTTgTGAAAAaGTTAaGAAAAAAGGCACGACGTCTTACAATGAA
GtAGCAGATGAACTTGTGGgTGaGTTCACGAATCCaGCACACATGAATtCAatAaCTGAT
CAGCAGTACGATCAAaaaGAaCATCAGACGACGGGTCTACGACGCGCTTAATGTTTtGAT
GGCTATGAaCATTATTTCTAAaGAGAaGAAAGAGATtAGATGgTTGGGGCTGCCGACGAA
TTCACTtCAAGAGTGTGTTTCAATTGAAAAAGaCAAAAAGAAAAAaaTTGAaCGGATCAA
AACTAAAaCTCAGCAGTTaCATCAGCTTATTTTGCAACACATTTCATTTAAAAaTTTGGT
CGAACGTAACAGCTGTAATGAAAAaTTaCACGGTCCACCTAAACCTAATTCGGCAATTCA
GTTGCCTTTTATtATATTGAATACTAGCAAAAaGaCTGTTGTTGACTGTAGTATCACAAA
CGaCAaGTAATTATAACTCTTATTTAtATTtAATTtAaTAaTtATTATTAAaTTAATTt
>contig00374  length=726   numreads=10
tacactattcgtgggattgccagagaatcaacaagatagacctcattgccccgagTTTTA
aCCTATCCCTaGAAACGTTAAaCTCGaGCCTGAAAaCCAACGACGCAGctccAAATTtGT
TCGCACAGAaTCAagATCCAGCTACGATTATCGACAAaTTCGAACCTTGGGGCcAAGGAT
TGGAAGAAAACGAAGAGAAAATGTCACTAATTGCCCTGGATCATCAAAAaGAAGAAaTTA
GCcAGAAGATAACTATAGGAACAGTATCAActGTTGGAATAATATCACTTATAaTTGGGG
GGATAGCTATAcAAAAAACTGTCCGCCGATTTCTATTAAAACCTCGCCAGACCAGCAGAA
AAGaCGAAAAACCAGTCGTAATCGAACTGAAAACATTCGAAGACAAATCATCAAGCCTGC
CAGAAGCCAACGAaCCACTTCCAACAAGAACCGATGTCGACAACGAGATGAACGTCTCCA
TGAAAGCTAAAATAACAACCAAAGAAGCTCCAGAGATCGTCAAAACaCCAAAGAAACCAA
AAGCATTCCGATtAAGAGACTACAAATCACCAATTTAGAAGAAAAACCCAGCATCAATGA
AAGAATTATTACATAACCAAACCGATGGCTCCTTTGCGGAAAAAgTAAGAAaTAACTTTA
AAaTTATAATAGAATCCTTtCTTtCcTATATAATTtCGTTTtACAAAAatAATAGTAAAA
TTCTTC
>contig00375  length=1026   numreads=8
TTCcAGAtACaGAaCcAAAaTtCCcGTtAAaCAaGAAaCTgCGCATtGCCAaCcGAAACC
ATTCATCGAAATTAAATAATAATCcTCGGAAATCACTGCCGAGAATATTAATCAAGCGAC
CAGAACCGAACAAaCAACTTGATGGGAAACGGATGAATCTGGATGATGCTGCTCAGTCAT
CTAGCACTGTTGTTACAAACGTTAATGTAGAGCCCGGATCTTCAAGACAGGAACAATTGA
TTATAGCCCAAGACAaCCAACCAATAGAATCTGCTCAGACAGGAACAACTGCTAGTGATT
TTAACGGTACATCGAGTTCCTCTCAGCAGAAAAATGAAAACCTCCAAGAGTCGTTACCAA
TACAAGAGCAACAAGAATTGAGTATACCGTCCAGAGACGTAGATACACCAACCCTTGTTA
TAGACGACGATGAAGAAGTCCAACCTACCAGTATCGAGGAACAGCCGGTACCTTCTAATC
AAGCTACCTCACAATTtACGGAACAACCGGAACCTGTTCGAGAACCTCAAATTTtaGTGG
TCCCGTCAAGAGAGATGACTAGCAATAATCAAGAATCCCAAAAGGaTGACATCTtAAATA
aCGGACCTACTtCGCATCAaTTaGGAAaTTCACcAAAAaTTTCTGCTcAACTaCaTCGTC
AAATGAACGAGGCACGGCGTTTAATACCGACTCAAAAACCGgTTGaGAAAAAAaTACGTC
CAATGAATAATaCAaGAAATTtGGCCATTGCCGAACAGAgCCcATtAAaTTtAatGGACC
AAACTGGAtCTTTATtGACgcgctcagtgccaacTCAACAACGATATCACACGTCGtctt
aTCAGAATcaaTATCTACCGATTaaTCGaaataactttGaacAAGACTTAGTTAAGaaaT
CTGCAGAGTGCAACAATTACCAACAGCGATCTAACTTACGAGCTATCAGCATGAGTACTC
CATCTATCGGACaaaaTTCAAttaaTCCTTCCAAcccGttttATCAGACCTCCGAGCTTC
CACAAC
>contig00376  length=285   numreads=2
GACGAGAAGCGCTGAGAGTTAcTTGTGTCTATCTTACGGTTtCaGAGGCAGCGGTACTGG
TAATAGTAGGGGCCACACCGaTTGaCTTGTTAGCATTtGAGAGAGTGAAaTGCTACAACG
CAAAAAGGAaTGgTGACAacTCCAAGGAAGCAAaGaCGAGAAtAAAAaTaGAAACgCAAg
AGAAGTGGTAAGACCGATGGATGTCaGGGgAAaCGGgCaaGatGGACGGCGCGCcTGATC
CcGGATATAAaCGTCTGACtCtATCGAcAACACGGGGACACGGTA
>contig00377  length=1493   numreads=26
ATtGATGTGGCAAAATAAAAATCATATTTTTTCTCTAAGTCCAAAAAAAAATTTTTTTTt
AaCCGACgTATTTTTtCATGAAATGTGCAGAAATGCAAAAAAAaTTTTTTCTtCAAACtA
AAAaTTTTTTTGGaTTTTTAAAAAAAaTTGAaTTTTTATTATACGCTCTTATAGCAACcT
GGAaCGCAATATGTTGATACAAGGTTTCTTCCCATAGATTTAAAaGGCTATACCAGAAAA
TTTTTtCATGGGTATGTACGATAAGTAACTGACTGAATCATTTTGTTGTTAGATTTAGGA
ATGAGGATTGAAAGAAAAGCTTTGGTAAATTTAAAATAATATTTATTCGCATTAAGGACT
CAATTTTTAGTCCTTATGCTTGTCAATGTGAAACTGCATAAGAAGATTTATTTACAAACG
TCTTAAGCTGTTCAAAAAACTCAAGGAGTTTTTCGTCGCCCGGTTAAaTACAAGACTTCA
AGACCAGTTTCTTCATCAACCGTCACGACTGAATTACTTTCTTCATCGTCTGTAGAATCA
GCATCATCGATCGGCTTTTCTTCAACTTTCGAGTCGAACTTCAAGACGTCGAACGAGCAG
GATTTTTCATTGCTCTTGATGTAGTCAACCATAGCTGCAACATATTCTTCAACGTCAGTC
TTCATCACATAGGCCATAGCTATATAATTCTTGAACTTATTTACGTCAAATGTGCGCATT
AATATTCTTCTTTCCTTTTCTTCCATTCGATCAAAGAATGGACATTTTGGTGTATTTTCT
GACAACTCTATAAGCATTCGATTTCTTAGGCCATCCAATTTTTCAATTTCTTTCCAAACA
TCAGCGTCTCGTTTGAATTTATTTATAAACTTCAACTTAATATAAGACTTCAACTGTTGC
ATTTCAACAACAAAGTTGTCGCTATTTATTTtGTCGTAATCAAATTCCTTGGAAaTATCA
GTGCTGTCACAAAGTTCGTTATTGCGATAAACGATGCAACTGCTCTTGAAGAAAGGTGCA
GCTACTGAAAGATCAATTTTTTCCGGGTCTTTATtGAATGCATGAAAAaCAaCCGTTTCA
TAATCTACGCCTTTATTCAACTCTAAaCaTtCGTCTATACTTTCCCGGCTGACCATGCCA
TTTGTGACGATGTACAGTAATTtGATTCGATCATTTtCACGAAAAaTaTAGTTTTTtCGG
AGgTGCCGTACAAGACATCCTGGATCTCTTCGTTCACAAAGATaGACATTTGATAACTCA
GTCACGTCGCCACTAGTATAATTCTTCATTCCAACGTTATCTTCATTGACCTCCCAACAG
ACGTCGCTCCAGTTCAAaTaaaCAaTTCTtAACTGtCTTGCAGGCTCTtGGaCAATCAAT
TGTtCTTTGaTGCTTtCGACGTTACaTTtAAaTCGTTCAAGAGTCTTGAAGTTgTCGATG
TGGTAATCCTCGTCTCTaTTtatCGAaTCCGAAcAATcTTTTGCgTAAaTAAa
>contig00378  length=671   numreads=11
GACCACAaCAaCCTAAcGGCGGCTGaGATtAATtCTcACCCcTCaTTGcACATCAgTGCA
ATTATtAtaTACATCTtATATCTCTACTGAGATAtcAACGGTTGaCGGTTAACCaCAaTA
ACCTAACGGCGGCTGAGATCAActCTCACCCcTCATTGCACaCtAGTGCAATTcTTATAT
ACTTtCATATCAATACATAcaTACACTCACATATCTCtcAATTgTATaaCAaCTTCGAGG
AGTTTTTCTCTAGCAATTGCTAGAGTTTTCTCCTCTTGGGGAATAAATTTATCACAATTA
TTCACCCCAACATCGAGTCTTTTATTTtAAATATAGATAGATCCTGAACCAATTCCTAAC
CAATCAACTACACATAGAAGAATTACGGGAATTCTCCTTAGTGGAGAATTTGCGACAATA
CAAATtGGTGCCTCCTGTGAGGTTGGATTTCACGAACCCTGGTTTACGAAGTGAAAGGAA
AaCAGTTGTCAATTAACTTCATCAACGTTGGATATCCAGAAATAAAAaGATAAGTCTCAA
aTTATTATTATCTAATTACTTAATTTAAAGCTACGATTGATTAATATAaTCATTCTATTG
CAATTTAATCATCATCTgaTAATTTATATTTTtAACTATtAATTATAACTTATTTATTAA
AAAATAATTtG
>contig00379  length=480   numreads=3
GTCTTTtGTTTCCTGGCGGTTTCAGCGATATGATtGAAGCACGGTTAATtCACGaTCGTT
TCACCGTATAAGATTTATTTTGATTGAGCGATTTGTCAGTTAGCATCAAATACTGTTGTG
AACGACGTCTACTATAAaTTTATCAAaTaTATAtGGTCATTTTAAGATGCAAaCATTAGT
tATGCAACTCCAAaTAATAGAgAAGTAAGTAaTAAACATCTGTTTAACGACAGTtGATTT
aCCGActGTTAATGCaGAAAaGATGAATGTAcGCAAGTGAATCTACGaCGTtATGACcGA
CACTGTAcGCTCAaTATACTGtCAAaTCACGgTAAATtCAcGCtAgTtGtcATAGaCAaT
AAATAAAAAAaGtAaTtATAaCagTCCcGACcAGGACTcGAACTCTGaTtGTTACGTTGC
GCGCCCGAGGcTctACcaGTTGAGCTAtCGGAGATACTGTCCgTGACATTCtATTtAGTC
>contig00380  length=1857   numreads=68
TCCTCAACCAACTTTTCGTAGTTTTCAGCTTTATTATTTCCTAAAAATCCAGAAACTAcT
GCTTTAAAACTGTTCCAACTTGCTTTTTGaGTACGATTCAGCAACGTTGGAAATTTTTCA
TCGGCGAAAATCTGTCTTATTTGCGGACCAACAAAAACCCcAGCTTTAACCTTTGCTTCC
GATAACTTCGGAAAAAaTTTTTTTAaGTATCCAAAAGCTTCTGAAGTTTCATCCAGTTTT
TTAACAAATTGTTTCATCAACCCTAACTTAATGTGCAAAGGCGGCATTAACACCTTTTCC
GCTTCAACAATCGGCTCAAATTTGACGTTCTGTTTtCCGACACACAATTCTGTTCTTACA
GGCCATGACCGTTGAATATAGTGTTTAGAATCCGCTCTGCTATCCCACAAGCACAAATAA
CACGGATACTTTGTATATCCACCCTGTAGCCCCATTAAAAATCCCACCATTTTAAAATCT
CCAATCAGCTCCCAGTTATACTCACGATAcTTTACAGATTCAAGCAAAATTTTGACACTT
TCATAATTTTCTTTAAGATGTACTGAGTGAGCAATTGGAAGAGACGGAAATTTATTTCCG
TTGTGCAATAGAACTGCTTTtAAACTTTTGTAGAGCTGTCAATGAaTAAACGCCATTCGC
TAGGGACACAGGGTATGCCAATTGCTTCAAACATACCTTTAATGTCATTACAAAACAAAG
TCCATCTTCCTTCGTGAAAAACGTTGCAAACATTTCATGCCTAGTCCGCTGATCCGTGAT
CTTAACATCATCAAGCAAATTCCACTGTTTTAACCGAGAGCCTAGAAGCTCTGCTTTATT
TTTtGGCAAATTTAAATCTCTAATTAGATCGTTAAAATCTTCTGAAGTAATGAGATAGTG
TTTtGGTTGTTCAGGTGTAGGCAAAAACTCCTTATCGGAATTACTTTtATAAGAACTAAA
aGATGAGCTACTTTTCTGCGATAATTTTTTtGGTGGCTCAGGTACTGGTCGTGTCAGGTC
GTGAGCAATTGGAGCAGAAGAAGATTCGAGGTCAGGATATTCAaTAGGTTTTgCATTTTt
ACCTCTACGTCTTTTACTCGGATTCACCATACAAAAgTaGcAGTCAGTAATATGgTCTTT
TGGTtCTCGCCAAAtCcTTGGTATTGCAAATTTCATAGACCTTTTCTCACCtCGATACCA
ACCTAAAAATATAAAAaTAAAAaTTAATATGTCTATTATTTTGGATTCATcGCTTAATTA
AATAAAAATTGCTTACCTTCCAAaCACCTTTtACAATAACTACAAGCAaCATGTGgAGCC
cATGGCTTATCTTGATTCCgtacAGGACAGTCAAAATATGCTTCATAGGCTTCACAGAGA
ACGTGAGATGTCTTTAGTTCATATTTCACGTCTCGAACTTTAATAaaTTGACCACATAtA
AAACAAAATGCATCAGCATCGTATTTGCACTTTCGTGACGACATTTTAAGTTATtcTGGG
CttgtAaatAACACCtgATGGTTGTtTATCACTCGGGTGCCATCTAGcGGCACAGTGTAa
ACGTTAATACCCCACTCTcaCCGCgcGGTCTTTTTAAAAATATTAAAATCAATTAAAATT
TATGAAAAAATTGAAAAATGAGTATTATTATTAtAACTATCACAAAaGCAAACTTTATAC
CGAAAAAAGATATTTtCTTTtCgTTTTtGTGcATAACTAACTGGAAAaTAAtAGTATAAA
CTTTAGGACAAAGAACGAAAATTTTTTTtgtAGAGTCGTGTtaaaTAACACATTTAAATG
CTACAATTtATtATTtACACGcTAAAAAATACTATTTCAAACAGtAAtATTcGctAT
>contig00381  length=216   numreads=2
CTtACAATTCATTCAATACAAAaTACCAATTAACTAaTTtAATTCATTGCTAAATTTATt
AaCCAAAATTTCTTAACTAAATTCATTAACCAAATTTTCTTAACTAAaCACATTAATCAA
aTCTTCTTACTAAATACATTACCcAATTTTTCTTATCTAAATTCCTCGACcAAATAAATC
cATTAACTAAATTAaTTAAATTCAGCCCAACGTCCT
>contig00382  length=463   numreads=5
TCTTCGTGTCTGCGTTGATATTTATCAAACCAGTTTTCTTTCCAAATATTtGCTGAATCA
TCTtcAATACCcAACGCATCTAATTCTTTtCGTGTCTTTCTTATTCTTTGAtGATCAACT
GGCCACATAGTTGGAATAGTAaTAACAATCgTTGAACACTTTGACATTGGTTCCcGTAAC
AAATACCAAGCAGCCTCTTGACTAGTTATTTCTGCACCGTTGAGCATTTTCACGCCTATT
TTTCTtGTTATTTCAACAACATCAAATTCAGGaTGCTCATCCATAATTTCAATAaTTtGT
CGTTGTAAATGACTAACACCACGGTTGgTTTtATtCaCATATTCcGCGACaTAATTAGCA
CAGGAATATTCTTCAGTAATGAACTGGATATCCATATTaGATCGAACAAtGTTgAaTACA
AACGTATTAAaGGGgTtAtGCCAcTTTTCgCtAGgTTGaCATT
>contig00383  length=1490   numreads=18
gtgttgctgtcatttactccgcagagTTTTCCACCtGTTGCTGGgCGCTGAGGGggAATC
AGAACTtCCGACTtttGTGATGATCACTTCAGGgCAATAAACTTCTTCTGTGCTGGTTCC
GtATTCGCTGTTGCTGCGACTCTCTGAAGaGCACGTAGATAAATGCCAAGGaGTGTCGTC
GTCACTATCTAGAACAATTGCACTTtCTGATGGATCAGATtGTACcTtCGGAAcTTTTTC
cATTGCAGTCTCTGTCgAaTAaTCTGAATTAGTCTCTGTCgTAAGCCTACCAAGCCATTT
TtcGAATTTTtCTGAATAGGAaTTGTAaGGaCTTCTAAaTTTGGTGGCAGTtGTTACGGA
GCTGACATATTCTTCGGCACTATCCTCGCGTTGATTGACaCAACAAATCACACTGTCGTA
GAAaTCTGAAaCAAACATGtCATTATtAaCCccTTtAATGCcGAAGTtGAACTAAATGag
CCGCgTGGCACCGGAGTAGGGAGCGTGTAAAGTAAATGTAGAaGAGGGCGTTTCACCAAG
ATTGGGGGAAaCGCCCATAAGGCTTAGAGGGTTAAACAAGCAAAGTATTGGGATtGTATT
GGATCTTACTATtCCACTTGTGCTAAGTTGTTAGtATaGTAGCTAAACACTTCTTTtCGA
GTAGCCATTCTCTATTGAATATGTCACGTCAGTCAATTATGCGCACAATTTGATTTGAAC
TCAATaTAtATTGCTTACCTGTCCTGTACATGATCTTAGCCAAGCAAAAGagCCAGTCTT
TCTCACGATTCTCGTAGTTTTTCACcCGTTCTTTAGTGACTTCCCATGGTTCATTAGGAT
ACGCCACCAAGACTGTTGAACTCTCGCTATCTTCCCATACAATCCAGGAtACCGGGACGC
AATGGACTTCACTGCCTTCCATGTTCTTGGTtGaCATAAATTTTACCATGTAATAACATT
TTTGGCTTtCGTCCATCTAGAAAATTCAAGGATAATTAGCcTtGTTGCCAATAATTTAAT
TTTCTATTACTTATTGAAGTTCGACTACGTACTCAAATTTACCCGAATAAATAAAAAAAa
GCTaCCGAATtCAAAaTtAAAAAAAAAAAAaaTaCAATATCCATAGAaTTAAacGCATTt
GTTtGATTCAAAGTAAATTTAAAATACGAATAAaTTAAAGgACGAGTAaTATGTaGAaTG
TAGAAGGAAAAaTGTATAGTAaGAAAATATAATCTAAAaTCTGTTtCGTATTtATAGCAA
TAGCAAAAAAAAAAaTTACGACCTACCTCAaGAAACGTGTCTTGGCTAACTTCCAAATGT
AAaTCCTCGTATTAGAAACAAAATATACATGCAGAGATTAACGAACTGACTTTATAAAAA
ATAAaGTTAAAAaCGTCCGGCTGGACGCAGGAGAGTTTACCAATGAGCAAATTTTGTACA
GTACGATaCCTTTTTAACAGTCGCATTATTATTGTAAGTTTTTTTTCGaT
>contig00384  length=673   numreads=5
TATTACAGAAAGAACGTGCCGACAACGTAATGACTGGTTCAAAATCCGAGCAATTGGATA
AAATCCGTGCGGATATAAGAGATTTCAAGACCTCAAAGAATTTGGACAAAGTGATAGTCC
TCTGGACAGCAAATaCCGAAAGATTCTCAGAGATCTTACCCGGCGTTAATGACACCGCcG
ACAATCTTCTGAAGTCAATCACCGAAAATCATTtCGAAGTAAGTCCcAGCACTCTGTTCG
CCGTAGCAGCTGCCTTCGAaGGCTGTACTTaTATAAaCGGATCGCcGCAaaaCACCTTCG
TGCCCGGTATGATCGAaCTAGCAGAGCGTGAAAaTGTTTtCATCGCTGgTGATGATTTTA
AATCCGGTCAGACTAAaTTAAAATCAGTTTtGGTAGACTTCTTGGTGACTGCTGGTaTAA
AACCGGTGTCTGTTGTCAGCTACAaCCACcTTGGCAaTAACGACGGCTACAATTtGTCAG
CACCTCAGCAGTTCAGGTCCAAGGAAaTATCAAAAAGCAACGTAGTTGATGACATGGTAT
CATCCAACAAAaTTTtGTaCAAaCCTGGaGAGAaGCcTGATCACTGCGTGGTGATTAAaT
ACGTTCcGtATGTtGGCGACAGCAAGCGAGCGATGGATGAatACAcTtCTGAaTTGATGC
TGGGCGCCaTAAC
>contig00385  length=695   numreads=4
ACTCAATCTACGTTGGAACTTCAAAACAACCCTGTTTTCCTCTGGACCGATTCCTCAGTA
ACTCTAGCATGGGTCAAGAACAATCCCATGAAATGGAAGGAATATGTTGGGAACAGAGTC
GAAGCCATTCATCAAGCAACTTCAAATGCAATTTGGAGATtCACTTCAGGAAAGCTCAAT
CCAGCAGATTGTGCGTCCAGAGGTCTGAATGCTTCCCAGTTGATTCAGCATCCTCTTtGG
TGGACAGGACCTCCTtGATTAACTCAATCTCCAGAGTACTGGCCCACATCAGTAGCTCCa
TCTCCAACTGAaGaTctCgAAGAaCGaCcTAGCATCTTATTAACaGTGGTACCACAaCCA
GATGTCTGGGATCTTATTAATCTTCCATGTGTAAAGACATTTCACAAGGACCTTAGAAAG
CTATTAAGGATAACTGCACTATGTCAACGAGCCATATCATGCTTTAAACGGATtCCTAAC
TCGAAaCTGTCAATTTCGCCAATTTTTCCtGCGGaCTTAGAAAAGGCAAAGATGTTTTGG
ATAAAGGCTACTCAACAAGCGTACTtCTCATCTGAAaTCACCACGATAAAATCaGGAAAC
CAACTGCACAaGTCTCATGCTCTCTTCAGACTAAcTGCAAGATTAGATCATAAAGGTaTC
CTTcGAGTTGGAGGACgTTTTCAAAAaTTCTCAaC
>contig00386  length=891   numreads=11
TAATATCTTGTTCGAAATTCAAaTATTAACTTGTTTtACATGTTCTTAAGGAAAAaaaTT
TCTTATATTtATTTACTATAACATAATTACTTAAAAAaTAaTAATAAAGCAATAATAACA
TACCTGCTTCGCCTACAATGATACCTGTATATTCTTtCCATTCTTCGAGGGgAGTTTCGC
AGTAGATTATAGATCTGAAATCCTTGAAGATCCTAAACTTTGACGGATACCGAACTGTAA
CAGTGTtGGAATCTTTATTGCGAaTCCACAGTCTAGGAaTACATTTGTAAGGATTAGATC
CGTAAGTAGAAATATCATGGAACTTTACAACAACGAAGTTCGACATAGTGATGTTAATGA
TGTTATCCCTACcAAAGACGAGGATGAATTGACCGAAaGATCTtGAAAAaTtGTtATTtG
TTCATCCAGACGAGCTACCCCcACTTTCCTCTGCCTGTCCATAGCATTTATAACCATGAT
AATATAGTGTTGAGTGTTGTCGTCGTAAAATTTATTTAGGGAGAACATAAAATTTGCTCC
TCTATCACTGGTGGGATGAAAAATAGTCATGGGAACAATAAATATTCGAAGATTCATAGT
AATGTTCCGTGAAATAGTTTAATTAAACTTATTATGATCTCCTCTAAAATTATACATGCT
TCTATGGTCGCGTCGTTAATGCAGTAAAaTATAAAaTTTAATAGCCATTAATCGTAAAAG
ATGATTATAAAAAGAGTTAAGAACACTTGAAaGACTGTTCTCAGAAAAaTtGAGCTTAAA
CTATTTCAaCCTACCATAAAgCTGAgtGTTTATTCAaGAATTTTCCGGGATacGCCTTGc
TGATGACTCTGCGGCAAaCCTAatACTAtAACTAAGCTTATGgtAGATtAC
>contig00387  length=242   numreads=9
AATGTTAAAATACTTTATAAATACAAAATTTCTAGAACAAaCTATCAAACAACTTCATAT
GTGGATGGTTTTCAAACCTATTCTTTCTATTGAaTTTCGATTTCATATGTGGaTGGTTTT
CAAACCTATTCTTtCtATTGAATTTCGATTATTAACTAGaCTAAAtACACAATAGGCTAA
AAATTGTTTGaGTTTTACATTCTTCCTTCAGGCCAGCAGTTCAaGaTTAAGGCAATTCTC
AA
>contig00388  length=1890   numreads=30
gaaaagTTTATATTAAGtGaataTGGTTAATTACTtCATTtACGCAAGCaaTTCTTCAAC
CTCTACGGCTGGAGTCAAGCACTTtCATAGAAACGGTTTGAAGACACTTGAACAGTTCAA
AAAGGATGTAAAAGAAATTGAAAAAGAACTTTtGGTTGCTGGAGAGCCTCCAACAGAATC
TAAaGTTATTTACTTGCACTGGGACAAGTATTGTTGGGGCATCGATGAAGGCAAGGTTAG
AGAAGCATACATCGATTTGGATGCTGACTTTGATGGCACAAAGCCGGAGAACATTATCAA
GTACCTGAAAAAAaTGTATGTGGGTGATAAAAaTAATAAAATTAAGTTGCTGTACATCGT
CACGGATGGTGCAATTGaTAAAGATAGTGCATCGAAATGTTCCAAATTAAACAAGGACAT
GCATTACGAAACAGTTGTTTTTCATGTACTCAATGAAAaCCTAAAAAAAATCGATCTCTC
GGCAGCAACATCATTCTTCAAGAGTCGTTGCGTGATGTATCGTAATAGCAAGCTTTTTGA
TGACGCTGACATCTCCAAGGAATTTGACTACGACAAAGTCAATATTAACAaCTTTTTAGC
TGAAAGAAATCAGTTAAGGTCTTATGTCAAGTTAAAATTCATCAATAAaTCTCATCAAGA
CGAAGATGcTtCCGAAGAAATCAAGAAATTGAGtAACTtAAAAGATCGACTACTTGACGA
GTTGTCATGGGAAAAaTTAAGCAAGGGGTACAAGGCAGTTTACTTAGAAaCAAAGAACAg
AAATTTATTCCTGCGCGAATTTGTTAAAACGGATTGGTACCAGAATCTCGATGCTACGGT
CTATGATGATAAGATTGGCATTAAAAAATCTATTTTGtCTTTGATCAACTATATCGTTAG
CGACCCGAAATGTTACTCGTTCGATGCCTTGAAGTTCGACAAAAAATTCGAGAATTTTTT
AAGAAGAGAGGAGCAAAATTTTACCACACTTACGTGCGCAGAGAAAATTGATTTCTCTGA
CGTCACTCTGGATGAAGATAAAAGAATTCCTGTAGTTACTCTAAAAGGGTATGATCTAGT
TCGAAAAATCATTTCCCCTGACAATAAGAAATACTGCGGATTCCGGCTAACACTTGCCAG
TTTTAGtAACTTAAAATCGACCATGGAGTGTCCATtATTTTtGATGAaCGATCAAAAAaT
GAGTGAGTCACTCGATAGCTTTtGCTATTTGAATAACAAACAACTGATGGCGGATGATTT
ACAAACCCGAAGACGGTTTCAGGGTTGTCTTGTGCTATCAGATACCAACTACTTTGACAA
ATACAATGACTACATTTTGATGGCGACGTATTTGGGTGGCGATAAGTACAAATACAATAT
TGGGCTATTTTATTATGCAGTGTGGAAAACCTGTGAGAAAAAAGAGTGGATGGATAGAAA
CGTCGTCGAACAGTTCAGAAAaTACACCATGAGACGGATTAGTCAGACGGTTTGCAAAAT
TGGACTTTCATCTTTTCCAaCAGATCCTCAAGAAaGCACGACCTTACTAACTGCTTtGTG
gTACTGCGTGGAATTGTCCTCaGgAATTTTTAAAAaTGATCCTCAACACTTCAAGCATGA
ACGGCTGAGAGGgTATTATaGCGTAGCGCGCTATATGATTGAAaTTTTGACATGgTTCAA
TTATGaTCTGGATCTGAAGTCTATCGaGAAGAGAaGGGAACTACTTAGTTACGTAATGAC
TTTGAaGAAAaTCCAAAAACGGaGGgAGAAAATTTATtATTTATTGAaGAAAAtCTtCAa
GACTGTAGATGGTTTTCtAGTCaGTGAAaTTGAAAAGCcgTTcAATCTGTacAAAcTCAa
CTACCTAAaGTTgAATcACAaGGGAaTTTt
>contig00389  length=420   numreads=7
TAATAATAATAATATTTTATTCCTTGTCTTTATCTTTCGCTTAGACTTTTTTATTGGTGA
ATTATATAAATCCAACTCAATTCATTATAGATAATATTATTTTCTCATCTTTAAATCGAC
TTTATTTAGTCTTTCATCTCTCGATGTCTTTTCTCTCCCTCGCTTTGACACAATTTTATT
TGGCTTTTTATTTtATCTAGTTATTTTAAATAAaTAATAATATTTATTtATTtATTCTCT
TTGGTACTTTTATTTTATTTTATTTGGCACCAATTTTATCAGCCGATTTATATTTTCCTT
TtAAATTAATGAGCGATATTTAATGGTGTTAATTATAAaTTCATTTGTTGTTATTTTAAA
CGGAaGCACTCGGTAGCACAGATGATCGGTTtATAATTCCCGATCGAgAATAAaCGGaGg
>contig00390  length=503   numreads=11
gggTAAGCGTGGTCGCAGATTAtttAtttACCTgggTGACTTCACCGCTGTCCGCGATTA
AGTAGAGAGTTATACtttGTGAgggATTACtgaaatttttttGttttGttATCGAAAaTC
AAAtAATTACGAATTTTGTAATTAATTCAAtAAgtAAAACTTTACCGAAATTCAGCACTT
GCCTTGTTGAATTTCGGCTTCGGGGTgaCGTCAGCCAGGTATCcGGTGCCAAAAaTATTG
TAATCCGGTGTAaGGAaTGTTGTGTACcGTgTCCATtcATTTGATCAAAGTTTAAGATTG
CaTGCCGAaTAAAATTGGCTCGAATAAAGTGCcATCTAAGAGCGTAACTAGACCTCGAGC
TTtGTCCCGTAtaTTGCCCGCcGGgTAACAACAGTTgCCGACGGGTCGGGACAGTTTCGC
CGAAAAAAAAAaGTaGGTAAAaCAGGGAGGAACTATATAATGTAAAGGCGGGAATGCGCA
AACTTTAAAaTGAGAATTGGCGC
>contig00391  length=688   numreads=7
GTGTATGCATAAACAtAaGtATtGAgcTtACCcTTTTtgtAGGAAaTTtCATAATCATAt
tCTtCTAAaCTtATTCTCcACCTcATtAATCTTGAATGAGGATtCTtAtGAGTCATTAAC
CAGACCAACGGTCGATGGTCGGTAACAATTTtAAATTTCATGCTATCTAAAtACGGGTGA
AAAGGTTTTACACACCACACAATCGCTAGTAATTCTTGTTCAGTTGTAAAATAaTTTTTC
TCTGCTTTATTTAAAGCACGACTAGTGTATGCGACAAGACGTTCTTGATTATTTTtAATT
TGGgATAATATGCCACCgaTGgCGATACCGgAAGCATCTGTtGTAAGAATgAaTTCCTTA
GTGaaatttGGGTATGCCAATATTGGTTCTGAACACAATTCTTTCttcAAAAGATTAAAT
GATTTTTTTttAtCTTGTCcTCAATAAAATtCTTCATCTTTCCTtAACAAATCAGTTAGG
GCTTTTGCTTTCATGCTATAATCTTTAATcAaTTTTCTATtaTATCcGgTCATTCCCgAA
AAaTTGTCTTATTTaTTtAAtATTTTTCGGAGTTGGAAaTTCTGAAaCaCTTTTACATTT
tCctGGGTTCGGTTtAaCTcAaTCTTCAGtAATGATGTGACcTAGatATTgCAATTCGGG
TTTcAAATATtcAcAcTtATCAGGcTGG
>contig00392  length=118   numreads=7
CAACTATGTAGAACTCTGGGCCAGGCTTGTAAGCCAGGCTTGGCCcAGTCTAGGTAGAAG
TATGGGATGATAACGATGGGCCAggcctggttgccaGGACTGGGCCAGgCTTGgTTGT
>contig00393  length=682   numreads=12
ATaCCAAaTTTGACCCTGGATGTCTGTTTACTGCgAGGaCTAAAaGTtCGTTCAaGAACT
TGCATGgAAGGgTATGACCTTATGTGACTAGCAAAAAaCGTGATTGATGAAACCTGAACA
TGCATCATTTAtGTTTGGTCTAGCGTGATCACACATGATATGACCGTTCAAAGGTATTGA
CAGTTATGCAGAGAGTCCTCGCTATGTTGAATGATTTCATGTATGATCAAGCTCTGCCGA
GCATAAaTTATGCATGATAaGACTTGATTcaGCAAGATAAGAATCTTGTATGGCCATGCA
CAAGGCCATACTCCTTCATACAGGCTCATGAACGATTTTTtAGCCcTCACAGTACACAGT
CATACAAGGTTAaGTaTGGCTGTTtATGAATAATGCTTAGTCGTACATGGTCGTAGATAA
CCATGGATACTTAAAaGAACATGATTGAGTATGGCCTTAAACAaTCATACACGATCATAT
tAGTTtCATGCCTGGTCAAGTATGATGATGCGTACGACTTTTTtCCtgAGcAAaGAAAAA
AAAAGTTTTTTAaTtAGTAaTAAAaGTtATGCAGAATTTTACcATTTACCGGAAgTTTCT
GATTTATTTTtAAGAAACCTAAAAaaCGATTGTACTtACAaGAATcGTTCTGgATCAGTG
TCAAAAATGaCATTtGCGgCAa
>contig00394  length=569   numreads=6
GATATTTCTCTGCTCaTTtAAaCGTCATGTTCCAGCATCCAGCTGATCGAAGGgATTCTC
cGTCTCCTTCCTATATATTATACCCATAACCTGGTGGATTCTGCAGTGAGGCGCACTATC
ATCGAGCAGAGTAGAGAGTTAAGGGTCTGAAGCGTCTCGACAGGTGCCGCAGCCGACGTC
GCCTTATACCATCCAGAAATATGTCCGTTAAATTATGCGGGAGCGTCGAGGCGACAACGC
TCACCCATCATATACACTCAGAAATGTAGCTGCTTCGTGGGTGTGTGCGCTTCTGTATTA
TTTGCTGGAGTAAATGTCAGTCGATATTACACACAGCCCATACTTTAATGCTCACGTCGT
TtCCTACCCGTCAATTCTATATTAACTTCAGAGTTACACTTCTCCGTTAAAAaTTATCCT
TTTTtAGTTtCGTTTAATtAAaTaTTGAATCGTtGAATATTGATAATTTTTATTAAATGC
ATTTATtATTGGAAAAaTaTTTTCACATtATACCACAAATAAACaTATCAGTATTATgTG
GgTATaTTTTAAAaCATGTCAAAAATTAa
>contig00395  length=399   numreads=8
GATGAAAaCTCGATTTtcGgAAAaCGGGgTcAAAaCAaTAACTtCCcGATTTTtGAAAaT
TTtCAATTTTTTtAGCGGgAAGTTAACAAATTTTTGACCAAGTGCCTACGTAAAATTTTT
TCCAGTGATTTTAAGACTCTTAATAAAATGTGtAAAAaTAAAAAGTTTATGATAGAATTT
TTAAAaGCTCCGTTGATAAGTGTCATTCAACATTTAtGTGTAAAATGTAGAAGCAAGCTT
TCAGGCAAGCATTAAATTTTATTTAGCAGTAGCATTCCATCATATATAGTGACAGAAGCA
AAAAATGCGATTTTTTtGCAATGCAATCGATCATTTCCTATCAGAACTTATTTAACGTCA
AAATTTTCTTTCAAATCAGCCAATTTTGTCTTGGATCAT
>contig00396  length=633   numreads=5
AAAaCAAaCaGtaTTGGATAaaGAACAAaTAGCTGAaGAAATAGCAgCGAAATtGGGATA
TGCGCGTGGagTTTCTTACAGTGAAaTAGCTGAAAAAGCTGcTGATTGTGGtCGAAAaCA
aTtGGCTATAAAaGTATATATTTTTtAAtaaaaatttAATTTATtAAaTAAAaTTAATtA
AaTTAATtATTtAAATTTTtAtATTTTTAGTTAATCGATTACGAACCAAGAGCGCATCTT
CAAGTACCACTACTCTTGCGACTAGGTGTCGAAAGAGCGGCTCTTGACAAAGCCGTAGAA
AGTGGAAACACCGATTTGGTTTATCATGTTATTTTACATTTCCAAAAGAACATGCCTCTG
GCTAATTTTGAAGTAACTTTCTCCAGATAATTTTATTTAAAATAAaTTATTCCAATTATG
TAaTtAACGATGTTATTTTCAGATGTCGATAAAaCACTGCCCATTAGCGATGTCGTTGTA
CATAAAaTACTGTCAAAATCATAaTCGaGAAGCTTtGCTGgaTATTtATGACaTGTaTGA
cGATTTTTACTcaCAAGCTcTcTGGTATATCAAAGAAagCTAtCaGCCTAAagTAaTTAT
tAATTAaTAAAaTAaTtAGAattaGTAATTaTT
>contig00397  length=398   numreads=6
ACAGTCGGAGGGTGAAGATGACAATCACACGCGTGACGAAGAAGAGTTGTTGACGGTTCA
GCATGAGACCGGCTCAAGTACTACTGTTATCATTAAATTAAAAGGTGATGTTGATATTAT
GATAAGTCCAATGGTGCTAGAGTCGCTTCAACGATTCATCGATGTCATCACACCTACTCT
CGCGAGTTTGCACGCACTGACAATACTCAATCATCTTCACAGCGAGTGTATTtCACGGgT
AGaGGATGCTAATATTCTtAAACAGGACCAGAGTTTGTCGTACTGGAGTCAAGTGCAGaC
GAaTTCtAAGCGGTCTACAGCCGAAaGAAaTaTTAAAAaTGGtGCGGgTGATGAGAAAAT
AAAaTTtACAGACTAaTGTTtACGAaGAAAGTATCACT
>contig00398  length=518   numreads=7
AGTTTTtATGTTTAGCATTTAGGTCTCCGGCTATTATATAAAaGGTGTCTGGGTCATCAA
GGTCGAGTTCATTAAACAAAGCGGACAGTTCTTCTATGAATTCTTTCTTACAGTTTCCTG
CTGAATAAATCGAAAGGATGAACAGTTTCTTATTGCTtGTAATGTtAATTTTtATTGCTG
TACATTCGATGCATACGGCATTTACTAGACATTTGGGACAAACTCGGCTATGTTTGAGTA
TATCCCGGATAAATATGGCGGTACCTCcTCCTTGTACAGAGTTTGGTCTGTCTGATCTAA
CTAATTtGTAGTTGTTAAAAaTAGGATTAAATCTTTGTGATAATTTTGTTTCTCCGaGAA
GTACGAaGTCTGGGTTGTGATGaTTTAtGAGTTGGGATAAGTTGTAGCGTTTATtATGGG
AAaTGAGAGAGTTTATGTTAAGTGCAATAAAGGACAGCTCTATATATTTGTGATTTTTtA
TGACGGgATTATGCATTATTGGTTTTGGGTGAGTGTTA
>contig00399  length=555   numreads=6
AACGTGGAAATTTGTAATATAAAcACCCATAGCTtGTTtACCcATAGCACTTTGGTAAGt
gTTTCTAGGACtCTGGTTGTGATCGGGAAATGgTAtAATtGACGCGCAAaCACCcAGtAT
CATTGCTGGATGGATTtCACAGTGGGTGTAGGTTGCACAGTAAGAATCTTCTTTGTCTTG
TCTTAGATCAtCGGGTGACATTGCAATCATAaCAGTTTCCTCTTCAAGCGTGtCAATATA
CTCTACGACACCACTTCCGACCAGTTCTTGCCAGCCGTCGTTGTtGTAATCGCGTTCCTT
CAGCATGTTAATGTGCCGTTTTTtCAATAACAGCTGCATATtCTCGACAATCAACAAAGG
TCTACTGATGCGACCGGCGTCAGTGTAAATtCGtATTTCACGATCACGAATATCACGAAT
CATTGATACTTCTGATACGATAATGTCCATCTGACGACGCAATTTACGTAAAGTCGCCAT
CAATTGATCAGGATCACGATGAATACCCACCCAACAACCGTTTaCAAAAATTTTAGTGGC
GTCTGCAATGGCACT
>contig00400  length=444   numreads=7
ATGTTTCAGgaCCGTCTgTAATGTGATAGATGATAAAaTGTACACGCGTGGGTGTATAAA
TATAGAATTATACGAATTTTCCTGTTGATAATATATTAGACAAGTCACTTGAGCGAAAAA
TTAGCGTTAAGAAACATTTtATTTCAATTTAATTATAAAGATGTAATAAATTCACCcAAT
TATGAGGTAGATAAATTACTGTGAAATAGGTTTTATCTCAATTTTATTtGTCAAATTATA
AAGTCAAATCAAGAAGTCTATAAAATTAGTAATAAAACGTATGCAAATAGGCTATTAAAA
TTAGTTGATTAATTTGTTTACCAAAAAaGaCCAATATTGGTCCACTGCTCGGCGGGGgTT
GGCCGCACCGGAaCATTTtGTGCAATCGATCATGCACTGAATTGCTTGAAAAAAACTAaa
GCAGTCTCCGTCcAGGAAaGTGTG
>contig00401  length=604   numreads=8
GTaGgCCcTtATGCTTTttCATCGGTACCtCTTAcTGAaGCAAGagAGGTATATCGCGAT
GCGTATGCCTTTAAtCTTCTTTtACTTTTTCAAGAACGAAATTGTATTTTAAAaGGAaCA
AGTTATtCTCTTTAAaTTGAATAGAAAGtGCTATTTAAAACGGgAAAAaTtCTAGCAAAG
TTGAGAATGTTCGATATTCAACGTGTATTTTTTACGACTGATTAAGGTGGTTtAAACACA
ACACGTCgTTTAGATTGTAgCAgTCATTTTtCACTGATGTAGCTAGTGTTATTGCTTATC
GTAGACAAGGAAGTGAGAATTCGCCCGATGCCGATATTTCATGCGCACGAGGGATGGGTG
CGAGCACGAAAACAGTGTATAGTAGACTCGTGCCCTGAGCCTCTTCGGGCGAATTCTCAC
ACAAAAAAAAAaTGAaTTAGAAAGCTTtAATTCCAaGATCCGATTGATGTTTTCACCAAG
TTtaTtAATCAATTTATATATCTACGAAACTaTTGAGGACACAATAAAGAAaCATTGTTT
GGAAAATTCGGTAGAAAAaTTATGAGTCCgATCTGAAGAAGCTGTtATtCGTAAaCGAAT
CAAT
>contig00402  length=643   numreads=10
GACTTTTCTGAATTTAAACAAGAACGATGCATAATACTGAGTCACCAAGACTCTCGAaTT
TTCCTACTTGgTCAATCAGTAAATAaaAtAAAATGAaTCACCATAAGcGTAAATCATTGg
aTGGATCATCatGAACAACTTtcTGTTCTGGACTACAtAAGCTCcGTAGGAGaaTATaTC
AAACTATATTTtAAAAAATCTGCTACCAAAtGTTAGAGAAaCACCAAATTTAGTAACCaT
TTtGAAGTATTTTGAAAAaCATTTTCTCGATTTATATAAaTACTCCGTACGAGCACCATC
ATTCAAATCAAATCTTGGGGACCTCGGTTTTTCATTCTTTTGGGAGTTACTGTACCATCA
TGAGGATCTAGCACAACGAATAATCTACGAAATTGATAACCAGTTATCAGCTCGCTTCAC
CCTATACTACAGTGCAACTGAGGGAAAAGACATCGCCGATTAATATGGACCCAATATTTT
TATCTCTAATATTATCATTACtATTATTATTATTACTATtAACATTATTGTTTtAAGTGt
ATATTATTATTATCATCAgCATTACGATTATtACTAaTTAtAgATGAAAAAACcTagTTT
tAtAAGtAtGAaTgtaagtgtgaagaaaattggtaaataaaag
>contig00403  length=489   numreads=6
ATTCTCTTAGGTACTCTTATGTGCTCTTATGTaCTCTTATtATAAAATAaTTTCTCTTAT
TTTTGTTATTCTCTTAAAAATtGTCTCTTTAAATTTTCTCTCCAAATCCCAATTGGTTGG
CTGAAAAAGAAATACATGATCATCAGTTTTTTtAAAAtATAATATATAATATAATATTCA
ACTATATCACTTTTTTTtAACACGCTTTTATTAACTTCACCTGTATGTTTGTATGTAACT
CTCCTTTGCATAAAGaGACTACCATAATGATATTATTTAAATTTTGATtATTATCAACCT
AGAACCCAGGTGATGACCTTCCTAGTCATCCTCTGATGACCATCCCGAAGTTATATCTCG
AAACCAGGTGTTTtCcTCCGTAGGTTTtCaTCGGGAATGGCACAGATAAaCCCGTACATt
AACCCGGAATCCTCTGATGACCATCCCgAagTTATATCTCGAAaCCAGgTgTTTtCCtCc
GTAGGTTTt
>contig00404  length=699   numreads=5
AACAATATGAATGTGACCAAAatAAatAATAAAAaCGCGGAGGAAGCGGgACCGAAaGGG
ACCGTGgATctGACTCAAACgaTACcTAGTACCACCGATGCTCcAaTCGGGAACCCTATG
tcGGggaCGGAGAACCtGCCGAAAtACaGGgACTctGAACCCTTCAcAACcGTGACGAGG
AGGAAGAAGAGCGGGGCGGCAAGGaGgAAAGCTTAAAGGAATAAATCCCGAGAGTTAaCC
GAAAAaCAaCctAAtccTGGAatttCCTCGAACGGGAACAAACCAtCcGGCAGGAgTGaG
AAACcTTGCTCCAAAAGCcaGAAAAGGCCTAGGAGTgTagggACcACTCcTCcGgAGGCA
AtGAAGAcGgtGcaGAaGGgCCGACAAGATCGACcTtCtCCAAAAaGCTTCAGCGCGgCG
gTCACCgcagAatAgAAGgCTGGtcAttGTACcGgCTgaCtAtCCTGAGGTAACCCTAAA
ACAAGCAGAatgtGAACTGCTAACttGGgCGCTCCTTGaGGCTTTGgACGCtGTTCTTtC
GGAacaGaCGCtCCCGTGCTTtGAGGAGAACCGctGGGaacggggagccttctggggtgt
catgctctgacgaaagagcaaaagagtagttaagaactacggttcctcttcttaagcctc
gggacggCGCGtctcTcatcgttgccgagagagaCAAGC
>contig00407  length=454   numreads=9
AGAAGAAGATAGGCAATTATATCTAAATTTTTTtATCCAGGCGACCAATACAACAGATTG
ATTTCTATGAAATCTACCTAAAAATTTACGAGTTACACTCGACCTTTCGTGGATGATACA
ATTTCGAGTTACCTCTGTCATCTTGTGACTTCTACGATAGCATTTACACTTTCAAATTGA
AGATTTGAACGCATGATTTAACCACAGAAAAGTTAATCTAAAATAACTCTTGTCAGGACC
CCTGCATCTTGATATGCCTCCTTGACAATTTTAAAACTCCTCACAACGAAGCTTGTATCA
AGCTCAGTGGTAGGCCGTTCAGGACCTATCACaTAGGCCTGAATCGACTCTGGCAACTCT
CAAGCGCAGAaGTAGgCTGTTTAGGATCTATCAtATAGgCcTgAaTtGACTcTGGcACcT
CTCGAACCcAGAGgTGGgCTGTtCaGAaCcTATC
>contig00408  length=467   numreads=10
TAAATAAAAAGTAaTTATTATCGgTCAaCGGAGTAGTCAACaGtCAACGGATCGATTAAA
aCtGTTTTATTAGACAGAGACAGCTATAGCGTCTGATAAAAAaTGAAAAAaGGTGAaTTG
ACCGAGCAGAAGCACACAAGCAATTTGGATTTATCCCGAGGCGAAAGAGTGACATTCACC
AAAAGCTTTTTCGtGTTCTCATGATACGGTATCCGTCCGATCGTACTATCAGTTGGCTGT
GGTTACAGCTGTGACTTAACGCCCACACTACAGCCCGTTTCTTCCCCCTGGACTTTCTAG
TAGGCACTTGTAACCTACAGCTAAATAaGGGAAAaTCgaGCTTAACACaGATATATTCAC
CCACACaTTTAGAtCCAGGTTATTGatAATTTTTtATGCTTCTTCCGTtATTCTTtATCT
GATATCTAaTATCTATCGACTTTtGCAGAAaTAACGCGACATGCATG
>contig00409  length=571   numreads=7
TTTTTttACGATTTTTTTGTGGACACAGCTTTTATTTTCTAaGtACAaGTAATAGTAATT
CAGAAAGAGCACACTTTGAAGAaTATAAATTTGTATtACTCGTGTCAAAATATTGATGTG
CACCGCCTCTGCAGATGATGTCCTGAACGACCTCCAAAAAAaGGCGCTCGGCGGTGAGCA
CGATTTTGTCGGTTTGGATTATCTGAAATAAAAAAAAAGGTGAATTCTTTTAAAGGATAG
ATAAATGCAGGTATTGAACGAAGGAATAAaCAAAATTTTCATTTTTAaCAAAATGGCGGC
TATTTGAAAAAAaTTTTtAGTTTTtGATGAAAATTTTCGCTTTAATTGTCCAAAAAAaaT
AGTAAAAAaTTTtGTACATCTTATtCCTTCGTTCAATACcTGAAGAATGTATCTAAAAAG
ATTGTGTCAAAATTTCAGCCCGATTAGTTGAGCcATCTCtGAGAAATCTTGCTCACCGAC
TCTGAAATGACaGTTTTGAGATAAACGCGTTTAAAGTTtCAGAAGtAGTTTACACAGAGg
TAAaTTtGTTTTTTTTTAaacTTaCAtGgtA
>contig00410  length=475   numreads=6
GTTTATCTAAAGGCTCTtCTTTGTCATTGAAGATcTGACAAATAGCTGTGCCAAGAGCAA
CTAAACTTTTTCCACATAAAtCTTGGTGATTAGCCAAGTATTTAtCACGCGATTTGGACG
TCTTATTAAGTAACGGAAGCATCTCCGGGTTGAGAATCAGAGCAACGAGAGGACAATTAC
CTTTGTTAGGGTATTtGTTATCCATTTTCGACTTATCTTCCTTCTTCATGCCTGATGAGa
GGATCTCTTtCCAGCATGATAcAAGTtCCGGATGAAAaTTGAAacTTTTGTCcTTCAaGG
ATCTTTTTtCaGAACCCAACATTTGAaGGATAGGTTcAcTGAGGGTAGAAGCTTCaGgAg
CcTTtGAaTCTTgCAGTCCGAcTGATGCcTtGGgATCATTATTAAGGgAaGGATCAATTt
CCGGTTCCAAGTCAATGTCACTTTtAGAAGtGTCGTCATCACTTGAGTCTGCAAG
>contig00411  length=236   numreads=4
TAATATCGAGATAATCTCATATTTTGAAAAATATTATTAGATGACAAGATTCAATGTCAT
TTCTAAACTACtAGTATAAGTAGCGCGCGTCTGAATGTGAGTAAGGAATTATAAATATTT
TCATGCTTAaGATATATTTGATcAaTCAcGTTCcGAaTAGTTtGCtAaCATGATATATTT
tcATATTTTtcATCTAAATTATAaGAgTGGATTGACATTTTCTAAGATATAAGCTC
>contig00412  length=469   numreads=5
GTTTACGAaGAAAATAAAAAGCAATAACTTtAaGAGAACGTGGaTGCACAAAAGTAGtAG
TTAGACCTCAAGGCTTCTAAATATGAGCTTTTTTtATTCCTCAGAGAGATTCTTCAACAG
AACTTTCGGAAGCGTTCTGATCAGATACTTCATCTTCATGCCCCAAATAGCCCAAGGCTA
TCGAGAGCTTTGTTTtCATCTGTTTTGTCAGCGGCGGAATTAGATTTCGCGGTATCAAGA
ACGTTGAGAGATTGAATAAATCAAGAAATACTTTGTATCTGTCACTGTAAAGTAaTGTTA
TTCATATTTAATTATTATTTTTTtAAATTTtATCTTCTCTAAAGGATAATATCAaCTGTT
AACCTGAGAGTTGATTTAAGATAGTGGTAaCcAGAAGAACCACCcGTTCCTAATTGCAGA
GATCCAATCATTCTTTgAACCATAAGCACGTGGTtaTCTAAAaTGTCAC
>contig00413  length=377   numreads=17
ACTGATTTTCGAATAGAAAaTATGAAGAGATAAGAAAATGGATGCGTGTATATCGGCGCA
ACTAGCATGCGCGATGGATCGACGACTAGTGTAGTGTGAGTAGTGTGCGTGTGAGTGTTA
CTATCTCCAACACTCTCCGTTAATACGAGCACGTGCGCTGTATTACTCTGTCTCAATCAT
TCCCAGTGCTTTAGCGATATCGGTATGTCTCTCTCTGgtcAGtGGTTtcgTcAAaTGTCG
GCAaTCATCCCATCTGTCgaCATGTGCGCCAGTTTTATtGTCTGGCtcTGGACtGCTTCT
CTGACGAAGTTGAATTtGATCCTGACGTGTTTGGTtCGgTCgTGGAaTTTCGtCGCCGTT
GTCAATTTAaTTGCGCC
>contig00414  length=464   numreads=7
TTTTTTGTAGGTGTtCAACCAGGTGTGAtGGtATTTtACAATcACCCGAAAAaTATAAAA
GATTTATGAAAATGAATCGAtGTTTCAGTTGTCGATCCTTaCGAAAAAGATTGTTAATGT
CGTCAAAaCGAAAAAaCAACGATATAACGAAACGTTACATTACGATTAAACGTAAACTGC
ATGTAAAaCAAAAAAaTTTACATCGTCTGAAGAAAAAGGTAATATtGGTTTtATAATGTA
ATTGCTGTTATACTATTTGTTGTtCTACAGAATCATCAaTTGAaGGAAAaGaTGGAaCAA
TTAAAACACCAGTGTGCTGTAATCAAaGATAGTGTtATTGAaGAAGAAATCGCGGATCTC
CCAGAaGCCCAAAAaCAaGCAGTTCGTGCTTGTTTtCAAGCTGCTAAAGTCAAAAaTtCG
AAACAACGaCGTTatActATtGAGTGGGTaaTGAGTGtCTAaTG
>contig00415  length=762   numreads=7
TTCACACAGCTGTTTaTTtCGAATTGACGgTTTAATGAAGATCAAaTACGAcTAAaGtAT
TGaGACGTCGATTATAAaTAGCAGaTAGTCTTGAATTCTGAAATTAGTCTCACTGCGTTC
ctaCTCTACTGCTACACGAAGTACATAAAAATGCCATATGTAACTCACAGAATCTtGTGT
CTtATACCTAAAGAGTGgTTAAGCTTtGGAATGAaCAGTTtGGAACTTTTtAtGTGCAAA
ATGATTGCAGAACATCACCAGAGCATCCAAAaGTTTACAACCTACTCAGTCCGCATTGAT
GGAATATCGGcaCGACTgCGGTATCAcGAAGAacACCCTTGGATGcgACGaGTAGACGAC
GATGATGAaTtGCCAAAGCTGAAGGaGtACtaCGGACTTTACATACCATGCGTTCATTGC
aCTGAGTTtACGTGgATCAATAaTACTTGTGGgTCATCCTGCTAGaGTTGAGAGTTAACT
ATACTAGAAAAGATGGGGgTGAATGTtAaTAGgTATGTTTTtAATTAATAATTGTCTCGC
AAAAAAAaCTGTCTCGCAAATTTGAACACCCGCCGCTAGCCTCATTCGAGTAGCTTGAGC
ACTTGAGATTGATTGGCTGGTAAGCCCCACATATATTGTCTGTTAATTGTTAAAATATTT
CTAAAGAGAAGCATCTTTCGCTAGAATTAAAAATGGCATTTGCcGAACCCACATAtAAGA
TCTTCGAtGCATTTAATTCTGAAAcAATTtATAaTTtCGaTT
>contig00416  length=850   numreads=8
GTTGAATAAaCTtttcTCCTGgAGCTTGTCGATCTGTTTATCAAGTTCCTCACTTGGATt
CCCcGATCTGGCCTGATCcTtAtCGGAATAGCCTCGGgTTCCAATgTtATCTtATGTTCA
ATAATAtccGTGAGTCCCTGCCTTGACAAATcTTtGgACTTTtCTAACTCAtGTCTGAAA
TATTTCTgAAAgTCTTGGTCTTGCTCTGGGATAaTTTCgaCACAGtcTGAGAGCCTCgCT
TTACAGGAAATCAACTCAAaTGGGTagAACTCTgAaCTTCCACTGAAtcGCCAagTCCTG
TTTTtGCTGTcAaTTAtcaCTCCAAATTGGAGAGCGAAATCCATGCCCAAGACTATtGga
TgACTAAGATCATCtaGtACACTTAAaTActGTTctCCAGCAACaGAGCCGATCTGGATA
ATAAATgCGCACCACCCCGACTTTTACATTCAGTgTGATTTGctgaTAAAATCCcTCGTT
CTTGAGTTTCATCCGTCCTGAGTTCACCCAAAGCAAGTTCTCTTCctCAAGaTCATCACA
TaTCTTGCTGTTGATATATGATCTCTCACCACCATTGTCCAAGATGCCATTCAGAGTGAT
CCAAATATCTAcAAGGACACAGTGATCTTAGCTGTAACAATTGGAAGCCTTGAACCTGTT
tCTGAGaTAAAGAaCTTTTTTTCAGCTAGCTtGgAGTTAACTTtCGTTCATTTAACTTTt
CAAAAAATTGTCCTTtCAAAGTaGAGTTtAATCTtGTtGgCgAaTGAaTTTTcAAAATcA
acTCcTATaCCcAGAATATACATTTTCAGTTtaTATGTTAGTTTtGATaTAaTATTtATA
CCTaCTACAT
>contig00417  length=688   numreads=5
TATTCTCTtAACAATATCAATAAATtCCAAAAaTTCAAATtAATTTTACCTAAAAAAAaT
CAAGAATTATTTATATTAAtAATTTGATCAATTTTGATACAAAATAAAAAaTTTTaTATA
ACAAGATCAATTGAAAGGGTCTTtAAATAAAaCCCAGGGGTTAAATGaTTAAAtCCCcTG
TTAAGTTTCACTCTCGAGATGACTAGTGAGTGTCTCCTTGATCCTCAATcTCgTATGTAA
aTGTaTGTtGGTAACAaCcTTGATGCTCTTTtCATTTAgACGTCCGACAGATGGCCTGTT
AAACCGAGTAGCTTTGTTtCTCGGCTCCTCTTATtAACGACCACACTTCACTGTAAAAAT
TAAaGGACACATATCCTCCAGTATATTACAGGGTGCGTAGTATAAGTTGAAGAGTACACT
CTCGACGAGGACAAGCGACGCAGCcACATGTCCAAACACCCATTTCCTCTTGTTCGTCTC
cTTTTaTTTAAATTCATTCCATTtATTAAACATTCTTTTATTtCTCTACTTCTtCCtCCC
GTCGCATGTAtATAaTATTCCATCCGATtGAATGTAAtCTAGAAaCAaTGgAAaTATGCT
cgATCcAAAAATCcAgCcGtGGGTCAGCGGTgCTGgAAAaGGgCcTGGACTcGGTTtAAT
CATtCAtCACCGAGcaCaCATCCACacA
>contig00418  length=617   numreads=8
AcTTAGTGTTGTGattATAGTGTGTtAGTGTtAgtAaGGAAATTCAAAGTGTTAAGACTA
ATATTTGTAGTGTTtGTATTTtCAtCATTTTTTACATaTTGTAAAGAAGTAAaTAaTCCG
CTAATTAtcATTTTTtttttttGACAATTTCcTTCGCAAaTATTGATTGCTTTTCCAATT
AaaGTAAGAAAACAACGTCGTTGAACTATTTTCTTGAAATACATCAAATTGCACATAATG
CAACAGTTCCACTTATCCATTACATCCAATTGAATCAATTTAGAGACTGTACAAAACAAC
ATATCACTTATGTTTGCACGCGTAATTATCAATCAACGCCACAGAATACTCCGATGAAAC
TGGATTTTGCGTCTCGTCGGACTCGTTACGCATCCAGACTAAGTCTTTGTAGaGTCTCGC
TTTAGCTGATACTTCACTAATCGTAATTGAAGCACCTTTtATtGTTTTGTtATGATAGTA
GTGTTCTTtAaCGCCAGAGTATaCTATGCAATCAaGaGTtCCcGCcGGATAaGAAGCCcA
cTCAGTAGGgAtGAGgtAAAgTTTCTtCcTGGTACaatgaactagtttttcNgtcgatga
agacattgtatcaagct
>contig00419  length=599   numreads=6
AAaTTATTCTCcGTTTTtCGCTTTACTtACTGGTTAACAAATAAATAAaCTGTATTTATA
AACAATAATAGCAATTCGGCTTATTTCTTTTtAATTAACATCTGTTGAGGAACTTTGTAT
TTGTTCCATCTATTATGTTCGATGTGACAAATATTTCTTAGAATTTCTAGTGTGTTGaGT
TTATTTTCGTAGAaTTtATTAGTGaGTTAAAAAGaTtATTCCTATTCTATAACTtAACAC
cACAAACTTAACTTTGTAaTTAAaGAGaagaTTTAGcGATCATGCGCCaTctGtcGGAAa
TTTCCCACACTCCTTTCAATCTAAAAATTACACATATGCATCTACGACcATATCAGGCCA
TTtATGaGCAtAtAAAAAaTtATTtATtCATTTATTACAGTCCcAaTAGCCTAcTGGCCA
ATAACAGAGTCACGCAAGATAGTtCAAAAaTTTtCAAGGgTTTtCAGAGCAAAGACAACT
AAGTAGAAAGTGTTTCTAGTAGCAAAAGTTtCtCCAATACAATCaTTACAATTATTCTCA
GTACCAGAaTTGAAACATAGTATTGAAAAGAATaTAATGCTTTtCATCAACAAgAGTGT
>contig00420  length=124   numreads=3
AGTTGGAtttgATGTAtAtGAAAatCATCCGTAaCAAActATAGCGTATATATACTTTAG
TCCATCCTGTAGTAAATGCtactCCAAGTGTAGTtGGAtgtGCCGCAAtatgttttCCGT
GTtt
>contig00421  length=252   numreads=3
GTATACCCGAAAAAGGTCCCGAGaTAAAAATAAAaTTTGCAATCAGCCGAGATGGGCTTA
CCTAcGCCCGAGACCATTTATTACATTTTTTAGCAGCCGACTGCGCAaTAaTAAAACCCG
TAgCGAAACTGCTCCGTGACTTAAAATTTaTAAaTGCcGAaGACcTTCATGCCtCGAAaC
CTaCATAAGGGgATGTATTtGTCACcAAGCTATgtcGTtGTAAAATCTtCAcGGTATTTA
tcAATaCAAAAC
>contig00422  length=264   numreads=6
ATTTCGGaTTTTtACATTTtCATTTGCACAATATAACTTtAACCACGTTTAAGtttccgC
AGTCGGTGTAAATAAATAAATTAATTAAAAaTGTTTAGTTATAAAACGATACAATTCGAA
TCTCTCAAAGCAAGAAGCTAGTATTTTTtAATTATTCTTTGATTTTTtAATTATAAAATA
TAAAAaTTTGaCAACAATAAATTAACTAATAAGTgTgAaTGgAAAATATAAGcGCGTTAA
AGTTTAGTTTGAATTtATtGAATa
>contig00423  length=250   numreads=4
CATTACTTTGGAAAGAaTTTAATtAACCTAGTTTAATGTGATAGAAGTAACGCGTTAATT
AGAAAATCTtAATAGAAaGAGAGTTACTAGTcAATTTGATCAATGGTCTTCGTTCAAAGT
TCTTAAATAAAAaTAAAAaTCTAAAGTATTAGACCCCTCAAAAGACACGGaCCATGAaGA
GAGCACTTGgCGGGGACTTAAATTCACGCGGACTCTAACGAGtGACTGTTtCACCAGGCT
CACCACAGCG
>contig00424  length=265   numreads=4
AAAGATTTTCTAAATTCTATTTTAGCCTGCGATTCATTCACTCCGAAAAGTTTAGCAATA
CTGACCATATTCTCGAtGTCAGAGTTTATTATAGTTGAATACGAAGGATTTGTTGTACTT
ACACTTGGGAAATCCAATTCCGGCGGATTAAACTGATTCATAAAATAAAGTAGATTAGTT
ATGAAAAaTTTCAAAATTTCAaCAATGATCTAAATTTtATTTTGTTATACTCGCTCTAAA
AGTTCAACTTTTGAGCGCTGGGTAG
>contig00425  length=606   numreads=11
GCACACAAAAGTGGAACATTGCTCTGTACTCGAAACCAAAAGTCTGTgCCTATATTGGTG
TGCGTTTTTTtCACGACTACTTTTTATTGCCAAGCAAAAAAGTTCTCTAAAATTTCGAAC
CGTTGATATTCACTATATGCACTTTCCCAGtGCGTAAGACGATTTCCCATTCAAAATAAA
CTTGAAATTCTACTTTTTAACTTCCCGCTAAGAAaaTCAATGATTTTCAAAAaTTCGGGA
AGTTATTGGTTTTACCCCGTTCTACAAAAATCGGGTTTCCAATAGATCTCGATGTTTTGA
GGCCCTCGGAAGCTTCCTTGGCTCCTTCTCGTGTGAAAGCGTGTCACTGTGTgtGtTGTG
TGTGTGTGTGTGTGTcTGTGtcTGTGTaGAAAATCGGTTCATTTATTCAAAAGTTATTGC
GGTTTGgAGaTTTAAAAAaTaGTGTTTtATTTAATCCCTATCAGtCTTTTTAGTTTGAAG
AGCTCAAAAACATAGAATAGCTGTATCGTTGAGCTTGGAAAaCTCAAAATGACACGAAAA
TTAtttttttgtagcttgaagaCgTaataAGtgcaattttgagagCTCGAGTATagaatt
agaagg
>contig00426  length=1135   numreads=21
CTGTAATATTGGAGCCGTGCATAGTTTATCACGTAAATTTTCAAAGATTTCTTGATGTTC
TTGTGtCcAGACAAATTTCGCGTTTTTACTTGTTAGGTCTGATAATGGTTTCGCtATTTT
tGCAAAATCTTTTATgAAaCGTCGATAGTAACCCGCAAGTCCGAgAAaTTCTCTTacTTG
AGTGGTATTTGTAGGAGTTTTGTAATCTTTGATTGCTCTTATCTTTtCTGGGTCTGGTTt
CACTCCATCGGCaGAAATAAGATGTCCTAGATATAACACTTCTTTTCTTAAAAATTCGCA
TTTATCGGGCTGGAAACTTAGATTCGCTTTACGTAAACGTTCGGCTAACTTTTCGAATTT
ACTTCTATGTTCTTCGAGCGAACGCGCATAGATTACTATATCGTCCAGGTAGACgAaTAG
ATCTACACCTTGTAAACCTCTAAGTACTAAATCCATTAGTCTTTGAAAGGTAGCAGGTGC
ATTTTTGAGTCCGAAAGGCATCCTATTGAATTGATAGTGTCCTCGCGGGGTCGTAAATGC
CGTTTTATGCTTGTCCCTATTGTTAACTTTTaTTtGATAAAAACCCGATTTCAGGTCAAA
AGTAGAAAaGTACATAGctCCTCCTAGTTGGTCGAGTATATCGTTtATGAGCGGTAATGG
GTATGCATCCCCAATCGTCTTATCATTTACTTTTCGATAATCTATAACTAGACGGTATTT
TACGTTtCCTTTtGAATCCTTTTTCTTTGGAACTATGAAAAGAGGTGAATTATACGGTGA
AGTTGATGGTtcTATAATATCCATTGAAAGAAGTTCTGTTATTTGTCTTTCGATTTCATC
TCTATGCGCGGGTGGGTGTCTATATTGTCTAGTATTTACTGGGATGTCATCTTTCGTGGG
TATTATGTGATCAGCCACTGTGGTTGCCTGCAAATTTTCTCCCGGAATGTTGAaGAGGTC
TGCGTATTTTtCAACAATTGAAACTATTtCTTCGCGCTCTTCTtCATTCAGATGTtCTAA
aCGCAAGaGAcTAATAaCTTTATCAACGCGATTTtCCCtGGCCaTGGTGCTATcGCTTTG
TTGAACCGTTtCATCTTGCGaTAaGTAagTGCTATCTTcTTCGCTTGTTCCAAAt
>contig00427  length=617   numreads=4
GGAGTATTTTttAAatCAAaTCAGCCTTTTATAaGCGgTCATGATTACTTGTTTTGCGAA
TACATTTTTGAAGTCCcTAATCAGAATGAAAAACTtGTAACTtATCGACAaTTTTATAAC
ACGAATCAAGATGCCTTAGcAAACAGtCTTATGAGTTCACTTAATATAAGAAACATTTCA
TTGAATGACTCGGACCcAAATAAATTATTAGATTtCTTCCTAaCtAGCATTTCGGCTcTA
CTTGaTGAGTTTGCaCCaCTCCGTACATATAAGGTAGTTCGTCCGCAAAATCCTTGGCTT
TCACAaGACCTGAAaGCTAAaTGTAAAGAACGTGATGCACTCTATAAACGTGCAAAAAAG
ATTGAAGgACCAAAATCTCTTATTATATTTAGAGCAAAGAGAAAGGTACTAAAAaCTGAA
CTAAATCGTGCCCGTGAAAaTTACTTAAAAaaTGAaCTtGTGAaTCTACCACATGGTACT
ACAATTTGGAGCAGATTAAAGCATCTTGgTCTTATTAAAACCTCTTCTTCCTCCCCCTtA
AGtCaCTTTGAAGCAaCCGATCtAAATAaCCaCTTTGCATCAACGGTAaGAAaGCATCCA
GCGTGTACCATTGAaTC
>contig00428  length=400   numreads=12
CACTGTGTCCTGCGATGAATACGCCATGTGGACTATATCAGAACTGATATTGAATAATGA
GCCGGGAACTTTTACAATTCTGGAAGTTAAGCCACGAGAAAGTCTATCGTCTTCCGTACG
CGGTATTGGCCACAAGAGTATTGGTGCAGTCGGCGAAGATGGCAAGATTGAAGTAGTCAT
TGACCTTATGGAAATGTCTACCCTATCCTTTTCTCATCAATTTATGGATACTAATAGGAG
AATCATATTTGGAAGTGACAaGAAAAAaTGGAAATCATTGGCAGCCAGCTTGGGCGAGTC
TATAGAaTtACCACTTGGAAAAGATACTCTCAGAGACTTGTCAACAGAACTaGAGaGTtA
TTtACAaGAAaTGgAAAgTTGTCGCCACAGAGAGGAGCCT
>contig00429  length=376   numreads=11
CGCCTGTTTTGAGGTACACGCTCTGCGAGATGACGCTGATCTGGCACATGTACGGCGGAA
AGGACTTTGGAAAATTACCGGCGAAGAAGAAGAACGTGACTATCGAGGACCCGGCACATA
GGTTTGATAATTCTCTGGGTCGCAGCAGGTCAGCAGTCGTGGGTTTCAGCAAACTTAATC
CTCATGAAGTGAGATTCGGCAGCGCTCCTAATTCACCTTGCGGAAAAACTAGTCTGCGAA
GAATTGGTACGTCCAAGGTGGACCTGGAAGACAACATGACGTGCTGATGGAATTGCAGCT
GAATAAAGTGAGATTCCAGCATGAGACATACCCGGAgAATaCTGCAGAaGCCTCGAGaCA
AGTGCTGCTGATAaGT
>contig00430  length=962   numreads=9
CTTtATTCATTGTATGGCTTTGTTAATTGAATGTAAAACTTtAAAAaGGCTGCAAGAAaT
TTTTATATTAATGTTGATAGTTGCGGATACTGAATTTGAaGATTCGGTGATTGCGGTTGA
CAATAAATGTCtAAcTCCTAAAGAaGCCAGACAATTTTtGGAAAATTTGATTATGGATCG
AAAATCCAAcTCTGAGATTTTAGTACCTGACATTGATGAAGATGAGTTAGAAATAAAaGA
AaaGGtAGAAATTtcTTGGATCAATTTtCAAAGCTTGATGTTAaTAATCTTGGTTGGTCT
GTAGAACTTATAAAATGGGTAgATACTCTTGATGAAAAaGCAAGCACTATTATCTCAaCT
GGCTCTGAGCTAAATAGTTTTCGaGTAGAAGGCtCACGTgaacAGTTTCTTaCAAAAaTC
AAAGAATTtCCAATTTtCACGAATATCTGCACGcTtGATACGaTGTCTAGAGCAACATCC
TGCTATGTTGAAGGTGACTTTAAAGaTTTAAAAaTGAATTtGAAGAAACGCGTCAGCTTG
CCTACCACACTCCTAAAGTTTTtAAAATtGCACATCcAAGAATTaTTGGgTGGTATCTGC
ATTTTtAGATCTAAAGTTAaTAAATTCATAGTTGATAACCAGTAtcTTGAcGATTtAAAT
GATGATGATCATGGTAAGTGGTTCGAAAATTGGAGAGGATTGGGTAAGAAGGGAGCTGCT
CAAAATATGTGGACAAGTCATAGTAATGCAGAAGAAGAAAATGTACCCGGCAATAGTGAT
TCAGCAAATgaTGAAGATCAGAAGGATAATAATTCAACAGAAAAAAaTGATCCCAAcAaT
AACAATTATTCCAAAAAaGAACCACAAAaCGaGGAtAGTGATATTATATTTACTGTTGAA
AATGTGAATTCGAATTtAAaTGGAgATTTTtCaTCGATTATTTACGATCACAATTATTCG
cT
>contig00431  length=1274   numreads=28
AAaTCTTACCACTAAATCTGAATTTTATCTTATTAATCAAATTTCAAAACCAATTTCCAT
GCTTATATCAATTTtATACcTTTtCCAAAAAAaCCAACAATTTTTTTGTTCCCcAATATG
AGTCTTCTGGAGTGATACTCAAGTGTCCATGATTGGCAACGAGgTAAAGCTCTTTATTTT
AAGCAAATGATCAAATTAaTATGAACTAAACTTGTCTGACAGTGATGTAGAATTCTGTGA
ATCATGTTTAGTCTAGCGAAGGGCTGAGTGACTTATCAACTTTATTTtATAGtAGTTTTG
TCACATAAAAAAAaCTTCATTAGTAATTATGTTGGAAATTCTCAAAaCTACTGGTCGTTA
TCTTACGCCCACATATCAAAATAAGTTTTCTCAAATTGCGTAGaTATGAAATTAaTTAAC
ATTTATAAGCAACTCTAGTTTTTAtGACTTTGTCGAATGAATGTCACTTGAAGTGCTAAA
ATAaGTGGCTTGGTAAGCCAACTATACCTCCCACTTGACACTTTTAtGAGCATAAATCTC
GAaTTTTATtCGGGTTGACATCATATACATTTTAATTTCGtCTTTCGAAACAGATAATAA
TTTAaTTTATATGCAGAGTTAAGGTGCCCAGCCCGTTTGCATAATTAAAAaGTCGTAAAa
CAGCAGAAaTATATGTGAAGATAACAAATATTACAATGCAAGTATAGGCAATAAAACAGT
TTAATTTGTGCCAAAAAaCTTGAATTAGTTTTTGACAATTGAAACATAGCGTGATATTAT
tATTTtATTAATTATCTATAATTCTTGATTCCTACTGAAAACAAGCAATAAAACTCCTTT
TTAAGGtCCATTAAAGTCGAAACATTTATTGTAATtAATAAATTTACGACTCACAAATTG
GCGAGTTtAAAGTAaTAAAAAATTAATACGTAGTAGGCAATATAAACCTTCGGCTCCATC
ATTTTGtATAGCAAAGATTGCTtCGTTGCCTCATACACTACaTAAACTGCGCTTGTGAAA
TTGATGAGACGTCCTGTTGGACAATAAATAGGTTAGCTATTGTAAAAGATAGTCCAAGAA
ATTTTTAaCAAAAAAaTTGTGACATAATAACTTACTCTACATGCGAAGGCATCAAGTAAT
ACGATATCTTGTTACCCTTCGTCGAAACACTGACGACGTAATCTGGCCAGGATTTGTTAC
TGCGGCTATTTCCACTGATtCTTTTtCGTCGGATGTTCGCTTCGTCCTTCGgTAACACTA
TTtCGTAaaTATAC
>contig00432  length=790   numreads=7
cataagcttatttacacttagaataagaatttttgaaaactatagctaaaaTCTtATTTC
TAGTAGAAGgTgCGACTTCatAATCTtgATAaCTATCAaTAACTATtATAATAGTCATAA
AaGCCAGAGTTTCAATTTCCATAaTaGTTTCTtCTTTGAaCTGCAGTtGATCCAAAAcTG
ACCGGACCTCTCACATTtCTATtATtATATGTGTTTCCGTCGTTGgTtGTTtCTGCTCCG
TaGACTATTTTtCGACCATACTCGCCAGCCGCAGGATGCTTATCCTTCGGCATGAGGTTA
TTTATGATCTCCATTCCCAGTGATGCACCCGCCACTACGGCTAAGGGACCAATAGGCTTC
GCGTTGGCTAGCCCTGTTGAACTGCCGTTCGGAAaTACtGTAaaaaTAAaGgAAaTGTCA
AagATGATTGCTTACTGCTACTgaCTGACATGTCAGTCGCTGAGATGAGCATCTGGTAGA
ATGAAATAGGACCTTGTTTGCTacTTgAAAaTACCACtCTgTTAATATAAaaTTGAATCA
AAATTtGTAATTTTAAATTTACctGATGctCCGATGATGAGGAAGAACAAaAAGATTGCA
GTCTTTCCGTGATGCATGGTTGTTAGATTGTAGAGAGTAGCTGACGGATTGACTAaATGT
TGTCGATTTGACTGCTTGGACTCAAGTGTACCTCGTCGAGGCGAGTCGCTCaTTATATAC
GGCTCTGTGACGTATTTTTTtCGATTCAACCAATCAGAAGCTTTGACGTCCATTGACTAT
TCGGTTAGAt
>contig00433  length=537   numreads=6
ATTCTTCTATATACTTAAATACAAACACTAGGAACTCAATCTAAAAGAAaGTTCGATTAA
AAtAATTTAaCTGaGaTAAaGAGCACATACCTtATGATGCGAaGGATGCCCTGAgTGATG
AGATCCGTGATTACCaGAAGGGATAGCaGCCAGGtCCTCAATGGTGaGCTCTGCCAGGGC
GTCGCTTCCGCCACTGCAGCCTCCTaGAaGACCGaCTCCGACTCCAACTCCGTCGCACCC
GATtGATGATCCATCCCGAGTTATGTTTGACGTCGGATGCCTGCTTTTTtGCACCCTCcT
CGTGCTCACGAGCTCCTTTACTCCCGATAGCTCCCGCCTGgACCCGCTCACGTACCTGGA
ATTAGATTTATACATCAGATTTATTTACAAACaGCCTTAGTTAGTAGTCTAGCTGATGAT
CATCATCACAAACAAGATACACGCTCGCTAATTAATACTTTAGCTTGTTAACaTATAaCC
ACGTGTCGCGCTAaTTAGTTTTTGCTTTtCTTCaGCAGTCTCTTGCTGtGTCTTCTA
>contig00434  length=579   numreads=5
CTTTTCAATTTTTAATATCAAGGACTCATCTTTGGTGTCATTCAAAGCCAAAGTCCTCAG
CGTAACGTCATTAGAAGCAATATCAAGCTGGACAGAATTCCCTTCGGTGCTTCCGTTTTT
GGCAGTAACATTCGCCGGCAAAGAaTCTGACCTTTGGCTCTTTCTAAGATACAAATTAGT
GCCCCTTAAGAGGTTCTTGGTCTtGGGGATCTTGTTCTTCTCCACAGTAGACTTATCGAC
GGCGATGTTCATCTCTTCGTTGATCATTTCTTCGAGTTTAGATGAAGGAGTCGCGGTAGT
GCTGAACCCTTTGATAAAGAaTCTTCTCCTCTGCATAGGAGAAGCAGAAGTGCTGGTAAC
TtcGACAGAATTaTtGCTAGTGGTGTTTTCCGGGCgAATTTtCTGGCCAAAATACCGAAA
TTGCGTCATGTCTTCTATAGGAaTGTTGCTTTCTACTGGCCGGAAGTGATTGTACAGTGA
CTCGGGCATcACCACAGTGTTCTTTCTTCTCATTTGCGATGACTGAATCAAAGACCCGTT
TTTGGgCGATGAGTtGCGAGATAATAAaCCAATTGTGCT
>contig00435  length=374   numreads=6
GTGGgCTCAAaTGGATTATACAtATAtATTtAAAacACcGGACaCCcGCACAGTAGgAAC
AGAAGATAaGTCAAGGCCTTAaGAACACACCCcGTATCCACCAGATGAACTATCTGCTCG
CTGCATGGACCAGTCGATGATGTATTtAATTATAGATAATTATTAGTtAtATATTATaGG
AGGTATGATGCATTtCAGATCGACGGCCTGCCGTTTAATtGATCATCTTTAAGAGCTGAT
TTGTGAGTCTGTTTCTGCATACATTAATAAaTAAAaTAaCATTtAGATATTAGGAATATA
ATGAGAATCTCTGTTGATAATAAATaGCCGATTGAGCGAGTGATGAGGAGATTGTTAACC
GATGGGCAATCGTT
>contig00436  length=451   numreads=3
AAtAGCAGCATATATGTTTGCATAaTAaCCcGTAAACATtAACTGTCCTCGAAGCGCATA
CAAGTCTAATCATAACTTGAAAGCCTTAAATAACCCTcGCAaTTACAGGCCGATTGTTCA
TCTCTTTCTGGGAAAGTGTCTATGCGGTGTaTGTCCCAGACGGAGAGGAGTTtGGCTATC
GATCGTAGtCGGcAGCAGCCGcGTGGTCgCCGTTTCCtCCTCTTCCTTcTTCTTcTTcTT
CATCTTCTtCTTCTTCTTAaTCTtCATCTTCTCCTCTTTGgCCaCGTAGCAATGCtAcGG
TCtGaCGCTTCGGcAGAGAAaTAtcTTTTttCAaCCcTCCCCTTCACctCATgCTTTTCC
aCaCACTcaCACtCTcgtAACCcTTGACCACgTGaCTGGAATGAGCgCGAatGAGAaTTA
GAACCGGAagAAAGTCTGTTATAAGTAAAaT
>contig00437  length=620   numreads=8
ACCTtGaCCTTtCCtGATCAGCTGATCAaCTCCCtGATTCttAAGTGGACGACAATCATA
aaTATAACTCTCGAAaTTTtGGTCAGGAACAaTGaaTCGGTGGTGATtATCATCAAACAG
CTGATCcAAaCCTTGGTtcTTGTCAATCAGcAtgTGGTCCAGATCCTGCTCGTTTTtACT
ACAAACTTGCGGTTTTCGAGATTGAGGtcTGGTTCCcGACTCCCGGGAGCCTCGTCGTCT
GCAAAAAAaGTCTGATAAAATCTCGGAGGCTTGAACGTACTTACGTGAGAACATAGACGA
AGTGACGGTTATGGAGgaGtCTccATAGTTGTCAGAGCTGGACTCTTCAGCGGGAgAGTT
GgCGCTGCTCTGATGCAGGTgCTACtGgTCTTCCTGGACCTAcTGGGACTTGGCTAAGCG
cTTGCGgTCgcTGATCGCTTGCTCATTCCTGGCGATCAGCAGCTCcGAAaGATTTtAAAT
GGTGaGCTTCCAATATCCAAACTCATTGAGTTTACGCGAGAATAAAaTCTGACCTTTCTT
TGAAGAGTGCAACAACGCGCCAGATATCGTACACCAGGAGATGACACTCCTGGCAAGTCA
AGTCAAaTATAACGTTcccc
>contig00438  length=448   numreads=5
TTGTCATTTATTAGATAAAtAATtCACTGTTTATAACCAAaTTAAAGAAATCTCTCAATT
ACGTAGTTATgaCAGTACTTAATAGAATACTTAAATAAAAAaTTttAAAAaCTTTGAAAT
ATGTTATTTTATTTGTTTTGCCATTTATCATAAACTTTCAAGTATCACAAAATTTTAATC
ATAGATcTtAATGTAAAATATTTGTTTtGGCATGTTAAAATAAAGCCTTACAAATTTTTG
AACGATAATGTATAAACAAAATTTCGAACAATGCCAACTTGAATAAAAAaCgCTtGTtAA
TTTtCTGTCActAAATtGGTATTGATTGCGAGTATCACGCgaGAATAGTACTTTTAAAAG
TGCTCGATTGTGCGAAGCGTTGCTGTAGTTGgAACATTCAACGTTGAACAttaTGCCGCA
taatGCGCTctagTGCTATAATTGGaaa
>contig00439  length=471   numreads=6
ATTGCGTAAGTTCCCTTTTGGAAGATTGAAGAAGGGGTGTAAGAATCTGAGTGTAGTTAC
TGCAGAGTGGTATCGGCCATGGGGAACTAAAAAAAATGCGACAACAGTTTAATATAGGGT
CGTAATATTTCAACGAAAGCAAAAAAACAGGGCGGTGAAGGAGGGCTGAGGAAGAGCTAC
aGCAAGAAGCAAGGGTGAATGCTGCTGCTGCTTTTGCACTGCTGCTGTATGTTTCAGTTC
TtCAGTCTTGTCAAACaTTTTTTCTCATTTTTTACCAGACAGCTCAATGTCTTTGTGATA
CGACGACGTACTGATAAAGTAaGAATACAGATCAACGAGTGTAATCTTACATTGTTCAGA
TTCTTCATCTTCCAAATGAAAAaTGTCATCAaTGCCATTCACCATTCAATATTGTGCACT
TAACACGTGaTAAAAAaTCTTCATATTAAAAGtAaCTCACCGTATTtATTT
>contig00440  length=609   numreads=6
AGTTgAAaCgTtGTaGACGagAatCAAATGAcTGCAGAacgCtGGCGCGCTGTTATTAAC
AGAAGTCTtCAgCCAGAACGCATTGAGTGTGTGCtCCTGGACAGGCGGGAAAGCGAAAGC
TTtCACTtCTGCAAaCATTGACGTCAGGCCAGGACTAGatGCAAACGCGAGAATGGTCCt
GCTATCTTTCATTGAAGAGCATGGAAAAAAACaTGGTTGgAATAcGTCCAACACGTTAGC
TGTTATGAGTACTATTCGGACTAAGATCAAGGACAtAAGAGACAAGCATGAGGaGAAaTt
CAATGCTTGAGTAGATGTTAAAATAaTAATTTGTGACATTTTTGCAACTCATTACGGGTC
TtaGTTATAAGTAGTGCATAGTAAGTTTCATGAGTGGgTGTTTtAATGTGTTAGATTAGT
TTAAGCTGTTCAGATTCACCTTATACTTGTACCTGATTATTCTGTATTGTGTGCTTATGT
TTCTTAGCTGATTAGATGAGTTATAaGTGAATTtGACtGGTCTATAAGTaCAACAtCGAA
aTGAaGTtAAAaCcAaCcACAAGCTGTAGTAGTCTGAtATTGTTCTCATCTTtGCGTCAT
TAAAAaGGT
>contig00441  length=269   numreads=2
GACTACTCGTATGaCTCCATCAGGTCCTGGGCAGACTGCAGTGATGCGACCCATTGGCCA
GGATAAtGGGGGTATGTTGTCTTCTCGAaGCATCaCTAATCGGCCAATTtGAaGaTTATC
TTGTTTGGATAAGTGTGGATGTTGAATTAGATTATTGAGATATTCCTTATTCCAGCGAGT
CCAGAaGTGTTGCTTCAGTTTTTGAGCATGTTGCCAAGCTGATAATCGATTCGTTGACGT
ATCGATAAAaTCGACGTCAGGCAAACTAG
>contig00442  length=434   numreads=6
GATGATATGAGAATATCTATCTATCGCCATCTATCAAACATCACTGGTAGAAGGATTTAG
TTCTATTtAACAATATTTAGTAATGGTTATTAAATTTTGTTACTAAATCAGTTTATTGCT
CCATACTAAATCCTTTCATCAGTGTGTGTTCAATTCATAAATACTTAAGAAGTATTACAT
GACGTTGAAGGAAAATAGCAACCTGTATGATTCTATTTATATATTTTTCCTCATTAATTT
ATTAATAATAAACAGGAGGCAAGTTCAGTTACTTTAAGTATTCTGGTGTAATTATTGTGA
AATAATACTCCGGTTGTTTCCAACATTGCATACAGAAGATCATAGTTGTGCAGTATAGAT
ATTATTTCAACTGACCCATGACATCGTCCAACTATCAAAaGGTtCTCGATGTCTAAAGaT
tCcGTGgATGCGCT
>contig00443  length=445   numreads=4
AATTTTATAATTTTTtGTtATTTTACTCcATTCCATTGCTTATTTCcTATTTGCCAGCGA
AaTATTTTCAACATTGGTTATTGTTGGTAAaGGCAATTTTCAATTTAACTAAGTCTACAA
TAACACAAGCTGATCTCGTAGAAGCGGATATCTTACTGAAAaCGTTTGTATCaGAAGTTG
AAAaGTTGTATGGTGATCGAAAATTAaGTTACAATGTACATCAGCTTCTTCATTTAGTAC
TATGTGTAAAAAGATGGGGACCTTTACAGGGGACTTCGGCATTTCCATTTGAAAaTTaTA
aTGGTTACATAgCGAAATGTGTGCGTGgTAGCAAACaTTTCGGCCAAGAAATTGTAAACA
ATTTGCAAATATTACAAGgTgCAAAACTTATTGAGAACCGCaTTGAAGAAcaGTTAGGAA
ATAaTaCTATCGATAAaTCAaGAaC
>contig00444  length=346   numreads=6
AAGATAaTAAAcGAagACacTTaTTTtCTTAatacAAAATTtGTTTGTTAAGCGAATAAA
gtgAaCTCATtATTTtGTATTTtGatcATATtCcGATTGgTTTTTTTtGTTATTGCGAAT
TGCcGAaCCTGcGTACTGGTTCAATCTAGTAcaTTGTGAGTTAATAAATCGATTTgTAaG
CaGTcccTGTGCgTTAACATTTTCTTTcctCTGGTGGTAATTattCCGAATCGATTCCTa
gACCCGcACTAttcAATTTAggATCTCTTCgACgTTgACCTGCCagCCcAAcgaCGActA
AGTGCTAACTTttGAaCcGcGGAaCGTAAagTtCCTGgCGCCcAac
>contig00445  length=206   numreads=2
CATGATTTGTTAAGACGAAAGCGGCGACAGTtAATATTTCTTATTGGGACACTCGAAACT
TGTtGTtACGAAAGCGAAACAAaGCGAAaCAATTATTTTTTtGTTATTTTTTTTGGTTAA
TTTCCCGTCGCATTAAAAATTTtGTTATTAAGAACGGGCTGACGAATCAAATTTATTTtG
TATTGGATCGaTTTATAATTGCTATt
>contig00446  length=368   numreads=9
TCAAATtAATAGTAATTAAAGAATcAAaTTAATATTAATTTAAAAATAATAgAAATTTGG
AtATTTACCTGGCTGATCATATGCAGTGATAAAAtgTGCTGTGTCAATTTtCTGCTCATC
TgAATAaTTGACATTGACTTCGGAGACAAtgTTGCGGcGGCcTCCTTTAAAtaTtCCTCT
AAaCTCTTTGGTACAGAGTGTGTTGTGTCTtCTTTGAtAagttCgTCtGctatcGATAAA
GCaTCAGTGAAAGACTtCTCTcgCTtgACATACTtGGCTGGACGCaaCCAAGGgACCCTC
GAGGaTTCTAtgTgCCCATTTATCcaTACCAgCCATAATTTGGCTaTCACTTaCGCAACA
ATCAAAaT
>contig00447  length=611   numreads=4
atcggacactcttggtgtacgcagcacatcaatatgcaactccacatttgaaaaaactaa
atctattattgTgtCcGACGTAAaTGTTGatCTGgtCGGcACATTGACTAGTTGCTTTAG
TCCAAGCATACCACATTCATtAACAAACTtAGACGCATAACGGTCTTTGTCGCTACTCAC
GTCTAAaTTAAaaTCGCCTACTATTATtAGTTTTCCCTtATCAATGTAGTTTTCTAACAA
CTGTACCATATTTTCTTtAAACtGACTTACACGATTGTTtGGTGATCTATAGACaTTAGC
AACGaCAAAGCCATCACTTCCACcAATCTggaCCACaTTAATCCAAGTTTTATCACTAaT
ATTGGTACTATTCAGCAaTACCTTAAATTtGAAaCTATTGTTAATGTATGTAaTTACACc
ACCTGTaCGATtGTTCGAAGTATTTGTACGCACGTGACTGTAATTATCAAAACTAATTtC
AAGGTCTATAACTTCCGATGTAaTGTGTGTTtCTGTAaGACATATCaCATCTGGTTtCaC
AGTAAACAaCcaCTTTTcGAAAACATCTTtGTGTCTTATTAAaCCATTtAtATTtAgTAC
AACTaTTACAC
>contig00448  length=466   numreads=5
ATAGTAGTGTTGCCTAGGGATTCATGGTATCCTCCTCTGCTTCTTGGACACACTTAGAGT
CCTTtGCATAGACGCCcGGATCGGGGgTGCAATAGGCGTAAGATAATAAATAAaTATTGT
GGgTGTGTGTGgAAAaTATTATATTGCAGTATAGCCTAGGGATTtATGGTAtCcTCCTCC
GCTTCCtGGGCgCACTTAGAAGCCGTTGTATAGGCGCCGGATTtGGGGTACAACTGTAGT
AAGCTAGAAACCGCGGTATAGACGCTCCATATGAAGATAATGTCGGgAaTAAGAAACTAT
GATAGAAACCGCGGTATAGACGCTCCATAAGAGAGTATCGTCGGGATTAGTTTATTtAAT
TATCTTGTAAGGGGTCTTATTGTAATCTGGGTTGGTTAAaTAAAaTGAATTGTAGAGAAT
GAATTTCTTGTtAATTtCTGCaTCTTTtCTAATAATTtCTCACGAC
>contig00449  length=439   numreads=6
TTTAAGTAGTACAATCCATGTTAATACCCATTATTAAAAGTCGACAAAACAGTTAATGTA
ACATTATTATCATTCTCATTCAAAAAGGGGCAGCTTACGGCTACGTCAAAGAAAGCTTGC
CTGAATGTTTTAAACCTCTATTTCTTCAGTGAAAGACATTCCCTCAAACGACACACAGAT
ATTCATATTCCGCGCTTTTTTAAAAAtGTTAATGTCACATAACGATTGATTCGGTCGTAA
AAAATTaCAAATCATAATACTATCTCGAAAATATTTACAAAATaTGTTTTCATTTGAATA
CGAGAATAGATTTCATCACAaGACATAAAAGATaTGTTTAACaGAATGTTAACtAATTTA
ATAGATCATAACGTCTGAGAATCTACGCTGTAGTTTTGTGAATCATGATTGATCCATGCA
taattttttttttattttt
>contig00450  length=374   numreads=6
CTGATCGCTCATTACGACAAATATCGAGTCCATATTGTCTGGAGAAGTTTCATAAGATGG
TAACCGAGTTGCTGGTTGAAGAATAGTCGTAACTGACGTAATAACTACATTGGTAGGTCG
AAGTAAAGTTTCAGTAACAGTTTCCACGATGGTAGACGTCATAGTATGCGTCAATAAAAG
CGTTCGCGTTGTAGGCGGTGAACCTACAACTGAGGTTTCTGTTCTCGTGACCGTCAAGGT
CTTGAAGTGAGTAACaGATTTCGGTTTCATCTCCATCGTCGTCATCATTGTCGTGGTTGT
TACaTTtCTAGCATtCTTGTATACTCTAGTATCAGCaTaCTCTTTTAaCGTTTtCGTGAT
TATGTTACGGAATT
>contig00451  length=384   numreads=14
TGTATGTGTATCTTGCTTTAGTTTTTTTATTTATTTTCGTTTAAAAAAAAaTATAATAAT
AAATTGAGATTGTCTGTGATCCGGTGAATTGTTGGCCTTTTTTCGGCATTCATGCGTTCA
CACGTATTATTATTAAAGTGGCTCATTAACTCAGCTTTAATATTTTATTATGGAGAACAA
AAAGCAACCAAGACGTAGCTGTAGCATACGAGCGAAAGTTGTATTCAGGATAaTCAGATG
ATAaTTGCCGGcGgTACTCGAGCCGTCATCACGATTACGAGGTTTGCTCGAGTTtCGTTC
AAGAATGGGATCAAATAACACACGCTAGCTAtACTGGTACTGGTACTGGTACTaTATACT
tGGTAaCtaGTATAaGTAAAcaCa
>contig00452  length=283   numreads=3
GAATAAAAATTTTTtCGCAGATGCATTGGGAATTTTACTCCATCGGGAtCCTGGGTTAAT
GGGATTATACCCTATCAAAAATCTTGGCTATCGAAATCTTGGTAATCGGAATCTGGGCTA
TAGGAATTCAAGTCATCGGAACCTATGTTATCAGTTGTTTAAGTtATCACTTTCATGGCT
ATAGAGTTCTACCCATATATTCTCCACTTTTTtATTATCAaCATATTCACAaCaTtCAAC
GTCTTTtttcTTTtATAATCAcAtATCTGctCTCACTTTCAAA
>contig00453  length=466   numreads=3
CTTGAATAAaGTAAAaTAATTTCTtGAATTTAACAATTTGGAATTGAGTAAAAAaTTTAA
GATCGAaTAAATATTTATTTTTCATAGAAAATCAAAAtCTTTTCTATGAATGAAaTTAAG
TtGAACCTAGAAATTTGaTACTTCAACCAAAAGTATtACTTTTTtGCCCCGAGATTAATA
CTCTtAACACAAGAATTTACTTtCTTTttGAGAGGGGCCTTCaCCCAGGTCTgTGACCTC
CTGAGAACGaCTCCACTTAATGCTTGGCACTAAAACGaTGCCACCAAGAGTAAaTAAaGa
tGTTgAGAACTCAGCcTCTtGgtGCTgAgTTGCTtATCAAGCtAGCTAAGCCaGGgCgTG
GgAAAatcGcTTTTaTGGTCaCGAGAAAaTGtATtGAGCGTAaGaGaGGTGAACtGCAGG
GAtAAGAGAtaGGTTTtAATtAATAACtGgTTTATTCACGGAcACA
>contig00454  length=594   numreads=7
GATACTtGtGgaatttCAAAAtgAAaaCTtAATTTTTGGAGTGAATAGCAATTTtcGACC
GAGAtGCAGCTccaaCTTTTTTTGGGcTAAaGATACGGTAAaaTGATGTtATcAcTTTTT
tGTAGAGAatAATTtttCCCATAAATCCCACCGATTtACTAGATGAAATtAAGATACTTG
TtGAACGtCaGAACACTTAGtAAGATTTTCTAcATAaCACtCCGTAGGACAAtCATCAaG
AcAACTTGCATGACAATAGGCAGGAGAACcAGCAATACTAATTTtAAGACCATAATTGTA
TtACTCGAGTAAGCCCGAGGAAATGCGCGAAATAATTTtATTTTCTCTAATAAAAATATt
AAAGTTTTTATTTATTCGAAaCaaaagaaaTAACATCTTATATtATTTTTAAAATAAATA
AGTCAATAATATaaTTCGTTaTGAaGTtGGCTTGgTAAATTttcATtGTACTTTTTTTCT
TTCTTTAAATTTGTAACGAGCTCTCTGATTGGTCTATTTCAATCCTCAaTAACTCCCAAA
ATATTAaGAaTTTCGAAAAaTTTTaTtCTtgCAATTGTGCTTAAAAatCaCCTC
>contig00455  length=811   numreads=6
ATTTCCTCaGCGGGAAGTCaCAAaTACCATCtATCGGCTATTCTTGAAATGTTAaCTTTT
AaGTTGACAGAAATaTAACTGCTTTGTAACGGAaTACAcGGGGCCTTCTTTaTCcGAAGA
AGGTCaCCAATCCGTGCTAGCTGGTtATCGaCcGTTTCCCcaGAGCGCTGTGCTCTGAaG
TAATCGCGTTAGTAGGTGtAAGTtAGTAAGTCCCTAAGGTGgAagCGCCGGCGCCGAGaG
AGaGAGTGGGGAAAACaGAGTAAAGAAAAGAACgAaCcAaCAAAATTtGGGAAAATCATt
GTAACTGAAGtGTCGAAaCcAaCACCtCGTGAAAAgTtCGAATCAGGTAATtATTTTtGA
TTCGcTCGCTCAAATTGAAaCGAGgCGATGAAAaCTTGaCAAaTTTAaTGcTtGCTAGGC
CAAtATGTCAGCTcGCTTAAGTTTGgTTTaaaTCGTAAtAAATTCTAATGCCAACTtGCT
GTTACAGGAAAataaaaTCTgaGGagAAcgtGACGcGAcGTGGTGACCTGGGAcTTtGCC
GCCAAaTCAAaCACCTCACCGAGGAgCGATTTTTtACATAGAATTAAAATAAGGaGTtGC
AGCTCGTCGAGGGATTgCTGATAGAATTAATgAAGAAACTCCaGgTACAaGTaTCATGTC
TAAATAATTTCTCAGTgAAGCTGCATCAGCCAGGCCCTtAtGTCGGCTGAAGaTCATCGC
CATTTcGCGTTCGGtCACAATCATtAGTTtgACcAAAaTTtAAgTAaTTAATTtAACAAA
AaTTTGAgAATCGTtAGTTTTAAcAAAATTt
>contig00456  length=510   numreads=4
CGTACCATCaGCACATATATAAAATCCCGcGTAGTTTTGTTCGCTCTTCGGTTAAAAGGC
ATaCACGcGCCAAGGGCTAtAAATATCAGCTTATTTACGGaCACAACCGTCCAGAGCCAC
GGGAATAAATTCACCAAAaTCCCCATTTAATTAACACCTtATTTaTtGAGACGTCGGACT
CACCTTtGGCTTTCTTtCTCTCTCTCGGAAaCCTAGCAGAGAGCTGTCTtCCAGAAATCT
CCACACTCTACACACTGGACTTATTTTATTtACCTTCCATGGGTGGGATCTGGCAACTGG
AGCACCCTCCACTCTCTTCACCTTCACCTACAAaTCAaTTAAATCTCCTATCTAAaTAAT
TtATAACACCCGTAACTTGATCATTTTTtCTtCCGAGAGAATTCCAGTTATTtaTTCATT
CACATCCATTCATTCGCTATAGCAGTTtACCGAATtCTAGtCTTTTttCCGTCcACCAAT
AAcTTTtAATTtCtACCTGCTTgCTTACTt
>contig00457  length=1215   numreads=15
GGTATCGAAaCtGTTTTTGTTTGGTCGAACCtaGAAaTacTAatGTCCACAACaCAAAAa
CaCGgAGTtCTtCCTagaCCGGCGTTGCAATGGACAACGATtGgAGGCGGCTGGgAaCGT
TtGTGGCCGATCTCCAGCGACTCTCCATGTAACTCTTTCTGGCGTTGTCTAACCTCTAGA
ACAAAaTtCAAAAATTCTGAGGTATTATtCGGGACATCATGGTCCGGCCAAGCAATGAAG
TTGTAGTGTGTCACTGTCTGAGTGGCTTCAGTtCCATCTGTCAAAaCAATTGTTGACTTA
ACGTAATGAGGAAaGTGCATTACACTGGTAGTAGTGACCCGAAACTTTCCGAACCTCATC
GACGATTGCTCCTTATCGCTCCAATAGGGGTGACACTTTTCCCTGCCATTTtCTTtCTTC
TTGCAGAGCATAACAACAATTTGCACATGCTCCATCCACAACATACGATAGAAATCATAA
CACGTCCGTCGGGTTGGAGCTTGTCCGCAGATGAACTTCTTGCTATGTTCAAAGCCATCT
ACATAGTTGGCGTTAATGTaGTTTCCCCcGTTTcGTtCCGTTGGTAAAaTTaCTCTTGAG
TGATCGAAGCAAACCGCATTTGCGTAgCGGTTCAGaCTTTTGTTAGCTTTTTCCGCTTCA
AACGTCCcTTGTATCTTCTCACTGATAATCTtCTGATGcTCCGcAGCGaTtAatACTTcG
CaGTCACTGCGCTCCATCAGCGCCATGAAGTCTACATATTtGAGCTCGTCAAAGCCACTC
GTCCGTGCCATTGTTACGGaTAAATAATTTAGTTTAATGTACAGCAACAATATCTAGGTG
TCACGTCcTTCACTTACAAAaTTtAGAATTATAACTGATGAATTAATTCAGCCGATGATA
TTTAAATAGGGATATTTGATTGTAAGTATGgATTCGTTTATCCTGATCGCTAACGTAATG
CTAGCTTTtATACGGGAGGTAAACCGcAATGTATGAGTAACGCCTGGTTtCAGAATATAT
AATTAAATATTTCACAATTATTACTGTTACTAAGGCATTAATGGTATTAAATTCATTtGT
GGTGATGATTTAATGTACAAACGGTGACCATATACGTAATGGATAAAATCCATGATAAGC
GTACATTAACATTAaTTAAATCCCATAGCAACTATAACAGTACTAGATTTAACGTCCTAA
TGTTACTATGGAttt
>contig00458  length=274   numreads=8
GAAGGTGATAGTTtATCAGCCACTAAaTCAGGAATACCTGagATTaCCAAcTCAGTAGTA
CTTCCcAATAGAGATGAAGTAGATGAagCTaCACTGTTTTCAAGAGTAaCTAGTTTGCTC
AGATCAgCTAGTTtATTATGCATTATATtCATGTtAGTTTTacTGTCTTCTTTtAATTTT
TtGATGTCTAAGTTtAATTTCGAAATTGAATCAGCATTtATTTTAACATTTtCCTtAACT
TCCGAAAGGTCAGACACAGTAGCAGCTTGCGAAT
>contig00459  length=492   numreads=13
TATACTATCATAATTATAAaTTATTATTACCGTCGTAATAAaTTTATGAGCTTTAAAACT
GACAGCACTCGTCTAAAGTTATGATGCATTTATTACATGCGTGCTTAAGAGAACAAACTC
ACGTTGTAAACGCATTATATAATCTTCACTTTGaatATaaTtGaggaGCTAaTTTtCAAA
aGGGgTATcTTTtcATTTTTgATTAATCGAGACAAAAAacTGGTTATCTtcAATTTAAAT
ATTTTtAtcgAaCTTTTTtAATTTGCTATAAaGTGCTATCGgTTAtgAaGCTACAATTcG
ATTTtCATTTaGgAaTcTTTATAATTcTCGAAGTAaTTAatATTTAAAAGTtaaaaaaCT
GCTTTttAAAAtATGAAaaGATACCcTTTtGAAAATCAGCTCCTCaTTTATTGTATTATT
TCTGGTTTAGGTCCAGTGGAATCTTCTTTCTGCTACAAGTTtAGTACCcGACACAAAaGA
AGGAAGTAAGCA
>contig00460  length=358   numreads=12
ATgCcTTATTTGTgCTCgTCATCGGGgCCTtAGGGCTCaacaaCTCATGGGTCAACTTCC
AGCCCCTCGCGTGACTCCATCTCCACCGTTTTCTCACACGGGAGTAGATTACGCTGGTCC
AGTCATTATCAAGGCATGGCAAGGCCGGGgAACAAAGACGTTCAAAGGATGgATTTGTGT
CTTCGTATGTTTAGCCACTTCAGCAGTCCATCTCGAATTAGTCAGCAACTATTCATCATC
TGCATTCATTGCAGCTCTTCGCCGATTCACCAGTCGACGAGGAGTCTGCACAGCACTATA
TAGCGACTGTGGAACCACTTTCCAAGGCGCTAACCATGAAATCAGaCGACTTTTTGCT
>contig00461  length=1027   numreads=13
TACGCtttGCTGTAGTACGGTGGAGACCGATATGTCTTCTGTTGTTATATATATCCAAGG
CTTTATAAaTAACGACCGTGAATTTTtACCTAAaGAAaTAGGTGTgaCCTCTCTAATTAa
CGGTGATACTGCACaTTGGATTTTGGCTCCTGAATTCTCGTTTAACCTGCTATCCGAAGA
AaGACaGCTCGAAAACAACGCcTTAACCCGAAACATGGtCTTGAATGgTACGATGGGGAA
TCAATGGTAAAATACGTGCATACACAGTTACGCTTTTTTtGTCAAAATTCTATGAAAATT
TATACAAGAGGgAGGgCACAAAAaGCATACTTGGAATCTCTACTCTGCAGACCAGTTATA
AATATtGAAGATTTGCAAGaCAGTCCCTCAGTATCTACGCTGCATCAGCCACGGTTAACC
TGTGCCTTACACAGTgTTTtGGAATCtCGAAGAAAtCGGAGTCTTGGTTAtAATCAGTGT
GCTTtGTCTTGTGCTGACTtACTgAAACAGTGGTTAAGTAAGAAAGCAAATTCTGAAGCT
AGtGAAagTAGCTACGAACCTTCACTCGTTTGTCCTTGGGGgTGTGAGGcTtGTAATGAA
CACGGTGCAGGTCTTAAAAGCTATTCAGTaTATACCATACCACGCGATTGGAGTGTATCC
TGCAGACAGGATCCCGAGAGTCTGGACTtaGCCTACAGCCTTCgTAATAAACACAGATGG
ATGCCATAAGCCAGGACAGCACTGGGTCGCCATATACGTCGATAGAGATGGCTGTGGATG
GTACTTCGATAGCTATGGACTCCCACCGTATATCCCGCAGCATCTTAAACGCCTCAAAAA
CAaCTGTAAaTGGTtCAAATaTAACcACATTCAGTTGCAAAAAGAAaaTTCTCAAGTGTG
CGGTCAATACTGTATCATGTTTTTGCATTAtATGTCTACTTATccTTCACTTGATAGATT
TATATCTATCTTTGACGGAAGACTTGACAGAAATGATGAGATCGTCGAAGAATATTaCAA
TACGTTT
>contig00462  length=2005   numreads=32
GCATCACGAgaCAGAATGGCAGGATGCTTAAGTTGATCAGAGTCTGGTGCaTTTTCCAGA
CGTCCACCTACACGAATgaTGCCCTCGGTGTCcAGGAAGGCAGTTAATCGTGCAAATGGA
TGATCTTTtGGCCATGATGCTTGATTTTTGATCATTTTGAGCTCTGAATGGAAATGAGTG
CGTTGcGTTTCcttcAcGCAGAATTGTAGAGCTTGTTTGATTTCAATAGAgaTgaTGGGG
tgAGCTAGAGATGAGTTTGGCCGTTTcTTGATCAGGTCCCGAAcTCTCCagCATATTACA
GTAGCTCGcAACATGCGGAGTAATGGAATTGGtCGgTCcATGATTGACCATCTTGATGTT
AGAGGCTTGgTAGTTGAGTAGagTGCCTTTATtGGCCGTTCTTCCAGCTGAGTGTtGGAG
TCGAGtCTtGAGTTGATGAGTGGCCAGGACGATGAGTCTTGAAGTAACCATGGTGGGCCA
GTCCACCATAaTTGATGAcTTTtGAGTTGgAGGGTTgtCAATCCTCTTGTTGCACAGTCT
GCTGGATTTTCTAAGCCAGGAACGAACTTCCAGTGGCCATCTGGAATTAGATCTTGGATT
TGTGACACACGATTTCTGACGAAGTCCTTCCAACGAGACGGATGCGATTGTATCCACGTG
AGTGCAATTGCAGAGTCGGTCCAAAGGTATGTTGGCACATTGTTGAGTTtGAGTATTGAC
TGGCAATGAGCGATGAGTTTAGCCAACATATGAGCAGCGGTGAGTTCTAACCTTGGTATG
GTTAATTGTTTTAACGGTGCTACCTTGGTTTTGGAGCAAAGCAGCGTAACCTTTGCTCCT
TGAGTGCAGTTGtGATGATGGACCTTGAGgTATACCACAGCTGCCATCGCCAGTTGCGAG
GCATCTGAGAATCCATGgATTTCGAGTGATGAGTTCGTGGACGAGTGGATCCACCTGGgA
ATTTTAATACAATTGATCATGGCAAGTTGATGAGTGAATGCCTTCCACCGTTTACAGAGA
GTTTCAGGCAATGGTGAGTCCCAGCTGAGTTTGACAAGCCAGAGTTCCTGCATGAACATC
TTGGCTTGAATGATGAGTGGTGACAAGAATCCCAGGGGATCAAAGATTTGGGCTATCTCT
GATAAAATTGATCGCTTTGAGTATCTTTGAGCCTTGCATGGTGTCGAGTTCTTGAATGAG
AAGTGATCTCGTTGAGGAGACCAGTACATACCCAGAATTTTtGtGCTGCTGTCTGGATCC
TCAATGGTGTATtGTGTTATTGCTTCCGCATGATTGAGTTGTTTtAATTTaGGgTGATTG
CTTGCCcAcTtGGCTAgAGGAAaTCcGCCcGCcATGCAGAGTtCTTcTGTTtGATTTGCt
ATTtGTTGTAGtAaaTCTTGAGTgTCTGCgCCACCGGATATATCATCCACGTAGCGTCcT
tcgggTAagTGGTTCCACTGCCAGTGGGAATCTATGGCcTtCGTCATTGACGAGTTGGAG
TAGAGCACGAACAGCTAGGTATGGTGCAGCCcTTGTCCCATAGGTGACAGTGgTGAGCAT
GTATGGAGTGATaTCTCCATctGgTTgAaCCAGAGGATTTGTTGAAGATgaCGATCATCA
GGATGGACCAAGACTTGGCGgTACATTTTTGCCACGTCAGTGATGAAGAAGAACcGATGt
CTTCTGGATGTTATGAGAaCATCGAaGAtGTTGATgAGTAGATTGGgTCCAGTATGcATG
ATGTCGTTgaGTGAGAGCCcAGAACTGGTATtcTtaGAGCCATTgAAAaCCACACGGATT
TTGGGTGAGTTGGTGTTCTGCTTCAAtACTCCATGATGTGgTAagAAGTATTGAACTGAT
GATGATCGCAATGtGGTTgcTTCcATGTGGTTgAGTGATATGTATTCTGCCATGAATTCC
ATGTAGAGTTgTTtGAGTTGTGGgtCTTTGCtGaGTCggTaCATGaGgTGgCGAaGGCAT
tGGTATGcTGccTtgAaTGAaTCTc
>contig00463  length=1322   numreads=19
TTATACTGAACTTTATACATTTTTCTTTtCCACTTTAACGTCaGTTAATAATtCTTCAaC
GCTGGaTtAAAAAaTTTTACTTCtATTTGaTTATTAACGAattttAAAATCTCATCTTTG
ATTGGTGTTATTACTTCCAAAACTTTTTtGTCACAAATACCAGCCGTAAAGTTTGATTGG
TCAATTTCATCCCACTTCTTTTTAAATCTCTGATAAATTGGAaCGTTTGGGCCAGACGAa
gCAGgCCAGTATACTTCAAATGCACTTCGAAGAACAATTTCAAAaacATGGTGTCGGCAT
GGCAAGTACAACAGTTTtCtACTAAGAGCCTTTtCTAcTAATACACACGcACCATTtCtG
ATTCCTGAAAAAaTAAAaTGAGAATTGCTAGTGAAGTaTCGATTTTTTaGAGtAgTACGg
aGAAATCTTTTCAATTTGAAaaaaaaaaTAACtcATAACTTGGAAaTTAATGGTTAATAC
TAAAAaTCTGATTTGATTTAGCATTTAAACATTACGGTAATCAACCATgTTATATTTTTT
TtATTAATAAaTTATTTACCCGTATTTGACGCCgTAGTATCAGAACACAATGCTTTGATG
TTGTCAGTATTAATATCCCATTGTTTTACTGTTTTAATAATAGCCGAAGCTTGGTTTTGt
CcAGTCCcAGATTcTAGTTTAGGAACTCCTAACAGTTGAAATTTACCTGATGATGATAAA
ATAATCGGAAGCCGGTCAACTTGTTCTGTACCTGTAATATCTGATAACAGTTTTCCATCA
AAATGTAGTACATAATTGTCAGTTTCCAGATTAGTCTTCAGATTTAACGCCGCTTCTTtC
CGGAATTTTtCCCTTGCTCGGtgAaTAGTCACATGACTAAAGTTTACGCTTGCACAaTCA
ATGTTCAaGCTAGATAaTAAAGCAGCAATAATGTAagTCGCCATCCTACTAGTCACGTTA
GCTCTATCCAAAGCCGCAGCAAGTTCTGGTGTCATTATATCAATTTTTGGAACTTGTTGT
TTTGGCATTTCATCTTCATAATCAGAGATTATACGAGAAGTATTACTTTCCAAAGATTTC
TGGGATAATTGagATGGATGACTTGATATTTtATGATTAGCAACATCATcaGTCTCAACT
GCACAaTAaTAGTTGACATTGTCGTTATCAAACTCTCCGAcATTATTATTACTATCATTA
CCATtATTATTATAGTTTTtATCATTGCTATCAATGTTCTCTTCACTATTATTATCACTA
TTATtgTtATTATTAtCATAATTgCTGATAtCAACATCcAtgTCTTCGACAtCTTCTAAA
aT
>contig00464  length=376   numreads=6
AGTTACCcGTGAAAaTCTtcGAAAAGgAAaTTAGGATATtACGCTGACAATATTTGAGAA
TAAAaGaTTTtAGTAGTTAATTGTAATAGAGCTGGCGTTACATCAGAGCGAGAAaGATGC
AGCGAAGAGTTTTAAAGAGGAGGAATATAAGGTGGATGCCTCTTCATGATATCCGAGGCt
CTTAGCCAAGGCAGAAAGTAGAGGGTGGAAGGTGGACCACGTAGATGAGCTGGATGGGGT
GAATAAGGTTGGCTAAATGGAaTGGGACGGCTCGGGAaTGTATAGCTGAATATACACGGA
AAGAACGAGATTTATGAGGCTACCATCTCAGATGGTACTCAGCACCATCTGTAGTCAAGA
AAaTTTTCAAAtacaC
>contig00465  length=671   numreads=9
ATTGCCTAAAAATCCACCACGAGTTTCCACATCATAGTACGCTTCCTATAATGATTAAAG
ATGAAAATTAAATTATATCACTTGCAaGCTGAAaTAACAAATTTTAAATATGTTTCcAAA
CATCTGTATAGATGTTTAATCATAAGACGTATTTACCCAaTCTTCcAAaGAATATttGTC
TTTtAAaTTTgtAAAAaCAaGAAtAATTtCTTTTGCACAGgTTATTTTGTGTTCTTTtGt
AaGgATATTTTCcATAGgCcTCTTtCAGAGCATCAaCACACAATTGAaTTAAaGTtATTC
GACTTTGTGGAGTTAGAGCTTGTTGTTTAGCATACTCATCTAAAATATTTAAaCCGACGC
TGGACTTTTCCAAAACTTGACGTAAATCCTAGAGTGCAATATTATTATAaTATTAAGTGT
TTGTAAaTTAATAAAAaTTtACTTATCAaCGCACCAGCACTTaTCATGTCACTGTATTTt
AATGTCACATCGTCTGAGACAATTTTtACCCACTTTTtGGTGTCTTCATAaGTAACTCAA
CGCAGACAATTTATTAGAaCAGGTTCAACGATTTCGATTCCAAGTGGTGGGTTGAGAATA
TTTTTGAAATTATTCATTATTTTCAATTTTtAATTACCTTAGTAATGTTATGATTTATGA
TGATTGTAAAC
>contig00466  length=602   numreads=5
TTAGCCTTATGCCCCTTTCCCCCGCATTTGTAACACCTGAaCtCACGTTTCCCGCTCGAT
tGTACGTGGCCTTTCTTTGGGCGAAACGCcATtGCAACGACGTCaTTTCCaCTTtCCTCC
CGCGTGGACTCATTGTATTCAaGGATTTTTACTTTCAGCTCTTCCGGAGaCGGTAGTGTG
TCTCGCGTCTCTATTGCTGTaCGAAAAGCTTGATACGATGgAGGgAGACTATtCAATAat
ATGaCaGtCTGCAGATtGTCGCTtATCACcTCTCCCATGCTTACGAGCTTATCCGTAaTt
TCAAagAGCCATCCATGTGATCTCTAACATCAcTACCCTCGCACATTTTtCGTtGAaTAA
GTTGCTTCAGCAATgCcGCCTTTTTtGCAGGTCCAGTTGACGCAtATACCGATTGCAACT
TAATCCAAATCTCGTTCGACGTCTTGCAATGTTTAATGTCCTtCAATAAACGTGGTTGAA
TCGACAGAATGGGTTCTGTCCTCGCCTGATCATCTTTTTCAATCCAATTTGTGAGTGCTT
CCGTTGGTACTGCTGATGAACCACGTGCCGGCTTCACTGTTGTTCCGTCTACGTATTTCT
AT
>contig00467  length=336   numreads=6
GTCGCAATGGTCGGAAGTAGGGAAAAGTTtGAAAAAAAaTTTTtCaCAAAATGGCGACTG
TTtAAAAAAAAaTTTTTTTTtCGACCACTTTTTCtGACGGTTTTGAATTTTTTAAAAaTA
GTTAAAaTAAAAaTTTGGGGATAGGgCTAGTTCCAACCATAGACAAGCCAATAAAGAAGA
CTCTATAAAAATTCCAAGTAAATCGGTCCAGTAGAACCTGAAAAATCaTGGTCATCGTTC
CAAAAAaGacAGTTTtGAGAAAAaCGCGTTTAAAGTTTCgCGTAAAGTTTTTtCtAGTCT
AAGTCATATAATGATATTTTAAACTTaCATTGATTT
>contig00468  length=503   numreads=6
TTAAGtAAAaGgTCATGAGTATGAAAATCATCtGCAAaGTGaTAAAGCAaCtATATGaTc
TtcTAAATtAGTAAGAaaaaTTAGTAAGAACaCAaTATGCCATCTTTATCGGACAATTAt
CATTTCTTTAAACGAGTTtCTTTTCTCAAGCCATCAGTCTTAGATTGACATTCTCCAACA
CAGAGTTTATGTTTGATTTTTTTCGACGAAATCGCGTCAGTATGGTCAAATGCTTACCGC
CGCTAAGCGACTGCAACCTTGACATAACCGTTTCCGTCCGTCACCGAACTGTTCATtATt
AAATATCTTCCGcTCAAAATGATGCTTtGCTCCGATTTCAGGGAGACGACTAGTGACGTC
ACCCTTATtCTGGCTGTAGTGGGAATTACtCcTGTGCTGTTtCTAATCCTTTtAAtGTTA
aCTTTTGCCAATTaGaCGTACAAACAaCCCGAaTGCTGTATGGTCATAAATCTAGGTTtA
AAaTTGAatttcggattgacaac
>contig00469  length=853   numreads=16
TTTatttatataattaaCTAGCaaCCCGGtccGCTtcGCTgaGCcTCAGTCAAAATGACT
AAAaTTTTTGTTATAATTTTTTATTTtATtaTAATGATCAATTAATTTTtAAGTTCGAAC
ATAAgTTCAATAcAAtAATAaTtAAtcTAgAgCAATAACTAAAaTtAATAAAATCAtAAG
tAaTAAaTTTtGCATTATTCATCGTCAaTAAAAGATTCCTACCAAATTTCAAGTCTGTAg
tAGAAGTTACAGTGTGgAAATGGAAaTTtAAtattttAAcACCcACCCCcGCAAtCcTTA
TTGGGGgTGGaTTGTTGtAAAATCcCTCTTAGAtcATTTCcGCATCacATATagAAGACT
CCACCTAAATTTGCCGTCTgtAGGATCtacAaTTTGAAaGTTAAAAaTTTTCATTGTTAA
TATCCACCCCCGcAACCCCCcTGTGGAGCGagCTATCGTAAAATTCGTTcATAGATTATT
TATATATCTCTTACGGAAGATTTCTACCAAATTTGGGAGCTATAGGagCTATagTTtaCA
AAcaGGaaTTTTTCATTGTTAACGCCCCcgCAATCCCCTTtgaGGGAGGaTTTTTtAAAA
AaTTtgTTTTACATACAAaCcTTCtCcTAAAAATTCTAAAAacAaCAAAAAAAAaTTTaG
CTCAATCGGtcAGCcgTtCTCAAGTGATGCGtGGAcaTACATGCGGcATTTtATTTTTAT
TTATATAGAtttctacattcttaattttaaaattgaacttttcccgcgcaaaattaaaaa
ttcataaatgaataaattaatgccggtaaagctattgtcatataaaaggTTAtttGTTCG
ttaattttgaaaa
>contig00470  length=451   numreads=5
ATCTACATCATGTTtATACTATGATACAGCCAATAATTATGAAATAGCTGCAACAATAAA
ACTGTTCCTTtGAACAAACTCTAAAATGAGTAAAATATTTTAACGATTACCATTtCTAAG
GAGTGCAATTTAAaGCTTAaTAAAAGAGCTTTTTGATGCAATTTGCCGAATTTCAATACA
TTGTCTAGTTCAGTAATTATACTAAATTCAaGTGATGAAAAATTGgTTgTCTGTAAAGTC
AGTTTACGGACGAtAGTTTtACGTGATAACGtCATAAAGtAaCAtGgTtGAAaCATTGCA
AaTTTTtATGAaTTGAATTAAaTTATTATCACTGGATTATtATtATTTtGTGCTTAAAaG
TTAAAAaTTTtAAatATTtAAAAaTtaTTTTACAAAAAAaaGgACTAATTGATAtATTGT
TAAtCAAAAaTTGATACAaTAATTtGATAaT
>contig00471  length=349   numreads=5
ATGTTGTTtGCAGATGAAGCAGATGTCGATTTTCTCTTCAAAGAGTCGCTGGCGAAGTAA
GTTTTGCGCCAaTGTACATCTATTCAAGTTTTCTTGTAGTGTGCGCGTCATTTCTGCTCT
CTCCGCGCTTCGGTAAGCGCGATGCGGGATGCCTTACAAGCTCCGGAGCCTGAAATATGA
CATAAGCCATTTTGAGCTTCTTCGTCCGGTGTACAAAGGAaGCGTTTTGACTTTTCGGtG
CAGCCTGTAGATTAGtGGTTTTCTCCGCCACATCTATAaCAACCcGTGCTCTTGTCCGGT
CCcATATAGGTTCTTGTTTGGTACCCAAAaCCAAGGCATTTAAAGCATT
>contig00472  length=635   numreads=7
agcaactttgcctttcttcgatgctcgcaaatttctgatgtacttactatagagtcaata
cttctgggATTCAGCtAATGaTTTGTaCAAATcaTGAgCGAtCtGAcAGGTTtcTgAAAa
GTtGATTTtCATTTTTTGAAAAAGATCAaGTATTTtATCCGCCCAGACATCTGTCTtGTT
tAATAGAGAAACAGCTGATTGGTTtATTTGTtCATGAGATTTCGGACTAGTAtCTGTTAT
TTCGtCCGAATTTAGTTCTGGAGAGTtACTTtGTTCATCATCATCATCAACATTTTGCTT
GGACGATACTTCTATCGACATAACTGCTTCAATCGTCGGTAATCCTTTCTCCACACAACT
CTCTATGGTCTGCTTTGAATGATTTAGTTCTTCCAGagCTTTTGgATTACcAGAGGATTC
ATTCTTTGCTTTAAATctAGAGAAGACATTCTGTTCAATACAaCTtACCTCAGTCAATTC
GTCAACGACCATGTCTTCTACAGTTGAATCCTGATGCaCCgCTATATTTGAATAGGCAAT
CGATTCATCTGAatCActCGTCATCtcACTatAGGTAGTAGGTTCggAaGtAGCACACtC
cACTTcTGAAGattGGTCAGGTgTcTTCTGttttG
>contig00473  length=173   numreads=16
TGtCATACATATCTACCGcAagCAACACCTACTGTCGgTAAAACAGgTCGCCCAtATctA
CAGATGATACTtATCACGAaCcTACAGttGgTAATGTAGATCCCTtAGTatggaCAcGAA
CCCaCAAATCTGTTTtACCGACTGAgtagCACCcccTGccACACTActCGCGG
>contig00474  length=4028   numreads=83
GAGCAaCGaTTATTCTTCTTtCGTAGggggCTTTAAATAGTAACGAAGCACTAAATAACA
AAAaCAATAGtACCTTGCATGTTGCGAGCGATTAAAAATTTCGTGTTCGAGTTTCGTCTT
GATTAaCGAAAAGTTTACTTCATTAATCTTCTGAGTTCGAGATATCGATAAATTGACaTC
GAAGAACACCCTTGaTCGACTTAGCCCATCACTGCAATGGACCACCATTGGACTCTTGTA
GCCATTGGGAAGCTTATTTGTTACGGCATATCGATTGTACAATCTTATCATGCTGATTAA
TTCATAGAATTGATTGCTTGGAGGCAGAAAATTGATCCTTGGCCAGCTCGTGAATAAGAA
GTGGTCGACGAACAAGAAGTCTCCATCTTCGTGTGTCAAGAGTaGTTTCGTTTGTTCAAA
ACTATGATATTCCGGTTGAACTATAATTGTTTCAACCTTCAGTTTTCCACAACAGAACGT
AGATCCTATTtCcAAGTTCCAATAGATAAGACCCTTCTCGTTTTGATCAGGCTTATTCAG
CATTACGATGATATCAGTTTTTtCTTtCCAGATCATCTTCCAAAAGTTATGAATTGCTGC
TTCTGAGTCAGGAGTTTTGGTTACAATATATGCTCTAGGTTGCTCGAAGTCGTCGATGTA
GCTGGCATCGATGTAGTTCAAATCCTGGGACTTCTTTtCTTtCGAAaGAaCTGCATGCCT
GTCTTCGGAGCATAGTCCTTCTGTTTTATGTTGATCGCTTCCGAGGTCTCCAGCAAATAA
AAAaGCGTTGAAAGATCCTTCCATTTCTTCAACTATtGTTGCTGATTCCTGGCAATGCAA
GGCTTGCGTATTAATCGATTCGGGCGCGTTACAATCTTGATTGATACCCGAACATATCAG
GAATCCGTATTTATATAATCCCTTCCTGTTCTATCAATATGACATATACTACTTTGTTTA
TCGAATCAAACGACGTTTTTATTATCTTGACTATAGAAAaCCCAGTTTTTTTTtGGCTTT
AGTTtCtAGAAACCAAATTATACCTACTCAAAGCTGACCATTGTACACGACTTACATATT
TATGATAGAATATATTTAACAAATGATTATTCACACCACATACTCAATTCCAAACAACCA
ATTGCAGACAATAATACATAAATTAGAATATATGTCTACATATCATCAAGACTTCTGTAG
CAGTTAATTCGTAGGCATAAAAaTAATTGCTACGGTTTATGCTACGGATATCTGTCTTAC
TTAACTAGTAGCTACGGCGATTATGTCAGTACCATTAAGAACGCTGGGAATGAGAGCGAA
AAAGACACACAGTGTCTTATTGTACTTTCTGGTATATTTTtGATCATGCTATCCAGATTT
TGGGTTCTATATtATTGGAAaGGGATGAATCTTTGAAAAaaTAaTAaGAAaGAAagTTGC
AGAAAAaaTCTTTTATTTtATTAGATATTAAaCAAAACTTTTACATGTTGATtATACAAT
CATTAAAaGCTCTtAACTAGTCAAAAGAATATTaCAAaTAAATTTTAGATTAACTTATCT
AAGAcTGGACGGTtATTaGATAAAAaTTAACaCTGaTATTGATAAAaCaCATGAGAaTTA
ATtAGATTAAAtCTATtaTAAAaTAAAGAGCAACAaTTATTATtCTTAGTAAAGATTCAA
ATATTCACAAAaTGCTGAaTAaCAAAAAaCATAATGATTAaCATtGTACAGGCAATTGTA
TCTCTGTTTtCTTAGTTGTGCCGCAATAGAGAATATGCTTACATCGACAACCTTCTGATC
TTTAGTTATCGCTATATCGATTGTACAGAACACAATTGATCGATTCAGCCCATCACTGCA
ATGGACTATTACTGGACTCTTGCAGCCATTGGAAAGCTTTtGCCCATATCTATTGTCCGT
TTGTATCATGTTGACTAAATCCAGGAAATCAGCGTCTGGGGGCACAGAATCAATCTTTGG
CCAGTTCTTGTATAAGAAGTGGTCAACCAGCAACGAACCTCGATCTTCGTGCGTGATTAG
TAGTGTGGTAATCTCGAAACTGTGATGTAAATGTCGAACTTTAATTGTCTCTACGTTGAG
CTTTCCACAATAGAGCGTCGCCCGTTCTTCCAATTTCCAATAGAGAACACCCTTTTCGTT
TTGATCCGGTTTATTCAGCATGACAATTATCTCAGATTGTTGTTCCCAGACCATTTTCCA
AAATTTATGGATTTCCGCCTCTGAATCAGGAGTCTTCGTGACGATATATGCTTTGGGTTG
CTTGAAGCTGTCGATGTAACTCGCATTTATGTAATCGCTGGATTCCTTATCTTCCTTAAG
AaTTACGCGGTTGTGGTCGAaGCATAATTCACCTGTCTCAGGTTCACcGTTTCCGAGGTT
TTTAGCAGATGCAGACGCTTCCATGTTAATCATTAGTGTGGTGTGTTCTTGACGCAGGAA
TTCATTAATTAATTTTTCGTCAATTATTGATGTTGATATTTCACAATCCAGGATTTCTCC
CTTGTTAGCACTCATTTTGACTATTTCTTAGAATGTAAAGTTCTCAAAAAaTATTAACGA
ATCCCGGTACGTTACAAACTTGATAGACGCCGTCACATGTCAACAAGCCATTTTTATaGA
TCTCCCCTCcACTATCAGTATAACTAaTAAAATTTGTTCAAAGGATCAGACCATTATATA
ATTATTATTATCCTTGCGtAGTGGTAAAACCAGGATTTTATGCTTTGTCTACTATATAAA
AAAaTTaTACCTATTCAAAGCTAACCATTGCAATTTACATCGATAAATTGTATATACATG
CATATATAAATAGATACCATTTTtACTCTGTATTCAGTATAGTGAAATCAATTACAAAGA
GCAGACGTCCACACATCGTCCAGACCGGAGTTATATTTTtGTTTTGtAATTATGGCAACC
GaTTTGTATACATCCTTTCAAGATTTCGAATTTTTGAACTGGGCCACTCATCCGAAGTAC
ATCGACATCATGGCTCACGAGTACTCCTGCATCTGTCAAGTACCACTAAACGGAACTTAC
GAAAACTGGAaGAAGCCGAAGAATAAAAaGAAAAaTGTTTTtGTTAACATTCCATGTTGG
GATGATTCCCGCGTCGTTTTACACCAGACCAACGATGGAGCAGATTATATTAACGCAAAC
TACATCAGTGGGTTCGAGCTGAAGAAGAAATTCATAGCAACGGAGCAACCAATAGTAAGC
ACCTTGGGAAACTTCTGGACTAtGGTTTtCCAAGAAAaCACGCGTGTtATTGTGATGTTA
AATGGTTCAGAAGAAGAAGCACAACAaTCATATCCATATCTTTTTCCGAGTCAAAGTGAA
ATAATCTCAGGAGACTTCACAATTAAACAGAAAGAGATTAACTTGGAGACGTACTACACT
GAAACAGTGTTTATTATTACACACTTGAAGACTGGAGGGTCAAAGAGGGTAAGCCATCTA
AAATACCTAAATTGGCCCGAGCACACATTTCCTCATGAAAAAGAGATTCTTCAATTTTTA
AGGATCATGAACGAAAGGAATGCAGAATTTATTATCGATgCAGAGATGAATAACCAACGG
ATGCCAGGCCcGATTGTTGTCCATGGGAACGCAGGTATCAGAAGAACGGTTACGTTTtGT
GCGATAGATACCtGTCTTTTTGAAGCTGTACTCAAGAGAACCGTCTCAATACCGTCAGTA
GTCCTGAGAACAAGACAGCAAaGGAATTTCAGTTTtCCGGGACTCAGTTATTATATGTAT
GTGCACAGTGTTTTGTTGTACTTTCTGGCATATTTTtGATCATACTATCCAGATTTTGTA
AAATTACGGACTTATTATACTGTTAAGGAGTTATACTTTTtATATCATCCGATGGCAAAA
TTAaTATAtAAATTTAGTTTTACATtATATTTTTtttCTTTtAAGTCAACCCTTCATAAA
CTTGGTAtCaTAACATGGTAGTTTAAAaTCTtAtCCATTAAAATTTTtGAAACTCTTAAa
GTTtCAAT
>contig00475  length=220   numreads=8
ACACTGaaaataaaGTATGAGTCCCACACTTATAAATTTcAGTGATATTGAAaTACTTGG
TATTGcAaTAtcTTAAACacTGTTTGAGTcTCagCGcAATATTTTtAAGCACTACACTGA
AActCGTTTaaGtcATACACTTAAACcgAGTTtgAGCGCCACcGCAAAaCTCATATCAGC
AATACACTCCCCTGATTAAAAATAttgattgaaaagtatt
>contig00476  length=205   numreads=2
GATAAAAGTAGTAGATGACAATGCATGTGAGCTCAATTATTtATTTtAACGAACACATTG
GAaTATATACTTGTTGCATTTACAATGACGTCAAATTTTTatAAAGATGCTATATAAATT
TTATtCGAAACATGTTATTACAACGTGTTAaTATAAaCTTAGCAaGTTTCTTATCAATTT
ATTTTACGAGTTTTAAtGTCATGAC
>contig00477  length=404   numreads=12
ATTTACATTTTTATTTTAAAAAaGTTAAAAaCTCAAaTTGAACTTTTAAACAGCCGGCAT
TTTACgAGGCAATTCAAACGCTGATGTTTAATTTTTTAGATAAATTTTTTTTTGAAAATA
ATGGCGGGGAAATTTTAAATAAAAATAATGGCGGGAACATTTAAAAtGAAaTTtATGACA
ATAaaTTTAAAAGTATATGGgAaCGTCGGAaTATCGAAGGAGaTAAaTTtAAAAAaGTAA
AAAGTAGGTAAGAGGACAAAGGAGTCTtAGTTTACTCGGAAGGATCCGGGAaTATGTAAG
AATGAGAGTAAAgAAACGGCGAAcGGCCAGTACGGAAAATAAAaTAAGCAAAAAGAAGAT
CTTTGGAGTATTATATATCGGATAGAAGCTGAGATCGAGTAAGT
>contig00478  length=558   numreads=7
ATGTCAATACTAGTTACTATCACTAGCTTCGATAATAGAAAAAaTTTATATCAGCATAAG
CGCTGTTTTATTCTGAACACGATGATATAGGGTAGGCTGCAAAAAAaTTCGGTCCTAATA
GGGGTTTACAAATTTTAAAAaTTtCAATTTCAACGCGTCCGGAAATGAGTGACAGAGAGA
TCCGAGGTAAGTATACTGTGTGATAATAAAGGACCGAACATTGCTGTTGTGTCTGATGGG
ATCGTGAAAATAaGAAAGTGCGCATGCTCGGTATGTAAaCTTTATAAAGAGTAGAGGTAT
CCCTGCcATtcTCCATATTGTAAACAGTACATGTtATTTtGGAGCAACTGACATTTGAAT
TCAGTATGCGTtATTtCGGaGCAACTGAAAAAaTGTTGCTAACAAATTAATTAATTAAaT
ACATAACAATCTAATATATTtAATATCATACAAAaaTATtAAatAaTATAATAtAAATTA
AaCAAagAAaTAtaTAAAaGgTTTTTttATAGTTAAAAatATATGTTAaGTtatAACAAa
aTAaTTtATTAgaGacAC
>contig00479  length=1158   numreads=12
ACTAATATatAAATATAAaCGTTAAAAaTATCTTATAAAtGATTTTTtGgtCtCTTTtAT
AACAAATTTATTTTtATTTTTTtACtAAATaTTAAGAAATTTAATTGAACAATTAATTCT
TTATAACAAAAAaaCtATATTTACAACTTGTTACAaCAATTTTTCAACTTGAAAaTATTA
CAGTTTtAtAAAaTtACTTTtATTGCAATTAGGATATTGTTTTCTATGTTCTGTCACTAC
TTGCAACAAATATTGAAGCTGTTCTTCATCTTTCGTTAAGCATCGATTATACTGCTCTAT
CAATGCCACGCCGCGTTCTGCTAtATCATTCACAACTtGAAGTTTCCcgAAaTACTCCAA
GTTTtttAAGAAATTCGGATTCTGAGGCCaCAAAGTAACaTCctcaTCAATGAACTcATA
CGACAAATCAAACGaTTCAAaTATATTAATCGATcTCATAGACaCAAaTTGACTAaGATC
TTTATTTAATAATGACTCTAAATTTTtCTTATCTATTATAAAGCGATTtGTTGTAGTTTC
ATTGGCTTTACAGTTTTTAAGAGCATGAACTATtCTTTTTTTtGTTCCAACTGAAACATT
TTtATCAAAGAGAgATAAAACAGACAGCTCGTTGTTTAAATACCACAAGtGATCGGCTAA
TTTTTGTGAGCATGTCTgTGAAAgACTATTATTAAATCTTTcATATGAAATTAATTCTTT
AATCAAAGTTAAATCATTATTAGGTgCTGTTATAGCACACGGCGCAGTGAACCAAGCTTT
TAAATAGAATATTATGATAAaTAAACAAAGTTctCgTAATCCATCTATTTCCGATTTAgt
AAGATGAAaTTCATTTCTGAaTAAAAAAaTTTTTAAACTATATATTGCTTTAGCCATCcA
CCTTGCATGATGGACCGgTCCAGGATGCTTAAATGTAATATTTgtGGTAGTAGTACCCAA
AAATATTAATGATAATTCCagAAGTTCACGGTAATCGTCTCGAcAATGATCCATCTaCAA
AAAAAGTTaTAAGTCaaaatgaaattgattatatcgcaatttcaaagttgagaagactaa
ttattattaactgatgtgaggtaaaagttcgtaaaatattttacaaacgcaattttaatc
gttagagatgattgaaag
>contig00480  length=1113   numreads=11
tttatctagtgctgATAACTAGtttGTATaaaagatttagatgaaccaacaatagacata
agcgtctaaaaagttctatcataatgttcactagaaagatcattgcgttcctcgtggctC
tCCTCAGTATTTCCTGTAAGTATTCAAAAaTTATTAAaTTAAAATTGATtATTGATGCAC
TAAaGTtATAAATGTGTGAATCTTGCCTCTCTAAAaGTGTtCCTTTCTTTGCAGGGGgTC
AAGCATGGGTAGTGCAAACGCATCACAAAGACTACAAGCTTTTACACCCAGAGATACTAG
ACGTCAAaCaTGAATACATGGGATCACAaGATGATACGGGACTTCtACCACCCAGTTACG
AGAACTTGGTCTACAGACTCTATGACTATCTGCTCTGCCCAAGTGAAAAGTACATAAAAG
TACTTTCAAAGACCAATTTtATCTTCGAAAATCCCCCTGGCTACGAATCTGACGATATGC
ACATGTTCTGGATGAGTGTACCTGTGAAAGATTTTCTCAAGAATCCTAAAACAaGAGAAT
GGCTTGTGATGAGAATCATtCAGGTTTCGTTGAACCTGCTCAAGGAATCTTGTGATGAAT
TAGAAAaGACAATTAGCCcGCTGATTAACATTTATGAATCAATGCCTATGGATAATGCTA
GTGGATTGAATACTGAAGAAAaCCAATTTGACCTGAAGGTAATCCTGCTAGAAGTAAAGT
CAGCGAAATTAGTGCTACAGAATCTTCAAAATCGAATGGATTTCTCCAGGAATAATATTG
AAGTCGCTACGCGTTTGGAAAaGAAAaTCGAAGGATTGAGTGTGCAAGAGCTTCTGaGGT
ACACTGTTTCCGcAATGACATCAGTACgTGGTACTTGGATTGATTGGAAAaTCTTGTCAC
ATTATTCTAATGTGGCTAAGCCTTGAaGATTtGTTGTTATCTATTTACaTAAaTTTtCAC
ACCACTTGTATGAAAaCTATTGAATATtAAACGTaGTTaTTTtaGTAAAaGCaTGTACTG
TATAATTATTAAAAatATTTtAATGaGcGaTAATGAGGTCAACTTTTAGCCTATACtGcT
ACTGGgAAAACTgatAAaGTTCTGGACGTCTAa
>contig00481  length=767   numreads=17
ATtACTGAATTCAGATGCGATAAATCTTCGTGATTTTATACCCAAAAaTTGCACGGATTC
CTAAGGTACATATAACAGTGTATTAGAAATGTGTAGTCTGAAATAAAATGTTTTtAAAaT
tAAATtCTTTtAACTCTATAACTTATGCATGAATGACACAAAAAAAaTTTCACTtGTCAT
CGATTAATCGATTAGTTACCATACGAATGgAGAATTCaTCAATTaCAAGAaTTAAAAAAA
AAAAtgaGTGCGTGTAACcGTcACACGCGATTGAAGTaTATAACTtCTTtGGCaTtaTAT
GAGAAaTGgCGATTAAATgAAgTTAAAAATAaaaaaTtaTGTGGTGTCgTGGgAcACCaG
gTaGgAACgAaGTTCCTTCGgCTAATGTAGAATCGACACAAtaTGCAaagAAAAAAAaTC
GTGCTCAATtaTATGtAGGTTTtcTTGaTTTTTTTCTctAAAaTTTtgCTgaTtAGTTTT
TATTTAAGTAcAGGAAaGTATTTAGgAAaaTTCagTATTTtAGgAAAtAaTAAaaTAAAT
tACGTAAAaTAAAAAAAAaaTCGTAaTTCacATTATCAaCTAAAATAACAatatATGTCT
CTTtATTTTtgTTTGACAACaTAAAAtAaCATagaaaTAtgAGTtCATAaTTCATGAGTA
TATCGCGTGCCTAAAGGTAAAaGGgcGCATATTTTTTTTTtATTGCCAaTtAaGTAGTag
ACACATTCTacACTtAAAaTtGaaaaaaaaatttAAaGGTAAAaGGG
>contig00482  length=723   numreads=5
AGAGCGTTCCAGCTAAGAGAAGAGGCATTTGTTtAGTTTTtGTTGACCTGCTGCTATGGA
CTATTGGCTACTTTCTGTCATTAGGTATTTAtAATTTTTTTTCGCAGACGTATTTATAaT
TTCTTTATCGCAGACGTCCACAGCAAGCTTTAATtGTCCTCCAGCAAATGTTTGTTATCA
aTAATTCTCaGCaTATTAATACTCTGAAAaTAAaTaGACACAGAACAGCCTAAAGAaCTC
ATGTTTTCATGGTCTATCCGTGTCTgTGAAaTTTAAGAGaTGaGaCGTACAAACAGACAG
TGGCAATTTTtCGAGATCTTGgTCTGTAAAaGACACTAAAATGgaGACTGTGAACTGCAT
TGGTCCAGGTCCATATTATGGGCACACAACTGCCGTGTACTGAAAaTTACCTCTTTtCCG
TGTGTCTTATAGTCAaGAGCCTTGGAAaTAGAAaCAAaGGgCTACAaTGATCCGTGTCTC
AGAAATTtAAGAAATACAGAATTGCTGTGAACTATGAAACACGAATGAAGCTAATAAGAA
TTCAAATCTTACAGTAATATCTTCAATACCATTTAAAatAAAACGACACAGATGAAATCA
CACACAAgTTTGTTTCATTtATTTGtAGTTTTTAAAaGCATTGAAaCATtGTtATGGATC
TTTTGTGGGTtAAAAAaaTaTcGCATGTTcTCtCGGACtCATACAaTTAaCCTTTgAAAA
CTt
>contig00483  length=605   numreads=9
GTAAGATgtGTGCGCTAAtGAGCTCAAAAaaaGGAACAGCTGAaTACGATCAaTTtAtGC
AaGACCATGCTCTaGaCTGTCCAATAAACCATGAAAATtCTTCTGGACAAATGGAGGTAG
ATGGAaTAAAAGAGATGTTTATGCGATCAGAGTTATTACATAACGTTAAGTATGTAAaCT
ATATAGGTGATGGTGACACTAAAaCGTaTAAAAaTATTtGTGATGCTAAACCGTATGGGG
ACATGGTGAAGaTAAAAAAAaGGAATGTATTAAtCACGTGCAAAAACGAATGGGCAGTCG
ACTAAGGGCTTTGAAGAAGCAACGAACTAACAAGAAGACAAAAaCAGGAAAAGAAGAAAa
TACACAGAAAAGTTTAGGTGGGAAAGGTCGATTAACGGACAAAGCAATTAATGAATTTAC
AAAGTATTATGGTTTAGCAATCAGACGTCATTCTAATGATGTTGATGAGATGTATAATGC
TATTTGGCAAACATTTTATCACAAGTTTTCATCACCCgAAGATCCGCAGCATTTtCTTtG
tCCTGAaGGTGCAAaTTCGTGGTGTCAaTTTCAAAAAGCTGTGGCAACAAATaCTTtGGA
CTCaT
>contig00484  length=392   numreads=9
AGTTATTGTTCTCCAAGTATTTATCCAATGATACATTCGCATACAGTTATCCAAATTTGA
ACTGCACACAAGTGCTACCCGACAGAAaCAAGCGAAaTTTATTACCTATCACGTTGTAAA
GCGAAGTAAATATGGAATaGAAAACAATTATATTCTAACTGTTACAACTATGCTGgTGTC
TTTGTTACCTAATAGCACACTAGTTTCAATGTTATGAAAAaTAaCAATTCCAgTGaTTAC
ATATGaTGAaTTTTTTAATTCAGGTCAACGTCTCGAAGACAtATGTGTCATTGAAAGCAT
ATTGCGCCGCTAATTGCGATGTAAacaCGATGTCTCGTgTCACcAAGCTTTAGCCTTACT
GCGTATAGAAACATTGAAGTCAACAATGTAAC
>contig00485  length=367   numreads=6
AATTGGATAGAGGAATAAATGTATTGGAATGAGCAAACGAGCAAACGTGATCCTTGAACG
TCTTCACGCGAGACAAATACtGTTTGTGCGTGaCCAGGgCGgCAAaTAAAAACAATAGCG
CGATATCTCCAGCTCtAAGTTGaGTTAGGAaGGAGCCGAGGAGAGTGTTGAGAaTAAAAt
AAGgCGCTGCAaCACGGtCTTTAaCTCATCGCGATAAaCTCTGCAAACaCCTTAGAGCTT
TTTCAATGTtCCTATTaCATTTTTCACTGTTCtGATtaCAAATTGGACGATCGATAAaTG
TaCCTcTCTACCTCTGGtATAATATAAGgaTACCAATACaCTCAaTAAATTtATATTCAT
GTtATAT
>contig00486  length=553   numreads=5
TtttGcGTTGtaTCgTAACcGAtCCAtCATCAatGATgCCTTTTtgATCAGTCTGCTgAA
GgATGTTGTTGCTGTCAagCgTATCtGATATTTGTTGaTGGTTGTAATCTGTTtCGACAA
TGTTGGAATTTATCTGTTGAaTGTCGTCATTTCTACTGATACTGGGGAGATTTGACCTTG
GATGCAATTTCGTtCTTTtCGAATTTTTGGACTTTCTCGGTaGAATGTCGtCAGTTTCTt
CGATAAAATTGGAATCTATCGGTCGATATGCGTcATGGATAGGTTCATCTTGTCCTGAAA
ATTGAATCAAATGGACTTGGAGAAGTTTTTTTGGTACAGTTGAaTTCGAATAAACTTCAA
CAATTATATAATGCGTGGACTTTGCATCCACTAGTATATTAGAACAGCCATTTGGAGACA
CTGAAACATAAAGTAAcAATAATTATAAATtAAATAGGAGTtAATAAGATTTAGGAGTCA
ATTGTAACATTAAATAAGAAATATCCCCGGATAAAATATTCCCAAGACTAAATGTCACTG
CGACAGAATATTT
>contig00487  length=651   numreads=9
GTTTTGTTGAGGTTATGTTACaTTtATTGATAATTGGCATCAGGAACCGGAGGCATTACC
GTCGCTGGACAAATAGCAACAGTAATAGTATAaCTGGATGATTGTGCTGGAGGTCGaCGA
aCTTGTCTCCCCGTATGTGGAAGAAGaCGAAGAAGAAGAAGAAGAAaGAACCAAGACCAG
GACGAAGAGGTTGCTAGATCAGAAAAGAAAAaGAAaGGAATAGCTTTTCAAGCTTGATAT
CGCGGAATCtCTTGATCGACTTAACTGGTCCTCGAGAGTTTCCTCTTTGACTCGGTAAAT
AGAATTTCTCGTTTACAAATATCCACTTGGAAACAAGTTAACAAAGGGACGGGATGGATT
TTATGAGAGATTGTTGTTTAATTTtGGGAAAATATATTATTCTTAATAAGAATATTTtGT
GGACGTCTTTTACAGAATAATGGTCGATGCATTTTtAACTTTTCTGAAaTTTAGAAGTAT
AAAAGATTGGCAACTTTTTTTGCTTTTtAGTGAAAAAAAAaTTTACGAAaGTCATTTAaG
TACATTTTGACAAATAATCTTCTAATTGACATTTTTAAAGATATAAGCTCATCCCGATGT
TACACTCATCAAgAGCTTTCATTTGAGTACCCGCATGCATTTTTTAtATAT
>contig00488  length=2219   numreads=20
AGTAAGtATTTTATCTATACAAaTTTCCTtCTTTTAATtAATTtATTtATTTATAAGAGA
CAATTAAAGaCAAATTTCGGCCTTAGGAATTTTTCAGTAACCGAAAAAaTAaGTCGGACC
GCCCAAACCGGGACTCGAACCcGGACCATTTGGTTACGCGCCAAAGGCTCtACCCGTTAA
gcTATCCGAGATAaTGCCTGTAACTATGGACCTCAGAATACTCGTCCTTTAATAAAGTAA
AaGTGCTTTAGTAATTTtAAATTACTTTTACAGGATTTTAAaGCTCAAAGGCATCACAGG
TCCcGAAAGATACAATTATGTTTTtCAAACGACCTACACAATTCgAAAAAACAAGTGGCT
TAAAAaTagCGTGTAAGTATAAaCATATAAATGTTACAATATTATTTTTTTGGTAGAGCT
TTTTTTtAATGAAAAGCACGTTTTAATATTtCCTTgAAaTTTTCAGACTTGAAATTGATC
CGATTCCGTCGACGTCAGCAGGTCCTtCGAcgTCtCAGGAGCAGGTTACGGACGATGAAT
GGACTATTGTGACTTACGATCGCTTAGAACCGCCCAAGTAAGTtGTCATACGATAAGATT
GacGTGCAtAAGTTTAATTATGTCACAAATATAAAAaTAtACTTTTaTCGCACAGGCGAT
TCCGGTGCAGcTGGAAGGTaGCAAGGtcTTCGATTtgTTATTCAATAaCTaTCaTTCTTA
TTATATTGTTAATTTgCCTGTTAATTTACGAGATCGTAACCATACAATGATTAAATATTT
tGAATTAGTCTTAAAaTAAAATCTTCAaTAATTATTAATTtAGTTTTATTtAATCCACAA
CATAcAcTTtACAcAACCATATCCACtAAATTTATCCTCACAAGCATTATAAAaCTACTC
TTCTCCATCAAATTAATCTATCATCATTtAAAAGtCTTtATGAACAaCTTtATAGCTAAT
GCAACATTATTTTAAaTtGATCTGGAtCTTATCGTAACCcGcGGCAACTCCaGATAGGTA
CTGCTATaTTGGAATGAAGCCAATTTACGGGTtcAgCCGTtCATTGgATTttCCcAAaGT
AaTcagTCGATGTTTGGTTTCAAtGcAGCATAaCAACAGTCCAACATGTTCCTTCAACGT
AAATAGAaGgTATTGCATTGTGTGCCtATTTTACTtACAAGTAGGCAACAAAaTTTTTCT
aCTCCAGAATATAAATAACAACAGAACCACGTAGAAAGATTGCATGGTAAAATTTTATAA
CTACAGCAGTGTGTATAATCGAGTgaGTTCCCTTTCATCTAGATATTTTtGGCTGAACCC
CATTtCCCCTAACACATACATGTGAATGGCTTGATAGCAGAAaCTATAGTCATTTGCGTT
ATAATTCAaGCAGTTGTGCTCCCGCTGTCTTATTTtCTGAAAaGCaTTTGCCaCTGAAAG
CGCACCTGTGGATTTGAATTGGGTAACACAAATATCGAGGACACAATATACCGCCGAAAA
aGTGCTACCATCGTTGCAATGAACGAGAACAGCTCCGGGCTTCCATTCAGCTGATTGTTt
CTTCTTAGAAaTAGTGTACGTGTCgTTCAGACTGCACACAAAGGACAAAAATaTAAACGG
AtcATCtGgATTGTTATCAGTTGGCGACGCAGTGTAATGATAGTGCCAAATCTCACGCTC
GCGGTTCTTTTGGTCAGAcAAGAGTAACAaTGTTGAAATGAAACGGGGTcTCTtGATGAC
TatCAgAgTCTtAaTtCTAAaaCCtCcAGACtCTATCTCACTTTCTTCTATGGAACTCCA
ATACTGAcAGCTTCCTTCcTCTCTTCTTTGAGATATCTTCACGATGGTATTAACTTCACG
GCACCAGGCTAATTCCCAAAATTTATCGTAGTTTtCTGCTTTTGGATCGCTTGTACAAaT
ATACTTTTGCTGTCCgTCATACGCTTCATAACCGTCTATAAAAGCGGCtCTGGGGtACCT
TTTCATgAAGCagaGAAaTCGGtGTAACAGCTGTCGGcACCCTTTGttaTCAGGCTCAtC
ATCAGACACCTCGAAAATTTtCTGGTTCTCTTCAATGATGtAGTATTCtAGATggATGAG
ATCAAaccAGTCTACATTGtcaTaacaaTTAAAaaGTCAaTGGCAGaTAGCTCTTCGAAT
TTGGTACtCATTTtCGCttACTTAtAGtCaCcTcAAAaCtaatATTGCaCTtGTCTTTC
>contig00489  length=491   numreads=4
aTtACTaTCTGACATTtCTTCTTCTTCTTTTtCATCTTCTGACtGTTCCGActttttccc
GTCGTCGTCTTCAGAATCAATATTTATAAAaTCTAAATCTTTTCCATCTCCATctAATTC
CGCTATTTTCTTTCCACATTCCTTTAATAGTTTTAATTTTtCTTTCAGTGTGtCcACTGA
TGAATTAAAATTTTTtCTCAATGTATCTAAATaGTTCTCTATAATTTCCTCTTCCAGTGT
CCTTTCTTTCTTTTGTCCTTTCCCCTTCCCCTTTTtCTGATTGCCATTTATCCGGTCcTT
gCACTTCTtCTtCcaTGATTTTTTGTtaTTTTTTtatCTGAAATTTATCCGATTTTTTAt
GATATAAaTTAAAAaGCTATAaCAAATTtGTGtATTAaGATAaGTTtGtACGCATGTTTC
TgTAGGCaCGTaTATCTGTGTGCATGTGTTtgTGcgcGCGCGCATGTGTGtGtATaTATT
TaTaCATgtGT
>contig00490  length=433   numreads=7
TTATACAGTAAATTTAAATTCCTCTGATAAGTTATTTCCTGTGAGTGTTATTTCAAGGTC
GGTTGTAGATTTAAATATATATACATGTATATCTGTGTTAATGTTATTAGGTCGAATGGA
AATGGTGACGTCAATTCATTTCTTGAAGCTATGACCAACAATGATGATAATAATAATCCA
GACAGTGTCTCTCTTATAAATGTAATGGAGTCCTGGATCAATAGTCATGGATATCCAGTT
GTGTTTATCAATCGTGATTATAAAACAGCAACTGCTAAAATTaCGCAAGTATGTTTTTTT
TTTTTtATtAATTTtAATATTTTTTtATTAaTTtAaTTtaTAAAaTTAaTTtAaTTTtAT
tATTTTtAaTTTTATTtgttattATAaaAaTAAATTTtGcTTtATTAAaTATTGACTTTt
GTTAAATTGGACT
>contig00491  length=302   numreads=5
TATTTAAATTTtCAAACCGCACTAACTTTTCAATAAATCAATCGATTTTCACGCGGTTGG
CAGAATTGGACGCAATTTTTTtAGTTTtATGTTAGATCTTCAAGTTTGAATTGATAAAAC
TAGGAAATTTAGAGTAATTCCAAAAAAAAaCATTTTTTTAGTTTTTTTGTTCATGATATT
TCTTGAACGAaTTGACCAATTTTgACCGgCTTGACGGCGATCGACGTAATTTTTTCATGT
tAATAGaTGATTAGTTTTGAAATCAaTCAgTgCAGCcGTTTAAAAgTTaTTCCAAAAAAT
Gt
>contig00492  length=412   numreads=8
AacAAAATtAAaTTTTTTtGATGcTaGAAAATAAAtAAAAtATCTGAaTAACATCAAtAT
GTGATTTAAGATATTTaTATTTTCAGTtATAAAAaTTTaTTtATCTTtATTGAATGTATC
TCATTAAAACATGTAAAATCTGGAACTCGTAGGACTtAcTtCTTTATTTAGTTAAGAGCC
GGTCCCTAtGATTGCAGCTTTTTATTTTTCtCCTCGACAAAGAAGAATTTTATAAAAAAC
GCTCTACTACGAATtAAATTTTTTAAATATCTATTTTATAGCAaaGCGTTTTTTttAGAA
ATTCTCATTTGTTTAaAAGAAAaatcATAAAAcTGCAATTAGCTTTatCATCaCGAGTGC
AAcAaGGATAGTACCGTTTCtcGCcGTGAGTGCGACGCGAGAAAAAGAtGGG
>contig00493  length=361   numreads=8
ATTCGtAATATTACCGCGCACAAGCTCAGCACAAATAGAAACACATTTTCGATAAAAGCA
CTGTGTTGTATGTTTTATACAACACCCCAGTACCGATAAAATAACCCATCCACTATTCCG
TCAATGTCATTGTCAATCTtGTTAAATTTCAGTCGAGTTTTCtCGTCCCAGTTGACACTA
CGTCCACTGGACTGGTTGACGTCCCTGTAAATTATTTTCCAGCCACGCCCTGACGAGTTT
ATCTGCAAAATaCAACAAATATTCCGGTTGCTCACATAAATGCTTAACTTGGCACTTACA
CGAGGTGGTAGCAGTAGCGATGGGATAGCTCGTTATGCGCTGATTGTACTCTCACGaTAc
a
>contig00494  length=148   numreads=3
CcTGGGCCCAATATGaCCGAaTGCCCATTCCcGCGGGGAAGCTTCTGTGCTCACTGTGGG
CATCAGGGGTTCTATTtCGAGGAGTGCCCgCGATGTAAGCCGACCcTTTTtGgACTGCCG
CcTCGACAGCTGACTCCCGTcaaggacg
>contig00495  length=236   numreads=2
TCATAGCGAGCCCAGGCCAGTGTGTGCGAAGTGCTAAGCAGGTTTTTGGAGAGCCATTTG
CGTCcTGTACAACAGATGGAGTACGCTATGGCGACTTCGCGCCGAAATATaCcACCGACG
TTAGTGCCGAaGGTGTCACGCGACCTCGCAGGGaTGCGAGCGATGGCACTTGCCGAGAAG
CTCCGCCAGGAaCCCGAtCTTCcGCcGATCCGCCATGCAGGCTGTTGgAACTGGCG
>contig00496  length=274   numreads=4
AGTAATTTAAAGTAGGCCGCAATTTATTTATAATTTGTTAAATtGTTTTaGTTAAAAaTA
TGTGGGCCGAAATGTTTtGGCCGAACTTACGCGACCTCTGAAAAGTTTTtCAAGCCCATG
AGGCTCTCAGCGATTTGTTTGAAAGTAGAGTGTTGCTCTATCAGCAGCCAGaGaTGTGAA
AGTCTGCTACGCTACATCTGAGTCTCTGAGTTTTCGACTGAATaTAACTTATTCTTTGAT
AGTTCTCCGGATAGCCAGGCGCTCTCTTAGAAaG
>contig00498  length=454   numreads=8
AAAAAAGTGAGCCGTcGGAAATGATGCAGCTCGATGGCTATACAGTGGACTATATTGAaG
CCGTTTCTGCTAATATTAtGTTTGGAaCAGAGTTAGAAGGTGgAAGGTAGTTACAATACT
GCAATATTATTGACCTAAATAATATTATGGTTAAATTTATTTGCAAATTATATTATTTTT
TCAGGTACTTCTTCAaCGCCGtCCGCGAAGGGGACAACATTGTTTTTGCCTCGGACGACG
AGAATGAGTGCCATTTATGGGTGaTGGCTATGTACAGAGCGACTGGTCAATCTCATAAAC
CTACACCACCTGTTTCTATTGCTGATAAAAACTCTACCATTAGCAAAATACAAGGAGATG
CTGATCGAGCTAGAAAaCaTGGCATGGAagATTtCATAAGCGCCGATCcaTGCAAATTtG
ATCATCCTAGTCtATtCAAaTTTCTtCAAAATTt
>contig00499  length=675   numreads=17
ATTATCTGGGATGAATGCACTATGGCaCACAAACATTCGCTTGaGGCATTGGATAGGACA
TTAAAGGATATAAAAAaCAACAATAAACTATTTGGCGGCACTTTGTTACTCCTTTCAGGT
AATTTCAGACAAACACTTCCCGTTATtCCGCGTTCAAcTtACGCTGATGAAATCAACGCG
TGCTTAAAATCATCGCGACTATGGCGTAATGTTGAAAAaGTaCAACTGACGGTGAACATG
tGCGTTCAAATGCTTCAGGATCCATCCGCCGAAACTTtCTaTAAACAACTGTTAGATATT
GGCGATGGGAAAGTTGCTGTACATGAAAACACTGGATGCaTAAAATTACAGACGGACTTC
TGCACAATCATCGACTCGCAAAATAGTCTCAtcGATCACATATTTCCCGAcGTACACACA
CAATATGCAAATCATAAGTGGCTGGCAGAAaGAGCGATCTTGgcAGCTAAAAaTGTGGAC
GTCAATGGGTTAAaTTTAAAGATACAACACcTGctGCCcGGGgACTTGGTGTCATATAAA
TCTATCGATGCAGTTTGCGATACCAACGAGACTGTGAATTATCCAATTGAGTTCTTAAAT
TCATTGGATTTGCCAGGCATGCCActACATCATTtACaaTtgAAGGTTGGATCTCCGATT
ATTCTACTTCGAAAC
>contig00500  length=468   numreads=8
GATTCCAACTTTAATGGTACCACTTtCGGATTCTTATcGGTGTAAGGAGGTGGAGTAAAT
AATTTACTTATTTTtACTCCTTTTtCATACTCCAAGAGCTGGCGACGAGATGGTTTTCCC
cATTCTTGACCATGGTTTGTTTTtGAaTCAGCAGAATCTGGTGAGTTTACATAATAAACG
ACAGCACAAATATGCTTACATTtGCCAGCTAATCCGGCTTTGCACGTACACACAGCATTA
CTtGTATTGCGCTGATCATCTAGCTAAAAACAAAATTTTCTtATtAACATTATTTTtATA
TTTTTtAAtATGTAatAAAGTTtAAAAAaaGTTTtATGTCAATACTTACTGTAATTTtAA
CATTATATGTTTTAGACACACTTGTCTGAGCAACAaCaTCAGCGGTTATGGTtACTAGAC
CATTTtAAtAATTTTTTCTcAACCaCaTCAAAAACATGtCCAGACTCA
>contig00501  length=445   numreads=5
AAaTAAaaaTATTCGCtACGTTTACTTCaTTTAATTgCCATTTAGTGATCGgtCTGAaTT
TCCcGGTGTCTCCTTTGGGAAGTAGgTAAaCTTGgTGCTCTGTCCAGGACTCAGGAtAAT
TCTGTtATTCGATGAGGTATTTAAAGTAGCCGAGAATTTGCAATGTTATAGTTtCAGGTA
GACGCTTCATTATGTCGTCACCGATTTGATTGAGATTAGGCCTGGTCCCTGATTTGTtCC
GCAAAATAGCTGAGTTTCATTCTGTTTGAGAGATCGTGAAGTTTTCCGATGGGGGTTCTG
CGGTGGTATCAGAGTCTTATCTAATGAATCGTTGTGCTATGGAGTCATAACATTTtATTt
GGCTCTTTTGGCAATCAGCTTTtATAAAGTTTCGTTTTttcAGGTCGACTGTGCGTTCTT
GGTTTGGTCGAACATACGAGGACGT
>contig00502  length=706   numreads=7
aTAGTATACAATACGTGTCCTTTtGACACGATTGTtCAAGTATTATTtCATAGTGCACTA
GAACATCCAAACTTTCATGAATTTCACACACAaTCTAATATtCcAGTTTTtAAaTTTTtA
tCAGATTTTATGAACAgTGGGCcATCTAAAAAAaTTTaTGAAAAGAGACTATCACtACTG
CATCCATTATACATTGGAACAaTTGATGGgAAATTGCaGAAGaTATCTGACAAAGGTTCG
AAAAGCTCTGTGCTATGTCAGACTaTTAATTGTCAAGACAaTATTAaTAaaTTTGTGGAa
GACATTGTTGCAAGAGGTACCTGGAGtACTTGAaGAGATGACGTGTTCGAaTCCAGGTTG
TGgTTACTCTtACACAAAaaTTTtACcAGTTCtATTCGTtAaCcATaGTGTAATAATCAA
AAAaGGaTTcTCTtCaTtGGAAAAAGCTCTAgaTTTTCATCCAAAAATTTTtAatGTTtC
gtgTTCaTtGTGTAAaTCTGtGAAACAAACGCGTCATTAtACTCcTAAAGAGTGCaTTTT
TATTGAATTaGatATTCGTGGAagTAGCAaGGAatCATCtGgAcGTACCTGtACaTTAAG
CGAACTtCcAGCTAAAaTtaCTTTgAAAGCTCACAATAAGGATGCAATTTAtATTGACTT
ATGTTACcGgTTAATTAaCcTTATTTtAtATtATTTTtACATGTAT
>contig00503  length=389   numreads=6
gTATAATGTTTtGaTGCAAAAaTTtGGtttATACAatGAaCATtGAtGAGAGATAGTAAa
TCGGCCAAAaGCACTTTAGTAaCTTTATGACGAATCATGAACGtCAagATACAAAGTACA
CTTTCGCCTAATGTAAGCGGAGCATTTTCATAAATAGGGTCATTTAAATGTTCATTATCG
AAAGAAGCCCCTGCCTCGTCATCGTCAGTTGAACTATCACTGGTTtCACTTTCAGTAAAT
TGATtATCATCTGAGCTTTCATTCCATTCACTAACGTAATTTtCGGAGGAACTGTTAGAA
TCAGTTTGATCATAAGTACCGCTATAAGAAGAATCGGAGCTCCTACTGCGAGTATCGTGA
TTGTTATGACAATCAAAATTATAATCATC
>contig00504  length=365   numreads=8
GACGACGACGGGTTTCTTGACGCTGAAACCCTCGACGGACGCAGAGGATTAGTTCCCGCT
AACTTTGTACAAAAACTTGTCGGTGATGATCTTCTTGAGTTTCACCAGGCTGTCATGGGC
CTAAGAGACGTCGATGACGCTGCATCGACGAATATTCCACAAGTATGTTAATTTAAAATT
GAAATATTATTAATATAATAATAAAAAATAATAATTTGCAATtATTTTtATtGATtCCAG
TGTTACCTGCAAGACATTGACCTAGAATTGGCAGCGCTGGAGGAGGGAAaCAGGAATCGA
CAAGCCGAGCtGTCAGCGTaCGCCGAACTTGACAATATTgCTGAGGAAGaCGAACAAGAA
CCACC
>contig00505  length=423   numreads=6
TGATATtCGTTACTGTTCTtGgCTGATTATATAGGCCGTGTGACGTATATTTACGAATTC
ATAAAAAAAGTTTCCcACAGATCATCACGTGATTTACAAACAGTTGCAAACCAGATTTCC
GCTCACCCCCGATTATTCGGACTATTTGGCCATATGCCAAACATCAGACTATTAGATCAT
TATTTTTTTGACCTATGCCTATCATAGGCACGACAACAGGAAAACTaTTTATAGATAAAT
TCTGGGAATTTTTTTAtGACCGATGGAATTCCCAATCACGTGTTGATATTGGGGTGCTGA
ATGTTGCGCAATATCCTTTTTCtATGATATAGCTGCAAGCAATGAgTtAAtAaTAATTAA
aCATCTTTtCCtcATGCCcTGACTATTtGATCAATaTTTtAaTtGATTATTTGAAAaGCT
ATT
>contig00506  length=570   numreads=8
AATTTTtCCAAAATTTACTTAGGTCTTTTAGTAATTTTtCAACTACTTGTGAATCATAaT
CGATAATAATAGATTTGAATTGCcATGTTTCTTCAAAAGTTGGGTCTGCTACGATAAACA
TTGCTTTTTTTCTTCCTGTGAAAaGCATTTGCATCTGCATTTGAATAAAATATTTcataG
CAATTTtATTGTAATTGTCAGTGTCAATATAAGTGCGAAAGCTTTTTTGAGACGTCGGGC
ATTTAATTTCTACCACGAATTCGTCATCTATTGCATCTGGAGAAGCTCctAAGTACGGGT
GATTTTGGGATAAGAATAAACCAcACTTTTGGAATTTACGCTTCAACTTCTGCTCAACTT
GTtGTAAAACTgTAGCTTCCaGCTCTTTACCTCGTTCCATAgCTTTTGTATtgtCGTAgT
TTTtGACCTCCAAcTAGCAaCtCtaCTAACGTTCcATTaGGTGTaTTACAGCGGGATGCT
TCATAaGCTttCGACGCTGTTATtCGTCCaTACCGCAaTGAAAACcAaGaTCaCAaTCTg
cTtGgTTTTGAgTTTCcTTTctATATTATc
>contig00507  length=561   numreads=8
AtGCatAAAATTTTGATCtGAATtCACTGTAACCAATgATTtGCACAATCtCCTCcAGTA
ATTGATTCCAAATTCTAACTGCCGTGACCAAGAaTGATTTATCAtATGTTACTATCCTAG
CATATGGTAAGCTAAGCACATCTGTCTGTCTATCTGATCGCACCCGAACTGATGCTAATA
CGCTGAAGCCGTGCATCAATATTTCATCATAATGTAACCGCAGAGTCTATTAATATTCAT
AAGATTGTAAGAGAAATCAAAAACATAATCATAATTATATTATAATATTGTAATCAGAGT
GCTCATTGCATCTGCAAAaTTGTTGTTATAAATATTTTtAAATTGTAATCTATTGTATTT
tGTaTTTTtACTTGCCATTTGGCCAACAGGCTTTGGCATAAaTAAaGAAaTCAATCAaTC
AATCAATCTAAaGGTtCCcGgATACATTCGTTtAAGaTTCCCAAATATTCCCCCACCCGT
TTTTCAAGCGACGGGAATAACTTTTTAATATATCGTAGGCAAAGTTCTGATAGTGGGGAG
GGAACTTTTAACTAATGATCC
>contig00508  length=352   numreads=6
GGtGAATCAGCTTTTAATTCAGTGATTGAAaCTTTTtGAGGTtcATGTAATTGGGTATAT
TTGTGTGGTATCATATTTTtAAAaTATTCTCCTTTAGAATATTtATTTTTtGTGAATTGA
CGTGCACTCGGCTTGCCCCACTGCTGCTCATGACTGGTTTTTGAAGCGCTTTCCTCATTG
TTAATAAAATAAATTAACGCCGCGACGTGTTTGCACTTTTTACTCTGATTATATACACAA
TTACAGTGTACATCCGTTACATAGCGTTCGGAATTTATCTAAAAGAAAaTAATaGAAAAA
aTATGTtAATTACAATACTCTAATAATTTTTACCACGaCGAAaTAAATGATC
>contig00509  length=453   numreads=7
TCTAGCAACGAGCATTGAAAaTCATGGCGCAGAAATGGCAACAAAAGCAAaGTGCCGTAc
GCGATTTTAtGAGAACGAAAAACGTCCAGAGTAaCGGtGAAAATTGTAGATGGTGCTGGG
TAGGTGTTTTGGCCGTTTGAAGGGCTGTTGTATGTTCACTCTAAAGCAGTGGTAGTAATA
TTACCGGGAAAACAACAATTTCGACGTCATGCATCGCATCAAAACaCATCAATAATACTG
CGAGGGCAGTCTCATTTTTTtCATCTACGGCAAACCATTCACATTTTCAACTGTTTCGCT
tGAAAaTGTTCTCCAaTTAAaGGCATTTCTGTAaCCAGGCTCcATCATTATCgTCATTAT
TATCAGGCTCATTATTATCACTCTATCGCTTGTTATTTTCGCTTcAaCgAATTtAAAAGT
TTTtAATATTcGTCTTTTTCGTGgCGAGTATTC
>contig00510  length=259   numreads=4
CTCTGTCGCTGTTAGCTCATCTTAAAATAGTTTtGAAAAATTTTTTTtAAAACTTTTTTA
AGACTATTTtAAGaTTTTTTAAAAACTATTTTAAGATTTTTTTAAGACATTTTTAGATTA
TTTTtaGACTATTTTAACTCTCTACAATAaTTTtCcGGAGCTGTCGCTGTTATATCGTCT
TATTTTCATAACAAATTTCAAAAATCTGCTCTCGGAaTTTTATTTtGGtGTCTtAAAAAA
aGTCTAAAAATAGtcTTGG
>contig00511  length=725   numreads=6
AtaGAatAAatGtAaGgATTCCAGTTtAATGTCACGtAATtATtGCTCTCTCGTATTATA
CAGTCTGGCAATTCATTCAGTTTTATTTACAACACTGTAAAAAaCTTTAAaGATTTTTtA
TTAATATCAGAAAaTTTTTTCATGGGAAGCGATAAGTTGATTTtCAAAAAATTAAaTCAC
ATAATACCAATAATTACTCGGTTTACAATTtAAGCACCTCTTCGGCCATTACAaTAACCA
TAATACACATGGATTAAACAGCAATAGTGTCGACGTGAAAATTTtCAGTTCGATATTGTT
ATCGTTGTTATTACTTTTAAAATCCTCAaTACCAGAATTTCTATTCtCATTTTGCCGATA
AAAGTGCAAGACGTGACTTGTTACAAAAATTCTTTTAGAtCGTtATCTGCATCTTCCCcT
cGCTCGCAGGACAaTATAaTAAGAACAGGAtATTTTTTtCCAATACGAGTGTATGAGCCT
GGATGGAATTTtCTTTGAGtGGAAAAGCCCTATCGATTTCCTCCAATATCAATTCAAAAT
TCCATGCTCTATTGTATTTAAAGCTTTGTTTCATTTTTttACTCTTTAAAATAATTTTTA
AAAGCATATAATAAAATGTATGAATTTAAAATCCGAAAAATATACATTTTTCTGATTTCT
GGGTTAGCCAAATAAAGTTAAAAGCGTACACGTCAGTAACAGATAATATTtAACTTTCCT
CTAAT
>contig00512  length=232   numreads=5
aaaaacGGTTAGACTTtGAGTTtCCGGTGAAGAATAatgTCGCCCTTAGCACCTGTATTT
gCcTATGACcgCATTctAgTGCATGTTCGgTaGgTTGCTCAATATCAcGTGAAaCGCACA
TGAATTTGAGTCATActAtcGAaACTTCTAGAATTTTCcAaCGCATAGGTACCATCTGTc
TTCCCACTACATCGAAaTTGATGTCCCTTTATaGGCTCaTTAAAaGATTATC
>contig00513  length=486   numreads=4
ATATAATACATTTCTTGGAAaTATTATTTCTCTTGAATGAAGATAGTTtGTTATCTATAC
ATCAGAAGTAaGAAAAAGACTATGTTTCgAAAACGATTTAAtCTTTTGAACCTtAAACTT
TCTTATCAAACGTATAAaTTAAaGAAATAGCAAAGCTAATTtaGTTtAcAAaCGTTtACT
aTtGAAaTACTCGTTtAAaTAACtACGGTTTTGAAAaCAGATTTCAGTTTTTTTTTtATC
AAGATCGATGAaGATTtCTACTGTTTGCAACTTCCAAGtATTTGACGATtCCGTTTAGTC
TtACcTGAAAGTGGGGgACtATTTAACGGCAaCAaTAACAACAACATCGACATCTACAGT
AACGAcACAATATTAGGTtAGTTTTTCAGtCGTTCTAGTTtCATTCGTGGTACGGCAATG
GGgACTGCATTTCCCGTAGACaTGCCAATCACGttCCAGaTTGTCGAGACtAAGTCGCCA
cACACt
>contig00514  length=553   numreads=5
GTTTtAAAAAtCAAGTATATCATTAgTAaCGAAATTCcAAAATTTTCAAATTTACGGaTT
AAAAAAGAtCAATGTCGAAGCCGTTTGAAaTGAAAACGACgTATtGTaCGAAaTTTTTCA
AgTGgACCTTTTTTATGGGGCATtCAaTTTtCTTCAAGAATAtgTATCAGCTTtATTTTC
TTGCTGGATAGCTAAaGGGGATACTTtCAATGTTATGAAATGACCTGTCAACAACAAAaT
TAAAAaTGACGATAGTAATTCAGTTAATATTAACATCAGTAAATTAAGCTTTAACATTTT
TTtAtGCTAAATTTatGGCTGTATTGATATTTTtACGAGACGGAAAGAAAATATTAATAA
ATTGCAgTGATTTAAAtCTTCAGATATAAaTAAACATTtGAaGTgTCGATaTAACTCATA
AATtAATCCcATCGTTTTATACAGATTTTCAAAATTTTATCCGacAATTTTGTTGATTtG
TTATAATTGCAAATTCACaTCaCTTACCACATAACAATAGCAATGGCaTTAATTTTtAaG
CTTGgAaTTtATt
>contig00515  length=484   numreads=4
ACCAATTTTTTTTtAATTTCATGCTCTACAATTTTtGCCTAATTAAaTTATCTGTGATAA
AAATATGTATTTATTTATTTCTAAAAAACTAAAAAaCATTGAAaTAAGCTTTTATTATAA
AATTTTTtGTGTACTtCAACTTGTTTtATCTGaCTGTTCGATTTTTTTTTCTTATATTTG
TTTTtATCTTCaCATCAATTGCCGACTTCCtGTGGTTACCTTCCAATCAGTCATACCGTC
ACGCtCAATTGTTTTTCATATACaTAAAAGTAaCCAAACaTAGCCTACGTGAATTTATAT
AAGTTACGAATTTTtaTtACGTTTTTATGTGTTGGATATTTAaTTTTTtaTCAAAGTTTA
TTTCATTTCTTTTTACTCATATtCAAAATTTTtGATTGTCaTaGGgCCTAGatGtAAGgT
tGACAaTGACACTAGAAaCaTTTtcAAAaGTTtGTTtGTTGATGAgAaGAGaaTtATtGA
TgAT
>contig00516  length=274   numreads=3
CTCTAATCTCAACAGTTCTTTtCaGAaCTATAaGAGTGgCTCAcAAGTCATCTCcGGCTT
ACCTttCCTAACCTCAGTaGTTTGCTGTCTCAAaCGACTTCTCAACTCTTAGTTGAGCAC
GAGTGACTtACAAgTCATCcTAGGCTcACTCAGctACACTAGAAAaCTaCCACGGTTTtC
TtCAaGGCCATtCAATAatCAGTTCTTCtCAGgaCTtCTcAAAcAAaCGgTCTTtcttAa
GACCCcATCAaCTtAATttaCgTAAgACTTCtCt
>contig00517  length=418   numreads=6
ATTTTGCCTGTGAGAAATACTTTGAGAAATTTCGTATCCGAAAGGTCACAATTTAATCAA
TTAATCATTTTGATGTATTGCAGAATAATtCTGCGTAATTATTGTGCTTCAGTAACTTTT
AATTTTTTAtATGAAAATTATACACCCAAAAaTAaCGAATAATTATAaGCAcACCAAAAA
TGtAtAtACAACATATACTCAAATTGAAAAAAAAaaTATTTGGACATTCTGAACCGGgAG
TCAAACCCGGATCTTtCAATCTGGTGCGCACCTCATAACGCGAAGCGTTTGAGGATGTGc
TTtACTTCTAACtAACGTTgATtCTGTTAAaTgTAAAAAAAAAAAaCGaaCTAAAAAaTT
TtCCATGGACGTCAgTTAGTCTGTATGTATCCcATCCATTtGTCTGTGATCacacagT
>contig00518  length=794   numreads=14
Aaatttgaatcctggttctcacaatgttacgcgacaatctctaattgatccttccaagta
cttgctgcccccacttcatatcaagcttggccttatgaagcaatttgtcaaaagctctgg
ataaagatggaaactgttttaaGTACTTGGGCGAAAAaTTTCcAGCTATAAGTGACGCTA
AATTAAAaGAaGGAATTTTtGATGGACCCcAAaTTcGGACTCTATTCCAGGATGCTAATC
TTGAATATGAGATGAACGAGATTGAGAGAGCAGCTTGGGGAAGTTTTAAGGAAGTATCAC
AGCAATTTTTAGGGAATACGAAAAGTGATAACTACGCAACTTTAGTTGACGAGTTGTTAT
ACAACTATAATACTTTAGGTTGCTTAATGAATACAAAATTGCACTATTTACATTCTCATC
TTTCACACTTTCcTGAAAaTCTTGGTGATTTTAGTGAAGAGCAAGGTGAGAGATTCCATC
AAGACATTAGTGTGATGGAAAAACGATATCAAGGAACGTGGGATGTAAaTATGATGGCAG
ATCATTGTTGGACTCTGAAGAGAGATTTACCCGAAGAAGAGAGGAAACGAAAGAGAAACC
CTTTATGCAGGACGTTTGAAGATAAAAGGGTGAGATATAAGCGGAGAACGAATTAAAATT
CAAATCCAAAGGGTTTTGATGATATTTtCCGAAAAAaTTAaTTTTTTTtAAGTCTTAGgA
CGAAATACTTTTTTTtAtGCACCACAGATCGAATGATATGATTTTTTTATTtATTTTGAA
TAATAACTCGATTt
>contig00519  length=377   numreads=7
GTTTTTCTCCCACGTAAACTAAAAAGTGTATTTTAAACTAATAAAAGTGAAAGTAAACAA
AaTAAAAATGTTTGAAaGTATGAAATAaTAATGTAAAAGTTTTTGTtGACCACCAGGTAT
GATAAATTAAATTGTAATTCTTGTTCAAATTTTGTAAATTCATAATTaTAAACGGCAATA
ATTGTGAAGCAAAATATGTGTAGATCAATTTTGTTTTGTCAATATACGTTTTATTAAAAT
TCAaTTCTGAAATTAATAaTTATATAAAAATATCAACAAGTCAACCGCACCGTTTTCCTT
CATCTTTCTAGGTTTCCAGTTTAGTGGTTGAAAAATACCAGGACCAAAaTAAaTCAAAaT
GAaTTTAAATCGAAAAT
>contig00520  length=367   numreads=7
AAAATTAAATAAAATAACATTAAATTGCATCTGCAGTATCTTTTTACATCTGATGAATAT
TCATTTAAACAATTTGTGATTTTATAACCGATTAATTTTATTAGTCACCGCAGAATTAAA
aCCTCTATTTGTGCAAAATTTACGGCCAAACTGAAATTAGAAAGCCTTGTGAAAAAAaTT
CAATAAAAaTTACCTTTCCCcTGGTCCAGCAGCACCTTTGATCCACCATGGCCTGGCAAG
CAGACCACTGGGGCTGGgTCCTGTACTTCCAATCGACTTTGCTCTTGTGCAAATAGaGAG
AGAGGaTGGGAACATCAGTGaTCTCTGTCTCGTGTCCgCcAGCTTCAATAaGCAGGACAT
TCCACTT
>contig00521  length=683   numreads=16
AtAaCAACTGtaCTAAaGTATAAatAAaTgTTGTTtAATaTAAATtATATatAaTTTttt
aGAAATCAaTGATTATACATTGCACTACaCGgAAAAAAaaAAaTAtCGCTCTCagAGCAa
TATTGTAATGCTAtagtAGCTATCCCCActcAaCCAActGTTaGAGAGTTACTAGAGCcA
TCTAgtAGATCGctCTGGCAGGAATACAGTAGTTGGctAAAaTAGCTAagCCGGTGCGCT
GGGAGAGCCataCGGGATTGCTGTgAGGGGTAAATGCCTCGTTcAAGTCTCAGATTCTGC
GCGCAGTCTTGTTTTTtGACAcATTTTATCACCTCCAAAATTAATGTAATTATTTaCTAG
CAACCTGTAATTtATATGCGACTgTCGAGAGTTATGGATTATGATTAAAAAAAaaCTTTG
GCTTATTAATTTTTtGTTCTTTCcAATAGAgATaTtAATAGTTTGGgTAGTTTTtAAaTA
AAGTTGAAAATAATTagTGCAATgaCaGgATCAAATCCgAaTAaTTTAATGAAAAATGTG
gTGGAGcAAaTTTATaGATCCAaCAAATtATTtAAAActCCTCcAAAAAaTTtCTTAAAA
AaTtgaccaTcaaaaaatATAtatAAAaCTTtGAAAATtCTTAAaTtCatGTGACAATTT
TTTTTTtAAaTGGTATTTAaTAA
>contig00522  length=204   numreads=4
AAAAaTAATGTATTTTtCTTTTATTAGTTTTtAAATGTGAAAAACACATTTAAAAaGgCA
CATTTGTGCAGCTAGAATAGGAAAGCCTGTATAGACTTGATTTTACGACCTTATGTACTT
GAGTTGTACAAAGAACTCTCTATTTTACACTGTAAAGTACAACCAAATATTACGGTCTTA
GTTAAGAAGGAAAACATGTgTTTT
>contig00523  length=623   numreads=5
AGCTTATGTCGTTTGTCATATGACTGCTAGCGGCTGTATCAAGATACCAGTTGGTTTGGg
AGGAGTTTGAAGTGGCTATATAAGCTTGATGAGGTGTGTTGTCTGAAAAaCTGTCGTCAT
CATCACTAGAAGTATTATTTTCTATGACAGCTTTAGCTTaTtCcTTCCTACGtCGTtGTT
TtCTTTtCCATGCTATATACTTCGGACAatCACTTTTAAAaTGGCCATACTGTTGACAAA
AATAGCATATAaTCTGATTATTATTTGCATTAACCCGCATAGCTGTGTCGCACTCCTCAT
TAGGGGATAAGCTCTTACGTCGCTTAAATTCaCTTATCAAaGTTGCTTTTACAACATCAA
TACTAAGTTCTTCTtCTGGCCTTGAGgCTAACACTGAAATTAGGGTGTGgTATGAGGCTG
GCATgCTtcTAAGTaCAATCCAaGGTCCgAATtCTACTGCACTtCTATTACCCaGAGCTG
AGAGATTATCTATAAGTTCcTGTATTTTaGCGATGtgTTTTtCCATGTCaTCACCaTCTt
GATAaCTtAaTTTtAgCAaTTCGaCAaTTAAtGTAAaTTTGTTgAGGCcACTTGCCTTCT
CGTGGTATTGTTttAATGCATCc
>contig00524  length=731   numreads=16
CGTCGCAAGCTCGCGCAAGGGAAAAaTATCGATGTTTtATAGAGGCAAACACGAGTACGC
GTGCGGACATGACGTCATGATATCGTGCCGCATCAAGCGGCATATACACTTTACTTTCGT
AGCCATTCGCTCAGCTCAACTCGGTTATACAGTACATACAACATTGTACATACAACGACT
ACACACTACACACTGTACACCAGAATTCAGCACACTGAGCATTAAGCACAGCGCATTATT
ATACGCCGGTGTCCTTGCACCTTTTtGATTTCTTTAGTtGTTTTTTTTTTttcTtCAaTa
CaTTAATGCATAAGGCATAAaCtaTTtAAaCTtCAATACcAACTTACTCCGACAATTATT
tATATTtATGTtGTAGATTATAAATTATAAaTAGTGACACTAATGCTATTAGGATAGAGG
GTAGTAAACAGTTATAGTTAGCTCTGACTATTGTAATAAGCCGTGTTTGCAAACTTGTCA
CACAAATCGACAAGCTGCGCTAATAAAACACCACCCGTGCACATTTAAGGTGAATAACAC
CTCAGCCTTACCCCGACGATTATGCAAATCGTCCCCCATTAGCTTACGAGAATTCTACCT
AACCAGATAGAGCTTAAAGTTAATCAAGAACTCAGAAGGGAACTCCCTCTCCCTGAGACG
GAGTTCCCTTCATCTCCATCTCGTCAACTGTTAACACCAACACACCAAGGTAAATGCTAC
TAATTCCATCA
>contig00525  length=900   numreads=8
AATAATGGGCGGGTTATTCCAGTATTTAATAATAAAAATGCCCTGTTATCCTATCGCTTA
TTAGTCCATTTGTTAACAGTAGATATTATTACTCCGAGCCACATAATGAGTCTAATGAGA
TTGACGTCGGATtGACGCTGAGCTGACGTTGGAGAATCTAACTCATGTTACATTCCTACA
AAATATGTAAATAaTTTGCAGTTTCTAGCCAATGCCATAaGTAGCTCACGGCACGCAGAA
TGCGTGTAATAACACAaTAAaTCTTTCcAAAAATCATACaGTAGTTCAGAAGCGTGAAaT
TAATATtATATGGCGATCGtGTTtCTtCGGTAGTATGATAGTTACCAGCCAAACCACTCG
GCCATATGCGATCGCCAaGCGTTAGTCcACCTTATAGTGACgCGGAGAGAGTTCATATTT
GCTTGTcGCTtCCTTTGCTATTCCGAaTAGAAACTtAATCTGTTTtGGTgTGGGAAAAAT
cTTTGCGTTTATTTTTGGACCGATATTATTACGGAATTTAATTGAGTGCGTATTGTTATT
TTTATGGTCTCGTTACTATGCAGCGTTTCACGTTCAaTAAGAGCTTATAGAATATATGAG
AAaaaCATTTGACGGGGATTCGAACCCAGAATCTtCCGAAGACATGTCGGCTGTTTTACT
ATTTAAGCTACACGGTACAAAaGTGATATACTTTAAACGTCTCGTATTTaCATTtAACTA
GAGGGGTCTTTTTAtGAaTaGaCTGACTcTTGTAATAAaGaTTAAaTCGTAAaTCGGAAa
TTTtAaTtGATGCTgATtAaTTtAatGAagTcgTGATGgAaGAaCTTcTTTGtATtACAT
TGATATTGGAgaTATtgTAAaGAAAAAAatAaCAACTgAaGaTTGTTTGtcaTCTTatCT
>contig00526  length=592   numreads=9
TGGACGCTgTGGCTTAatGGgTGTGTTTGGCCGAAGTAAGTTCTTAaTAAACTTAGTAAG
CCAGTAAGCATAAAAAAaTTAAAaTCTTACAAGCTGACTATAGCGCTTTTCGGCCAGGAC
AGACTTACTGGCTtAACAtAACACAAAACACCGGTTTGCGTTATATCCcGTACATAACCT
AaTATACTGAATATAATTGAcaGTACTAAATTTagCAATATAATTTAATtCAAGTAAATA
TTTgCAAATGGATAATTTTATGAGAAATATTTTATTGGAAgAAATaTTAAACGACCcAGT
GGATAATATCGATAATTTAGTGAATCAAGGTCTGTTCTTGTCCGTTTTGTTtAcATCAAc
AATAAGcAATATGGcGTCgtATATtAAGctATGCTTACtgcgTtAGCACTtATTTtGTaT
CCCGGCcGAAAATTTtGtAAGTATAGTGaGTGACTTACTACATTTAGTAAGTaCTtaCTT
CGGCCAAaCACGcaaaTGTATATAGAAtaagagaaagaGaaatttAGTATAGACCGGTTA
GCTCaaatggTTAGCcgacaTGTCATCGGAAGGTTCtgggttCGACGcgtAT
>contig00527  length=655   numreads=5
ACAAGATAAGTTAAAGAAAaTAGTCTAGTAAACAAAGTTAAATGATTACAAAAATGAATA
AAaCGAGAGCAATCGTTTAGTTACTCATTTTCTAGGTATGAAATTAACATAAATAAAATT
TTTTGAGCTACACGAAAAGAACAAGATGACACTGGATATCATCCTAGATTATACTCAGTG
ATATTTGTAGTGAAAAAAaTTTTCAGATAGTGGCTAGAaTAATCCAGATTATACTGGGTG
ATATCTGGATTATACTggAtgATaTCTGGATtATACTCATtGTAATCTGGATTaTACTAG
CTACTATgTGAattttttttACTCagTATAAtCTGGGATGATATCCtGTGTCATCTTGTt
CTTTCcgTGTAATAcTatGCATtaGTTtAATTtAaGTAACTATTGATAAaTAgtcATAtC
GAaTAtATTTtAaTAAATATTCTTCTGTtaTCGTGttaacAAAAAATTATTAGATGACTg
AAAaCTTGTTAcGGACCATGtCTTAGATAGCTTAACtGAAAGAGCTCTTAGTGCAtAACc
AGAAgAtCCGGATtcgAaTCCCCGTCCGAGCtGTtCGAATAATTTTTTCTGTTTTCTGAG
TTAAaGTTAAtCAAGATGACTTTTGAGCCCAAATTTAaCTGAAAATtATTACAGT
>contig00528  length=568   numreads=5
TtGcAaTCCGGGAAGCGtCGACGATGTTCTTGCACGaCTTaTAAAaGATATtGtAATtGT
TCcTcGTtCTTTGTtAAGAAGTtGTTGAaTTCTTCAATCAAtGCAATACcACgTTCTGCT
ACATCATTTACTACTGCAAGGTCTTTAAAAAATCTCAAATTTtCTTTATAACCTTCATTA
TTGGGCCACAGTGTTATATTTATTTCGAGAaaGTCATTGGGTAAATCAAATGTTTCAAAA
AGCGctAATGATTTTTtCGAAACAAAATCAgtcAAACCCTtATTtgAAAATGATTCCAAT
TCAaTtCCcTCAGTAACATATCgTTTTTTAGAAACAATTGtACCctCCTGATTTTTGATA
GCTtCACACATTTtCTGCTTAGtCTCAtCAGAAaCAATGTCAAATAATGTtAACGCCGCT
AAAtCTttgTtCAAATACcaCAAaTGgTCACgCATTTTTTTtAAAaGcGATTTGTgcGAT
TGACAATTTAATATttCtGTGAAGAAGTAGCTTTTTCACTAaaaTCAAGTCATTATTtGG
TGCTTGAATtGCTGAAGGAGATGTAAGC
>contig00529  length=485   numreads=17
GTGTTTTTCtGCATACCCAATATATTAGTTATGATCATTGTTtAAAGGAGCAATAaTAGT
TCTtAATTATCAGGATAGCTACCTGGGATTTCTTCAAGCCACGTAGAAGTCTGGCTCACG
ACTATTGATAAGTAGGGTGCAGTTGTTTAGATGAGCATTCATATGTTTAACCTCCAATTT
GAACAAAAAAAAAAaCAAaGTGAaCTTTtGTTTTtCCCGAAAaTTCTAGCCCAAGATTCT
TTTGGCAGATTCTTTCtCGATAATTGATGCAGaTATTTAATCAAGCTTCTTGGAtCACCA
TTAGGgTGTGCcAAAaTGTAAcTtCCGTGAAgAACcTTTTAAAATtGgAATTTTGAGTtC
CgCTTTtAACAGgGGATGTGTTTGGgcATTTCctGAGatATTTtGAGGTGAGACGAtAAa
TTTGATTTTCATaGAATTTTTtAACaGgaGcTtaGTTtGGGcATtCcGCtGAAAATTCAA
AATTT
>contig00530  length=384   numreads=8
AGGTATTCGGTGCCAAAAATTATGTTAATCCGTTGTGAGTAATGTTGTGTGCTGTGTCAA
TTTAATTGAACAAGTTTTGAGATTGCATGCGGAATAAAATTGGCTCGAAGCAAGGGCCAT
CTGCGAGCGAAACCAGAAACCATACCTCGAGCTTTGTCTCGCGCATTGACCGACGGGTAA
CCAAAGTTACTAATAGTTCATTTACCCGCCGCAATTGATAACTGATCGaTCGATTGTGAC
ATCAaTAGTCAAACgACGaCAAATCGATGCTATTGATCAGTTCGACAGTAACAGAAAAAA
AAAAAaaCaCGAACCAGTTaTAAATATTTTTttttATTGTtAAAAAATTttaCAAAaGCG
ATTTtGTtACtCGTCTATTAcGAA
>contig00531  length=382   numreads=6
GCATTAATTTGGAGATCGTCGATGCGCTCCCCGGGAATCCTCGGTTGGGAGCGCGAAGAC
GACTATATGGACTGGCGAGAGGCTAAGGAGCATAATCACAGTCATAACCACCATCAACCA
ACTGGTTCACCATCAACACGTCATAGACGTAAATCTAAAGAAGAATTATCTTTAAGAAAA
GAATCTAAAGATTCTTTTCCAACGTCAGTATCTGCTTCTTCAGCCTCTGGATCTGTTTCT
GCGTCAGCACTACAACATCAACATCCTCATTATAATAaTTACCATAATTCCAATGTGTTT
TCGCCTTTACGAGTTCCTACGGAaCATCCTGCTGAGAaCAaGAaCGAGAaGAaGAAGAaG
AaGANAGaGAgAagAaGAaGAa
>contig00532  length=708   numreads=4
GCTTAAaTATCTTATAATAATTACTATAATAGTACTGCAATTACAGATTtAATTACATCG
CcAATAAAATCCCGAGCAGCGAGAGCAGTGGAGATTCCcATACAGGAATCACCAGaGTTG
AACgCCGGGgCcAAGCTTGCGCCAATACtGGGGTACCAAGCTTGGTGTCCCAGTCTTGAC
CCAaGACTGGGTAAAgTAGCCTCGGCTGTTTCTTCGGCAAaCCAGCCTTTGGCCAAGCCT
GGgTAgCTCAGCcTTGGCCGATCCATCGCACGCCAGCCTtGGCcGTTcTATGGCACGCcA
GCCTTGgCCGTTcTAtGGCACGCCAGCCTTGACCCGGgaCTGGgTaaCCCAACcTTGGtc
GATCCATGACACGCCAGcTTttGGGcAAGtcTCAATAACTAaGGAAAaTATTTGTAAATT
TTtAaTTAATTTtATTTGATTGGAATAAaTATTTAGAAATATCATCACCATaaaaaaata
aTCAaTATAAATAACTAACCGTAAAAaTCTACCTCTAAaTAGATTTGGCTTATAAGAATG
ATAAGCTTtAGATCGACCGGTCGTTTtAATGGCGTAATGGTTTAGGCGTCGGCTTACAAG
CGCGCGAcTAGGATTCGAATCTCGGTTCcaTCAAAaTCTTtATTtctCTACATTAAATCG
GgtAAGCTTTAATAaGTAATTacacgtcacaaaacttgcgttAGTACT
>contig00533  length=600   numreads=6
GgTaGCaCATTtAGGtAtCCAAgaTCAcAAGGTGGATGCTTtcGAACAATATTtGCAAAa
TATtCATTtAGTtCCACcGCATCAAAaTGGTtCAAGGGAGTGGACgATGAATTTTTTATA
AGACCAAGAtGCTtCAACTTGCTCCACACACTAGCATCACTTGGTAAATTTATCAGACAA
TTTTtAAGGTAATTTTCTCGGGCATGGTTAAGCTCACGTTTTAACtCTTTtCTCCTAGCT
TTGAAAAGTACGAACAGATTTGTATCATTTAATCTCCTTGCACGCTTATATAACGCATTT
CGTTCCTTACATTTATTTTTtAACTCTTTAGTTAACCACGGATTTGGAGGTTTATTTACT
TTGCGTGTTCTCAAGGGTGCAAATTCGTCTAGTGATGCTAAGGCATTATCTATAAAAaTA
TTGAGTAGTTGATTTGGGTCATCATACTCTAACGAaTCCATACCTATGTTTAGAGaGCGC
ATGAGTGAGTTTGCTAGaTCATTATGaTTTTtatCAGaGAAGGAaCGAAACTTtaCTTGT
TTTtCCcAGCGCTTTGGTAaGTTAAGTAAaTATtCGcAGaCTAAAtAATCATGACCATtC
>contig00534  length=807   numreads=6
CAAGAAGTTTTGGtAAGAaCTCTTGAACAGGTGTAAAAaGGTGaTTGAGACACACATTAC
AaGGTTCGACGAATTTTTGAaGATAAttcAAGCGGGCGTTCACGAGCTCTTcAAAaCCGT
AGATAGTTtGGAGtGTGTTCTCTTTCATTGtCACTTTTCGgCcAcGCTGAACAGCAGTAG
ATGTTGATGATGATGGTTgTTgaTCGGTTCTTTCAaTGATGGAGAATAATTTAGCTTTCC
CATACATGGaCCCCcAGCAGAGAATATTGAAAaGTaTATCCATCAAGCGATGTTGtATCG
aGCGGTAACTTTTtATATtGTGATTCgaTTAAattcAGATTACGGGCTAGTTTTTTAaGA
ACAGTtGTAaaTTTtAACCACTTCGctGATGcACAtAAAaTACcgCAGGCTTTTtCaTCA
ACAATAGCGAtACATGGTTCAAACTTgTAAACATCACTATtcagTTTTAAACCAACAAtg
ATTGACTTTgaGTGTGAaTCATTTAATTtATAAGATGtaGTCaatAAGAAATCAAAACGT
TCCCATGATGGTATAAAACGGTGTTcTtCAACACcTTCGTCAgcTTgAAAATTCTcgTAG
AAagAGCGTTTAGCCATTgCAAATTAATAGTtGTTGCACCAACAAtGTTCTTAAGCgAaC
TGAtgCTGGTTACACaCGgTtAACACCCaCaaatTaatatgatggttaagcatttttcat
ataatattaacaaatgtagagtagagctatgcgttaactgtctagactgcacgtgtgttt
taaaaagccatctcagcataacgtgac
>contig00535  length=191   numreads=5
ATTCATCATGAAACTAAAAAGATTGCGTCAAATTCTGCCAACCGCGTGAAAATCGGTTGA
TTTATTGAAAAGTTATTGTGGTTTGAAAATTTAAAGAATATTGTTCTATGATACTTCTAT
CAGACTTTTAAGCTAGAAGAGCTCAATATAACACATAAATTGTATTTTTGAGCTCAAaGA
GCTCAAAAAAa
>contig00536  length=556   numreads=5
TATTAAATTCATTGAAACAAACTTTATGTTATAATTACAGCTAGTATGTGACCATAAATT
AAAAaTTATTCATGcGTActGTGGTcaGgCaGGCTCAGTTCATGACGCTCGTGTTTTtcg
aCTGTCAAATTTaCAAAATTATTGCACAtcTGAATTTtttCctGAcGATActCATTtGTT
AGgagATaaGgCTTACAGTATTCAACCTTGTAtAATGGTACCTTATAGAAaTAATGGAAa
CTTGCATGAaGATTCGTTGCGATaCAATTaCATACATTCAAGTGCTCGTATGATAATAGA
ACGAGCAAaTGCTTtATtAAAaGGAAGATtCCGCAGTTTATTGGATAAATTACCATTCAA
AAGAaCTGACTTAATACCATATTATGTTACTGCTTGTTGTGTTTTGCATAACATTTGCAT
TATGAAAGATGATTTAATtGATaTCCCAATTCTtgTGAATCATGAAATTCCAGCAATGGA
TGCaGaTATtGAAaTGAACAATGCCATGAAAGTTGCTGGAATAgAGAAAAGAGAAaGgTT
GAAAAATTTtaTAAac
>contig00537  length=329   numreads=19
AATATTTaGCTTTACACTTTTTCGTTATCTTCAGACAACGCCACCAGCTTTGAATAAATT
TCGCAGCTTCTTTCTGTCTCACATACTCTTGTCTAACAATTTTCGAGTATTTAGCATTAC
TGTACCACCCTTTAATTTTtACCACCGCTGaTTTAAGCTGCAAATAATTTaTCCTTTGCT
TTTTCATCTTCCAAGTTTTCTGGACTAATATCGCAGATGTTTtAATAGCTAAGAATTTTt
CtCTGaTACTGCGTGTTATCAAAAGaCTTCtCCaCCATCTTTGACAAaTAATAaCAGTCT
TACgTTGCAAgCGATACTGACgAGCTACT
>contig00538  length=499   numreads=4
AGTTGCAAACACTTACAaTAACACGtAACTCTTTTTGCTGCTCAATGaCTGtGTGAAAAC
aCAaGAAaGCAGTGGTTTTtCCTtGTCAGTGAGCTTAGCCGTGTTTTGGTTAtGGTGaGA
aTGGgaCAAATATACGTGCGAGtATAGCTCTTTTGagCCCAGGtATCGgCCTCTtcGGAG
gTAGGCGAAAGCCTCACCACATATtCTTCTtCGTGCATCTATCTACTTaCAAAATGATCG
CAgACATCGAGAGCTTACCAAAaCGCTGGGGaTAGACAAAACGTCATAatCGCATATGCG
CGTTCGCATTAAGGGAgAGtGTAGTAGTaTAATAATGCTCATACGcACaTTTACGTATCa
CATGcACTCCAATcTACCGCGCATTCACGTCGCGTtGATGAgTGTACcAcGTGCCCATAT
aCACGTaCATatGCATaCATACTAaCATAGACTTTTtGTAATaCATCTTACAaTAAaTgA
gAaCCTAaGAaTAATAATt
>contig00539  length=182   numreads=15
gTtcTGGTTAgCcGataGTTAGGCTAGACgatcTCTGTCaCACTGttGTCTTTGtGCAGA
GTAacTtAAATaGTtCTGGTtagCCGatAGTTAGgCTAGACGGtcTCtgTCGCACtgCAG
TCTTTGcGCAGAGAGAcTCgTTGGtCcTGgTtAGCCgttAGTTAGgCTaTAGTTtaaTAA
Gt
>contig00540  length=1038   numreads=49
GGTACAAATCAAAATTTACTATCAaTTTTAaaTCAcATTATTTTGTTtcgTTtGCtgATA
AgaCTATTGATTTCTcGAGtGTtAATTTGAATAATAATATgaTtAAGACAATgAaTTgTG
AAAAATTGCCGcAGTTAACAAACGATGGAAaTTATCATGCGCAAcAATTACTGGCTACCa
TtAATGATATCGAGTAtAGgTTAtATATACCAAGCACGAAAaGCTTGCAAAaTATTGTAC
GgTGACTtATTAcATGgtGAatAATATAaTGATCAGTAagtAATTTTTTtcTCGACTtCT
GTTTTTTtCCTTTGATGTAATTaTTATCATTCTCTCTTTACagTGAAGTAcAACGAGAAT
AAGAGCGTAAAAGATGTGATTATAaCAAAAAATGCGAGATATTATGTAtGTAACAACTAT
TtGTTAGTAAATTAtGAATAGAACCCTCTACTAAGCCTGCCTATGTATATGGTTGATAAA
TCCATTTTTTtCAGTCTCTACAAGGgACAAATTTTAAATACTCTGTgAGAATGTAAAAAA
CgAAAGAACAAatGCAACGTTTTTtAtgaaatatgtaatttctgtatttctaaaatggcg
gaaaattgtaattaaaaaaaaatttcaatgtaaatataatttctaaaaaaatcttaaatt
tactttgatgatttttttAACtATCCGTTAaGAAAATCGAaGATTTtCAAaaatCGTGAa
GtCATtGGTTTTaCCTCGtgTTTCGAAAaTCgaGTGctCATCACGTCAAAAGgAGAAaTT
TTCACAAAAaGATgTAAAATCCGAACAAAAACAGTTCCACTGTAAAAAATTACGCCAAGT
ACACGTTCACAACTCTTGATTTACAAAAATGCCAAGGAGAAATTATCATTTTACAAAAAG
ATGTAAAATcAAAAAAAAaCAGACCAAGTAGCCGTTATGATCTTTCATAATTGAAAAAAT
TTTGTGATAAATTTAACgAATAAAAACAATTTTTTAGACGTACTTGGCGTGCGTCATTGA
GTACCCAAAATTTTTTCA
>contig00541  length=441   numreads=4
GGTAATGAATTAACCCGGTGATGGGTAAATTGCTCTCATCCAGGAATAATCGGTATCATG
GTTTCGCGGTTTTCATATTATACATTCCGGTGGTGGTGCTTCAGGGCCGGCTGACTGGCT
CTCAGAGGGGCTATCCTATGCCAACGCGAAAGCTTTTTAATTTCATACTTtAGTtCTCTC
CAAAATTGcTcACTTTCTTtCTACAACTAGTACTCCTACTGGTACTGCTTCTAACAGTGG
TgTGGTACGGgTACGACCTTAATTtACGAGCGaCACGTGATCAaGAACCGaCCACTTtGT
TTTTTCcACTTTTCTCTACTTTCCATTTTTtCTTGATACTTTTtAGTTTTTCTCAGTCAC
TCATTCACGTCTtACCCTCATTTATTGTTTTTTtATTATTTTaTTTtAAAAAaCATTTTT
TTTtATttCTcGGTAAaCTTt
>contig00542  length=318   numreads=5
GATGAATTTATCAACTCaGATATAGTTATATCTgTTtAGATCTGATCAGATATGaCTAAA
TCTGaTTATGTCTAATGTATTTATCAACTCAGAtATAGTTATATCtGTTTAGATCTGATC
AGATATGACTAGATCTGATTATGTCTCCAATCCCATATCTGATCAGATATagATAGATct
GACCAGATATAATTAGATcTGACCAGATATAaTAaTATCTGGTCAGATCTAAACCTTTTT
CTCCGGGTACTAGTTAGGgAAaCCATTGACGCCGTCGAGATTTGGCTTGATAAaCaCCAC
cTGAAACTCGCCAAGCAT
>contig00543  length=411   numreads=8
AATACCAATACTGATCACTGATCATAAaTTATGTTACTATCGTAAATAGTTTTAAATCCT
ATTTCGCTGCATTTTCTTTATGGATGAGGATCAGCACCAGCTGCGAATGTTCTCTGCCTT
TTCGGAATCCTCTAAATGGATTACCATGCAGTTTACAGATTCACTTAATCAAAaTAACCT
ACTGgTgAgAAACTTTACATaTGTTTAATGCCATTAATGaTACATaGCACAGtCACaTAA
CtAACTTAAtAcAAATTATCTaCTtAACAAATATTtCGtATcAAaTTAGATTtCcATtAA
aTTTTTTaTTATTCTGCacAACTCTATATGAGTTAAAtATtGGgCATAAAATtatAaCGA
aCGTAAGtAaGAGTTTTttAGAGacGCTAAtAtaTTTTTtCAGTTTAGGAC
>contig00544  length=394   numreads=7
ACcAGCAGTCCCGCCGcGTAGTTTTtGAAAaTTTTtATCTGAAAAAaaaTtAATCATAAT
GACTTTAGATAAATTGTTCTACATTAAATTCTCACATGATCAGTATTCAATTAATTGCAA
TTtATCaGTCAACCTGACGGCATTAAAGTTTTCCTAATCCAAACAGTTTGATGTGTAAGT
GACGCGATGATTCGTTTTATTATTAGGGTTtGTTTATCCGTCGACAAAGGaCGGAGACGT
GACACGAAACGTAgTAGATATTCCAGCAGATATCGATTGCAAGGCTCAAACTTCAGCAAG
CATTGTCGCGGCcTTGAACCCcGtATCACTATCTGGCTTAACGCTTCcGTaTTtAAAaTT
aGGTCTTTtCAACGTTTCtAACCaTtCgTACAaT
>contig00545  length=371   numreads=6
CATGTCGGCTGAAGGTCACCGCCATTTGGTGCTTGGTCACAATCGTTaGTTTTtAAAAAT
AAAaTTTaGAATTAAAATTAGAGAAATTATGAAACAATTAATTAATAATACCAGGATCTA
TTtCGGGtGATTAATTAATTTATTTAGACGAAAGGAAATTTGTGTAAGGAAaTAAaTTAA
aTTTtATGTTTCATTTTtCTTTAACTTCTCGCTAAAGAAaTTAAAAATTTTCAAAATTAG
AAaGTTATTGGTTTCACTGGTTTTCTAAAATCAAGTTTTCATCGAATCTCGACATTTCGA
GGTCCTAGGAAGCTCCCcTGACTATTCTCGCGATGGTGTCTGTACGTGTGGATGTATGTA
TGCATGTATAT
>contig00547  length=586   numreads=17
GGAAGGATTGACAGATTGATAGCTCTTTCTTGATTCGGTGGGTGGTGGTGCATGGCcGTT
CTTAGTTGGTGGAGCGATTTGTCTGGTTAATTCCGATAACGAACGAGACTCTAGCCTGCT
AAATAGGCGTATTTTGGTATCTTGAAAGGCCCTtGGTTTTCGGATcAAGTGGTTTTTACT
ACCGACGTACAATATTATCTTCTTAGAGGGACAGGCGGCttctAGCCGCACGAGATTGAG
CAATAACAGGTCTGTGATGCCCTTAGATGTTCTGGGCCGCACGCGCGCTACACTGAAGgA
aTCAACGTGTCTTCCCTGGCCGAAAGGCCCGGGTAACCCGCTGAACCTCCTTCGTGCTAG
GGATTGGGGCTTGAAATTATTCCCCATGAAcGAGGAATTCCCAGTAAGCACGAGTCATAA
GCTCGTGTTGATTACGTCCCTGCCCTTTGTACACACCGCCCGTCGCTACTACCGATTGAa
TGATTTAGTGAGGTCTTCGGACTGATGCGCGGCAaTGTTTCGGCATTGCCGATGTTaTTG
GAAagATGACCAAacTTGATTATTtAGaGGAagTAAAaGTCGTaaa
>contig00548  length=103   numreads=4
GAGGCtCGGATTtAAAAATTGTGACTTgACTTCTCCTCGAGAaCCCAagATCGACGTTAT
CTCGATCGCGTTATATTTtCtGTTCCTTTTATTTATATATCTC
>contig00549  length=695   numreads=6
ATAACGTAATTATGAGGTATAAGGTTCCATATAGCTtAAATTCAaTCTAAACCAATCTGA
GAATGAACAAAATTTTCTTCGAATTTGAATCATTCGATCGCTAACTTCCAGTGGTAACTt
CCTAAGGCTTGACTGAATAATTACACCATTGGACCAGGCTTAGTCCAGCCTTAGACCAGT
AGTCATTACCTAAGGCTCGGCAAATGACAACTAGGCCAAGACCCGATTTTGTGTCAGCAT
TGGCGAATtCTACCTAGGATATAAAAaGAtGtAAAAATTAAACTCAaTAAAAAaTTTGGA
TTTTTGAATCCAGCGATTtCGTATGGAATGACCTAAGCGTTTCATATGTACTACGAACAA
CACTTGGAGTAATATAGCTTTAATTTTTCTACATTATTCAACGTTGAATGAGTGATCAAT
GTTTTAACACAACTTATCTTTtAACACAACACATTACCTATAAAAATCACTCATATCTGC
CACGCGAATAGGAAATTGATATATTTCGGCGATAAaGAATAAATTGAATCAGTTAAAaTA
TAGTTGATTTTtACTTACTTGGATCTTTAACTGCAGTAATAACTAACCGAAAACCATTTG
TGTCTGTCCCCCAAGCATCTGTTACGTATTTCAATGTTACAAAaTTAGTGCGAgTGTATA
TTGCTCCAACACTTATGTGaGTATTtCTACAAGAT
>contig00550  length=366   numreads=7
CTGTAGAACGTTtGAtATTCACTTGTTtCaGGCTTCTTCAAAGAATAATTTTGtGAGTCC
tCTTtCACCTCTAGTTtAATTtCATATTTTAtAGCTTTAGAGTTTtCAACTAGAGCTTGT
AATGGTGTTACGATTGGTTTAAaTGCTTCATTTGCTGCTTGTTCAGAAGAATCCCTCCCA
ATTTTCAAtATTTTACATTTtCGTCTCATTGCATCACTAACTTTGGATATTTGATTTAGC
ATCTCAGTCTGTTGGGgAaTATTTTtAtAAGCCATATTTTCACACTTGAAaGCGCAATAC
AACTGTCCAATTTCaTACGCAATATTCTAATTTATACTTATAAAGCAGTCAAAACcTTTT
TTAtAA
>contig00551  length=321   numreads=3
GTTAGGTCGTAGCGTTTAATGGGAATAAATGATAAATGTTaCGATAAATATCATCACGGC
TAAAAAaTAATATCAATTGTATTAATAAAGATTCATGCTACTAATTAGTAAATTAGTGAA
AaTGAaCAACTTACGCTAATGTGGTAATACAACcATGTTAATAATtAAATAATGTTCCAG
CTGTGCGGCTGATTGCAAGTGCTAGaCCCGTAATtACGACAATTGAAGATAATATTTTTA
TAGAATATAAtCCGGAAGCTtgTGGGCAAAATATGACAaTTACAAGCTTTTGTAAaCCAt
AACCGGATTGTATAaTTAaTt
>contig00552  length=222   numreads=3
TTGGATGGACCCCAAATTTGAACTCTATTTCAGGAAGCAAATTTtATAGGGAAAATGAAC
AAGATCGATAAAAAGCAAAACAGAGAAAGCAGCTTGGATAAGTTTTATAAATTTGCTCCA
AAACTTTTTAGGAAATAAAAGAAGCGAAAACTACAGGATGTTCTTAAAAAAaTtGGAGAC
AAaTTACAAAAaTTTAGATTGCTTAGTATATTTCAAACAACG
>contig00553  length=355   numreads=19
AGTCCTCGGTCACGACGAAAGATGGTATAGTTATCAAGTGTTATAGCAATGTCAGGATTT
AGCCACGTCTCAACTACAGCAATAATATGAGATTTGATTTCAGCAACCAGAAGTTCAAAT
TTTGCTGCATGAGCTAGATAACTATTTATATTTAAAGTGAGTAGCTTAAGAGaGGTGATG
GaTGTGTGATGATCAATTAatGgCTATtCAaGTTTATtCAGATCATATtCTGATCTGATT
AAtATTTTaGATGCATCATCAtCTTtCTTTACATAGaTTGTGTTCAGATGTACCcAcACA
TATTTATATTTTAaTtCTTTtGCTTTCACTTTCGtAaGAGTTAaTAGtAcACAGT
>contig00554  length=443   numreads=6
CGTTCAAACTAAACTCGGGAACTCGTGGCCCGAGGCTTTTCCGCCCTATATTTCAATCAG
TGCTCCTGACAGGGAGCTCACCCGACAGTCGAGCTACCGCTTCATAGTTAAATTAATCGA
CCTTTAAGCACGAAAAaTTCAATTCGAGCCTCCAGCTCTTCCTTATCATTTCTTCCTTCT
CTTTTTTTTtCTAGGTTTATTTTTACTAACATTTTTtAAACTCTTTTtGGTTTTTACAAG
AcGTTGAAGGGATTAACTTTGCATAGTTAGTATGGTATTtATtCTAATTATGTTTtATTT
tATCGAATCTTAATTAAAAaTCAAAAaTaTGTAATTTtATTtAAAAAaTCATTTATgATT
TATTGAaTAAAaTTTtAATTTTAaTGACAGACATTTTTAAGtGATTtcGAaCCaGCAGAA
AAGtGTCAAATAaTCTtAGAAaG
>contig00555  length=530   numreads=6
GCTATATATGAAATTTGCtGTtGCACTCGatttattAAACGTCaTCCAAaaCTTATCaTt
GTGGTTTAAaaattcAAAAAaTCGTtCtctgTGAAACTaCTATCAGaCTtATGaGCTCgA
AAagTATTTtCAATAAaGACTTATGAgCTCGAagACTAcTTtcAATAAaGTTTTTGGATT
TTTATtACATTTATTATGAAATCtACTtCCATTTCGACTGCCGAATGGTCTTTTTTtAAT
TTtaataaTAGGTCGTCCAGATTCGATTATAGTGATCATGCTATTGGTTACGTGcAAGTA
AAAaGGgAAAaGAATAAATGTTTTGTAAAAGCAAAAaTTTGTCCAGagCATAAAaTACGT
GGAAAaCTGTATAaGTTAACTGTTACTGTCAATGAaGTGAAaCAAGAAatAGAaGATGCC
CATTGTCTCaGTTGTGCTGCaGCTCAaGGTGGatgcaaacatgttgcagctttattaaag
tggctgaatcgccgtactgaagagccagcatgtacttctgttgaagctta
>contig00556  length=616   numreads=6
atCAacAactaCaTCtgCGATCTaTCCCTGCCTCActAACgCCAAACCACAAGCTAAGCC
AACGAGTTCACCAACAAACAAATCAAAAAAGGGATTTTTTATATAAAAGTAGACCATAAG
CAATTAATTAAGTTAAGtcATTGAAGCCGATCAACGAAGGAAAAaTTTTGACGTCGCTCT
CGTTCAAACATTTTTCAAATGTTACTCGTGCTTCCGTCTAAcAGcGGGGgTGTTATGTAA
AACATTTTTTTtATtGCTAACAAaTTTTCTTTTAATTTTtACTAAaCATCGTCATAATTT
TTCGTtCGTCTATCGAGCAGGCAATAGATAATtAGGCTTCGTGTCCCTTACTTTAGATAa
GCGGTCTGAGACCTCAATGCATTTAAGGCTGTAAAaCCTTAaCAAaCAAGtAAATGGgaG
TTTtGTTGtaCGAAACGAACTTGgTGTAGCTAATGGAAAGAaTCATTAGAATACATTAtC
CAGAatGTtCTAAGGTaTGCTTAAATGTATTGTGATACCTAATGtCCGGATTGaGAAAAT
TTTTGTCATCATAAatCaTTAaGAAAAAaGGAAaTACTTTTCTCGACTGTTTAGACAAGT
AaTAAAAGATAATAac
>contig00557  length=638   numreads=7
ATAAATCTAAAACAGATGGCGCCTTACAGTTAACTGTAGTACGGCCTGTTATAAATGTAT
CATAGATAACGCTACGTTTAAaTTTAAATTTTCTCAGTGTTGTGCACGTTTTCAAAaTCA
CTCAGCCACAACAATAAAGATAACTTACTTGTTAGATATTCTAAACTACCACTGCACTCT
ATCCACCTtGACTTAGGTTGCTTGCACTTTAAAATATTTTCAAATTCGTCAAACACATCG
TCCTTTGACGGATATTGCGCTAAAACCTTATTTTTTtCTATGTCCTTCACCCATTTAAAT
GGCACGACTTTATACGGATTAGTCCCATAAGTCGAAATCACATCAAATTTGACAATAGCA
AACTTTTTTGACGCATCTTTGATCATCTTTGAAGGTTGAGAtAagacTGACGCgAAtATC
TCACAGTtCGAAAaCAAATTTGAAAaGgTaTaTTtATAAATACGCATCATtGATACGGCG
ATGCTAaTAAAAaTTtGATCACACTTAGTAAaCACTCAaCCGTTTAGgTTATCTCTATTT
TATGAGGCGCGATAAaCaCAATATgCAAAaGTTATTTTTATtGTATTACATTATCGatCA
AAAGCtGTCAATAACAATAAACATCAACGATATTCATt
>contig00558  length=335   numreads=4
AAAaTCGGTTGATTCATTCAAAAGTTATTGTGGTTTGAAAATTCAAAAAATTGTGTTTTA
TTAAACTGCCCTCAGAGTTTTGAGCTTGAAGAGCTCAAAATGACATAAAAATCATATTTT
TGAACTCGAAGAGCTCAAAAAaCGTAaTAAGCGGGAAGTTGCAGGGATGGCCTTTAGGGT
CAACCGTCGTCCTAATTTTTTTTCCAGTTCTGTTAGGAAGATTTTATATTTTTAGCTTAA
ATTGACAGAAATGCTTTATCGAAATTTTTtACCCTCGGAaTAATTtCTAAAaTtATGAAA
TATCATTCATACGATTTTATACCAAAAATGGCCTG
>contig00559  length=549   numreads=6
gTTgTTttGgTtCTcTTTTTTtGTtCTtCTTTGTATCCGGTGTAGAAGTGAGAGACTCAG
TTGAAGATGGTACCACATGGTTCACAGGTTGGGCATCGCTCTtcTtCCCCcTtCTTtCTt
CTGGCTtCCcTtATtGGGATCACGGCGCATCTCCTTGCGTGCGTTTAACTTTTTCTCAAT
TGTGATCGCCTTGGAGAGCGCCTCCGTTACCGTTGCACTTGGCGTCATACGCTGATCAAT
TTCGTTTATTAAATTTtGGGTGAAGCACTCCGCAATGGTAGCTTCAACCTTATTTTCGAA
GTCCGTGGTTACCTGTGGTGCCGCATCGGGATTCTCGGCTTTGTAGCACTCCACGATCTC
GCGTCCCTTCCTCCGTAGTCTGTTTACAAATTCCATTACAGATTCGGTGTCCTTTTGATA
CATCCTCCCcAGTTCACCCTGGAGTTGGAAAaGCGTTTtATTTGGGACGTAGATTTTCTT
CAGCTCCGACATCAAACCTGCGATCGTCTCTGGGaCAGCAATGTTtAAAGAaGTTTtAaC
CTtGGCTCc
>contig00560  length=408   numreads=6
ATTTACAGGTAATTTTAAAATCTCATTTAATTTAAATAAATGaTTATAAATTAATTAATG
TTtATGACACTGAAGTTGAAAATTTTTTTagAaTTTtATAGCAaTTAAATTacTcTAAAA
AaTTtAATTAAAAaGTTtCaCATGtAAAaaTtAaTAAAAaTTATAAGTGAAAATTTATCA
CAATTTATTTATTAAAAAATTTTtAAAaTTAACAGCTGACGgCTAATTtCAGTATTATtA
aTTTTTTtAATtGTGTTTACTAAGgAGTCATGCGATGCTACGTCAAAAAAAGTGGTCAAG
AACAAATTCAAAaGTCCAATAACCATAAAAACAAATTtAATGAAACCTcTGCCGAATATT
TtACGTCATTCATGGTCTACTGGATACAAAATTCCTCGTAGAAAAaTt
>contig00561  length=543   numreads=4
ATtGTTCCGGTgATTTtGCaCAGGTTTGTTAACTTTtGAaTtAATTGATTTCTTCCCACC
TTGTTTTCCTTTACCAGACTTTGATGCATGCCCAGTAGAATTATGATTACTCGCGTAGTT
AGAATTATTATTATTATTGCTACTACTAGTGCAGTAAGtGTGATCATTTTGAACAACAGT
ATCAAATGCAGAAaTATTTTGGCTAACAGCTTTTGAaCTTTTGCgTGTAGATGAAGTAGC
TTTAGTCGTACGATTATTATTACGAGAATTATTTTTtGTGTTAGTTGACAATGCTGGAaT
AACTGAAatAACTTTTTtACGTCGCTGATGCaTTtATCCTGTCTATTACTTCTTTTGGTA
aTGAGTCACGGATGTTTTTAtGTCTCTCTGAtACTTGTGGTTCTGTAGATTCTAATGATT
TtAAAaTGTCTTTAGGTTtATTTACTACTTTTTTATTTCGCATGACGCTTGTCTACTTTC
GGTATTTTTTTAGTtCGAATTTGGATTTATAAGATCAAGATtaGCTTCTGAAGCTTCAAA
TTG
>contig00562  length=351   numreads=10
GGTATTGtGAATATgATAAAAAAGTTtAAGTATTATCgCAATACTCTGTTtAaGTGAGTG
AcTtATATTTtCcgTACGATACAaTTGCaaGTAGAGAGTATAGTAAAAAAaGTTCCCGCG
taaaactCAGcGCGTATTtCGCtCTTtCTTTCCCcGTGTTTATACcTTtAACCTAAAcAT
CaTTCTCAAGAGCaTTAAAAAtAaTATTtAtATAATtGACaTtAAAAaTAaTAATTTAtG
GATCCgTGGgTGAAAAATAAaTTAaCCgAgtGgAaTTtGTCATCCTAttAtCAAGTGTtt
GAAGGTATGtAaTTTtAtGATaatagtAAAaTTTAAAcACaTTGTcAACCG
>contig00563  length=341   numreads=3
ctAaCAGCAACTCCAAtGCCAACAGcAACTCCAATGCTAaCAGcAACTCcAATGCTAACA
GCAACTCTAATGCCAAcAGCAACTCtAaCGCTAACAGCAACtCGAaTTCtGACAGTTaCa
CGAaTGCTAACtCAAaTGCTAACAGTGGCTCAAACGCTTACtCCAgCGGAAaCGGAATcT
CTGATGCTtATTCTGaTGCAAaCGGCAaCTCTAATGCTGACTCcTAcagTGgTGCAGGTa
CCAaCTCTtACTCTGGaTCTTTCGCAAaCCGCCAcTTAGGTCATCCTAGATTTGGatATT
CAaGACTGaGAAaCGGcTATtCTcGCaGTGGTTCAAaTGCC
>contig00564  length=132   numreads=9
AaTtCAACcAAAaCTTTaCcaCAGCTTTTGTGGAAGATTGCgTTtCGTAGTTTgaCTCAC
AGAGAAGTCGGAGCTCTAGAAGCTGCTGATACTTTgTTGGGtATTTCtcTAcaTGGtaca
GATTCAGAAACT
>contig00565  length=306   numreads=6
AGTCGACGGAGTCTTGGTATTAAATGGGAATCTTTAATGACTGGTAGTTCTCGCGGAAGT
CATATATAACGTATAAACGTATTGCCGTTAAAAATATAGTTTTTAGAAGTATACTGTTAA
ACGCGGATTCGTGTTACAGATTTTAATTCTTTAGTTTTAGAGTTTTAATGATTATTGGAA
AGAATATTAAAGTTCATGAGTGAATTTTAATGTTTTAGGGAACCGGAATATTGAAAATTT
TTTTTTtATTtGAAGTTTTGGGTTGAGAAAAATTAAAATTATTTTTtGTTTtAATTTtGA
TTAAGC
>contig00566  length=545   numreads=4
GATAGAGATAGGGTGCGAGAGTTCTaCGgaGAAaTAGAAAAGGATAATATGAACACGCGA
GGTATACCCGGGAGAAGAGCAGAGGTACAAAGTGGAGATGGCTGGTAGAGAGGAGAAAAA
TAAAaTTAGGtGGGGGgAAAGGGGTAGgTAGAACAGTGGTCaTGAAAACGAAaCGTaCGA
ATAAGTAAGATAGaCTTTTATATTATtCCTTCCGGcAACAAACATtGTCGACAAGCACGA
aCTTGATTGTATTTGTTtCATAAAATAAaCTTTGTAAaCACGCATCAGCAGATTAATTtA
TCTTTGAAACGTAATTTCACAACGATAGTCACGTAATACAGTAAaTTAAACCTGGAAAAT
GTTCAATCTTATTCGACGTAAGaGGACAATTtCATTTTTtCTTTTATTAaCTCCTTTTTT
AGTGCCCTGCACGCGGTTTCTGTACAGTATAACTCAAGGTAGCAATTCGATTTTACTTTT
ACGGAGGTTTTGACGCGACTATTTCACACACAACTCCGTtAAATTGACTTATACATCAAC
TACTT
>contig00567  length=664   numreads=10
CCTAGTTGTCGAAGAAaGATATGACGAAGAAGAAAaGCAAGATGGTGATGGAAaTGAaGA
aGAgAAGGaCGGAAATCTCGAAGAAGAAGAGGAAAAATAAAAaGATGACTCTGGTGAAAG
CGAGGGTAGCTCTAGCGATGAAGAGATTTTtGATGATTTTGAGGTTCctGTAGCTAcTGA
TAAtAaTGgTGgAATTGgAAAACTTTtCAaGatGGTTTtcAAaGaTTAAAAaCATtAAat
cAAAGCTTGATGAAAaTCAacGAAATGATAATCcAGgTAatCcAGATGATCAAGTTGAAC
TGgAaCaTGCAGgAAGTAATGTTTTtATaCcATTGAaGTGTTGGACAGCTGCAAATGCTC
GAACGtCATTTACGtCAATGGAAATTTCTCTGGTGAAGTCaTTTTTCAGTACAGAaGAAa
GGCAGCGAAGTAATCTTAGGGGAAAGCGAAGCAGAATCAACCGCGACGCACCCATTCGAC
CAGCCTTAGATGAACTGGAAATGAATGCGATTGAACGTAAATACTCGAtAAGGTAATTCC
TTTACCGATAATTTTTTAATTTTGACCTTTTCTAAACGAAATTTTTGCTCCTTTAATTTT
TtCAAAAGTTGTTTGGTCCATATAAAGGTTAAGTCAAAAAAATTTTTTCCAAATCCGTAG
ATTT
>contig00568  length=423   numreads=12
TATGGCTCTGGCGTACTCACTGGGTGCTGGGGCGAGAACGTGCCACGGTACAACGAGTTT
TACCGATCTGGACATAACGCTGTTCTCACTTCTTTGGGGAGATTACTTTTTCAGTTCCTG
TTATGGATAAATGTTATTATCATTATGATAATAACAATTATTTTAATTACTGGAAAGAAA
ATTAAATTGTTAGAGAGAAACTTTAAAATTATGTATTTATTTAGTTATCTAATGCATTTT
TAATTTtCGTTATTTTCTAAGTTaTAAAAATGATtAaTTGTCAaTTTtGTTAGTTtAAaT
TAAAAATTGCGAAAAAAAAaTTTTATTTATAaTtCTAAAcAATTATAGATTTTTTTtCCt
ACAgaaaaaaaaatttttttCTAATCTTCtgCtCTgaTGaaCTTAGAGAAATCATTTgAA
GTT
>contig00569  length=249   numreads=12
TTACTAACGACGGgaTcgACTCGACAATTAAtAATAacTtTtAATAaCAaTTATcTGAGC
cAGgAGACAAcagCGACGTGCGGAtAATAATTtAGCTCAAcTtGTGAGTaCTCACcaaaa
gcaaaGGGACTcAAaCGTTCATTCAAAaGTTAAAGCAGTTTAAAGATTTGAAAAATGGTG
TGTTTATCAAATGTCTATCAGACTTTTGAGCTTGAAATGCTCAAAAaTGTTATAAGTGCA
ATTtCAAGC
>contig00570  length=243   numreads=4
ATGACAATCATAATGTCGCGTATAATtATTAaTAATTGGTCTAGATTCTAAGTTGACTGT
TTATTTtaCGACGACATTGGCAATAAAATAGAAATTTtATCTAAATAATTTtGAACTGaG
ATATACCCGAATTCCTCAATCGGGTTATCTCGAAAAATATAaTTATAAATTTTAATtAaT
ACTGGCCGATTTGAGGACCcAAACgCGTGGCTTTCaGgACAGGTAttttACTACGAAcAG
CCC
>contig00571  length=922   numreads=7
AGTCGTTTGAAGCGCGATCTTCGTcAGTTATTGTTTTAAAaTATTTTTGTTTGAACCATC
TTGCAAAATCTTCAGGAGGAGAAaGTCCTTTCGCCTCTTTTCCATCTGGAGTAGCTTGGA
TCccTGGAAGAGATACAGATTATTTAAGAATTTGATATGATGAGCAATTtGAATTCAAGT
TAGAAAAGTAaTTTGTATAATATAAAAAAAaTTaGTAAaGTACCTTtCTTTtCTGGGTGA
AAAATGGCGCGAAaGATTTAAAAGTATTTGAATTTTATTTtAATcAATTTTGTTATGAAA
AATAATATTATTAGgCGTGCACTTTTCCAAACTTTTttAATTtGTACTTACATGAAaCAC
TGAaTAAGGAGGTGCATAACACCATCACTGTTTtATTTGCCAaCaTTGTTCGCcACCCGC
CAAGTCACAACTACCATtCTCACAGgTTGGTAGCTACTTATAACGATAACCGGATCAATT
AGTGTCAAACAaTAACTCATAAGCGATCAGTCATTCATTTtAtgAAgAGTTATATGATGC
ATTTGAaTTaGAAACtCTACAGCATAGCTAAACACAATTATTGGCACAAGTTTTTACGAC
CcACAATCTGaGAAATCGCATACGTTAACCTGAGTTGATTAGGCTATtATTATTTtGTtC
AtGTTTCTGATCcGCTGCCCcATTGCAATtCCGAGTTAaTAaTCTAATCATAAAaTGCTT
TTAtGTGTTCGAATGACCTTCGACTCGAAcACGAGGCAAGtGCTTGTGCaTTATTtGAAC
ATGTGTTGGACTAGtGAACAaaTAATAACTGATACTTTTTGATTGTCGTATCACGCAAAT
AaTCAAAatCTCtAGTTtCAGgAAAaTAAAAATTtATTGTCTAAAAGATCTTACATAaTA
tGTAGtAAGTTTtAAAAATTAa
>contig00572  length=443   numreads=5
GATATATTTAGCATAATTCCAGATATATTAATAGTTAAGATATCCcTATTtGAACTAAGA
ATCAACAACTTAATTATTATATTATTCAAAATTGTCGCAACTCATGATTTATTAATAGTT
AAGATATTTATATTTGTATAAAACAGTAGTATTTTTTAATTtAATGTAATCTCTTAACAA
CTGACAAATATATCAAATGTATCATTCTGTTGCAATCAAATTTaCTACTTTGGACTTTAA
TGACACAAAGCGATGATCAGTCAATTAAACATATCAAAAAAAAAAAaTTACATGTATGAT
TTTTTtAAaTTtATGATGATAATGTTACGATAGTTTGTTTGCCCATCATTTTGTGAGGCG
AGGATTCGAGTCTCGACGgTTgAtCGAaTAGTTTtAACaCCAACcTTcgaGGgTcgcTCc
GgTaGCcgAACTGTACTGGCATG
>contig00573  length=369   numreads=7
TTTACATTATATTCTATCTCAAATCATCCCTTATTTTCTTCTCTGGTTGTCTATAGCTGT
TGGACAGCTTAAACACATCAACATCTGTCATTTtACCAGACATATAATAaTAATGCCTGT
TATTAATATTCATTTtGCTTTTtCATCCAATAaTATTGTCTTCACTCCTGTCTGACTCTC
AATCATTCATTtAAAAGTTGAAAAAaTTTTtATAAaTtCACAACTGACATTCGAAATaTT
TTTTtATtCCTAAAAaTTTTCAAATGAtGTTTtATTTTTTAATTTAACTGTGATTAAAGA
GTGAaGAAATAACAGCATGAAAAGTGTTGAACCGCGGCTTGGTCCACGTGGAAAAGTGAT
GaTTTTTTC
>contig00574  length=159   numreads=9
TGAAaCAATCCCTTGTGGAaTTGTGCcAGACTaTGGAGGGTATCCAtaTTTTCtCAaTTT
TtgAtcttAATGTtGGATCTTGtCcAaCaTTCTcAACTAGATGATGTTCtcTCAgAaCat
CcgTCGCtgTCAtagtCGACCAGTTGAGCcTTTTCTtCc
>contig00575  length=570   numreads=6
ACAGTCATAGAaGTAGAGGAAACTGTTCATTATCCTGTTGAGTTTCTGCATACACTTAAC
CcGCCAGGCATACCACCTCATATTCTTCATCTAAaGATTGGtACACCGATAaTGTTGTTG
CGTAACTTGAATCCTCCCAAATTATGTAATGGCACCAGACTACAGGTAAAAaCTCTGCGG
AAAAaTTtAaTtGAAGCGACCATTTTTACAGGAAaGTATGAGGGAGAAAATGTATTCATT
CCAAGAATACCTtTGATTCCATCAGATTATCATTTTAAATTtAAGCGTTTGCAGTTTCCA
GTTAGAGTTTGCTTCGcGATGACTATTAATAAAGCTCAAGGGCAGAGTTTAAAATTAGCT
GGtGTAGATTTACAAaGTGActgtttttCCCATGGTCAaTTTTATGTAGCATGTtCAaGA
GTAAGTTCCTcTGAAAATCTCATCATTCTTCAACCaGaGAAGCGAACGAAGAATGTTGTA
TATAAAGAAGTTTtAAACAtGTAaGTACATTATTTTAGATTTTATaTATTTTAaCAaTta
TTATAaGTAaTCATAtGaTAATAAtaTGtt
>contig00576  length=458   numreads=5
CATCATTAGCATACATTATCGACTAAAGATCAGAGTATCAAAaGAAATAACAGACAAGCA
CCGAATTATATCAATGCTAGTTCCGTGACCGTTCTGATAGTGTTCAGACGTTTATTGAGT
GAAAATTTATGATTTTTGTATTGGGCCGAGTTAATATTtACAAAAAGGTTGGTACATAGA
TTTTTTAAATAAAAATGATTAATACGTACGTTTTAAATTGAAAAGATTTTTTtAATTTTA
TTTTTACAATATCCATTTGATAGATTTTGATGTCAGTTAATTAATgACACTTTCAAATTT
TCATTtCTGTATTCAACATTTCGTTtAATTTTTTttAAACACTTTATTTTATTGTGAGTG
CTATTCTTTTGACTTGGGGTaTaTTGATTTGAATCTCCCGGATTTGTAAATTTCCTTtGA
AAAAaaaTTcAGATAGCtCGGACTAGGATTCGAAcccc
>contig00577  length=466   numreads=23
AAAaTTTTTTTttCGCAAGCAAACTtAAtCACTGCCAAGaCAatACTGAcACtCAGAACG
GCTTCACAAACTCGAGAGGCAaGCGAGATTAGAATGATCATtCATCAGCAATATTAATAC
GATGtAATGgAGTGCGATGTtAaGGATAaTTTAAATTTAAaTATTCGCGCCAGATGACTT
TCCCCGCTACTCTATCATTAGGCTAAGAaCAAAAAaTAAGGCAGAGATGGAAGACttcTC
CATGCGCGAAAGCCACAacAAAACaCATACTACGCGACTGctGGTTgaCTAGCGGGGACT
TCTGCAAGTTCAGCACcGCGAAGTTTTgAAAAaGgCAagCAgAaGCCAAtGCCTtgTCTT
TGTtAGTTAATTcGACTTCCGCgTTtAactgACGGgCCcGTGCcTTGTAAAAGTCCCTTA
TCTTAATTTGCGCTGCACTTAAGACGAGTTCAGActCGGTTCAACC
>contig00578  length=216   numreads=3
ACATATGAGGTAGAAATGATTTAAGAGCGgATTTAATGACAACcTACTCCAAATATGAAT
TGCGGGGGTGGGTGTTAACAATGAAAaTTtAAAATTTTCAAGCTATACTTCTTATAGGTT
CCAAATTTGGTAAgAGTCTGCTATATGTATGGTAGAAATGATCTCAGAGTGtATTTtATG
ATAACTTACTCCAAaGATGCGGAGGTGATGATTGTC
>contig00579  length=465   numreads=6
cTTTTGTAgTTTtATcAcTtATTgACaCTTTtAAAACGTTCGAATGATAatAatCAAaTC
AAaGAAACTtATATCTTTtGTTtGATtACAGGATAGCACTTCAATGAGTGAAaGATATCC
GACCCTCAGGGCTTTCCTCGAGGCTGATGCCAAAAAAaTCAAGAGTTTGCGCCAGTATtC
CCAATCTTtCGTGCCAGCGCATCACAGTGTAAGCAGCCAAGAATGTGTAACATCAACAAC
TTCGAGCGACGGAAAACGAAAGCAAAAGGACGATGATAATAAGCCACGCAAGAAGTGAAA
TTATAAATGCAAATATATTTTAATGGGCATTTTTTTACTAACATAGGTTAAGCTTCATTA
TAATATGCGATTAAAaTAATGTACTTTTTTTATGCATTTTATTtAAAACAaTTTAGGACA
AGATAAAGTCTCTTAAATATTCAAAAaTaTGTTAATTTGAGgTaG
>contig00580  length=439   numreads=6
ATGATATTtGcAGAATTTATTTGAATAATGATTAAaaTTTtGgAaTTGGCCCATGTTTTG
GCCGAAAaGTTGATATGGATTTGGTTGGGGgATTTGGTTTtGATTtGGGgAACTAAGGTt
aGGAAaTTGGGCATTTTGATTGAAATTTTGATTCGAGAACtgATTGACGTTCGGGTTATG
TGCTTGTTGATTGAATTGAACCGGAACCGTTCTCTTATATGGATTAGTAGGACAGTACCT
CGCGGTATGCCCATGATTTCCACATAACTGACATTTAATTCGCGCGTATGGATtATTTGG
AGTGATTGAATTTATGGGAGCACATTCTTTGGCCGTgtGCCCTTTTGCAAAaCAAaTTTG
GCATGTAATCTCCGGACAGTtCTTGGcAAAATGTCacGgCTGTTtACAaTTATTGCACGT
aTTtGTATAagCTGCtaaa
>contig00581  length=563   numreads=5
ATTACCAATCGACAGAGCAGCTGCTCtCATGCCATTTTACAGTCTTTTTAATCATAGTTG
CAATCCGATGGtCGACAGACGATCGTTTGGCAAAAAAaTTGTTATGATtGCTAtAAGCCC
GATTAAAAaGGCAAGCAGGTAaTTTTTACATtGCcAATTAGGgTTtaGAATtgAAAAaTt
AATTTTTTttACTTtCtAaGATTTttGACAATTACGGCCAACATTATGCGATAACTTTGA
aGGCTAAAaGAAGACAGAAATTGTtACAGCAGTACCATTTTACTtGTTCCTGTCAGGCTT
GTACTGAAAGTTGGCCTCTCTACGGTAGCTACAAATCTTACAAGGTATACGCCATGTTTA
TTGTAAAAATTATTATAAAATACACAGTTATGAAGAAAAATAATCGATGAATAGTTTGaG
AAAGTTTGTGAATTGATTAATTGAAaTTTTGAATCTTTTACAGGATCAAGAGCTGTCAAA
GACCGTAAAAAAaGAAaTTTCAAaCGCATTGACGAAATTGGATGAaTATTACGCTCTAGC
GGCTAGAGGAGACGTCGAAGATA
>contig00582  length=508   numreads=5
AAAATTTTTtGCAAAATAAACTGCGAGtAAAAAAATATTTAATCAAAAaGTTTtATGTAA
ATTTTTTTTTATTTATTTTcACATATTGTTTCGATTTtATtGCTTATTTATtAGTTTAAT
TCTAAaTAAATTTTTtAGTtAGAGATTTTTTtATTttCTGTTCAAGGGTTATAATTTtGT
TtAATCaCGAGATGTAAACTTTTTGCATTATACACTGTAAAAAaTTTGCGGAGTGAACGC
GGAGTGAATGATTTTTAATtGATTCACTCCCAGCGGGAgTGATCTTtACTCCGAaAAGGa
GTTAaTTTTTaTtAATAATAAAaTTCATtCCGCATTCACTCCCAAAATAAaTGAaTTTAG
AAATAAAtAAATTtttGTAAAGAAAaTaTtttATAAaCCCTTTttATATTtAaTtATTAA
AAaTTTAATttATTaTTtttAatAaTAtttcattttaatattatataatgtttttatatt
tttttttgtataaattaattataattag
>contig00583  length=548   numreads=7
CgTCGcTCtCTAAATtCCTTGCTtCcTTGAtCCTTCaTGCTGCTGGCCGTAGATTGAcAT
TTGGAaGCGATATGTCCAGTtCTCCcACACTTGTAGCAGGTAAtAGGCTtGTTGTGCgTT
GGAAcATGTCTAACAGCTACCTGATTGTTtGGTGATGACTCcGGTTTCCTCTGATTTGCC
GTTGAGAGACAATTTGTACTCTTGTGCCCCATTTtCCCACATGAATGACACTtAATAGGC
aCAGCCGACTTAAATTTCTTGAAATCAGAAGACGATCGCTCATCTTGCGACGATgTAGGT
CTCTTGCGCGTGTAAGAAAAaGCCTTTAACTCTTTCTGTAGTTGAAtACGGGTCTTGACg
tCTGTGGTGAACGCCAAACGTTgAAGACGACTATCAAACTGAGAGTtATgCGCAAGAACA
ACTGATACTGCAaTTTCTTCCGCAGTTAAATTTTtCCATTTTGACATGAGTGACGCCAGG
aGACGACTCGAGTAaGATGCTAAGCACTcACCGTCTTTTGGACGACTATTTTGCAGATTA
ATTaaaGT
>contig00584  length=881   numreads=7
GTACCAGGAGATCGAATAGCGCGAACCATATaCAGCCTATTAATATTGCCCAAAAcTGGA
TAAAGAACGCcAAaCCATCCGATGTTTTCAAtGATATAAATAATaCCAAaGAAAaTACgA
CACTCAACATACTTACGAAgAGTGCTAATtCAAAaTTCTGATGGTAAaCTGCTGTACGTA
TTGTTgTCAATATtCCAAGATCTGTAATGTATTTTtATTTTAATAAATAATTTGTCAAGA
TTAAAAAATTtAAGTtCTAATTTAtATATTTTTtCAATTTtCAAACGGGCAAATCTATAT
ATTtATGTAAAATCGATACTGCACGgaaagaaaaataTCGTTGgAATgaGGATACGtATC
ATTATTCTGACTATACGCTGTATAGTCATTTTTTTTAGATACGCTGTATAGCCAATTCAG
CTATACAGCAGATCATAAAAATGACGATCCGTATCATTATTTTGGCGTTACATTGAGTTA
ATTCAACTATACAGATCCTCACGTTAACAAAaCaGTTGCCTGTTTTGACGAGACTACATA
TATTCATGAAaGCTATTCTCTCTATGCTTAAGTCAAACAAATGAATCCTTAAATCATAAA
TCCGGATCGCTCCTTtAAGGAAaCGTTaTTTAAaGATACGTTGGATAGTCATTTTAaCAa
TATTTTTTtCCGtGTaCGGTTTtGTAGAATTtGTATTCGATTATTtATTAATTTtGtCTA
TTTCaTATTtATTACAAAAAATTGTTTTATTGTAATATCAAAAaTTTGGAAAaCGGTTGA
CCATAAAGGTCaTAACTTTAGAAGAAaTCAACCGATTTTTACTACAaTAGCAATCGATGC
AGTTTTtCATGTCCTTTGAAaCAATCGACAACAAAAGTTTT
>contig00585  length=359   numreads=10
ACTTCAGTATCATGATAATAAAATCAATAAAATTGGTTAATTAATGAAAATTTTATTGGT
CAATTTATTGATGAAATTTCGTGTGCATGGATGTTATAACACCCCAGTAATTGTGATAGA
TGTTACACATTAGAGAGGGATAAGAAAAAATAATCGATGTATGGCCTAGAGGGATGTGTT
GATGATAAATGTCTGTGATTTTCAATGGAgTGTAATTTGTAATTTCTATACAATAACGTA
CAGAGATCCGGTTTTCGATAGTCCCAGTTTaGTCCATTGAAATGTTACATTTTTTAGGCC
TAACCTTGCtaTTTTTTAGAGGACGTAaTTTTATTTgtttgAtGTGgTaGGGGGGGGgg
>contig00586  length=1011   numreads=13
cTgtggatcttcgtctGTGGAGCTattaTGATaataAGTAGCCaaaaCTGCAtttttcat
GTCTTCAACAGAGTCTgggTGCCgACGAATTGCTAAGCCATAATACaaaGACAAtttAtt
tATAAttttatCtgtcaatttGCCTTCTCCtttACCAccaaTGCCTttattttCTTTTTt
CGCTTTCcGTagCCTTGCACCCATTCTTTTTtgcACaTGtCCTACGCATTcTTTTTTTtC
TACTAAGGGgTCACCATCATAAGGATCCATATTGAGTATGCCTTTGAAAGTcTtAGTATC
ACCATCTCCAATATATTTCACGTATTTAACGCCGTGTTTTtCAACTGATCGACAAAACAT
CTCCACAACTGAaTCTACTTCCATTTTGCCTGCACTTCCTTTGTGATTAATGGTACAAAC
TTCTTCATGATCTTCATACCAATCATTATACGCTAGAATATCTGATTTTTTTTtATTCTT
CCAAAGATTACAGCCTTGACAAAAACTGGATTTGACAACCGTATCAACCACTTTCTtGCA
ATTTTTTGCTACAAGTGTGGTAACTCCAAATAAaGATTAAAaCCTCTTTTTTCCAAGTCC
CATCACCAGAAACTGTAAACTCCGTAGGGTTGgCATTTGGATCACAAGCTGAAATTAAaT
CTTTTTCTtCTTtCACAGCTTTGGAAATAAcGagATtATAAACaGcAGATGCGGCTATAT
GTATATTTTTCATAGAAGCGTAGTAAGTCCCGATTGaTAACCCTTGACAAATATCCATCA
AACTACAGAaGATATtAATTCCTTCTCTgCCAACTCCTAAAAACCGCATAGCAAATATCA
CTTTTCGGTTCACTTCAAAGGATTTTtCAaTCAATGGGCATGATGATATAtACTGTATAC
TCTCACAACTACATTGTAaTGCAATTTtAAAaCCtaTTCCACGTTGaGCcGTTCTaGAAA
ATTTAATCTCTTtCTTGCaaTTTGtACACAGAACTAAAGAAGAAATtGCCG
>contig00587  length=624   numreads=8
aaaaaaTTAAtATACAGTCGAAaCCGAATATAACGACATCGTTTATAACGACAGATCGGT
TATAACAACCGAATGGCAAGGTCCCGGCCGAATCTCTATAtCAACTAATAAGTACACATA
CCGCCTATGACGACATCGGATACAGCGACATATCGCTTAAAaCGACGTTTAAATGACGAA
ACTTTATCGATATTtATCGGTTATAACGACCAAACGTGTACCTATtCCAGcAAAACAAAa
CATTACGAACAATTTTCAGCTTtATACAAaTAATATGAAaGAATATTTtGCTATCGGCTT
ATTATTAAGCCTAAGAAGGATTATTCTTCTACCTtATCCGAaCCGATTTCCCACTCTTTG
CCATTTGACCATTCATGTTTTAtAACTTATTCAGTGCGATAGTTGACCGcGTGAATTACA
GGTtGATTTTAAAACTTTtGtATTAgATTTtGtGTTtACGCGTtACtATGTCGCaaaaag
AAAAAgAAAaGGCTTTAGTATTGAAGAAAAATCACATATTATATGGAGATTAcAAAATGG
CGAGTCAAATAGTGAAATTGCAAAAGAATGTGgAGTCTCACACTCTACGATATCAACGAT
TTGGAAGgATAGAGATAAAATAAA
>contig00588  length=545   numreads=13
TATTCAAGAGTATAAAGTGTTCGATGTACTTTTGCCTATCATTCTAGTGCTTTTAAATAa
TTCTATTACCAacGGTGaCTTTCCaGAtATGgAAaTGTtCTCTAGTgaGGCCatAgCCTA
AAATTAGCCACCCATCGTCGCCATCGGATTActGTCCTACACGGAAaGAAAACTGTATgA
AAAATTAcGgTgAAAAcAtcgtAaTTTTTAGTAtaGAATATTGTagTGCCGgACcTAAAC
TCAAacAtcgTAATTTTtACGATgCAGcATCGTAAATTTCTATCaCtcAAaTTAAAAaGA
AGCTTaGgtcACCGAAAAAAaTAaTtctgCATCACCGaGgAAtcGAACcGGAGaCCtcTC
CGCCACAAGTCCAAGGTTTATCCCCtcacgCTATCAGAGgCAtTCTaaaTTTTATGTTCA
GTCACATAaTAagACCCTCCATACAGTAATTGGtcAtCTTTTGGTGgTGGCgCCGCAAAC
TACTGgaCTCTGTCTTTCTTTTATTAAAACATATAGTATGCGTCCTTATTCACTTGCTCT
TACag
>contig00589  length=212   numreads=2
CAGATGGATTGACGCTTCGTTtCTTTTGTTTAGTAGTCTCATTGTGCGGAGGATTTtCGT
CCATTCGGTTTTtAATTCAGTCTCGAAGCAGATTATCATTATTTTTAGAGCTGAAATTAT
CAATTAAATAATGAATTTTGTTAAATTGCACTGTACTTTCTTAACTATTGACATTTTTAA
AGATATAAGCTCACcATGACATTATACTCATC
>contig00590  length=368   numreads=6
AGGtACTTGGCCCAATAATAAATTAAAAATtATTTTTTtGATAAGATTTtACGTCACTTA
tCGTGGCTTGATTACGCGGAAATTATTTGTTAAAAATTATAATTAATTtCTATAAGACCA
ATGAAGAAAcGAAAATAagTGCAaGgATGTTAATTATAGAAGACACTTTGACACGGATGG
gCcGgTGgTACAAAGAAAAAAAAAaGGaTAATTAACATCCTGCTCGCCTTTAGTTTAaGA
ATGAGGCCActACTtAAATTTGTGGCATTCATCTCTACATaGacGGCTTgTGTGAAGCTT
TTAACAATaTTCtATAaTCTATAaTTCAACTAACAAAATTCTtAAAAAAagtCTGGTcAA
cAaCAAGC
>contig00591  length=584   numreads=7
aTTAtCTAaGaGGAAATtGACAGAAAGaCAGTatCATTTTtaTtAATTaTtCATTTtCtG
TGATctATTTAACCTAAaTaGCAGGTACAATTtAaGCacTTAATGATACGGAGTTGAAGT
CCGAAaTTaTTCTTaTAAAaaTaCAtATGAAAaTTtATTATCGGTGTTGAaGAATATTCA
CAaTGATAAAatAaaTaTtGAATGCTaaaaaaaaaaaaaaaTGAGTAGGTCAAGAATGTC
GAGAGCATGATATAAATTGGAAGCTGCTTTCGAGTGAATATTTTATCGAAAATCTTTAGA
TATTTCGAGCGTACAGACAAAaGAAATTTTTCCATAGAAGTTAAATTGAAGACAAGCGTC
GATGACAAACGAACAAAGGGCTGTTCTTTTATGTGAAAaTAAAGTTTTTAAGAGGTTATA
AAACCCAaGCTTACAAACGTAAGATCAAAAGCTAAGACACTAAAACATTTAATTAAGAAa
CTaTATTATCACAATCCAATtGTtAATTAAGTTTGGTAAATTATTATGGTACTTTTTTAC
TAGTTTTATTTCCAGTAAaTAAAaTTTTTtCTGTCTAatGTTTC
>contig00592  length=186   numreads=7
AACCGCGGACAtttCAACCGCgACAgttCAACCGCgACATttCAACCGacGACTTttCAA
CCGAaGgACaattCAACCGAAGGATACTTCAACCGACGGACAATTCAACCGCAAGACAAT
TCAACCGATGacAGTTTAACTGCAGTTTtCTTGATAAATTGATcaCAAAatCCATGatAA
tAGGgC
>contig00593  length=567   numreads=3
AGtCACGGATTTTGtCGTCgAATGGTgTCTTTAGCCGTTTTTtAAAtACTCTAGAGTAtG
TaGCAATTtCCTGCATTGACCCAAGCGTGGACCAAaGAAGGTGCGCtGAAGCTGGgTtCC
CCAGTACTgaCCTACCCcAGCCCAGTCATTCAACTCTGTGAGCTTCTACATGGTTATCCG
TTATTTtAAaTTGCCTCCTTATTTTTtAGCTGTTAGAAGCAGTGATAATATAGAAAATTt
CGGTTGTCACCTTATTGGCCGTGCCTCcAaGaCTCATGAAGCATGGAAAAaCTTAAAaGA
GCGTAAGGAGTACACCATAGTCCGTgCCgggTCCACCTCCTCaGAAaCGCGGACAAaGTT
AAatAaGCGgATAacTCTaTtGATGTtgtttgtgttttcgagaatgaaaggcacggacaa
aaatgaaaaagcagataattattttttgttatttattgtctattgatcaaatgcactttt
atgaatcctatgagttgaaaatatgacaataagtaaagattcgaaatgagatccattctg
tcatctggaaacctaattcggttgaat
>contig00594  length=746   numreads=10
ctAAaCAATCAATGATtGATTCtACtgCtGCATAaCGGCTtCGGAAaCTtATTGGCAACT
GAAGTTTAATtCTTGCtGATGAAGGCCATatAaTAAAGtCTTTtAgAtATTCTGCCATGA
CTGGCAAAGTCTTAGTAAAGATACGACTTATATTAGAAGTGGACATTCCAAAATCATCAG
CTAAAATCGCAAAActCTCATTCAaTCTtATTTTTTTtAACGtAATAAATATATCAATGT
CACTTAAATTAGCCATaCGTAAAATATCGATAATATCCATGCAATCACTTGGAATCCcGA
TGTATTTACGAGGTGACAGCCGAATTCTTTCAAATGTTTGCTTTAAATTACGCTTCTGAA
ATTCTtcTTGTTGAAATGCATTTTTCCACTCATTTTCTGTACTTCCATTTGATGTTAAAA
AATTATCTGATGAAGTAGGGAATGAACTagCCGTTGTGTTAGAAGATAAATTCGTAGTAT
TAGGTGAAGgaTTCAATAATTGATCATTATTAGCTGGTTGAGAAATAAAATTATGCGCAT
TTATATCATCAaCCAACTGCTCAATTGGAgATGATGAACGATCTTTAGTCACAGGTTtAC
ATTGAACTTTTaCacTTcTGTATGAActccttatttttacttggacaccaacatggagtt
tttGacctcCagtggcagggggATCGtcacaaacattggatttattcttttgaaaatctt
ctggtgtatttgaaatttgataggtc
>contig00595  length=640   numreads=5
AATATAAATAAaTTTTtCTATGTGCATTTAACTACGCATaCACTGAAAAAaaaaTTTTTt
aCTGGAGTGTAAATTTTTTtGGCTCAAGAAAaTATTAAGGAaGATTTTAAAGAAAATTTC
TTCTTGCTCCAAAATAAATTTtGTTTtCCTtAAAATTTTCTtGATGCAAAAAATtAATTT
TTtGTGTTTaTAATGTCCAGATTAATCAAGTTTtCGCTTACTCTAAaGCAaCAAAaTTTC
CCAaGCTAGGTGtCCTTTTtCCAGtAATCGATATCTCGGtATCCAGGATCCGAATCCACA
AGTGTATTATCAAACAGTTGTTGTTGCGTCTTGCGTTTTAtCTTTGAAATAATaTATATA
TTTAGTAGACAATaGACCTTTAGCACACATATATCctGAATgTGGTAGTGACATGTCGAC
CGaTTGTCTCACCCGGTTGGgAAATTCATCCCcGTTcTTCtCTACCcACTTCTTCATCGT
AATTTtCTTGAACTTTTCtCTCTATATATATTGTTATTCACGTGCACCCTTAAGTCTGTG
CTATATTCTCGGTAAGAATATACACCCGTTTCCTTtAGCGAGCCGGGTGGAGCACAAAaT
ACTGGGACTGGGGTATGGATGTGTGtGTCAGTGTGTAGTC
>contig00596  length=540   numreads=4
CATCGTACTTTATCAGGTCTTCGCGGAGCCAGAATCATTTCAACCATCGATCTTAGCGAC
GCGTTCCACCAGATATTAGTTGAGGAAGACAATCGACAATATACAGCCTTTTGtGTCGAT
GGCAGAGGCCAATTCGAaTATGTTAGAATGTCTTTCGGTTTAGTAAATGCCCCAAGCACT
TACCAAGCGTTAACCGaCCAAGTCCTCCGCATAGTTATgaaaaTTATTTACCAAACAGCT
AGACAATACGCTTtcGgTGCTCAAGAGAAAATTTTCaCGTATCTTGACGACTGGATCATA
ATTAGCGATACCTTAGAAGAACATCTAATTTACTTACGAGCTGTCTTTGAGGCTTTTCGT
CAAGCAGGCCTcAAAaTCAATGAAGAAAAAaGTCAATTCGGGAgATCTGAAGTAAAATTT
CTCGgTTtCATAATAAATAaCGAaGGtATGAGTCCcGACCCGcTCGTCTTGAaCCTATCG
CGGATTATCcACGGCCTACtAACCGTAAGGAaCTGCGtAgATTTAaTAGATTTgtcaatt
>contig00597  length=509   numreads=5
AAGTacAatgTATAtACTTAACTAtACGTCTTtGTAGCCaGAAAAAaaGTGAAATTaCAA
AATtAAAaCAAAAAaGTcGCcTtAaTTTtGTATGCAAGGaTAATtAACTCGATTtGAAGC
GACGAATGCTAAAAATTCAGGGAAaTCTAAAAatAGTTtAAAAATAAAGACAAATTCAAT
GAACATACACGTATGCACATATGCACGTAAAATGTGACAACACGAGAATGAGAGAGAGAG
CGAGCGATAATTCTGCACTTGTGTAGGtCCTTTTACAGGgAAATAGAGTCAGCGGCACAA
GCTAAATAGGTTtGTATCCTCGATGAAGAGCAAATTAGATTACCGCGGAACAACCTACGC
GACCTCACCCGGTTGTACGCGACAACTAtGTTATAtATTgTATATACATTGATaTTGTgT
ATGTTCATATAAATTTAATGcGTAccctGTATATGCGGgCATTTGAGGgTgTGTAGAAGT
tATTCACGAAAaTGTCaGGTacaTATGTA
>contig00598  length=704   numreads=9
GGgAAGTAGAAACCCAAAAACAACGAATCGCTGAAAAAGAAAAAGATTTtGAAGAAATTA
GTAATAACCTGCATTCACCAGAATTTATGAATTACATAATGTTAACGCTAATtCCTTTCT
TATGTTTtGTGcCAAAGATTCTTTCTGAGAGTGTAGATTGCACTGCCGCCTTAGTTGATG
ATGAAGTTGTAGATAATTTTGTAAATGATTACGTAACGAAAGATATGAAGAATAGCAAAG
ACAGAAGCATAGCCAACATGTGTCGTGAACTTATAAAGCGTAATGACTTTCTAGTAAATA
AGAACAcaGTTCAGGAAAaGTCAAATACAGTCGGGATAAAAGTCACAGAATACCCCAGTT
ATCCAGAGCCGgCATCAAACCCGTTTCAGACGGAAAAaTGGGACCCAACGGGGAAAaCCA
TCAAGGATCAAGAGGTAAAAGTACGAAAACTGAAGCGgAAGTCAGGAAAAGAATTTATCA
aTATCAACAGACGTATAGAAGAACCTACAAATGATAGAAAATCAAAAGACAACATCGACG
TCACTACTGATTCTTACAACGACGTGGGTATTTCTCAaCCGATAGAGATACCAACAAAAC
AGGaCACTCGTTtGGAAaCaGTTAAAAATAaTAAaCAGGAaCAACAAaTGGAaCAgCAAa
CTGAAAaTAAGAAATTACCAGAATCAGTGgAAaCTTCCGACACT
>contig00599  length=609   numreads=12
gTAACAATTCTATgAagTACATAGAGTaTCGAATAAGTTTATGATAAATATAATGTTAAA
ATTGGTTTTATAATATATTTTGATAGTCCTAATTTATTTATGTAACCGAATCTCATTATA
ATATCACATTTATTTAAATAATATAATAAGTAATGATTTTCATATTAGGCAGGAGCAGAG
CAGACCATAACATCCCATAGAAAATGTAATAAaTTTTTtATTtCAAAATTaTTTAAATAA
aCGTAATGTTAAAAaTAaTTTTGCACTTTTtGTGATGACCaaaaattttttttCGTCAAA
GAAAAAaTTTTTATCATATCTCTGACTATAGTCAGAGAGGAACAGTCATAAaCAGGCATG
GTCAGACATGAATAGACATGAACAGGTATgAaCAGGCCTGAGCGTATTTAACACTTCAGA
CATGAACAGGCATGGACAGGtCTGATCAGGCATGGAGAGGTCTGATCAGGCATGGACAGG
CCTGAACGTATTTAACACTTTAGACATGAACAGACATGAGCAGGCATGGATAGGTCTGGT
CAGGCATGGACAGGCCTGATCAGGCCTGAGCGTATTTAGTACTCCAgATATGAGCAGGCA
TGAACAGAA
>contig00600  length=383   numreads=5
TGTTACGTCGTAACTATCATGTGTGTTAAGCCTTACATAAAGAAaTATACTGATTTCATA
ATTTTTCtGATATTAAATGAATTTTAAAATCTAGAATtAAATTATCGGgCATAAAATtCA
AGTCTGACAAATTATATAATTCCATAAAATTTCAGTAAAACTCATAAAATGTTATCAAAT
TCTATGAAACTTTGTAAAAACTCTTATAAAAGGCACGCTAGTAAAACATGCGGTAATGAA
TaGGCAGTTtCTAAaTTTtCCtAAATTTTCATAAAAaTTGAtAAAATGTTACGATTtCAA
AAAATTTtGTGTGaatACGGTTACAAAGAACTTtACaTGgACGTGTAGAGTAAAACTTCT
GCAGAaTAAACGATATATCCCTG
>contig00601  length=492   numreads=4
AAAAGcGTGTCAGGCaCCGAGactGATTgcTCcTCcGTCAACTGGTCcAGGcAAatGtCT
ATCGCAcagtattcgacaccaacctttcaaaaacatccggcgctgTACATcAcAATTGgg
cACAGTCcAcTttcctccTcTTCCGGTGATgTgaTGCCTTCATACTTTTtGTTCACAAtC
TTCCAGAAGGATATGaGCTGCGCAGAGTAGAAGagCGTCTGTtGATCaGGAAaCTCGTGg
TATtGGTAGtGCaTTATCTTTTTtGACTTCTTTtCTTtGTTGTTTCTTACAGTCAAGATT
ATCTAAGTGTAATGACAATTTATCAaTGACAATCTTCTTCcATAAGGtAAaTTGACTCAc
ATCcTACGCcAGGGATGTATCGCTATtCAGTCATTtATGTCTTATGGATGtACCcTtGTA
AAAtCGCAcGATCactCtGCTGTCAGTCTtCcATatCAagtCCcAAaaaTtAGgACcTGA
GAaaTcAgAAGc
>contig00602  length=254   numreads=2
GAAACAAAACATTACCAGTCACGGCTCCTACTCTACCGAGCATCATTGTTGTTGAAaTCG
CCATTGCCCTGTTCAATAATTAATAAATTTTCTTTTtAAATTCTGATTAATTTTATTTTt
AAGGGGCACAACTAGTGTAAAATTTAAAAAAAaTTGATTTTTTTTtCATATTTCGATAGG
TTCtGCCTTTGAAAATGaGATaCTAAAATTTtAAatCGaTATTTCAAAtAaTTTTTGAgT
TAAaGCCATTTAAA
>contig00603  length=179   numreads=2
CGGTAAAATATTGGAATTACGTACGAATTATGAAATTTGCCATCATCAAATTTtCtGAaT
TAGTAGATcTAGATTTTAATCCaCAAAACTTTCGaGTaCAGAGCTCTtGGaTTAATATTG
[truncated: 772,059 more chars]
