# Supplementary material for: Comprehensive Transcriptome of the Maize Stalk Borer, Busseola fusca, from Multiple Tissue Types, Developmental Stages, and Parasitoid Wasp Exposures
Source: Genome Biol Evol. 2020 Sep 18;12(12):2554–60. doi: 10.1093/gbe/evaa195 (PMC7802516; doi:10.1093/gbe/evaa195)
Supplement: evaa195_Supplementary_Data [file evaa195_supplementary_data.zip › SupplementalDataFileS6.CandidateHTSequences_BFandCSKandCSM_regions.fasta]

>contig02531
AGCTGCAACTGAAGCTTCTTTCCAAGTAAGCTACAGAATTGCACAAAAGTGCAAACCTTT
TTCCGATGGAGAATACATCAAAGAAATTTTCGAAGTAGTGTCAGATTCACTGTTCGTTAA
TTTCAAAAATAAAAACGAGATTAAAAAAGCTGTTTATGGATTACAGCTGTCGCGAAATAC
TGTGATGCGCCGTATAGAAATAATAAGTAAAAACTTAAACGAACAACTATAAAGAGATAT
CGCCCTCTGCGTTGCTTTTTCGCTTCAATTTGACGAGTCAACAGATGTCACTGATACTGC
ACAATTACTTGTTTTTATTCGGATGGTCTTCGAAGATTTCTCGACCAAAGAAGAACTGCT
AGGTATGATTTCCTTAAAAGGAAAA-CTTGTGGCCTTGATATATTCACGGAATTCAAAGC
ATATATTTGCCAGATTAAGCTATGCATGTATAAACTCGTATCAATGACAACTGATGGAGC
TCCTGCAATGACAGGTATTCATAATGGTTTTATTGCTCTTTGT
>contig03599
AGCCATTATTTCTCGTACAAAGTAAAGGATAAAAAATGGTTATTGTGGGTTATTCCTAAG
AGATAAACATATACCATCACGGACTTTTTTGTAGACCTTTTTAAGTTGTACAATACTGTA
GTACATTGTTTTGATCAATCTTGTAGGATTCAGTCAGCGTTTGCAATGTAAGCGCAAACA
ATGTGTTTTTTTACGACCTCACATTAGAAACCTCAAAAATTGTAGCCTATGTGTTATTCT
GATGTATAAGCTATATTGTGGTAAAGTTTCATTCAAATCCATTCAGTAGTTTTTACGTGA
AAGAGTAACAAACATCCATACATCCATACTTACAAACTTTCGCCTTTATAATAGTAGTAG
GATA
>contig01034
GAAGTTACCTAAATTCTCACCAAGCTGAAAATCGGTAAGATTGCTTAAAATATCATTAAA
AACAAAATTTGAAAGTTCCCCATCTTTCCCCTGTAAGGAAAAAATTTTATTCAAGGTCAA
AGGTCAAAAAAATGAGTTTTTCGCGATTTTCAGCAAAACGGTAAGTTTTATCATAAAA-T
ACCTCAGAC-AAAATTGTAGATTATAAAATTATCTACAAAAACTAAATTCATACTTTTTT
TTCTACGAGCCACCGTTTTTGAGATATAACGATTCAAAAA-TTGTAA
>contig03276
GATTGATGTTGAGCTTTTCCTGGTTTTAAGAAGAAAATAGTTTTTTCAGTTGGAGTTCGA
GCAGTCAATAATACGAGTAAGTCTACATCTTCACCAACAACAATAGTTGTATTTGTCACA
TTGAATTGCTCAATTGCTGTTTCAATAATCAATACATCAGCATCATTATCAGCTTGTCTT
ACCGATATATTTTCCGTAGTAAATCTTTCTTTCAACATTGAAATGAATCGAGACTTGTTG
TGAGTATTAGAAAGAAATTTTTGTTGGCTGGTTGGAACTGTCATATTTTCATCAAATAAA
ATATCAATTGAAGAAGATGTTGCTAAAGTTCGACGACGCTGTTCTGCAGCTTTGGTATTT
CTCGTGCAATCATGATAGCCATCAAATACGACAGTAACTCGGGAACCAAAATGTCGACGT
ACATACTGTACGTATTTATCTAATATAACGTTGAATGTTTCTTC
>contig02054
CCTATTTAGCAGGCTAGAGTCTCGTTCGTTATCGGAATTAACCAGACAAATCGCTCCACC
AACTAAGAACGGCCATGCACCACCACCCACCGAATCAAGAAAGAGCTATCAATCTGTCAA
TCCTTCCGGTGTCCGGGCCTGGTGAGATTTCCCGTGTTGAGTCAAATTAAGCCGCAGGCT
CCACTCCTGGTGGTGCCCTTCCGTCAATTCCTTTAAGTTTCAGCTTTGCAACCATACTTC
CCCCGGAACCCAAAAGCTTTGGTTTCCCGGAAGCTGCCCGCCGAGTCATCGGAGGAACAT
CGGCGGATCGCTAGCTGGCATCGTTTATGGTTAGAACTAGGGCGGTATCTGATCGCCTTC
GAACCTCTAACTTTCGTTCTTGATT
>contig01608
TTAGACCGTCGTGAGACAGGTTAGTTTTACCCTACTGATGACTCGTCGTTGCGATAGTAA
TCCTGCTCAGTACGAGAGGAACCGCAGGTTCGGACATTTGGTTCATGCACTTGGCCGAGC
GGCCAATGGTGCGAAGCTACCATCCGTGGGATTATGCCTGAACGCCTCTAAGGCCG
>contig00248
AATTTTATGTTTACTCTGAATTATTCTACAAAGAGTAGATTTTGGCACATTAAATTCGGC
ACAAACTTCTTCGCGTGTCTTCCCACTTTCATAAATGGATATTAACTTCAGTTTTTCACG
TAATGATAACGATTGTAGCTTTCGTTTTGGCATTTTTCAAACAACAAACAGTATGATAGT
AAAGCGAAACTAAAACTGAAGGTAATTGAAGCT
>contig00616
CTAAAAGCACCTCAACAGGTGAAACATCCCAAATTCGCAATATCAATTATTATTTAAGCA
GTCAATTATTTATTCCTACTAATCTTATAAATGCGAAAGTCTGTCTG----GTACGCTTT
CGACGTCAAAAATTTTTTTCCATTTTTTTTTAATGCACGAAATTATTCCAAGCGTGATAT
AACCTGAAGTCCACGCGAACGAAGTCGCGGGCGAAAAGCTAGTATTATTATAATTCTAAA
TAAGAATTAGTAATTTAGTTTATAAACATAATTTCAATGTTTTCTTGTTGTTTAAATGTC
GGTCATTCCAGGTGCTCGGAAACGTAAAGGTGAAAATTTGGATTGTAGCGACGAGAATTC
ACCCGATACACCAAGTGCAAGCAGCTCTATACTGCAGCCTGTACGTGCTACTCCTGCACA
GAATAAGTTGAAGAATCAGATTTCTCTTCTTCAAATGGAATTTGACTTAGCTGTTCGTCG
TAGGGATTTTCTGGGCGCCACTGAAAATGAGACACGTGATGTGACGAAACTGCGCCGAGA
AATTGATAAATGCACAAAAGAACTACGGAAGAAGGAGCAACATATGCGTCACTCCCAGTC
ACATAGATTATCAATAAAATCAAAG-TTAAACTTGCTTGCAATCAGAGTCCGATTGTAG
>contig01669
TTGTTATTGTAAAAAGAAAAAACAAAATTTGCTTCATGCTTTTATTTACGACTAGTTAAG
ACTAGTAATCAATATTGCTGAGAG
>contig02518
CTGGGCAGGTACCAGGTGAGAAAGGTAACTAAAAATTAGGGTTACTTTACTTAAATTCTG
ATGGCTGATATTTATATATAT--TATGTAGAATATTATACTAAACTAGTATCATAAAGTG
TCAGACACTTTTCATGGACCAAAACTTTTGTCAGACGCTTTAAAGCTCCCTAAAAAATAA
ATGAATTTTACTTATTTTCACATGTCTGACTTTTACATATGTTATTGAGGTAACTACTAC
AAAGTTATATTTCATCAGTCAGACAAATTTGACTGACCAAACATCCCTTAAGACAAAAAT
TATTCGACTGGGAGTGCGAGCGCGAAAGCACTATGCATGCATTGAACAGCGAGTGAGATG
TCCATAGCAACTCGGTTCCCCTTCTTAAACTTACCATCTGCTCCACTCTACTGTGTGTGT
GTATGTGCCTAGTACGTG
>contig02899
GCATACCCTCCAATTTTTTTATAAATGCTAAAATGTACTTAAATATGAAATTTCATATCT
GTAGCATGATTGCAACCCGTGCCGACCGAGCTCTAAAGTTTAATAAAAAACGGTGTTTTG
GTCTGACATTTTGGTTTGATCCAAAACTAATTAAAATGCAACAAATAAAGTAAATATGAG
TAAAACTAAAACAATATCAATACAAACTTTTATTTAAATACAAATTATAATTATAATTAA
TTAGGGTAACTTCTCTTTAGTGTAGTTTTTTTACAGTCTGGATACAGATTTC-A------
-G------ACGCAACAAAAACTGTTTTTGCTCTTCTTCAGCCGTGATAAGACCATTAAAA
TCTTGCATTAATTTAACAGCTCTTTCAGCAGTGTCATTTACGACCTTCAAACGACTTAAT
CGCCTTCTAGCTTCCAAAAAAGCAAGATTGTCACCCCACGAAGATACGTCTTCCCGAAGA
AAACTGTCGTCGATCTGTAGTCGAGATAGAAATCGTTTGCTTCTTTGAGTCACAAAATCA
TCCAGCGTCATATCTGAAATAAAG-AAAAACCATTAAAATAAGCAAAAACTAAACCACAA
AACTTTGAAAAAGAAACATGAAAATATTAAGTACTTACCAAACAAATTTTGCGTAATATC
TTCCTTCGATGGGACATAGCGTTTAGAGGAATCTGAACTTTCGTCTCTGTTTAAATTATT
AATCATTTTTGTCTTGGTTTTGGTATCAACTTCTTCATCAAAGAGTGATAACATGACTGT
TTCTTCACACAAATACCATAAATGATGAATAAACTTGCTTATGGATGCCTTGGAACTTGT
CGCGTCTACTTTTTCATATTCTTTTAGAGCTTTCAAAAAGGACAAGTCTTGGTTAGGTGC
TTTAACTGCCATTGTACATTCGAGCCAAGGTTTGGTATACAAGGTGACGATAAATAAACA
AACATCTTGTAGAGCATTTTTGTCCTTTGCAGTAATTTTAAGTTGCGATTGAAGCAAACA
TATTTTTATAGAATAGATTGCTCTCGCCATCCATCGCGCTTGATGCAAAGCTCCGGGGGG
CCTGAGTTTTAGTTTATTCTCTGTGTCTCCTCCTAAGAACACAACGCATAGTTCAACCAA
TTCGCGGTAATCGTCTCTAACAAAAGATTTTTCCAGTTCAGTCTTATAAAAAGTTAACAA
AGATGTAATGTTTGTCTTAGCAATATGTGCTTCAACGAAATTTAGAGGTGACTCAATGTT
ATCAGTGTTAATATTTTTCCAATTATCTCTTAACTTTTTGAAAATTGGAATATCTGGGCT
ACTTGTAATATGTTTTACCTTTGTTTCAAAAACAGCTTTAAGGACCAACTCATAAACATG
ATGACGACAAGCAAAAAGCAGCAATTCCCTTTCTAAAGTCTGCTCCAAAATAGCACAAGC
TCCACTGAAACGGCCAGTATTGGAAGCTGTTGTATCGCAGCACATTATCTGTACTTTGTC
ATGGAGGGTCCAGTCAAAGAGAGCAGTTGAAATGGCTTTAGCTTGATGTTTTCCAGAAGA
ACTCTCTAATTTCGGTACTGCAAGAAGCTGTTCTCTATCGTCAAATGAAGCAATAATTGG
CAAGCGTTCTTCTTTTGAACTTCGTACATCCAATCCAGGTAATAGTTTTCCATCCCAATG
AATTGTGACTACGTCAGGCAAATTATTCTGGAAGTCAGTTTTTATTGCTTCTGCCCTGGA
TTTTCTCGCTTGAGTACGAACTCGCTGAATCGAGGATTTGTTTATAGGGAAATCATCGCT
GTTCAGACCAAGCGCTTCTACAACCGCATGGAGAATGTAAACTGAGTCCCTTATGCTTAA
TTGGCATCGATCTAAAGCTGCTACCAGTTTTGGAGTTATTAAACTTTTTGTGCCTCTTTT
AAAACTTTTTTCAGGGCAAGGAATCTGAGTACTAAGTTCAGAGTTCGAAATCTGTTCCTC
ATCCGAATTCTCAAGACATTCCAAGTTATCTATCGAAGAAGTAGATGCAACAGCCAATAA
CTCTCTTTGTTTTACCTTTCTTTCCTCTTCTTCCAATCGTCTTTGCCTAACTCGTTCTTC
TTTCTCCGCCAAATTTTTGTCGATTCCACCTAAGCATCCCGGTCGACCGGGCTCTCTCTG
TTTCCTTAAGAAATCTTTGTCTTCCTCTATCTTCATTCTGTCAAAGGCATCTGCATGTGC
AATATCAAATAAGTTATCAAGGTCTTTTACAAAATTATTTTCACGATTCTTGAAAGTCAA
CTGAGTTTTCTTACAGTTTTTTTGCAGGTCCCTCCAAACATGATATAAATCAACAAGTTT
CTTCACGCAGTTAGGGATTGCCTTCGTAGGAATTCTAGCTTTTTCCCAAAATATAATGCA
CTCTCTTATAACAAGATTCGCACTTTCACTAACAGTCAGCTTGACTTCACGAATATTGTA
AAATAAAACGGTAAGAACTTGTCGATTAGATGGTAATTTTGCACCATTTATCTGGTGGCT
TGGCAGTCCGATAAGGAAAATATTTTGTTTATCACTTCGTAATTCCACAGACATTTTCAC
AAAATAAACAACAACGCACTAAAAATGTTAGAAATCACTTATAAAATGACAATTGAAACT
CGCAGTAACAGGTCGCCGCGCTACTCCCGCGCAACTTGTATGGACAAGTTAAAAACTCAA
GTCGGCACGGGTTATCGTTTATAAATCGGGCTAATATTTATTTCTAGACTATATTAGGTC
CATACGAAACTTTTTAGAAGGTATGCGTAAAAATATATTGAAGTTGAATTTTAAGGGACA
CCCTAA
>contig02268
ACTATAGCAAAAAGTGTCGTTATAACTTTTGGTCTTAATTTTTTCTGTCTAGTCCCCTTT
CGCAACGCGCGATAAGTAACTTCGTTCCAAT
>contig02702
ATTTTTGAGCTCAAAATATAATTTATGTGATATTTTGAGCTCACTGAGTTCGGAGAGATA
ATATTTTGATGCATTTGAGCTCTCCCAGCTCAAAAGTCTGATAGAAGTTTCATAGAACAC
TATTTTTGGATTTTTCAAATCGCAATAACTTTTGAATGGATCAACCGATTTTCACGCGGT
TGGCGGCATTCGACGCAGTTTTATCATCCTCAT
>contig00329
AGTTGAAATGGCTTTAGCTTGATGTTTTCCCGAAGAACTCTCTAATTTCGGTAATGCAAG
AAGCTGTTCTCTATCGTCAAATGAAGCAATAATTGGCAAGCGTTCTTCTTTTGAACTTCG
TACATCCAATCCAGGTAATAGTTTTCCATCCCAATGAACTGTGACTACGTCAGGCAAATT
ATTCTGGAAGTCAGTTTTTATTGCTTCTGCCCTGGATTTTCTCGCTTGAGTACGAACTCG
CTGAATCGAGGATTTGTTTATAGGGAAATCATCGCTGTTCAGACCAAGCGCTTCTTCAAC
CGCATGGAGAATGTAAACTGAGTCCCTTATGCTTAATTGGCATCGATCTAAAGCTGCTAC
CAGTTTTGGAGTTATTAAACTTTTTGTGCCTCTTTTAAAACTTTTTTCAGGGCAAGGAAT
CTGAGTACTAAGTTCAGAGTTCGAAATCTGTTCCTCATCCGAATTCTCAAGACATTCCAA
GTTATCTATCGAAGAAGTAGATGCAACAGCCAATAACTCTCTTTGTTTTACCTTTCTTTC
CTCTTCTTCCAATCGTCTTTGCCTAACTCGTTCTTCTTTCTCCGCCAAATTTTTGTCGAT
TCCACCTAAGCATCCCGGTCGACCGGGCTCTCTCTGTTT-CTTAAGAAATCTTTGTCTTC
CTCTATCTTCATTCTGTCAAAGGCATCTGCATGTGCAATATCAAATAAGTTATCAAGGTC
TTTTACAAAATTATTTTTACGAGTCTTGAAAGTCAACTGAGTTTTCTTACAGTTTTTTTG
CAGGTCCCTCCAAACATGATATAAATCAACAAGTTTCTTCACGCAGTTAGGGATTGCCTT
CGTAGGAATTCTAGCTTTTTCCCAAAATATAATGCACTCTCTTATAACAAGATTCGCACT
TTCACTAACAGTCAGCTTGACTTCACGAATATTGTAAAATAAAACGGTAAGAACTTGTCG
ATTAGATGGTAATTTTGCACCATTTATCTGGTGGCTTGGCAGTCCGATAAGGAAAATATT
TTGTTTATCACTTCGTAATTCCACAGACATTTTCACAAAATAAACAACAACGCACTAAAA
ATGTTAGAAATCACTTATA
>contig00547
GGAAGGATTGACAGATTGATAGCTCTTTCTTGATTCGGTGGGTGGTGGTGCATGGCCGTT
CTTAGTTGGTGGAGCGATTTGTCTGGTTAATTCCGATAACGAACGAGACTCTAGCCTGCT
AAATAGG
>contig00815
TTTGGCAAATGCTTTCGCTTCTGTTCGTCTTGCGACGATCCAAGAATTTCACCTCTAACG
TCGCAATACGAATGCCCCCA
>contig00012
ATTGGAACGAAGTTACTTATCGCGCGTTGCGAAAGGGGACTAGACAGAAAAAATTAAGAC
CAAAAGTTATAACGACACTTTTTGCTATAGT
